# Supplementary material for: Targeting Lysine Deacetylases (KDACs) in Parasites
Source: PLoS Negl Trop Dis. 2015 Sep 24;9(9):e0004026. doi: 10.1371/journal.pntd.0004026 (PMC4581690; doi:10.1371/journal.pntd.0004026)
Supplement: S1 Table — (XLSX) [file pntd.0004026.s003.xlsx]

## Sheet: S1 Table
Supporting Table S1. Sequence identity and similarity between each parasite species target and the template (human) structure, as well as the RMSD values in each step of the modeling process.
Species		B. malayi	L. donovani	P. falciparum
sequence comparison	identity	0.718157	0.451923	0.616622
	similarity	0.872629	0.628205	0.806971
RMSD (Å)	comparative modeling	0.02	0.02	0.02
	loop building	1.17	0.89	1
	constrained relax	1.18	0.88	1
	final model after docking	1.18	0.9	1.02
