# Supplementary material for: Targeting Lysine Deacetylases (KDACs) in Parasites
Source: PLoS Negl Trop Dis. 2015 Sep 24;9(9):e0004026. doi: 10.1371/journal.pntd.0004026 (PMC4581690; doi:10.1371/journal.pntd.0004026)
Supplement: S1 Supporting Materials — (ZIP) [file pntd.0004026.s004.zip]

Archive with 20 entries (17 files):
- S1/
- S1/Bmal_MC2776.pdb
- __MACOSX/
- __MACOSX/S1/
- __MACOSX/S1/._Bmal_MC2776.pdb
- S1/Bmal_MC2780.pdb
- __MACOSX/S1/._Bmal_MC2780.pdb
- S1/Hsap_MC2776.pdb
- __MACOSX/S1/._Hsap_MC2776.pdb
- S1/Hsap_MC2780.pdb
- __MACOSX/S1/._Hsap_MC2780.pdb
- S1/Ldon_MC2776.pdb
- __MACOSX/S1/._Ldon_MC2776.pdb
- S1/Ldon_MC2780.pdb
- __MACOSX/S1/._Ldon_MC2780.pdb
- S1/Pfal_MC2776.pdb
- __MACOSX/S1/._Pfal_MC2776.pdb
- S1/Pfal_MC2780.pdb
- __MACOSX/S1/._Pfal_MC2780.pdb
- __MACOSX/._S1
