# Supplementary material for: Targeting Lysine Deacetylases (KDACs) in Parasites
Source: PLoS Negl Trop Dis. 2015 Sep 24;9(9):e0004026. doi: 10.1371/journal.pntd.0004026 (PMC4581690; doi:10.1371/journal.pntd.0004026)
Supplement: S1 Supporting Materials — (ZIP) [file pntd.0004026.s004.zip › S1/Bmal_MC2776.pdb]

ATOM      1  N   LYS A   1     -24.012   4.373  19.686  1.00  0.00              
ATOM      2  CA  LYS A   1     -22.837   4.734  20.469  1.00  0.00              
ATOM      3  C   LYS A   1     -21.758   5.356  19.591  1.00  0.00              
ATOM      4  O   LYS A   1     -21.985   5.626  18.412  1.00  0.00              
ATOM      5  CB  LYS A   1     -22.281   3.508  21.196  1.00  0.00              
ATOM      6  CG  LYS A   1     -23.233   2.896  22.216  1.00  0.00              
ATOM      7  CD  LYS A   1     -22.547   1.812  23.032  1.00  0.00              
ATOM      8  CE  LYS A   1     -23.505   1.179  24.030  1.00  0.00              
ATOM      9  NZ  LYS A   1     -22.833   0.153  24.874  1.00  0.00              
ATOM     10 1H   LYS A   1     -24.316   3.422  19.652  1.00  0.00              
ATOM     11 2H   LYS A   1     -24.899   4.781  19.900  1.00  0.00              
ATOM     12 3H   LYS A   1     -24.028   4.545  18.701  1.00  0.00              
ATOM     13  HA  LYS A   1     -23.105   5.487  21.210  1.00  0.00              
ATOM     14 1HB  LYS A   1     -22.041   2.766  20.434  1.00  0.00              
ATOM     15 2HB  LYS A   1     -21.366   3.821  21.698  1.00  0.00              
ATOM     16 1HG  LYS A   1     -23.582   3.687  22.881  1.00  0.00              
ATOM     17 2HG  LYS A   1     -24.082   2.469  21.684  1.00  0.00              
ATOM     18 1HD  LYS A   1     -22.173   1.047  22.350  1.00  0.00              
ATOM     19 2HD  LYS A   1     -21.709   2.258  23.568  1.00  0.00              
ATOM     20 1HE  LYS A   1     -23.905   1.967  24.666  1.00  0.00              
ATOM     21 2HE  LYS A   1     -24.319   0.714  23.474  1.00  0.00              
ATOM     22 1HZ  LYS A   1     -23.502  -0.241  25.520  1.00  0.00              
ATOM     23 2HZ  LYS A   1     -22.462  -0.579  24.284  1.00  0.00              
ATOM     24 3HZ  LYS A   1     -22.079   0.584  25.390  1.00  0.00              
ATOM     25  N   ARG A   2     -20.586   5.582  20.172  1.00  0.00              
ATOM     26  CA  ARG A   2     -19.657   6.586  19.663  1.00  0.00              
ATOM     27  C   ARG A   2     -18.926   6.083  18.425  1.00  0.00              
ATOM     28  O   ARG A   2     -18.512   4.925  18.366  1.00  0.00              
ATOM     29  CB  ARG A   2     -18.683   7.061  20.729  1.00  0.00              
ATOM     30  CG  ARG A   2     -19.330   7.536  22.022  1.00  0.00              
ATOM     31  CD  ARG A   2     -19.945   8.885  21.938  1.00  0.00              
ATOM     32  NE  ARG A   2     -21.272   8.906  21.343  1.00  0.00              
ATOM     33  CZ  ARG A   2     -21.937  10.025  20.997  1.00  0.00              
ATOM     34  NH1 ARG A   2     -21.423  11.215  21.218  1.00  0.00              
ATOM     35  NH2 ARG A   2     -23.134   9.897  20.451  1.00  0.00              
ATOM     36  H   ARG A   2     -20.328   5.044  20.987  1.00  0.00              
ATOM     37  HA  ARG A   2     -20.210   7.475  19.356  1.00  0.00              
ATOM     38 1HB  ARG A   2     -18.017   6.227  20.947  1.00  0.00              
ATOM     39 2HB  ARG A   2     -18.110   7.880  20.294  1.00  0.00              
ATOM     40 1HG  ARG A   2     -20.110   6.828  22.300  1.00  0.00              
ATOM     41 2HG  ARG A   2     -18.567   7.562  22.801  1.00  0.00              
ATOM     42 1HD  ARG A   2     -20.032   9.298  22.943  1.00  0.00              
ATOM     43 2HD  ARG A   2     -19.306   9.529  21.334  1.00  0.00              
ATOM     44  HE  ARG A   2     -21.882   8.137  21.102  1.00  0.00              
ATOM     45 1HH1 ARG A   2     -20.516  11.297  21.653  1.00  0.00              
ATOM     46 2HH1 ARG A   2     -21.938  12.042  20.952  1.00  0.00              
ATOM     47 1HH2 ARG A   2     -23.522   8.975  20.304  1.00  0.00              
ATOM     48 2HH2 ARG A   2     -23.654  10.718  20.183  1.00  0.00              
ATOM     49  N   ARG A   3     -18.770   6.959  17.440  1.00  0.00              
ATOM     50  CA  ARG A   3     -17.882   6.695  16.313  1.00  0.00              
ATOM     51  C   ARG A   3     -16.456   7.137  16.619  1.00  0.00              
ATOM     52  O   ARG A   3     -16.204   8.311  16.884  1.00  0.00              
ATOM     53  CB  ARG A   3     -18.393   7.317  15.021  1.00  0.00              
ATOM     54  CG  ARG A   3     -19.811   6.922  14.641  1.00  0.00              
ATOM     55  CD  ARG A   3     -20.517   7.920  13.795  1.00  0.00              
ATOM     56  NE  ARG A   3     -20.807   9.177  14.463  1.00  0.00              
ATOM     57  CZ  ARG A   3     -21.129  10.323  13.831  1.00  0.00              
ATOM     58  NH1 ARG A   3     -21.166  10.385  12.519  1.00  0.00              
ATOM     59  NH2 ARG A   3     -21.383  11.391  14.568  1.00  0.00              
ATOM     60  H   ARG A   3     -19.277   7.832  17.472  1.00  0.00              
ATOM     61  HA  ARG A   3     -17.840   5.621  16.122  1.00  0.00              
ATOM     62 1HB  ARG A   3     -18.342   8.397  15.146  1.00  0.00              
ATOM     63 2HB  ARG A   3     -17.712   7.008  14.229  1.00  0.00              
ATOM     64 1HG  ARG A   3     -19.774   5.981  14.088  1.00  0.00              
ATOM     65 2HG  ARG A   3     -20.389   6.786  15.554  1.00  0.00              
ATOM     66 1HD  ARG A   3     -19.899   8.147  12.926  1.00  0.00              
ATOM     67 2HD  ARG A   3     -21.466   7.498  13.467  1.00  0.00              
ATOM     68  HE  ARG A   3     -20.818   9.394  15.452  1.00  0.00              
ATOM     69 1HH1 ARG A   3     -20.950   9.566  11.971  1.00  0.00              
ATOM     70 2HH1 ARG A   3     -21.409  11.254  12.066  1.00  0.00              
ATOM     71 1HH2 ARG A   3     -21.335  11.330  15.575  1.00  0.00              
ATOM     72 2HH2 ARG A   3     -21.627  12.262  14.120  1.00  0.00              
ATOM     73  N   VAL A   4     -15.527   6.186  16.579  1.00  0.00              
ATOM     74  CA  VAL A   4     -14.150   6.447  16.983  1.00  0.00              
ATOM     75  C   VAL A   4     -13.267   6.723  15.772  1.00  0.00              
ATOM     76  O   VAL A   4     -13.056   5.850  14.933  1.00  0.00              
ATOM     77  CB  VAL A   4     -13.561   5.266  17.777  1.00  0.00              
ATOM     78  CG1 VAL A   4     -12.110   5.541  18.142  1.00  0.00              
ATOM     79  CG2 VAL A   4     -14.383   5.004  19.029  1.00  0.00              
ATOM     80  H   VAL A   4     -15.781   5.263  16.262  1.00  0.00              
ATOM     81  HA  VAL A   4     -14.078   7.347  17.593  1.00  0.00              
ATOM     82  HB  VAL A   4     -13.617   4.365  17.167  1.00  0.00              
ATOM     83 1HG1 VAL A   4     -11.709   4.696  18.703  1.00  0.00              
ATOM     84 2HG1 VAL A   4     -11.526   5.680  17.232  1.00  0.00              
ATOM     85 3HG1 VAL A   4     -12.052   6.441  18.753  1.00  0.00              
ATOM     86 1HG2 VAL A   4     -13.953   4.166  19.579  1.00  0.00              
ATOM     87 2HG2 VAL A   4     -14.377   5.894  19.660  1.00  0.00              
ATOM     88 3HG2 VAL A   4     -15.409   4.765  18.748  1.00  0.00              
ATOM     89  N   ALA A   5     -12.749   7.945  15.691  1.00  0.00              
ATOM     90  CA  ALA A   5     -11.871   8.333  14.595  1.00  0.00              
ATOM     91  C   ALA A   5     -10.409   8.313  15.025  1.00  0.00              
ATOM     92  O   ALA A   5      -9.939   9.228  15.703  1.00  0.00              
ATOM     93  CB  ALA A   5     -12.253   9.710  14.072  1.00  0.00              
ATOM     94  H   ALA A   5     -12.971   8.621  16.409  1.00  0.00              
ATOM     95  HA  ALA A   5     -11.980   7.610  13.786  1.00  0.00              
ATOM     96 1HB  ALA A   5     -11.588   9.985  13.253  1.00  0.00              
ATOM     97 2HB  ALA A   5     -13.282   9.690  13.712  1.00  0.00              
ATOM     98 3HB  ALA A   5     -12.163  10.442  14.874  1.00  0.00              
ATOM     99  N   TYR A   6      -9.696   7.265  14.628  1.00  0.00              
ATOM    100  CA  TYR A   6      -8.300   7.098  15.016  1.00  0.00              
ATOM    101  C   TYR A   6      -7.363   7.646  13.948  1.00  0.00              
ATOM    102  O   TYR A   6      -7.381   7.198  12.803  1.00  0.00              
ATOM    103  CB  TYR A   6      -7.989   5.623  15.280  1.00  0.00              
ATOM    104  CG  TYR A   6      -6.531   5.345  15.568  1.00  0.00              
ATOM    105  CD1 TYR A   6      -5.949   5.757  16.758  1.00  0.00              
ATOM    106  CD2 TYR A   6      -5.740   4.670  14.649  1.00  0.00              
ATOM    107  CE1 TYR A   6      -4.617   5.507  17.027  1.00  0.00              
ATOM    108  CE2 TYR A   6      -4.408   4.414  14.908  1.00  0.00              
ATOM    109  CZ  TYR A   6      -3.849   4.834  16.098  1.00  0.00              
ATOM    110  OH  TYR A   6      -2.523   4.579  16.361  1.00  0.00              
ATOM    111  H   TYR A   6     -10.130   6.567  14.043  1.00  0.00              
ATOM    112  HA  TYR A   6      -8.098   7.664  15.926  1.00  0.00              
ATOM    113 1HB  TYR A   6      -8.594   5.314  16.132  1.00  0.00              
ATOM    114 2HB  TYR A   6      -8.297   5.067  14.395  1.00  0.00              
ATOM    115  HD1 TYR A   6      -6.562   6.289  17.487  1.00  0.00              
ATOM    116  HD2 TYR A   6      -6.187   4.342  13.711  1.00  0.00              
ATOM    117  HE1 TYR A   6      -4.173   5.836  17.966  1.00  0.00              
ATOM    118  HE2 TYR A   6      -3.802   3.882  14.173  1.00  0.00              
ATOM    119  HH  TYR A   6      -2.175   3.839  15.856  1.00  0.00              
ATOM    120  N   TYR A   7      -6.541   8.619  14.331  1.00  0.00              
ATOM    121  CA  TYR A   7      -5.609   9.244  13.401  1.00  0.00              
ATOM    122  C   TYR A   7      -4.208   8.666  13.553  1.00  0.00              
ATOM    123  O   TYR A   7      -3.676   8.583  14.660  1.00  0.00              
ATOM    124  CB  TYR A   7      -5.578  10.760  13.612  1.00  0.00              
ATOM    125  CG  TYR A   7      -6.877  11.453  13.269  1.00  0.00              
ATOM    126  CD1 TYR A   7      -7.877  11.606  14.218  1.00  0.00              
ATOM    127  CD2 TYR A   7      -7.099  11.957  11.996  1.00  0.00              
ATOM    128  CE1 TYR A   7      -9.066  12.239  13.909  1.00  0.00              
ATOM    129  CE2 TYR A   7      -8.283  12.593  11.675  1.00  0.00              
ATOM    130  CZ  TYR A   7      -9.265  12.732  12.635  1.00  0.00              
ATOM    131  OH  TYR A   7     -10.446  13.364  12.322  1.00  0.00              
ATOM    132  H   TYR A   7      -6.566   8.934  15.291  1.00  0.00              
ATOM    133  HA  TYR A   7      -5.918   9.044  12.376  1.00  0.00              
ATOM    134 1HB  TYR A   7      -5.339  10.934  14.663  1.00  0.00              
ATOM    135 2HB  TYR A   7      -4.778  11.156  12.988  1.00  0.00              
ATOM    136  HD1 TYR A   7      -7.712  11.214  15.222  1.00  0.00              
ATOM    137  HD2 TYR A   7      -6.320  11.844  11.242  1.00  0.00              
ATOM    138  HE1 TYR A   7      -9.843  12.351  14.665  1.00  0.00              
ATOM    139  HE2 TYR A   7      -8.439  12.980  10.668  1.00  0.00              
ATOM    140  HH  TYR A   7     -10.473  13.681  11.416  1.00  0.00              
ATOM    141  N   TYR A   8      -3.615   8.265  12.434  1.00  0.00              
ATOM    142  CA  TYR A   8      -2.289   7.657  12.444  1.00  0.00              
ATOM    143  C   TYR A   8      -1.537   7.951  11.153  1.00  0.00              
ATOM    144  O   TYR A   8      -1.977   7.571  10.068  1.00  0.00              
ATOM    145  CB  TYR A   8      -2.395   6.146  12.657  1.00  0.00              
ATOM    146  CG  TYR A   8      -1.058   5.441  12.728  1.00  0.00              
ATOM    147  CD1 TYR A   8      -0.290   5.484  13.882  1.00  0.00              
ATOM    148  CD2 TYR A   8      -0.569   4.732  11.640  1.00  0.00              
ATOM    149  CE1 TYR A   8       0.932   4.842  13.952  1.00  0.00              
ATOM    150  CE2 TYR A   8       0.650   4.087  11.699  1.00  0.00              
ATOM    151  CZ  TYR A   8       1.399   4.145  12.857  1.00  0.00              
ATOM    152  OH  TYR A   8       2.614   3.502  12.921  1.00  0.00              
ATOM    153  H   TYR A   8      -4.092   8.383  11.553  1.00  0.00              
ATOM    154  HA  TYR A   8      -1.693   8.082  13.255  1.00  0.00              
ATOM    155 1HB  TYR A   8      -2.939   5.987  13.590  1.00  0.00              
ATOM    156 2HB  TYR A   8      -2.974   5.743  11.826  1.00  0.00              
ATOM    157  HD1 TYR A   8      -0.665   6.038  14.743  1.00  0.00              
ATOM    158  HD2 TYR A   8      -1.165   4.692  10.728  1.00  0.00              
ATOM    159  HE1 TYR A   8       1.524   4.886  14.866  1.00  0.00              
ATOM    160  HE2 TYR A   8       1.018   3.537  10.833  1.00  0.00              
ATOM    161  HH  TYR A   8       2.842   3.048  12.107  1.00  0.00              
ATOM    162  N   ASP A   9      -0.402   8.631  11.276  1.00  0.00              
ATOM    163  CA  ASP A   9       0.588   8.669  10.206  1.00  0.00              
ATOM    164  C   ASP A   9       1.849   7.909  10.594  1.00  0.00              
ATOM    165  O   ASP A   9       2.501   8.236  11.587  1.00  0.00              
ATOM    166  CB  ASP A   9       0.934  10.116   9.848  1.00  0.00              
ATOM    167  CG  ASP A   9       1.826  10.264   8.623  1.00  0.00              
ATOM    168  OD1 ASP A   9       2.754   9.502   8.492  1.00  0.00              
ATOM    169  OD2 ASP A   9       1.485  11.031   7.754  1.00  0.00              
ATOM    170  H   ASP A   9      -0.220   9.133  12.133  1.00  0.00              
ATOM    171  HA  ASP A   9       0.191   8.177   9.319  1.00  0.00              
ATOM    172 1HB  ASP A   9       0.060  10.759   9.739  1.00  0.00              
ATOM    173 2HB  ASP A   9       1.491  10.406  10.740  1.00  0.00              
ATOM    174  N   ALA A  10       2.189   6.895   9.808  1.00  0.00              
ATOM    175  CA  ALA A  10       3.269   5.978  10.159  1.00  0.00              
ATOM    176  C   ALA A  10       4.578   6.729  10.373  1.00  0.00              
ATOM    177  O   ALA A  10       5.425   6.307  11.161  1.00  0.00              
ATOM    178  CB  ALA A  10       3.432   4.914   9.086  1.00  0.00              
ATOM    179  H   ALA A  10       1.688   6.754   8.942  1.00  0.00              
ATOM    180  HA  ALA A  10       3.019   5.489  11.101  1.00  0.00              
ATOM    181 1HB  ALA A  10       4.242   4.240   9.365  1.00  0.00              
ATOM    182 2HB  ALA A  10       2.505   4.349   8.989  1.00  0.00              
ATOM    183 3HB  ALA A  10       3.667   5.390   8.135  1.00  0.00              
ATOM    184  N   ASN A  11       4.740   7.842   9.665  1.00  0.00              
ATOM    185  CA  ASN A  11       5.990   8.589   9.686  1.00  0.00              
ATOM    186  C   ASN A  11       6.292   9.118  11.084  1.00  0.00              
ATOM    187  O   ASN A  11       7.451   9.322  11.442  1.00  0.00              
ATOM    188  CB  ASN A  11       5.974   9.729   8.686  1.00  0.00              
ATOM    189  CG  ASN A  11       6.089   9.281   7.255  1.00  0.00              
ATOM    190  OD1 ASN A  11       6.561   8.174   6.966  1.00  0.00              
ATOM    191  ND2 ASN A  11       5.738  10.164   6.356  1.00  0.00              
ATOM    192  H   ASN A  11       3.975   8.179   9.097  1.00  0.00              
ATOM    193  HA  ASN A  11       6.819   7.931   9.420  1.00  0.00              
ATOM    194 1HB  ASN A  11       5.226  10.521   8.752  1.00  0.00              
ATOM    195 2HB  ASN A  11       6.941  10.115   9.010  1.00  0.00              
ATOM    196 1HD2 ASN A  11       5.788   9.935   5.384  1.00  0.00              
ATOM    197 2HD2 ASN A  11       5.419  11.069   6.641  1.00  0.00              
ATOM    198  N   VAL A  12       5.241   9.339  11.866  1.00  0.00              
ATOM    199  CA  VAL A  12       5.387   9.894  13.206  1.00  0.00              
ATOM    200  C   VAL A  12       6.241   8.989  14.087  1.00  0.00              
ATOM    201  O   VAL A  12       7.020   9.465  14.911  1.00  0.00              
ATOM    202  CB  VAL A  12       4.020  10.109  13.881  1.00  0.00              
ATOM    203  CG1 VAL A  12       4.201  10.468  15.349  1.00  0.00              
ATOM    204  CG2 VAL A  12       3.236  11.196  13.161  1.00  0.00              
ATOM    205  H   VAL A  12       4.317   9.118  11.522  1.00  0.00              
ATOM    206  HA  VAL A  12       5.920  10.846  13.186  1.00  0.00              
ATOM    207  HB  VAL A  12       3.437   9.192  13.800  1.00  0.00              
ATOM    208 1HG1 VAL A  12       3.225  10.616  15.810  1.00  0.00              
ATOM    209 2HG1 VAL A  12       4.724   9.659  15.859  1.00  0.00              
ATOM    210 3HG1 VAL A  12       4.783  11.386  15.429  1.00  0.00              
ATOM    211 1HG2 VAL A  12       2.272  11.334  13.650  1.00  0.00              
ATOM    212 2HG2 VAL A  12       3.797  12.130  13.193  1.00  0.00              
ATOM    213 3HG2 VAL A  12       3.076  10.902  12.123  1.00  0.00              
ATOM    214  N   GLY A  13       6.086   7.681  13.905  1.00  0.00              
ATOM    215  CA  GLY A  13       6.782   6.707  14.739  1.00  0.00              
ATOM    216  C   GLY A  13       8.227   6.533  14.291  1.00  0.00              
ATOM    217  O   GLY A  13       9.002   5.817  14.928  1.00  0.00              
ATOM    218  H   GLY A  13       5.471   7.354  13.174  1.00  0.00              
ATOM    219 1HA  GLY A  13       6.769   7.047  15.774  1.00  0.00              
ATOM    220 2HA  GLY A  13       6.269   5.748  14.667  1.00  0.00              
ATOM    221  N   ASN A  14       8.585   7.189  13.192  1.00  0.00              
ATOM    222  CA  ASN A  14       9.930   7.082  12.641  1.00  0.00              
ATOM    223  C   ASN A  14      10.821   8.213  13.137  1.00  0.00              
ATOM    224  O   ASN A  14      12.009   8.266  12.822  1.00  0.00              
ATOM    225  CB  ASN A  14       9.907   7.061  11.123  1.00  0.00              
ATOM    226  CG  ASN A  14       9.311   5.807  10.545  1.00  0.00              
ATOM    227  OD1 ASN A  14       9.364   4.732  11.153  1.00  0.00              
ATOM    228  ND2 ASN A  14       8.819   5.922   9.338  1.00  0.00              
ATOM    229  H   ASN A  14       7.907   7.776  12.729  1.00  0.00              
ATOM    230  HA  ASN A  14      10.396   6.154  12.975  1.00  0.00              
ATOM    231 1HB  ASN A  14       9.547   7.922  10.558  1.00  0.00              
ATOM    232 2HB  ASN A  14      10.993   7.003  11.044  1.00  0.00              
ATOM    233 1HD2 ASN A  14       8.406   5.128   8.890  1.00  0.00              
ATOM    234 2HD2 ASN A  14       8.854   6.801   8.864  1.00  0.00              
ATOM    235  N   TYR A  15      10.239   9.119  13.916  1.00  0.00              
ATOM    236  CA  TYR A  15      10.986  10.235  14.482  1.00  0.00              
ATOM    237  C   TYR A  15      11.562   9.878  15.848  1.00  0.00              
ATOM    238  O   TYR A  15      11.199   8.860  16.437  1.00  0.00              
ATOM    239  CB  TYR A  15      10.092  11.472  14.597  1.00  0.00              
ATOM    240  CG  TYR A  15       9.547  11.960  13.273  1.00  0.00              
ATOM    241  CD1 TYR A  15       8.182  12.080  13.064  1.00  0.00              
ATOM    242  CD2 TYR A  15      10.402  12.301  12.235  1.00  0.00              
ATOM    243  CE1 TYR A  15       7.679  12.524  11.856  1.00  0.00              
ATOM    244  CE2 TYR A  15       9.912  12.748  11.023  1.00  0.00              
ATOM    245  CZ  TYR A  15       8.548  12.858  10.837  1.00  0.00              
ATOM    246  OH  TYR A  15       8.054  13.302   9.633  1.00  0.00              
ATOM    247  H   TYR A  15       9.254   9.032  14.121  1.00  0.00              
ATOM    248  HA  TYR A  15      11.834  10.477  13.842  1.00  0.00              
ATOM    249 1HB  TYR A  15       9.263  11.212  15.256  1.00  0.00              
ATOM    250 2HB  TYR A  15      10.689  12.260  15.056  1.00  0.00              
ATOM    251  HD1 TYR A  15       7.501  11.815  13.874  1.00  0.00              
ATOM    252  HD2 TYR A  15      11.478  12.211  12.388  1.00  0.00              
ATOM    253  HE1 TYR A  15       6.604  12.613  11.707  1.00  0.00              
ATOM    254  HE2 TYR A  15      10.599  13.009  10.219  1.00  0.00              
ATOM    255  HH  TYR A  15       8.665  13.877   9.165  1.00  0.00              
ATOM    256  N   TYR A  16      12.462  10.720  16.344  1.00  0.00              
ATOM    257  CA  TYR A  16      13.093  10.492  17.638  1.00  0.00              
ATOM    258  C   TYR A  16      13.816  11.739  18.125  1.00  0.00              
ATOM    259  O   TYR A  16      14.259  12.565  17.325  1.00  0.00              
ATOM    260  CB  TYR A  16      14.069   9.315  17.559  1.00  0.00              
ATOM    261  CG  TYR A  16      15.074   9.429  16.434  1.00  0.00              
ATOM    262  CD1 TYR A  16      16.284  10.080  16.622  1.00  0.00              
ATOM    263  CD2 TYR A  16      14.811   8.881  15.187  1.00  0.00              
ATOM    264  CE1 TYR A  16      17.206  10.187  15.599  1.00  0.00              
ATOM    265  CE2 TYR A  16      15.724   8.980  14.157  1.00  0.00              
ATOM    266  CZ  TYR A  16      16.922   9.635  14.366  1.00  0.00              
ATOM    267  OH  TYR A  16      17.836   9.736  13.343  1.00  0.00              
ATOM    268  H   TYR A  16      12.716  11.539  15.810  1.00  0.00              
ATOM    269  HA  TYR A  16      12.331  10.263  18.385  1.00  0.00              
ATOM    270 1HB  TYR A  16      14.595   9.268  18.513  1.00  0.00              
ATOM    271 2HB  TYR A  16      13.475   8.412  17.426  1.00  0.00              
ATOM    272  HD1 TYR A  16      16.501  10.514  17.599  1.00  0.00              
ATOM    273  HD2 TYR A  16      13.863   8.366  15.028  1.00  0.00              
ATOM    274  HE1 TYR A  16      18.151  10.702  15.761  1.00  0.00              
ATOM    275  HE2 TYR A  16      15.498   8.545  13.184  1.00  0.00              
ATOM    276  HH  TYR A  16      17.539   9.318  12.531  1.00  0.00              
ATOM    277  N   TYR A  17      13.937  11.872  19.442  1.00  0.00              
ATOM    278  CA  TYR A  17      14.568  13.042  20.040  1.00  0.00              
ATOM    279  C   TYR A  17      16.074  12.855  20.159  1.00  0.00              
ATOM    280  O   TYR A  17      16.792  13.771  20.563  1.00  0.00              
ATOM    281  CB  TYR A  17      13.964  13.330  21.418  1.00  0.00              
ATOM    282  CG  TYR A  17      12.556  13.882  21.367  1.00  0.00              
ATOM    283  CD1 TYR A  17      11.466  13.040  21.211  1.00  0.00              
ATOM    284  CD2 TYR A  17      12.323  15.245  21.476  1.00  0.00              
ATOM    285  CE1 TYR A  17      10.178  13.538  21.163  1.00  0.00              
ATOM    286  CE2 TYR A  17      11.040  15.755  21.430  1.00  0.00              
ATOM    287  CZ  TYR A  17       9.969  14.898  21.274  1.00  0.00              
ATOM    288  OH  TYR A  17       8.689  15.402  21.229  1.00  0.00              
ATOM    289  H   TYR A  17      13.583  11.142  20.044  1.00  0.00              
ATOM    290  HA  TYR A  17      14.410  13.913  19.402  1.00  0.00              
ATOM    291 1HB  TYR A  17      13.966  12.392  21.973  1.00  0.00              
ATOM    292 2HB  TYR A  17      14.618  14.047  21.913  1.00  0.00              
ATOM    293  HD1 TYR A  17      11.639  11.966  21.123  1.00  0.00              
ATOM    294  HD2 TYR A  17      13.173  15.916  21.599  1.00  0.00              
ATOM    295  HE1 TYR A  17       9.332  12.863  21.041  1.00  0.00              
ATOM    296  HE2 TYR A  17      10.877  16.829  21.516  1.00  0.00              
ATOM    297  HH  TYR A  17       8.601  16.246  21.683  1.00  0.00              
ATOM    298  N   GLY A  18      16.548  11.666  19.807  1.00  0.00              
ATOM    299  CA  GLY A  18      17.978  11.378  19.811  1.00  0.00              
ATOM    300  C   GLY A  18      18.237   9.883  19.946  1.00  0.00              
ATOM    301  O   GLY A  18      17.355   9.123  20.345  1.00  0.00              
ATOM    302  H   GLY A  18      15.901  10.941  19.531  1.00  0.00              
ATOM    303 1HA  GLY A  18      18.413  11.732  18.878  1.00  0.00              
ATOM    304 2HA  GLY A  18      18.442  11.896  20.649  1.00  0.00              
ATOM    305  N   GLN A  19      19.454   9.468  19.610  1.00  0.00              
ATOM    306  CA  GLN A  19      19.831   8.061  19.686  1.00  0.00              
ATOM    307  C   GLN A  19      19.896   7.585  21.132  1.00  0.00              
ATOM    308  O   GLN A  19      20.814   7.940  21.872  1.00  0.00              
ATOM    309  CB  GLN A  19      21.182   7.831  19.004  1.00  0.00              
ATOM    310  CG  GLN A  19      21.595   6.372  18.916  1.00  0.00              
ATOM    311  CD  GLN A  19      22.928   6.189  18.216  1.00  0.00              
ATOM    312  OE1 GLN A  19      23.548   7.157  17.766  1.00  0.00              
ATOM    313  NE2 GLN A  19      23.377   4.943  18.118  1.00  0.00              
ATOM    314  H   GLN A  19      20.135  10.142  19.295  1.00  0.00              
ATOM    315  HA  GLN A  19      19.072   7.452  19.193  1.00  0.00              
ATOM    316 1HB  GLN A  19      21.106   8.254  18.003  1.00  0.00              
ATOM    317 2HB  GLN A  19      21.923   8.389  19.578  1.00  0.00              
ATOM    318 1HG  GLN A  19      21.572   5.700  19.773  1.00  0.00              
ATOM    319 2HG  GLN A  19      20.800   6.099  18.220  1.00  0.00              
ATOM    320 1HE2 GLN A  19      24.251   4.760  17.665  1.00  0.00              
ATOM    321 2HE2 GLN A  19      22.843   4.186  18.494  1.00  0.00              
ATOM    322  N   GLY A  20      18.917   6.779  21.528  1.00  0.00              
ATOM    323  CA  GLY A  20      18.862   6.252  22.886  1.00  0.00              
ATOM    324  C   GLY A  20      18.248   7.263  23.845  1.00  0.00              
ATOM    325  O   GLY A  20      18.347   7.119  25.063  1.00  0.00              
ATOM    326  H   GLY A  20      18.194   6.524  20.871  1.00  0.00              
ATOM    327 1HA  GLY A  20      18.258   5.345  22.893  1.00  0.00              
ATOM    328 2HA  GLY A  20      19.873   6.015  23.219  1.00  0.00              
ATOM    329  N   HIS A  21      17.615   8.290  23.288  1.00  0.00              
ATOM    330  CA  HIS A  21      16.994   9.336  24.093  1.00  0.00              
ATOM    331  C   HIS A  21      15.777   8.807  24.838  1.00  0.00              
ATOM    332  O   HIS A  21      15.027   7.981  24.316  1.00  0.00              
ATOM    333  CB  HIS A  21      16.594  10.528  23.218  1.00  0.00              
ATOM    334  CG  HIS A  21      16.262  11.762  23.998  1.00  0.00              
ATOM    335  ND1 HIS A  21      15.085  11.904  24.703  1.00  0.00              
ATOM    336  CD2 HIS A  21      16.952  12.914  24.183  1.00  0.00              
ATOM    337  CE1 HIS A  21      15.065  13.089  25.288  1.00  0.00              
ATOM    338  NE2 HIS A  21      16.186  13.720  24.989  1.00  0.00              
ATOM    339  H   HIS A  21      17.563   8.348  22.282  1.00  0.00              
ATOM    340  HA  HIS A  21      17.697   9.680  24.851  1.00  0.00              
ATOM    341 1HB  HIS A  21      17.411  10.793  22.546  1.00  0.00              
ATOM    342 2HB  HIS A  21      15.708  10.283  22.632  1.00  0.00              
ATOM    343  HD2 HIS A  21      17.922  13.261  23.827  1.00  0.00              
ATOM    344  HE1 HIS A  21      14.215  13.394  25.898  1.00  0.00              
ATOM    345  HE2 HIS A  21      16.448  14.646  25.296  1.00  0.00              
ATOM    346  N   VAL A  22      15.580   9.284  26.063  1.00  0.00              
ATOM    347  CA  VAL A  22      14.463   8.877  26.908  1.00  0.00              
ATOM    348  C   VAL A  22      13.131   9.093  26.200  1.00  0.00              
ATOM    349  O   VAL A  22      12.283   8.201  26.169  1.00  0.00              
ATOM    350  CB  VAL A  22      14.455   9.646  28.242  1.00  0.00              
ATOM    351  CG1 VAL A  22      13.178   9.355  29.017  1.00  0.00              
ATOM    352  CG2 VAL A  22      15.676   9.284  29.074  1.00  0.00              
ATOM    353  H   VAL A  22      16.132  10.085  26.329  1.00  0.00              
ATOM    354  HA  VAL A  22      14.495   7.808  27.121  1.00  0.00              
ATOM    355  HB  VAL A  22      14.518  10.715  28.036  1.00  0.00              
ATOM    356 1HG1 VAL A  22      13.189   9.906  29.957  1.00  0.00              
ATOM    357 2HG1 VAL A  22      12.316   9.662  28.427  1.00  0.00              
ATOM    358 3HG1 VAL A  22      13.115   8.287  29.225  1.00  0.00              
ATOM    359 1HG2 VAL A  22      15.654   9.836  30.012  1.00  0.00              
ATOM    360 2HG2 VAL A  22      15.668   8.214  29.282  1.00  0.00              
ATOM    361 3HG2 VAL A  22      16.581   9.541  28.523  1.00  0.00              
ATOM    362  N   MET A  23      12.952  10.283  25.636  1.00  0.00              
ATOM    363  CA  MET A  23      11.725  10.615  24.922  1.00  0.00              
ATOM    364  C   MET A  23      11.785  10.141  23.476  1.00  0.00              
ATOM    365  O   MET A  23      12.792  10.323  22.792  1.00  0.00              
ATOM    366  CB  MET A  23      11.476  12.121  24.974  1.00  0.00              
ATOM    367  CG  MET A  23      11.386  12.695  26.382  1.00  0.00              
ATOM    368  SD  MET A  23      10.038  11.977  27.340  1.00  0.00              
ATOM    369  CE  MET A  23       8.619  12.714  26.535  1.00  0.00              
ATOM    370  H   MET A  23      13.686  10.974  25.703  1.00  0.00              
ATOM    371  HA  MET A  23      10.879  10.105  25.382  1.00  0.00              
ATOM    372 1HB  MET A  23      12.296  12.596  24.439  1.00  0.00              
ATOM    373 2HB  MET A  23      10.540  12.306  24.446  1.00  0.00              
ATOM    374 1HG  MET A  23      12.330  12.500  26.889  1.00  0.00              
ATOM    375 2HG  MET A  23      11.233  13.771  26.300  1.00  0.00              
ATOM    376 1HE  MET A  23       7.704  12.365  27.016  1.00  0.00              
ATOM    377 2HE  MET A  23       8.679  13.800  26.613  1.00  0.00              
ATOM    378 3HE  MET A  23       8.607  12.426  25.483  1.00  0.00              
ATOM    379  N   LYS A  24      10.698   9.530  23.014  1.00  0.00              
ATOM    380  CA  LYS A  24      10.657   8.942  21.680  1.00  0.00              
ATOM    381  C   LYS A  24       9.223   8.678  21.237  1.00  0.00              
ATOM    382  O   LYS A  24       8.440   8.070  21.967  1.00  0.00              
ATOM    383  CB  LYS A  24      11.466   7.644  21.643  1.00  0.00              
ATOM    384  CG  LYS A  24      10.911   6.531  22.523  1.00  0.00              
ATOM    385  CD  LYS A  24      11.802   5.299  22.483  1.00  0.00              
ATOM    386  CE  LYS A  24      11.251   4.188  23.365  1.00  0.00              
ATOM    387  NZ  LYS A  24      12.145   2.999  23.386  1.00  0.00              
ATOM    388  H   LYS A  24       9.878   9.473  23.602  1.00  0.00              
ATOM    389  HA  LYS A  24      11.084   9.637  20.957  1.00  0.00              
ATOM    390 1HB  LYS A  24      11.486   7.310  20.605  1.00  0.00              
ATOM    391 2HB  LYS A  24      12.479   7.889  21.964  1.00  0.00              
ATOM    392 1HG  LYS A  24      10.846   6.900  23.547  1.00  0.00              
ATOM    393 2HG  LYS A  24       9.915   6.271  22.166  1.00  0.00              
ATOM    394 1HD  LYS A  24      11.866   4.949  21.452  1.00  0.00              
ATOM    395 2HD  LYS A  24      12.797   5.578  22.832  1.00  0.00              
ATOM    396 1HE  LYS A  24      11.140   4.576  24.375  1.00  0.00              
ATOM    397 2HE  LYS A  24      10.273   3.899  22.978  1.00  0.00              
ATOM    398 1HZ  LYS A  24      11.745   2.287  23.980  1.00  0.00              
ATOM    399 2HZ  LYS A  24      12.249   2.636  22.449  1.00  0.00              
ATOM    400 3HZ  LYS A  24      13.051   3.266  23.745  1.00  0.00              
ATOM    401  N   PRO A  25       8.888   9.139  20.039  1.00  0.00              
ATOM    402  CA  PRO A  25       7.559   8.921  19.479  1.00  0.00              
ATOM    403  C   PRO A  25       7.254   7.435  19.346  1.00  0.00              
ATOM    404  O   PRO A  25       6.105   7.041  19.150  1.00  0.00              
ATOM    405  CB  PRO A  25       7.605   9.625  18.120  1.00  0.00              
ATOM    406  CG  PRO A  25       8.706  10.620  18.253  1.00  0.00              
ATOM    407  CD  PRO A  25       9.728   9.966  19.145  1.00  0.00              
ATOM    408  HA  PRO A  25       6.757   9.318  20.119  1.00  0.00              
ATOM    409 1HB  PRO A  25       7.806   8.914  17.304  1.00  0.00              
ATOM    410 2HB  PRO A  25       6.650  10.118  17.887  1.00  0.00              
ATOM    411 1HG  PRO A  25       9.140  10.865  17.271  1.00  0.00              
ATOM    412 2HG  PRO A  25       8.343  11.560  18.689  1.00  0.00              
ATOM    413 1HD  PRO A  25      10.439   9.345  18.580  1.00  0.00              
ATOM    414 2HD  PRO A  25      10.320  10.703  19.708  1.00  0.00              
ATOM    415  N   HIS A  26       8.291   6.612  19.452  1.00  0.00              
ATOM    416  CA  HIS A  26       8.132   5.165  19.385  1.00  0.00              
ATOM    417  C   HIS A  26       7.074   4.680  20.368  1.00  0.00              
ATOM    418  O   HIS A  26       6.404   3.675  20.128  1.00  0.00              
ATOM    419  CB  HIS A  26       9.465   4.460  19.661  1.00  0.00              
ATOM    420  CG  HIS A  26      10.447   4.571  18.537  1.00  0.00              
ATOM    421  ND1 HIS A  26      10.592   3.591  17.576  1.00  0.00              
ATOM    422  CD2 HIS A  26      11.335   5.543  18.221  1.00  0.00              
ATOM    423  CE1 HIS A  26      11.527   3.958  16.716  1.00  0.00              
ATOM    424  NE2 HIS A  26      11.992   5.138  17.086  1.00  0.00              
ATOM    425  H   HIS A  26       9.216   6.999  19.585  1.00  0.00              
ATOM    426  HA  HIS A  26       7.785   4.881  18.392  1.00  0.00              
ATOM    427 1HB  HIS A  26       9.945   4.894  20.538  1.00  0.00              
ATOM    428 2HB  HIS A  26       9.299   3.396  19.827  1.00  0.00              
ATOM    429  HD1 HIS A  26      10.029   2.770  17.480  1.00  0.00              
ATOM    430  HD2 HIS A  26      11.581   6.499  18.683  1.00  0.00              
ATOM    431  HE1 HIS A  26      11.790   3.316  15.876  1.00  0.00              
ATOM    432  N   ARG A  27       6.927   5.401  21.474  1.00  0.00              
ATOM    433  CA  ARG A  27       5.865   5.125  22.434  1.00  0.00              
ATOM    434  C   ARG A  27       4.501   5.112  21.757  1.00  0.00              
ATOM    435  O   ARG A  27       3.636   4.303  22.097  1.00  0.00              
ATOM    436  CB  ARG A  27       5.892   6.086  23.614  1.00  0.00              
ATOM    437  CG  ARG A  27       7.043   5.874  24.584  1.00  0.00              
ATOM    438  CD  ARG A  27       7.001   6.749  25.784  1.00  0.00              
ATOM    439  NE  ARG A  27       8.112   6.563  26.704  1.00  0.00              
ATOM    440  CZ  ARG A  27       9.328   7.124  26.558  1.00  0.00              
ATOM    441  NH1 ARG A  27       9.608   7.872  25.515  1.00  0.00              
ATOM    442  NH2 ARG A  27      10.242   6.880  27.481  1.00  0.00              
ATOM    443  H   ARG A  27       7.568   6.162  21.656  1.00  0.00              
ATOM    444  HA  ARG A  27       6.007   4.134  22.867  1.00  0.00              
ATOM    445 1HB  ARG A  27       5.949   7.092  23.203  1.00  0.00              
ATOM    446 2HB  ARG A  27       4.948   5.963  24.145  1.00  0.00              
ATOM    447 1HG  ARG A  27       7.026   4.839  24.924  1.00  0.00              
ATOM    448 2HG  ARG A  27       7.979   6.068  24.059  1.00  0.00              
ATOM    449 1HD  ARG A  27       7.014   7.791  25.463  1.00  0.00              
ATOM    450 2HD  ARG A  27       6.083   6.550  26.335  1.00  0.00              
ATOM    451  HE  ARG A  27       8.159   6.018  27.555  1.00  0.00              
ATOM    452 1HH1 ARG A  27       8.904   8.035  24.809  1.00  0.00              
ATOM    453 2HH1 ARG A  27      10.526   8.283  25.425  1.00  0.00              
ATOM    454 1HH2 ARG A  27      10.015   6.287  28.269  1.00  0.00              
ATOM    455 2HH2 ARG A  27      11.161   7.286  27.396  1.00  0.00              
ATOM    456  N   ILE A  28       4.312   6.013  20.799  1.00  0.00              
ATOM    457  CA  ILE A  28       3.077   6.062  20.025  1.00  0.00              
ATOM    458  C   ILE A  28       2.903   4.805  19.184  1.00  0.00              
ATOM    459  O   ILE A  28       1.817   4.230  19.126  1.00  0.00              
ATOM    460  CB  ILE A  28       3.037   7.295  19.104  1.00  0.00              
ATOM    461  CG1 ILE A  28       3.010   8.581  19.934  1.00  0.00              
ATOM    462  CG2 ILE A  28       1.830   7.228  18.180  1.00  0.00              
ATOM    463  CD1 ILE A  28       3.385   9.820  19.152  1.00  0.00              
ATOM    464  H   ILE A  28       5.043   6.682  20.601  1.00  0.00              
ATOM    465  HA  ILE A  28       2.212   6.075  20.686  1.00  0.00              
ATOM    466  HB  ILE A  28       3.949   7.324  18.509  1.00  0.00              
ATOM    467 1HG1 ILE A  28       2.001   8.691  20.328  1.00  0.00              
ATOM    468 2HG1 ILE A  28       3.709   8.448  20.760  1.00  0.00              
ATOM    469 1HG2 ILE A  28       1.816   8.107  17.536  1.00  0.00              
ATOM    470 2HG2 ILE A  28       1.891   6.330  17.566  1.00  0.00              
ATOM    471 3HG2 ILE A  28       0.917   7.200  18.775  1.00  0.00              
ATOM    472 1HD1 ILE A  28       3.343  10.690  19.807  1.00  0.00              
ATOM    473 2HD1 ILE A  28       4.395   9.711  18.758  1.00  0.00              
ATOM    474 3HD1 ILE A  28       2.686   9.955  18.327  1.00  0.00              
ATOM    475  N   ARG A  29       3.982   4.383  18.532  1.00  0.00              
ATOM    476  CA  ARG A  29       3.962   3.168  17.726  1.00  0.00              
ATOM    477  C   ARG A  29       3.639   1.946  18.578  1.00  0.00              
ATOM    478  O   ARG A  29       2.957   1.026  18.128  1.00  0.00              
ATOM    479  CB  ARG A  29       5.252   2.977  16.943  1.00  0.00              
ATOM    480  CG  ARG A  29       5.300   1.723  16.085  1.00  0.00              
ATOM    481  CD  ARG A  29       6.510   1.613  15.228  1.00  0.00              
ATOM    482  NE  ARG A  29       6.724   0.294  14.654  1.00  0.00              
ATOM    483  CZ  ARG A  29       7.735  -0.024  13.823  1.00  0.00              
ATOM    484  NH1 ARG A  29       8.602   0.884  13.433  1.00  0.00              
ATOM    485  NH2 ARG A  29       7.818  -1.269  13.387  1.00  0.00              
ATOM    486  H   ARG A  29       4.837   4.917  18.594  1.00  0.00              
ATOM    487  HA  ARG A  29       3.176   3.237  16.972  1.00  0.00              
ATOM    488 1HB  ARG A  29       5.373   3.853  16.308  1.00  0.00              
ATOM    489 2HB  ARG A  29       6.064   2.942  17.672  1.00  0.00              
ATOM    490 1HG  ARG A  29       5.274   0.851  16.739  1.00  0.00              
ATOM    491 2HG  ARG A  29       4.426   1.715  15.435  1.00  0.00              
ATOM    492 1HD  ARG A  29       6.422   2.318  14.401  1.00  0.00              
ATOM    493 2HD  ARG A  29       7.387   1.859  15.823  1.00  0.00              
ATOM    494  HE  ARG A  29       6.189  -0.555  14.775  1.00  0.00              
ATOM    495 1HH1 ARG A  29       8.514   1.837  13.760  1.00  0.00              
ATOM    496 2HH1 ARG A  29       9.352   0.627  12.808  1.00  0.00              
ATOM    497 1HH2 ARG A  29       7.133  -1.951  13.683  1.00  0.00              
ATOM    498 2HH2 ARG A  29       8.565  -1.532  12.763  1.00  0.00              
ATOM    499  N   MET A  30       4.135   1.944  19.810  1.00  0.00              
ATOM    500  CA  MET A  30       3.846   0.868  20.750  1.00  0.00              
ATOM    501  C   MET A  30       2.347   0.738  20.994  1.00  0.00              
ATOM    502  O   MET A  30       1.794  -0.361  20.947  1.00  0.00              
ATOM    503  CB  MET A  30       4.578   1.109  22.069  1.00  0.00              
ATOM    504  CG  MET A  30       6.087   0.932  21.993  1.00  0.00              
ATOM    505  SD  MET A  30       6.912   1.319  23.550  1.00  0.00              
ATOM    506  CE  MET A  30       8.630   1.164  23.070  1.00  0.00              
ATOM    507  H   MET A  30       4.728   2.707  20.103  1.00  0.00              
ATOM    508  HA  MET A  30       4.176  -0.084  20.338  1.00  0.00              
ATOM    509 1HB  MET A  30       4.346   2.127  22.378  1.00  0.00              
ATOM    510 2HB  MET A  30       4.166   0.406  22.794  1.00  0.00              
ATOM    511 1HG  MET A  30       6.294  -0.103  21.725  1.00  0.00              
ATOM    512 2HG  MET A  30       6.467   1.592  21.213  1.00  0.00              
ATOM    513 1HE  MET A  30       9.269   1.374  23.929  1.00  0.00              
ATOM    514 2HE  MET A  30       8.818   0.149  22.717  1.00  0.00              
ATOM    515 3HE  MET A  30       8.850   1.873  22.272  1.00  0.00              
ATOM    516  N   THR A  31       1.695   1.867  21.253  1.00  0.00              
ATOM    517  CA  THR A  31       0.248   1.891  21.430  1.00  0.00              
ATOM    518  C   THR A  31      -0.468   1.383  20.185  1.00  0.00              
ATOM    519  O   THR A  31      -1.402   0.587  20.277  1.00  0.00              
ATOM    520  CB  THR A  31      -0.258   3.307  21.757  1.00  0.00              
ATOM    521  OG1 THR A  31       0.314   3.747  22.997  1.00  0.00              
ATOM    522  CG2 THR A  31      -1.775   3.319  21.871  1.00  0.00              
ATOM    523  H   THR A  31       2.214   2.729  21.331  1.00  0.00              
ATOM    524  HA  THR A  31      -0.036   1.224  22.245  1.00  0.00              
ATOM    525  HB  THR A  31       0.051   3.986  20.963  1.00  0.00              
ATOM    526  HG1 THR A  31       1.212   4.052  22.843  1.00  0.00              
ATOM    527 1HG2 THR A  31      -2.113   4.329  22.103  1.00  0.00              
ATOM    528 2HG2 THR A  31      -2.213   2.996  20.928  1.00  0.00              
ATOM    529 3HG2 THR A  31      -2.084   2.642  22.666  1.00  0.00              
ATOM    530  N   HIS A  32      -0.023   1.845  19.022  1.00  0.00              
ATOM    531  CA  HIS A  32      -0.633   1.452  17.758  1.00  0.00              
ATOM    532  C   HIS A  32      -0.621  -0.062  17.589  1.00  0.00              
ATOM    533  O   HIS A  32      -1.629  -0.661  17.212  1.00  0.00              
ATOM    534  CB  HIS A  32       0.088   2.117  16.580  1.00  0.00              
ATOM    535  CG  HIS A  32      -0.482   1.754  15.245  1.00  0.00              
ATOM    536  ND1 HIS A  32      -1.648   2.307  14.757  1.00  0.00              
ATOM    537  CD2 HIS A  32      -0.048   0.895  14.294  1.00  0.00              
ATOM    538  CE1 HIS A  32      -1.906   1.802  13.563  1.00  0.00              
ATOM    539  NE2 HIS A  32      -0.950   0.943  13.260  1.00  0.00              
ATOM    540  H   HIS A  32       0.756   2.488  19.014  1.00  0.00              
ATOM    541  HA  HIS A  32      -1.679   1.759  17.744  1.00  0.00              
ATOM    542 1HB  HIS A  32       0.021   3.203  16.663  1.00  0.00              
ATOM    543 2HB  HIS A  32       1.135   1.819  16.565  1.00  0.00              
ATOM    544  HD2 HIS A  32       0.820   0.236  14.231  1.00  0.00              
ATOM    545  HE1 HIS A  32      -2.789   2.115  13.008  1.00  0.00              
ATOM    546  HE2 HIS A  32      -0.885   0.405  12.407  1.00  0.00              
ATOM    547  N   HIS A  33       0.523  -0.675  17.869  1.00  0.00              
ATOM    548  CA  HIS A  33       0.678  -2.116  17.716  1.00  0.00              
ATOM    549  C   HIS A  33      -0.249  -2.873  18.657  1.00  0.00              
ATOM    550  O   HIS A  33      -0.859  -3.872  18.274  1.00  0.00              
ATOM    551  CB  HIS A  33       2.131  -2.533  17.965  1.00  0.00              
ATOM    552  CG  HIS A  33       3.053  -2.209  16.831  1.00  0.00              
ATOM    553  ND1 HIS A  33       2.748  -2.499  15.518  1.00  0.00              
ATOM    554  CD2 HIS A  33       4.271  -1.620  16.814  1.00  0.00              
ATOM    555  CE1 HIS A  33       3.741  -2.101  14.742  1.00  0.00              
ATOM    556  NE2 HIS A  33       4.676  -1.565  15.503  1.00  0.00              
ATOM    557  H   HIS A  33       1.307  -0.128  18.197  1.00  0.00              
ATOM    558  HA  HIS A  33       0.399  -2.410  16.703  1.00  0.00              
ATOM    559 1HB  HIS A  33       2.524  -2.021  18.843  1.00  0.00              
ATOM    560 2HB  HIS A  33       2.190  -3.611  18.118  1.00  0.00              
ATOM    561  HD1 HIS A  33       1.884  -2.872  15.181  1.00  0.00              
ATOM    562  HD2 HIS A  33       4.914  -1.223  17.601  1.00  0.00              
ATOM    563  HE1 HIS A  33       3.690  -2.242  13.662  1.00  0.00              
ATOM    564  N   LEU A  34      -0.355  -2.391  19.890  1.00  0.00              
ATOM    565  CA  LEU A  34      -1.238  -2.998  20.879  1.00  0.00              
ATOM    566  C   LEU A  34      -2.693  -2.926  20.437  1.00  0.00              
ATOM    567  O   LEU A  34      -3.443  -3.892  20.573  1.00  0.00              
ATOM    568  CB  LEU A  34      -1.060  -2.314  22.241  1.00  0.00              
ATOM    569  CG  LEU A  34       0.264  -2.615  22.955  1.00  0.00              
ATOM    570  CD1 LEU A  34       0.380  -1.770  24.216  1.00  0.00              
ATOM    571  CD2 LEU A  34       0.336  -4.097  23.290  1.00  0.00              
ATOM    572  H   LEU A  34       0.192  -1.582  20.151  1.00  0.00              
ATOM    573  HA  LEU A  34      -0.998  -4.057  20.980  1.00  0.00              
ATOM    574 1HB  LEU A  34      -1.084  -1.274  21.920  1.00  0.00              
ATOM    575 2HB  LEU A  34      -1.903  -2.509  22.903  1.00  0.00              
ATOM    576  HG  LEU A  34       1.068  -2.392  22.253  1.00  0.00              
ATOM    577 1HD1 LEU A  34       1.323  -1.990  24.717  1.00  0.00              
ATOM    578 2HD1 LEU A  34       0.349  -0.713  23.951  1.00  0.00              
ATOM    579 3HD1 LEU A  34      -0.448  -2.000  24.886  1.00  0.00              
ATOM    580 1HD2 LEU A  34       1.277  -4.310  23.796  1.00  0.00              
ATOM    581 2HD2 LEU A  34      -0.497  -4.364  23.941  1.00  0.00              
ATOM    582 3HD2 LEU A  34       0.279  -4.681  22.371  1.00  0.00              
ATOM    583  N   LEU A  35      -3.088  -1.773  19.905  1.00  0.00              
ATOM    584  CA  LEU A  35      -4.460  -1.566  19.457  1.00  0.00              
ATOM    585  C   LEU A  35      -4.823  -2.528  18.333  1.00  0.00              
ATOM    586  O   LEU A  35      -5.915  -3.093  18.316  1.00  0.00              
ATOM    587  CB  LEU A  35      -4.654  -0.113  19.001  1.00  0.00              
ATOM    588  CG  LEU A  35      -4.596   0.934  20.117  1.00  0.00              
ATOM    589  CD1 LEU A  35      -4.620   2.335  19.521  1.00  0.00              
ATOM    590  CD2 LEU A  35      -5.767   0.732  21.067  1.00  0.00              
ATOM    591  H   LEU A  35      -2.419  -1.022  19.811  1.00  0.00              
ATOM    592  HA  LEU A  35      -5.146  -1.774  20.276  1.00  0.00              
ATOM    593 1HB  LEU A  35      -3.786  -0.016  18.350  1.00  0.00              
ATOM    594 2HB  LEU A  35      -5.564   0.005  18.412  1.00  0.00              
ATOM    595  HG  LEU A  35      -3.677   0.760  20.680  1.00  0.00              
ATOM    596 1HD1 LEU A  35      -4.579   3.074  20.321  1.00  0.00              
ATOM    597 2HD1 LEU A  35      -3.762   2.467  18.863  1.00  0.00              
ATOM    598 3HD1 LEU A  35      -5.539   2.471  18.950  1.00  0.00              
ATOM    599 1HD2 LEU A  35      -5.725   1.477  21.861  1.00  0.00              
ATOM    600 2HD2 LEU A  35      -6.703   0.838  20.518  1.00  0.00              
ATOM    601 3HD2 LEU A  35      -5.714  -0.266  21.504  1.00  0.00              
ATOM    602  N   LEU A  36      -3.900  -2.710  17.396  1.00  0.00              
ATOM    603  CA  LEU A  36      -4.115  -3.618  16.274  1.00  0.00              
ATOM    604  C   LEU A  36      -4.236  -5.061  16.749  1.00  0.00              
ATOM    605  O   LEU A  36      -5.180  -5.765  16.390  1.00  0.00              
ATOM    606  CB  LEU A  36      -2.973  -3.485  15.259  1.00  0.00              
ATOM    607  CG  LEU A  36      -3.297  -3.982  13.844  1.00  0.00              
ATOM    608  CD1 LEU A  36      -2.334  -3.362  12.840  1.00  0.00              
ATOM    609  CD2 LEU A  36      -3.212  -5.501  13.806  1.00  0.00              
ATOM    610  H   LEU A  36      -3.025  -2.208  17.461  1.00  0.00              
ATOM    611  HA  LEU A  36      -5.056  -3.374  15.783  1.00  0.00              
ATOM    612 1HB  LEU A  36      -2.861  -2.402  15.258  1.00  0.00              
ATOM    613 2HB  LEU A  36      -2.053  -3.945  15.622  1.00  0.00              
ATOM    614  HG  LEU A  36      -4.327  -3.701  13.629  1.00  0.00              
ATOM    615 1HD1 LEU A  36      -2.572  -3.722  11.838  1.00  0.00              
ATOM    616 2HD1 LEU A  36      -2.428  -2.278  12.867  1.00  0.00              
ATOM    617 3HD1 LEU A  36      -1.312  -3.646  13.093  1.00  0.00              
ATOM    618 1HD2 LEU A  36      -3.443  -5.852  12.801  1.00  0.00              
ATOM    619 2HD2 LEU A  36      -2.205  -5.816  14.080  1.00  0.00              
ATOM    620 3HD2 LEU A  36      -3.927  -5.924  14.511  1.00  0.00              
ATOM    621  N   ASN A  37      -3.274  -5.495  17.557  1.00  0.00              
ATOM    622  CA  ASN A  37      -3.197  -6.890  17.973  1.00  0.00              
ATOM    623  C   ASN A  37      -4.352  -7.254  18.896  1.00  0.00              
ATOM    624  O   ASN A  37      -4.779  -8.409  18.947  1.00  0.00              
ATOM    625  CB  ASN A  37      -1.870  -7.194  18.647  1.00  0.00              
ATOM    626  CG  ASN A  37      -0.736  -7.403  17.683  1.00  0.00              
ATOM    627  OD1 ASN A  37      -0.712  -8.378  16.923  1.00  0.00              
ATOM    628  ND2 ASN A  37       0.243  -6.538  17.768  1.00  0.00              
ATOM    629  H   ASN A  37      -2.580  -4.842  17.891  1.00  0.00              
ATOM    630  HA  ASN A  37      -3.280  -7.542  17.102  1.00  0.00              
ATOM    631 1HB  ASN A  37      -1.520  -6.593  19.487  1.00  0.00              
ATOM    632 2HB  ASN A  37      -2.206  -8.165  19.011  1.00  0.00              
ATOM    633 1HD2 ASN A  37       1.032  -6.616  17.157  1.00  0.00              
ATOM    634 2HD2 ASN A  37       0.203  -5.802  18.442  1.00  0.00              
ATOM    635  N   TYR A  38      -4.856  -6.265  19.627  1.00  0.00              
ATOM    636  CA  TYR A  38      -6.053  -6.443  20.438  1.00  0.00              
ATOM    637  C   TYR A  38      -7.301  -6.535  19.568  1.00  0.00              
ATOM    638  O   TYR A  38      -8.306  -7.124  19.967  1.00  0.00              
ATOM    639  CB  TYR A  38      -6.196  -5.296  21.441  1.00  0.00              
ATOM    640  CG  TYR A  38      -5.555  -5.573  22.784  1.00  0.00              
ATOM    641  CD1 TYR A  38      -4.682  -4.660  23.358  1.00  0.00              
ATOM    642  CD2 TYR A  38      -5.825  -6.746  23.473  1.00  0.00              
ATOM    643  CE1 TYR A  38      -4.094  -4.907  24.583  1.00  0.00              
ATOM    644  CE2 TYR A  38      -5.242  -7.003  24.698  1.00  0.00              
ATOM    645  CZ  TYR A  38      -4.376  -6.082  25.249  1.00  0.00              
ATOM    646  OH  TYR A  38      -3.795  -6.334  26.471  1.00  0.00              
ATOM    647  H   TYR A  38      -4.397  -5.364  19.617  1.00  0.00              
ATOM    648  HA  TYR A  38      -5.989  -7.382  20.989  1.00  0.00              
ATOM    649 1HB  TYR A  38      -5.734  -4.416  20.993  1.00  0.00              
ATOM    650 2HB  TYR A  38      -7.261  -5.118  21.579  1.00  0.00              
ATOM    651  HD1 TYR A  38      -4.464  -3.734  22.825  1.00  0.00              
ATOM    652  HD2 TYR A  38      -6.509  -7.471  23.031  1.00  0.00              
ATOM    653  HE1 TYR A  38      -3.409  -4.183  25.022  1.00  0.00              
ATOM    654  HE2 TYR A  38      -5.467  -7.932  25.224  1.00  0.00              
ATOM    655  HH  TYR A  38      -4.427  -6.612  27.139  1.00  0.00              
ATOM    656  N   GLY A  39      -7.231  -5.948  18.378  1.00  0.00              
ATOM    657  CA  GLY A  39      -8.377  -5.900  17.479  1.00  0.00              
ATOM    658  C   GLY A  39      -9.135  -4.587  17.620  1.00  0.00              
ATOM    659  O   GLY A  39     -10.207  -4.413  17.041  1.00  0.00              
ATOM    660  H   GLY A  39      -6.361  -5.522  18.090  1.00  0.00              
ATOM    661 1HA  GLY A  39      -8.027  -6.000  16.451  1.00  0.00              
ATOM    662 2HA  GLY A  39      -9.049  -6.725  17.714  1.00  0.00              
ATOM    663  N   ILE A  40      -8.570  -3.664  18.390  1.00  0.00              
ATOM    664  CA  ILE A  40      -9.201  -2.370  18.624  1.00  0.00              
ATOM    665  C   ILE A  40      -9.074  -1.469  17.404  1.00  0.00              
ATOM    666  O   ILE A  40     -10.059  -0.898  16.935  1.00  0.00              
ATOM    667  CB  ILE A  40      -8.590  -1.655  19.843  1.00  0.00              
ATOM    668  CG1 ILE A  40      -8.873  -2.447  21.123  1.00  0.00              
ATOM    669  CG2 ILE A  40      -9.135  -0.239  19.958  1.00  0.00              
ATOM    670  CD1 ILE A  40      -8.058  -1.995  22.313  1.00  0.00              
ATOM    671  H   ILE A  40      -7.682  -3.864  18.828  1.00  0.00              
ATOM    672  HA  ILE A  40     -10.274  -2.486  18.771  1.00  0.00              
ATOM    673  HB  ILE A  40      -7.508  -1.619  19.730  1.00  0.00              
ATOM    674 1HG1 ILE A  40      -9.934  -2.336  21.345  1.00  0.00              
ATOM    675 2HG1 ILE A  40      -8.655  -3.494  20.911  1.00  0.00              
ATOM    676 1HG2 ILE A  40      -8.695   0.251  20.825  1.00  0.00              
ATOM    677 2HG2 ILE A  40      -8.885   0.320  19.058  1.00  0.00              
ATOM    678 3HG2 ILE A  40     -10.219  -0.275  20.074  1.00  0.00              
ATOM    679 1HD1 ILE A  40      -8.313  -2.603  23.182  1.00  0.00              
ATOM    680 2HD1 ILE A  40      -6.996  -2.107  22.092  1.00  0.00              
ATOM    681 3HD1 ILE A  40      -8.275  -0.950  22.527  1.00  0.00              
ATOM    682  N   TYR A  41      -7.854  -1.343  16.890  1.00  0.00              
ATOM    683  CA  TYR A  41      -7.608  -0.570  15.678  1.00  0.00              
ATOM    684  C   TYR A  41      -8.483  -1.058  14.529  1.00  0.00              
ATOM    685  O   TYR A  41      -8.957  -0.260  13.718  1.00  0.00              
ATOM    686  CB  TYR A  41      -6.132  -0.648  15.284  1.00  0.00              
ATOM    687  CG  TYR A  41      -5.837  -0.101  13.904  1.00  0.00              
ATOM    688  CD1 TYR A  41      -5.772   1.266  13.678  1.00  0.00              
ATOM    689  CD2 TYR A  41      -5.621  -0.955  12.832  1.00  0.00              
ATOM    690  CE1 TYR A  41      -5.504   1.770  12.420  1.00  0.00              
ATOM    691  CE2 TYR A  41      -5.351  -0.462  11.570  1.00  0.00              
ATOM    692  CZ  TYR A  41      -5.292   0.902  11.368  1.00  0.00              
ATOM    693  OH  TYR A  41      -5.022   1.399  10.113  1.00  0.00              
ATOM    694  H   TYR A  41      -7.077  -1.796  17.351  1.00  0.00              
ATOM    695  HA  TYR A  41      -7.869   0.475  15.846  1.00  0.00              
ATOM    696 1HB  TYR A  41      -5.569  -0.082  16.026  1.00  0.00              
ATOM    697 2HB  TYR A  41      -5.841  -1.697  15.328  1.00  0.00              
ATOM    698  HD1 TYR A  41      -5.940   1.946  14.513  1.00  0.00              
ATOM    699  HD2 TYR A  41      -5.669  -2.031  12.999  1.00  0.00              
ATOM    700  HE1 TYR A  41      -5.456   2.847  12.258  1.00  0.00              
ATOM    701  HE2 TYR A  41      -5.185  -1.149  10.740  1.00  0.00              
ATOM    702  HH  TYR A  41      -4.893   0.710   9.458  1.00  0.00              
ATOM    703  N   ARG A  42      -8.691  -2.367  14.463  1.00  0.00              
ATOM    704  CA  ARG A  42      -9.425  -2.972  13.358  1.00  0.00              
ATOM    705  C   ARG A  42     -10.927  -2.825  13.549  1.00  0.00              
ATOM    706  O   ARG A  42     -11.713  -3.172  12.666  1.00  0.00              
ATOM    707  CB  ARG A  42      -9.032  -4.426  13.135  1.00  0.00              
ATOM    708  CG  ARG A  42      -7.606  -4.635  12.649  1.00  0.00              
ATOM    709  CD  ARG A  42      -7.178  -6.057  12.607  1.00  0.00              
ATOM    710  NE  ARG A  42      -6.984  -6.667  13.911  1.00  0.00              
ATOM    711  CZ  ARG A  42      -6.694  -7.969  14.111  1.00  0.00              
ATOM    712  NH1 ARG A  42      -6.600  -8.806  13.101  1.00  0.00              
ATOM    713  NH2 ARG A  42      -6.530  -8.388  15.355  1.00  0.00              
ATOM    714  H   ARG A  42      -8.332  -2.960  15.199  1.00  0.00              
ATOM    715  HA  ARG A  42      -9.178  -2.461  12.428  1.00  0.00              
ATOM    716 1HB  ARG A  42      -9.167  -4.940  14.086  1.00  0.00              
ATOM    717 2HB  ARG A  42      -9.725  -4.832  12.401  1.00  0.00              
ATOM    718 1HG  ARG A  42      -7.519  -4.227  11.642  1.00  0.00              
ATOM    719 2HG  ARG A  42      -6.929  -4.101  13.317  1.00  0.00              
ATOM    720 1HD  ARG A  42      -7.934  -6.639  12.082  1.00  0.00              
ATOM    721 2HD  ARG A  42      -6.232  -6.124  12.071  1.00  0.00              
ATOM    722  HE  ARG A  42      -7.031  -6.252  14.832  1.00  0.00              
ATOM    723 1HH1 ARG A  42      -6.746  -8.472  12.159  1.00  0.00              
ATOM    724 2HH1 ARG A  42      -6.382  -9.776  13.273  1.00  0.00              
ATOM    725 1HH2 ARG A  42      -6.624  -7.734  16.121  1.00  0.00              
ATOM    726 2HH2 ARG A  42      -6.313  -9.357  15.532  1.00  0.00              
ATOM    727  N   ASN A  43     -11.324  -2.306  14.707  1.00  0.00              
ATOM    728  CA  ASN A  43     -12.737  -2.126  15.021  1.00  0.00              
ATOM    729  C   ASN A  43     -13.073  -0.652  15.213  1.00  0.00              
ATOM    730  O   ASN A  43     -14.034  -0.310  15.903  1.00  0.00              
ATOM    731  CB  ASN A  43     -13.140  -2.920  16.250  1.00  0.00              
ATOM    732  CG  ASN A  43     -14.613  -3.208  16.329  1.00  0.00              
ATOM    733  OD1 ASN A  43     -15.291  -3.368  15.307  1.00  0.00              
ATOM    734  ND2 ASN A  43     -15.128  -3.192  17.532  1.00  0.00              
ATOM    735  H   ASN A  43     -10.629  -2.032  15.387  1.00  0.00              
ATOM    736  HA  ASN A  43     -13.349  -2.477  14.189  1.00  0.00              
ATOM    737 1HB  ASN A  43     -12.585  -3.813  16.543  1.00  0.00              
ATOM    738 2HB  ASN A  43     -12.904  -2.105  16.933  1.00  0.00              
ATOM    739 1HD2 ASN A  43     -16.103  -3.375  17.660  1.00  0.00              
ATOM    740 2HD2 ASN A  43     -14.547  -2.997  18.321  1.00  0.00              
ATOM    741  N   LEU A  44     -12.277   0.217  14.600  1.00  0.00              
ATOM    742  CA  LEU A  44     -12.542   1.649  14.627  1.00  0.00              
ATOM    743  C   LEU A  44     -12.256   2.289  13.274  1.00  0.00              
ATOM    744  O   LEU A  44     -11.691   1.653  12.384  1.00  0.00              
ATOM    745  CB  LEU A  44     -11.705   2.322  15.723  1.00  0.00              
ATOM    746  CG  LEU A  44     -10.201   2.030  15.666  1.00  0.00              
ATOM    747  CD1 LEU A  44      -9.585   2.698  14.444  1.00  0.00              
ATOM    748  CD2 LEU A  44      -9.538   2.526  16.942  1.00  0.00              
ATOM    749  H   LEU A  44     -11.468  -0.125  14.100  1.00  0.00              
ATOM    750  HA  LEU A  44     -13.597   1.823  14.834  1.00  0.00              
ATOM    751 1HB  LEU A  44     -11.894   3.364  15.474  1.00  0.00              
ATOM    752 2HB  LEU A  44     -12.097   2.109  16.717  1.00  0.00              
ATOM    753  HG  LEU A  44     -10.081   0.948  15.627  1.00  0.00              
ATOM    754 1HD1 LEU A  44      -8.516   2.486  14.412  1.00  0.00              
ATOM    755 2HD1 LEU A  44     -10.057   2.312  13.541  1.00  0.00              
ATOM    756 3HD1 LEU A  44      -9.738   3.775  14.502  1.00  0.00              
ATOM    757 1HD2 LEU A  44      -8.468   2.317  16.902  1.00  0.00              
ATOM    758 2HD2 LEU A  44      -9.695   3.601  17.041  1.00  0.00              
ATOM    759 3HD2 LEU A  44      -9.974   2.015  17.801  1.00  0.00              
ATOM    760  N   GLU A  45     -12.653   3.548  13.124  1.00  0.00              
ATOM    761  CA  GLU A  45     -12.458   4.270  11.872  1.00  0.00              
ATOM    762  C   GLU A  45     -11.034   4.797  11.757  1.00  0.00              
ATOM    763  O   GLU A  45     -10.464   5.293  12.729  1.00  0.00              
ATOM    764  CB  GLU A  45     -13.458   5.422  11.757  1.00  0.00              
ATOM    765  CG  GLU A  45     -14.917   4.993  11.771  1.00  0.00              
ATOM    766  CD  GLU A  45     -15.836   6.179  11.682  1.00  0.00              
ATOM    767  OE1 GLU A  45     -15.351   7.285  11.694  1.00  0.00              
ATOM    768  OE2 GLU A  45     -17.012   5.981  11.489  1.00  0.00              
ATOM    769  H   GLU A  45     -13.099   4.018  13.898  1.00  0.00              
ATOM    770  HA  GLU A  45     -12.607   3.593  11.030  1.00  0.00              
ATOM    771 1HB  GLU A  45     -13.269   6.092  12.595  1.00  0.00              
ATOM    772 2HB  GLU A  45     -13.240   5.940  10.823  1.00  0.00              
ATOM    773 1HG  GLU A  45     -15.167   4.281  10.984  1.00  0.00              
ATOM    774 2HG  GLU A  45     -15.034   4.516  12.742  1.00  0.00              
ATOM    775  N   VAL A  46     -10.461   4.687  10.562  1.00  0.00              
ATOM    776  CA  VAL A  46      -9.053   4.999  10.354  1.00  0.00              
ATOM    777  C   VAL A  46      -8.884   6.254   9.508  1.00  0.00              
ATOM    778  O   VAL A  46      -9.404   6.338   8.395  1.00  0.00              
ATOM    779  CB  VAL A  46      -8.310   3.832   9.678  1.00  0.00              
ATOM    780  CG1 VAL A  46      -6.847   4.188   9.460  1.00  0.00              
ATOM    781  CG2 VAL A  46      -8.430   2.567  10.513  1.00  0.00              
ATOM    782  H   VAL A  46     -11.018   4.379   9.777  1.00  0.00              
ATOM    783  HA  VAL A  46      -8.555   5.228  11.299  1.00  0.00              
ATOM    784  HB  VAL A  46      -8.780   3.623   8.717  1.00  0.00              
ATOM    785 1HG1 VAL A  46      -6.337   3.352   8.980  1.00  0.00              
ATOM    786 2HG1 VAL A  46      -6.777   5.068   8.822  1.00  0.00              
ATOM    787 3HG1 VAL A  46      -6.375   4.396  10.421  1.00  0.00              
ATOM    788 1HG2 VAL A  46      -7.900   1.752  10.020  1.00  0.00              
ATOM    789 2HG2 VAL A  46      -7.996   2.740  11.498  1.00  0.00              
ATOM    790 3HG2 VAL A  46      -9.482   2.301  10.622  1.00  0.00              
ATOM    791  N   TYR A  47      -8.157   7.228  10.042  1.00  0.00              
ATOM    792  CA  TYR A  47      -7.903   8.474   9.328  1.00  0.00              
ATOM    793  C   TYR A  47      -6.423   8.829   9.349  1.00  0.00              
ATOM    794  O   TYR A  47      -5.676   8.372  10.213  1.00  0.00              
ATOM    795  CB  TYR A  47      -8.724   9.615   9.937  1.00  0.00              
ATOM    796  CG  TYR A  47     -10.221   9.417   9.834  1.00  0.00              
ATOM    797  CD1 TYR A  47     -10.930   8.805  10.856  1.00  0.00              
ATOM    798  CD2 TYR A  47     -10.919   9.844   8.715  1.00  0.00              
ATOM    799  CE1 TYR A  47     -12.297   8.620  10.768  1.00  0.00              
ATOM    800  CE2 TYR A  47     -12.285   9.665   8.614  1.00  0.00              
ATOM    801  CZ  TYR A  47     -12.971   9.054   9.643  1.00  0.00              
ATOM    802  OH  TYR A  47     -14.331   8.875   9.549  1.00  0.00              
ATOM    803  H   TYR A  47      -7.769   7.104  10.967  1.00  0.00              
ATOM    804  HA  TYR A  47      -8.183   8.365   8.281  1.00  0.00              
ATOM    805 1HB  TYR A  47      -8.441   9.694  10.987  1.00  0.00              
ATOM    806 2HB  TYR A  47      -8.442  10.528   9.414  1.00  0.00              
ATOM    807  HD1 TYR A  47     -10.391   8.465  11.742  1.00  0.00              
ATOM    808  HD2 TYR A  47     -10.371  10.327   7.904  1.00  0.00              
ATOM    809  HE1 TYR A  47     -12.841   8.136  11.578  1.00  0.00              
ATOM    810  HE2 TYR A  47     -12.814  10.008   7.726  1.00  0.00              
ATOM    811  HH  TYR A  47     -14.687   8.321  10.250  1.00  0.00              
ATOM    812  N   ARG A  48      -6.004   9.647   8.389  1.00  0.00              
ATOM    813  CA  ARG A  48      -4.639  10.163   8.363  1.00  0.00              
ATOM    814  C   ARG A  48      -4.608  11.654   8.665  1.00  0.00              
ATOM    815  O   ARG A  48      -5.331  12.438   8.049  1.00  0.00              
ATOM    816  CB  ARG A  48      -3.931   9.843   7.054  1.00  0.00              
ATOM    817  CG  ARG A  48      -2.466  10.249   7.005  1.00  0.00              
ATOM    818  CD  ARG A  48      -1.770   9.879   5.747  1.00  0.00              
ATOM    819  NE  ARG A  48      -0.348  10.175   5.736  1.00  0.00              
ATOM    820  CZ  ARG A  48       0.459  10.016   4.668  1.00  0.00              
ATOM    821  NH1 ARG A  48      -0.002   9.527   3.537  1.00  0.00              
ATOM    822  NH2 ARG A  48       1.735  10.339   4.794  1.00  0.00              
ATOM    823  H   ARG A  48      -6.646   9.921   7.659  1.00  0.00              
ATOM    824  HA  ARG A  48      -4.046   9.675   9.139  1.00  0.00              
ATOM    825 1HB  ARG A  48      -4.010   8.767   6.904  1.00  0.00              
ATOM    826 2HB  ARG A  48      -4.474  10.361   6.264  1.00  0.00              
ATOM    827 1HG  ARG A  48      -2.403  11.331   7.118  1.00  0.00              
ATOM    828 2HG  ARG A  48      -1.945   9.767   7.833  1.00  0.00              
ATOM    829 1HD  ARG A  48      -1.881   8.807   5.582  1.00  0.00              
ATOM    830 2HD  ARG A  48      -2.224  10.422   4.918  1.00  0.00              
ATOM    831  HE  ARG A  48       0.244  10.528   6.475  1.00  0.00              
ATOM    832 1HH1 ARG A  48      -0.975   9.269   3.461  1.00  0.00              
ATOM    833 2HH1 ARG A  48       0.619   9.416   2.748  1.00  0.00              
ATOM    834 1HH2 ARG A  48       2.077  10.695   5.676  1.00  0.00              
ATOM    835 2HH2 ARG A  48       2.361  10.228   4.011  1.00  0.00              
ATOM    836  N   PRO A  49      -3.765  12.043   9.616  1.00  0.00              
ATOM    837  CA  PRO A  49      -3.647  13.441  10.009  1.00  0.00              
ATOM    838  C   PRO A  49      -2.986  14.269   8.913  1.00  0.00              
ATOM    839  O   PRO A  49      -1.842  14.014   8.535  1.00  0.00              
ATOM    840  CB  PRO A  49      -2.801  13.401  11.288  1.00  0.00              
ATOM    841  CG  PRO A  49      -2.005  12.146  11.166  1.00  0.00              
ATOM    842  CD  PRO A  49      -2.906  11.167  10.464  1.00  0.00              
ATOM    843  HA  PRO A  49      -4.621  13.921  10.178  1.00  0.00              
ATOM    844 1HB  PRO A  49      -2.147  14.282  11.367  1.00  0.00              
ATOM    845 2HB  PRO A  49      -3.432  13.385  12.187  1.00  0.00              
ATOM    846 1HG  PRO A  49      -1.082  12.316  10.591  1.00  0.00              
ATOM    847 2HG  PRO A  49      -1.703  11.769  12.154  1.00  0.00              
ATOM    848 1HD  PRO A  49      -2.345  10.448   9.850  1.00  0.00              
ATOM    849 2HD  PRO A  49      -3.512  10.579  11.170  1.00  0.00              
ATOM    850  N   PHE A  50      -3.713  15.257   8.406  1.00  0.00              
ATOM    851  CA  PHE A  50      -3.165  16.190   7.429  1.00  0.00              
ATOM    852  C   PHE A  50      -2.229  17.192   8.091  1.00  0.00              
ATOM    853  O   PHE A  50      -2.610  17.881   9.038  1.00  0.00              
ATOM    854  CB  PHE A  50      -4.291  16.924   6.699  1.00  0.00              
ATOM    855  CG  PHE A  50      -3.808  17.940   5.705  1.00  0.00              
ATOM    856  CD1 PHE A  50      -3.299  17.543   4.475  1.00  0.00              
ATOM    857  CD2 PHE A  50      -3.859  19.295   5.993  1.00  0.00              
ATOM    858  CE1 PHE A  50      -2.853  18.477   3.561  1.00  0.00              
ATOM    859  CE2 PHE A  50      -3.415  20.231   5.080  1.00  0.00              
ATOM    860  CZ  PHE A  50      -2.911  19.820   3.861  1.00  0.00              
ATOM    861  H   PHE A  50      -4.673  15.366   8.705  1.00  0.00              
ATOM    862  HA  PHE A  50      -2.568  15.648   6.693  1.00  0.00              
ATOM    863 1HB  PHE A  50      -4.905  16.214   6.146  1.00  0.00              
ATOM    864 2HB  PHE A  50      -4.914  17.459   7.415  1.00  0.00              
ATOM    865  HD1 PHE A  50      -3.254  16.479   4.238  1.00  0.00              
ATOM    866  HD2 PHE A  50      -4.256  19.618   6.956  1.00  0.00              
ATOM    867  HE1 PHE A  50      -2.456  18.150   2.600  1.00  0.00              
ATOM    868  HE2 PHE A  50      -3.461  21.293   5.320  1.00  0.00              
ATOM    869  HZ  PHE A  50      -2.560  20.558   3.141  1.00  0.00              
ATOM    870  N   PRO A  51      -1.002  17.271   7.587  1.00  0.00              
ATOM    871  CA  PRO A  51      -0.002  18.174   8.143  1.00  0.00              
ATOM    872  C   PRO A  51      -0.561  19.581   8.307  1.00  0.00              
ATOM    873  O   PRO A  51      -1.039  20.185   7.349  1.00  0.00              
ATOM    874  CB  PRO A  51       1.150  18.125   7.133  1.00  0.00              
ATOM    875  CG  PRO A  51       1.070  16.758   6.545  1.00  0.00              
ATOM    876  CD  PRO A  51      -0.399  16.440   6.473  1.00  0.00              
ATOM    877  HA  PRO A  51       0.325  17.878   9.151  1.00  0.00              
ATOM    878 1HB  PRO A  51       1.040  18.898   6.360  1.00  0.00              
ATOM    879 2HB  PRO A  51       2.121  18.293   7.622  1.00  0.00              
ATOM    880 1HG  PRO A  51       1.532  16.727   5.548  1.00  0.00              
ATOM    881 2HG  PRO A  51       1.603  16.025   7.168  1.00  0.00              
ATOM    882 1HD  PRO A  51      -0.838  16.717   5.504  1.00  0.00              
ATOM    883 2HD  PRO A  51      -0.600  15.368   6.622  1.00  0.00              
ATOM    884  N   ALA A  52      -0.496  20.099   9.530  1.00  0.00              
ATOM    885  CA  ALA A  52      -0.990  21.439   9.822  1.00  0.00              
ATOM    886  C   ALA A  52      -0.231  22.492   9.025  1.00  0.00              
ATOM    887  O   ALA A  52       0.981  22.389   8.840  1.00  0.00              
ATOM    888  CB  ALA A  52      -0.897  21.726  11.313  1.00  0.00              
ATOM    889  H   ALA A  52      -0.092  19.550  10.277  1.00  0.00              
ATOM    890  HA  ALA A  52      -2.037  21.497   9.522  1.00  0.00              
ATOM    891 1HB  ALA A  52      -1.270  22.729  11.514  1.00  0.00              
ATOM    892 2HB  ALA A  52      -1.495  20.999  11.863  1.00  0.00              
ATOM    893 3HB  ALA A  52       0.143  21.656  11.631  1.00  0.00              
ATOM    894  N   THR A  53      -0.952  23.506   8.558  1.00  0.00              
ATOM    895  CA  THR A  53      -0.349  24.575   7.770  1.00  0.00              
ATOM    896  C   THR A  53      -0.122  25.822   8.615  1.00  0.00              
ATOM    897  O   THR A  53      -0.671  25.950   9.709  1.00  0.00              
ATOM    898  CB  THR A  53      -1.221  24.942   6.556  1.00  0.00              
ATOM    899  OG1 THR A  53      -2.461  25.503   7.005  1.00  0.00              
ATOM    900  CG2 THR A  53      -1.504  23.710   5.711  1.00  0.00              
ATOM    901  H   THR A  53      -1.942  23.538   8.753  1.00  0.00              
ATOM    902  HA  THR A  53       0.633  24.262   7.413  1.00  0.00              
ATOM    903  HB  THR A  53      -0.695  25.682   5.952  1.00  0.00              
ATOM    904  HG1 THR A  53      -2.843  24.936   7.679  1.00  0.00              
ATOM    905 1HG2 THR A  53      -2.121  23.989   4.856  1.00  0.00              
ATOM    906 2HG2 THR A  53      -0.564  23.287   5.357  1.00  0.00              
ATOM    907 3HG2 THR A  53      -2.030  22.970   6.312  1.00  0.00              
ATOM    908  N   PHE A  54       0.690  26.739   8.100  1.00  0.00              
ATOM    909  CA  PHE A  54       1.010  27.968   8.818  1.00  0.00              
ATOM    910  C   PHE A  54      -0.234  28.816   9.040  1.00  0.00              
ATOM    911  O   PHE A  54      -0.301  29.602   9.986  1.00  0.00              
ATOM    912  CB  PHE A  54       2.067  28.771   8.059  1.00  0.00              
ATOM    913  CG  PHE A  54       3.468  28.263   8.248  1.00  0.00              
ATOM    914  CD1 PHE A  54       4.005  27.328   7.375  1.00  0.00              
ATOM    915  CD2 PHE A  54       4.250  28.717   9.298  1.00  0.00              
ATOM    916  CE1 PHE A  54       5.293  26.859   7.549  1.00  0.00              
ATOM    917  CE2 PHE A  54       5.539  28.251   9.473  1.00  0.00              
ATOM    918  CZ  PHE A  54       6.060  27.321   8.597  1.00  0.00              
ATOM    919  H   PHE A  54       1.095  26.581   7.189  1.00  0.00              
ATOM    920  HA  PHE A  54       1.402  27.727   9.807  1.00  0.00              
ATOM    921 1HB  PHE A  54       1.865  28.739   6.988  1.00  0.00              
ATOM    922 2HB  PHE A  54       2.063  29.806   8.396  1.00  0.00              
ATOM    923  HD1 PHE A  54       3.398  26.963   6.546  1.00  0.00              
ATOM    924  HD2 PHE A  54       3.838  29.452   9.990  1.00  0.00              
ATOM    925  HE1 PHE A  54       5.703  26.124   6.856  1.00  0.00              
ATOM    926  HE2 PHE A  54       6.143  28.616  10.303  1.00  0.00              
ATOM    927  HZ  PHE A  54       7.075  26.951   8.735  1.00  0.00              
ATOM    928  N   GLU A  55      -1.219  28.655   8.162  1.00  0.00              
ATOM    929  CA  GLU A  55      -2.464  29.408   8.260  1.00  0.00              
ATOM    930  C   GLU A  55      -3.171  29.131   9.583  1.00  0.00              
ATOM    931  O   GLU A  55      -3.955  29.950  10.059  1.00  0.00              
ATOM    932  CB  GLU A  55      -3.389  29.068   7.088  1.00  0.00              
ATOM    933  CG  GLU A  55      -2.920  29.603   5.744  1.00  0.00              
ATOM    934  CD  GLU A  55      -3.840  29.174   4.635  1.00  0.00              
ATOM    935  OE1 GLU A  55      -4.756  28.432   4.902  1.00  0.00              
ATOM    936  OE2 GLU A  55      -3.695  29.672   3.543  1.00  0.00              
ATOM    937  H   GLU A  55      -1.102  27.995   7.408  1.00  0.00              
ATOM    938  HA  GLU A  55      -2.252  30.477   8.239  1.00  0.00              
ATOM    939 1HB  GLU A  55      -3.458  27.981   7.042  1.00  0.00              
ATOM    940 2HB  GLU A  55      -4.368  29.485   7.325  1.00  0.00              
ATOM    941 1HG  GLU A  55      -2.812  30.688   5.722  1.00  0.00              
ATOM    942 2HG  GLU A  55      -1.945  29.139   5.609  1.00  0.00              
ATOM    943  N   GLU A  56      -2.887  27.974  10.168  1.00  0.00              
ATOM    944  CA  GLU A  56      -3.466  27.604  11.454  1.00  0.00              
ATOM    945  C   GLU A  56      -2.465  27.794  12.585  1.00  0.00              
ATOM    946  O   GLU A  56      -2.812  28.288  13.659  1.00  0.00              
ATOM    947  CB  GLU A  56      -3.956  26.154  11.426  1.00  0.00              
ATOM    948  CG  GLU A  56      -5.047  25.879  10.401  1.00  0.00              
ATOM    949  CD  GLU A  56      -6.217  26.805  10.589  1.00  0.00              
ATOM    950  OE1 GLU A  56      -6.642  26.977  11.706  1.00  0.00              
ATOM    951  OE2 GLU A  56      -6.615  27.427   9.633  1.00  0.00              
ATOM    952  H   GLU A  56      -2.254  27.334   9.712  1.00  0.00              
ATOM    953  HA  GLU A  56      -4.315  28.254  11.679  1.00  0.00              
ATOM    954 1HB  GLU A  56      -3.088  25.530  11.208  1.00  0.00              
ATOM    955 2HB  GLU A  56      -4.327  25.923  12.424  1.00  0.00              
ATOM    956 1HG  GLU A  56      -4.700  25.938   9.370  1.00  0.00              
ATOM    957 2HG  GLU A  56      -5.354  24.858  10.623  1.00  0.00              
ATOM    958  N   MET A  57      -1.220  27.402  12.339  1.00  0.00              
ATOM    959  CA  MET A  57      -0.201  27.385  13.383  1.00  0.00              
ATOM    960  C   MET A  57       0.103  28.793  13.879  1.00  0.00              
ATOM    961  O   MET A  57       0.423  28.991  15.050  1.00  0.00              
ATOM    962  CB  MET A  57       1.073  26.719  12.865  1.00  0.00              
ATOM    963  CG  MET A  57       0.960  25.214  12.662  1.00  0.00              
ATOM    964  SD  MET A  57       2.541  24.448  12.254  1.00  0.00              
ATOM    965  CE  MET A  57       2.693  24.886  10.525  1.00  0.00              
ATOM    966  H   MET A  57      -0.972  27.109  11.405  1.00  0.00              
ATOM    967  HA  MET A  57      -0.561  26.823  14.244  1.00  0.00              
ATOM    968 1HB  MET A  57       1.317  27.197  11.918  1.00  0.00              
ATOM    969 2HB  MET A  57       1.859  26.930  13.591  1.00  0.00              
ATOM    970 1HG  MET A  57       0.576  24.776  13.582  1.00  0.00              
ATOM    971 2HG  MET A  57       0.255  25.034  11.851  1.00  0.00              
ATOM    972 1HE  MET A  57       3.624  24.482  10.127  1.00  0.00              
ATOM    973 2HE  MET A  57       1.850  24.472   9.969  1.00  0.00              
ATOM    974 3HE  MET A  57       2.696  25.972  10.423  1.00  0.00              
ATOM    975  N   THR A  58       0.002  29.765  12.979  1.00  0.00              
ATOM    976  CA  THR A  58       0.347  31.143  13.303  1.00  0.00              
ATOM    977  C   THR A  58      -0.839  31.880  13.916  1.00  0.00              
ATOM    978  O   THR A  58      -0.761  33.076  14.199  1.00  0.00              
ATOM    979  CB  THR A  58       0.829  31.913  12.059  1.00  0.00              
ATOM    980  OG1 THR A  58      -0.215  31.940  11.077  1.00  0.00              
ATOM    981  CG2 THR A  58       2.062  31.248  11.465  1.00  0.00              
ATOM    982  H   THR A  58      -0.322  29.544  12.050  1.00  0.00              
ATOM    983  HA  THR A  58       1.140  31.162  14.052  1.00  0.00              
ATOM    984  HB  THR A  58       1.072  32.935  12.346  1.00  0.00              
ATOM    985  HG1 THR A  58      -0.052  32.655  10.458  1.00  0.00              
ATOM    986 1HG2 THR A  58       2.387  31.805  10.587  1.00  0.00              
ATOM    987 2HG2 THR A  58       2.861  31.236  12.206  1.00  0.00              
ATOM    988 3HG2 THR A  58       1.819  30.226  11.177  1.00  0.00              
ATOM    989  N   ARG A  59      -1.935  31.158  14.118  1.00  0.00              
ATOM    990  CA  ARG A  59      -3.091  31.701  14.820  1.00  0.00              
ATOM    991  C   ARG A  59      -2.843  31.765  16.322  1.00  0.00              
ATOM    992  O   ARG A  59      -3.531  32.487  17.044  1.00  0.00              
ATOM    993  CB  ARG A  59      -4.368  30.940  14.499  1.00  0.00              
ATOM    994  CG  ARG A  59      -4.826  31.039  13.052  1.00  0.00              
ATOM    995  CD  ARG A  59      -6.032  30.232  12.735  1.00  0.00              
ATOM    996  NE  ARG A  59      -7.253  30.697  13.371  1.00  0.00              
ATOM    997  CZ  ARG A  59      -8.389  29.977  13.465  1.00  0.00              
ATOM    998  NH1 ARG A  59      -8.477  28.777  12.936  1.00  0.00              
ATOM    999  NH2 ARG A  59      -9.422  30.520  14.086  1.00  0.00              
ATOM   1000  H   ARG A  59      -1.970  30.208  13.775  1.00  0.00              
ATOM   1001  HA  ARG A  59      -3.276  32.726  14.491  1.00  0.00              
ATOM   1002 1HB  ARG A  59      -4.188  29.894  14.747  1.00  0.00              
ATOM   1003 2HB  ARG A  59      -5.148  31.337  15.149  1.00  0.00              
ATOM   1004 1HG  ARG A  59      -5.053  32.082  12.829  1.00  0.00              
ATOM   1005 2HG  ARG A  59      -4.015  30.700  12.408  1.00  0.00              
ATOM   1006 1HD  ARG A  59      -6.198  30.252  11.657  1.00  0.00              
ATOM   1007 2HD  ARG A  59      -5.866  29.205  13.056  1.00  0.00              
ATOM   1008  HE  ARG A  59      -7.450  31.582  13.822  1.00  0.00              
ATOM   1009 1HH1 ARG A  59      -7.683  28.385  12.450  1.00  0.00              
ATOM   1010 2HH1 ARG A  59      -9.335  28.255  13.019  1.00  0.00              
ATOM   1011 1HH2 ARG A  59      -9.343  31.451  14.472  1.00  0.00              
ATOM   1012 2HH2 ARG A  59     -10.284  30.003  14.172  1.00  0.00              
ATOM   1013  N   PHE A  60      -1.857  31.006  16.786  1.00  0.00              
ATOM   1014  CA  PHE A  60      -1.514  30.979  18.203  1.00  0.00              
ATOM   1015  C   PHE A  60      -0.028  31.243  18.415  1.00  0.00              
ATOM   1016  O   PHE A  60       0.360  31.950  19.346  1.00  0.00              
ATOM   1017  CB  PHE A  60      -1.901  29.634  18.821  1.00  0.00              
ATOM   1018  CG  PHE A  60      -1.500  29.491  20.261  1.00  0.00              
ATOM   1019  CD1 PHE A  60      -2.090  30.276  21.241  1.00  0.00              
ATOM   1020  CD2 PHE A  60      -0.533  28.573  20.640  1.00  0.00              
ATOM   1021  CE1 PHE A  60      -1.722  30.145  22.567  1.00  0.00              
ATOM   1022  CE2 PHE A  60      -0.164  28.440  21.964  1.00  0.00              
ATOM   1023  CZ  PHE A  60      -0.759  29.227  22.928  1.00  0.00              
ATOM   1024  H   PHE A  60      -1.331  30.433  16.141  1.00  0.00              
ATOM   1025  HA  PHE A  60      -2.049  31.771  18.729  1.00  0.00              
ATOM   1026 1HB  PHE A  60      -2.982  29.502  18.783  1.00  0.00              
ATOM   1027 2HB  PHE A  60      -1.418  28.821  18.281  1.00  0.00              
ATOM   1028  HD1 PHE A  60      -2.853  31.001  20.956  1.00  0.00              
ATOM   1029  HD2 PHE A  60      -0.062  27.951  19.878  1.00  0.00              
ATOM   1030  HE1 PHE A  60      -2.193  30.769  23.327  1.00  0.00              
ATOM   1031  HE2 PHE A  60       0.598  27.713  22.248  1.00  0.00              
ATOM   1032  HZ  PHE A  60      -0.467  29.124  23.973  1.00  0.00              
ATOM   1033  N   HIS A  61       0.800  30.675  17.545  1.00  0.00              
ATOM   1034  CA  HIS A  61       2.247  30.772  17.690  1.00  0.00              
ATOM   1035  C   HIS A  61       2.799  31.969  16.926  1.00  0.00              
ATOM   1036  O   HIS A  61       2.195  32.431  15.959  1.00  0.00              
ATOM   1037  CB  HIS A  61       2.927  29.485  17.210  1.00  0.00              
ATOM   1038  CG  HIS A  61       2.620  28.290  18.057  1.00  0.00              
ATOM   1039  ND1 HIS A  61       3.284  28.022  19.235  1.00  0.00              
ATOM   1040  CD2 HIS A  61       1.720  27.291  17.896  1.00  0.00              
ATOM   1041  CE1 HIS A  61       2.805  26.910  19.764  1.00  0.00              
ATOM   1042  NE2 HIS A  61       1.856  26.447  18.971  1.00  0.00              
ATOM   1043  H   HIS A  61       0.417  30.163  16.764  1.00  0.00              
ATOM   1044  HA  HIS A  61       2.501  30.930  18.738  1.00  0.00              
ATOM   1045 1HB  HIS A  61       2.600  29.242  16.198  1.00  0.00              
ATOM   1046 2HB  HIS A  61       4.010  29.606  17.221  1.00  0.00              
ATOM   1047  HD1 HIS A  61       3.962  28.611  19.678  1.00  0.00              
ATOM   1048  HD2 HIS A  61       0.982  27.076  17.124  1.00  0.00              
ATOM   1049  HE1 HIS A  61       3.201  26.527  20.704  1.00  0.00              
ATOM   1050  N   THR A  62       3.950  32.465  17.366  1.00  0.00              
ATOM   1051  CA  THR A  62       4.647  33.530  16.654  1.00  0.00              
ATOM   1052  C   THR A  62       5.227  33.025  15.340  1.00  0.00              
ATOM   1053  O   THR A  62       5.880  31.982  15.298  1.00  0.00              
ATOM   1054  CB  THR A  62       5.780  34.131  17.507  1.00  0.00              
ATOM   1055  OG1 THR A  62       5.237  34.656  18.725  1.00  0.00              
ATOM   1056  CG2 THR A  62       6.482  35.246  16.748  1.00  0.00              
ATOM   1057  H   THR A  62       4.352  32.096  18.217  1.00  0.00              
ATOM   1058  HA  THR A  62       3.944  34.324  16.398  1.00  0.00              
ATOM   1059  HB  THR A  62       6.497  33.348  17.746  1.00  0.00              
ATOM   1060  HG1 THR A  62       4.819  33.946  19.220  1.00  0.00              
ATOM   1061 1HG2 THR A  62       7.279  35.659  17.365  1.00  0.00              
ATOM   1062 2HG2 THR A  62       6.905  34.848  15.826  1.00  0.00              
ATOM   1063 3HG2 THR A  62       5.765  36.031  16.508  1.00  0.00              
ATOM   1064  N   ASN A  63       4.984  33.771  14.267  1.00  0.00              
ATOM   1065  CA  ASN A  63       5.428  33.369  12.939  1.00  0.00              
ATOM   1066  C   ASN A  63       6.915  33.032  12.933  1.00  0.00              
ATOM   1067  O   ASN A  63       7.333  32.034  12.345  1.00  0.00              
ATOM   1068  CB  ASN A  63       5.131  34.441  11.906  1.00  0.00              
ATOM   1069  CG  ASN A  63       5.487  34.042  10.500  1.00  0.00              
ATOM   1070  OD1 ASN A  63       4.917  33.102   9.936  1.00  0.00              
ATOM   1071  ND2 ASN A  63       6.484  34.699   9.962  1.00  0.00              
ATOM   1072  H   ASN A  63       4.478  34.639  14.375  1.00  0.00              
ATOM   1073  HA  ASN A  63       4.905  32.462  12.630  1.00  0.00              
ATOM   1074 1HB  ASN A  63       4.170  34.957  11.898  1.00  0.00              
ATOM   1075 2HB  ASN A  63       5.901  35.111  12.286  1.00  0.00              
ATOM   1076 1HD2 ASN A  63       6.774  34.488   9.029  1.00  0.00              
ATOM   1077 2HD2 ASN A  63       6.951  35.412  10.484  1.00  0.00              
ATOM   1078  N   GLU A  64       7.708  33.869  13.593  1.00  0.00              
ATOM   1079  CA  GLU A  64       9.143  33.635  13.707  1.00  0.00              
ATOM   1080  C   GLU A  64       9.431  32.289  14.360  1.00  0.00              
ATOM   1081  O   GLU A  64      10.348  31.575  13.955  1.00  0.00              
ATOM   1082  CB  GLU A  64       9.807  34.761  14.503  1.00  0.00              
ATOM   1083  CG  GLU A  64      11.313  34.608  14.672  1.00  0.00              
ATOM   1084  CD  GLU A  64      11.891  35.738  15.473  1.00  0.00              
ATOM   1085  OE1 GLU A  64      11.160  36.644  15.800  1.00  0.00              
ATOM   1086  OE2 GLU A  64      13.032  35.645  15.858  1.00  0.00              
ATOM   1087  H   GLU A  64       7.308  34.689  14.025  1.00  0.00              
ATOM   1088  HA  GLU A  64       9.593  33.600  12.713  1.00  0.00              
ATOM   1089 1HB  GLU A  64       9.595  35.691  13.978  1.00  0.00              
ATOM   1090 2HB  GLU A  64       9.334  34.779  15.484  1.00  0.00              
ATOM   1091 1HG  GLU A  64      11.605  33.659  15.120  1.00  0.00              
ATOM   1092 2HG  GLU A  64      11.691  34.656  13.650  1.00  0.00              
ATOM   1093  N   TYR A  65       8.642  31.950  15.375  1.00  0.00              
ATOM   1094  CA  TYR A  65       8.864  30.730  16.141  1.00  0.00              
ATOM   1095  C   TYR A  65       8.550  29.492  15.311  1.00  0.00              
ATOM   1096  O   TYR A  65       9.261  28.490  15.377  1.00  0.00              
ATOM   1097  CB  TYR A  65       8.017  30.736  17.415  1.00  0.00              
ATOM   1098  CG  TYR A  65       8.020  29.421  18.160  1.00  0.00              
ATOM   1099  CD1 TYR A  65       9.211  28.805  18.517  1.00  0.00              
ATOM   1100  CD2 TYR A  65       6.830  28.797  18.506  1.00  0.00              
ATOM   1101  CE1 TYR A  65       9.219  27.603  19.196  1.00  0.00              
ATOM   1102  CE2 TYR A  65       6.825  27.596  19.187  1.00  0.00              
ATOM   1103  CZ  TYR A  65       8.023  27.001  19.530  1.00  0.00              
ATOM   1104  OH  TYR A  65       8.025  25.804  20.209  1.00  0.00              
ATOM   1105  H   TYR A  65       7.871  32.552  15.620  1.00  0.00              
ATOM   1106  HA  TYR A  65       9.914  30.656  16.424  1.00  0.00              
ATOM   1107 1HB  TYR A  65       8.413  31.521  18.061  1.00  0.00              
ATOM   1108 2HB  TYR A  65       6.998  30.987  17.122  1.00  0.00              
ATOM   1109  HD1 TYR A  65      10.151  29.287  18.249  1.00  0.00              
ATOM   1110  HD2 TYR A  65       5.888  29.272  18.231  1.00  0.00              
ATOM   1111  HE1 TYR A  65      10.162  27.131  19.469  1.00  0.00              
ATOM   1112  HE2 TYR A  65       5.880  27.121  19.449  1.00  0.00              
ATOM   1113  HH  TYR A  65       7.203  25.315  20.111  1.00  0.00              
ATOM   1114  N   MET A  66       7.479  29.568  14.526  1.00  0.00              
ATOM   1115  CA  MET A  66       7.095  28.470  13.647  1.00  0.00              
ATOM   1116  C   MET A  66       8.104  28.287  12.520  1.00  0.00              
ATOM   1117  O   MET A  66       8.494  27.164  12.202  1.00  0.00              
ATOM   1118  CB  MET A  66       5.702  28.717  13.073  1.00  0.00              
ATOM   1119  CG  MET A  66       4.568  28.544  14.076  1.00  0.00              
ATOM   1120  SD  MET A  66       4.348  26.828  14.586  1.00  0.00              
ATOM   1121  CE  MET A  66       5.367  26.779  16.056  1.00  0.00              
ATOM   1122  H   MET A  66       6.919  30.408  14.540  1.00  0.00              
ATOM   1123  HA  MET A  66       7.079  27.537  14.205  1.00  0.00              
ATOM   1124 1HB  MET A  66       5.693  29.735  12.688  1.00  0.00              
ATOM   1125 2HB  MET A  66       5.567  28.015  12.250  1.00  0.00              
ATOM   1126 1HG  MET A  66       4.794  29.152  14.951  1.00  0.00              
ATOM   1127 2HG  MET A  66       3.648  28.901  13.611  1.00  0.00              
ATOM   1128 1HE  MET A  66       5.335  25.779  16.489  1.00  0.00              
ATOM   1129 2HE  MET A  66       6.397  27.028  15.794  1.00  0.00              
ATOM   1130 3HE  MET A  66       4.994  27.501  16.783  1.00  0.00              
ATOM   1131  N   MET A  67       8.522  29.397  11.921  1.00  0.00              
ATOM   1132  CA  MET A  67       9.522  29.364  10.860  1.00  0.00              
ATOM   1133  C   MET A  67      10.871  28.894  11.391  1.00  0.00              
ATOM   1134  O   MET A  67      11.618  28.210  10.694  1.00  0.00              
ATOM   1135  CB  MET A  67       9.657  30.744  10.219  1.00  0.00              
ATOM   1136  CG  MET A  67       8.471  31.157   9.360  1.00  0.00              
ATOM   1137  SD  MET A  67       8.170  30.016   7.995  1.00  0.00              
ATOM   1138  CE  MET A  67       9.675  30.216   7.047  1.00  0.00              
ATOM   1139  H   MET A  67       8.136  30.286  12.208  1.00  0.00              
ATOM   1140  HA  MET A  67       9.226  28.650  10.092  1.00  0.00              
ATOM   1141 1HB  MET A  67       9.784  31.459  11.030  1.00  0.00              
ATOM   1142 2HB  MET A  67      10.559  30.723   9.606  1.00  0.00              
ATOM   1143 1HG  MET A  67       7.586  31.196   9.995  1.00  0.00              
ATOM   1144 2HG  MET A  67       8.673  32.150   8.957  1.00  0.00              
ATOM   1145 1HE  MET A  67       9.641  29.573   6.168  1.00  0.00              
ATOM   1146 2HE  MET A  67       9.772  31.257   6.734  1.00  0.00              
ATOM   1147 3HE  MET A  67      10.532  29.942   7.664  1.00  0.00              
ATOM   1148  N   PHE A  68      11.176  29.267  12.629  1.00  0.00              
ATOM   1149  CA  PHE A  68      12.374  28.779  13.302  1.00  0.00              
ATOM   1150  C   PHE A  68      12.415  27.256  13.317  1.00  0.00              
ATOM   1151  O   PHE A  68      13.388  26.648  12.869  1.00  0.00              
ATOM   1152  CB  PHE A  68      12.441  29.319  14.732  1.00  0.00              
ATOM   1153  CG  PHE A  68      13.493  28.660  15.580  1.00  0.00              
ATOM   1154  CD1 PHE A  68      14.833  28.963  15.409  1.00  0.00              
ATOM   1155  CD2 PHE A  68      13.139  27.735  16.551  1.00  0.00              
ATOM   1156  CE1 PHE A  68      15.800  28.357  16.189  1.00  0.00              
ATOM   1157  CE2 PHE A  68      14.103  27.129  17.333  1.00  0.00              
ATOM   1158  CZ  PHE A  68      15.435  27.440  17.150  1.00  0.00              
ATOM   1159  H   PHE A  68      10.564  29.904  13.117  1.00  0.00              
ATOM   1160  HA  PHE A  68      13.263  29.107  12.763  1.00  0.00              
ATOM   1161 1HB  PHE A  68      12.674  30.384  14.720  1.00  0.00              
ATOM   1162 2HB  PHE A  68      11.489  29.161  15.237  1.00  0.00              
ATOM   1163  HD1 PHE A  68      15.122  29.688  14.647  1.00  0.00              
ATOM   1164  HD2 PHE A  68      12.086  27.488  16.695  1.00  0.00              
ATOM   1165  HE1 PHE A  68      16.853  28.604  16.042  1.00  0.00              
ATOM   1166  HE2 PHE A  68      13.812  26.402  18.093  1.00  0.00              
ATOM   1167  HZ  PHE A  68      16.196  26.960  17.765  1.00  0.00              
ATOM   1168  N   LEU A  69      11.355  26.644  13.831  1.00  0.00              
ATOM   1169  CA  LEU A  69      11.278  25.190  13.924  1.00  0.00              
ATOM   1170  C   LEU A  69      11.334  24.548  12.546  1.00  0.00              
ATOM   1171  O   LEU A  69      11.902  23.468  12.375  1.00  0.00              
ATOM   1172  CB  LEU A  69       9.997  24.772  14.656  1.00  0.00              
ATOM   1173  CG  LEU A  69       9.946  25.139  16.145  1.00  0.00              
ATOM   1174  CD1 LEU A  69       8.577  24.802  16.720  1.00  0.00              
ATOM   1175  CD2 LEU A  69      11.042  24.393  16.891  1.00  0.00              
ATOM   1176  H   LEU A  69      10.582  27.200  14.168  1.00  0.00              
ATOM   1177  HA  LEU A  69      12.140  24.814  14.476  1.00  0.00              
ATOM   1178 1HB  LEU A  69       9.273  25.365  14.100  1.00  0.00              
ATOM   1179 2HB  LEU A  69       9.780  23.713  14.518  1.00  0.00              
ATOM   1180  HG  LEU A  69      10.156  26.206  16.223  1.00  0.00              
ATOM   1181 1HD1 LEU A  69       8.551  25.066  17.776  1.00  0.00              
ATOM   1182 2HD1 LEU A  69       7.810  25.364  16.186  1.00  0.00              
ATOM   1183 3HD1 LEU A  69       8.389  23.734  16.608  1.00  0.00              
ATOM   1184 1HD2 LEU A  69      11.005  24.655  17.949  1.00  0.00              
ATOM   1185 2HD2 LEU A  69      10.895  23.319  16.777  1.00  0.00              
ATOM   1186 3HD2 LEU A  69      12.014  24.671  16.482  1.00  0.00              
ATOM   1187  N   ARG A  70      10.739  25.214  11.563  1.00  0.00              
ATOM   1188  CA  ARG A  70      10.787  24.748  10.181  1.00  0.00              
ATOM   1189  C   ARG A  70      12.225  24.619   9.694  1.00  0.00              
ATOM   1190  O   ARG A  70      12.576  23.650   9.018  1.00  0.00              
ATOM   1191  CB  ARG A  70       9.960  25.623   9.251  1.00  0.00              
ATOM   1192  CG  ARG A  70       9.964  25.189   7.793  1.00  0.00              
ATOM   1193  CD  ARG A  70       9.083  25.996   6.911  1.00  0.00              
ATOM   1194  NE  ARG A  70       9.158  25.647   5.501  1.00  0.00              
ATOM   1195  CZ  ARG A  70       8.498  26.289   4.518  1.00  0.00              
ATOM   1196  NH1 ARG A  70       7.686  27.287   4.787  1.00  0.00              
ATOM   1197  NH2 ARG A  70       8.670  25.873   3.276  1.00  0.00              
ATOM   1198  H   ARG A  70      10.242  26.067  11.777  1.00  0.00              
ATOM   1199  HA  ARG A  70      10.345  23.754  10.112  1.00  0.00              
ATOM   1200 1HB  ARG A  70       8.938  25.610   9.626  1.00  0.00              
ATOM   1201 2HB  ARG A  70      10.361  26.634   9.324  1.00  0.00              
ATOM   1202 1HG  ARG A  70      10.982  25.265   7.411  1.00  0.00              
ATOM   1203 2HG  ARG A  70       9.633  24.151   7.740  1.00  0.00              
ATOM   1204 1HD  ARG A  70       8.048  25.862   7.225  1.00  0.00              
ATOM   1205 2HD  ARG A  70       9.357  27.046   7.002  1.00  0.00              
ATOM   1206  HE  ARG A  70       9.683  24.912   5.046  1.00  0.00              
ATOM   1207 1HH1 ARG A  70       7.552  27.582   5.744  1.00  0.00              
ATOM   1208 2HH1 ARG A  70       7.201  27.755   4.035  1.00  0.00              
ATOM   1209 1HH2 ARG A  70       9.286  25.092   3.087  1.00  0.00              
ATOM   1210 2HH2 ARG A  70       8.188  26.335   2.520  1.00  0.00              
ATOM   1211  N   THR A  71      13.051  25.599  10.039  1.00  0.00              
ATOM   1212  CA  THR A  71      14.431  25.637   9.571  1.00  0.00              
ATOM   1213  C   THR A  71      15.377  25.015  10.590  1.00  0.00              
ATOM   1214  O   THR A  71      16.532  24.722  10.282  1.00  0.00              
ATOM   1215  CB  THR A  71      14.888  27.079   9.277  1.00  0.00              
ATOM   1216  OG1 THR A  71      14.826  27.858  10.479  1.00  0.00              
ATOM   1217  CG2 THR A  71      13.999  27.715   8.220  1.00  0.00              
ATOM   1218  H   THR A  71      12.715  26.336  10.641  1.00  0.00              
ATOM   1219  HA  THR A  71      14.529  25.047   8.659  1.00  0.00              
ATOM   1220  HB  THR A  71      15.918  27.058   8.921  1.00  0.00              
ATOM   1221  HG1 THR A  71      15.111  28.755  10.294  1.00  0.00              
ATOM   1222 1HG2 THR A  71      14.337  28.732   8.025  1.00  0.00              
ATOM   1223 2HG2 THR A  71      14.053  27.132   7.300  1.00  0.00              
ATOM   1224 3HG2 THR A  71      12.970  27.736   8.576  1.00  0.00              
ATOM   1225  N   ALA A  72      14.878  24.814  11.806  1.00  0.00              
ATOM   1226  CA  ALA A  72      15.693  24.273  12.888  1.00  0.00              
ATOM   1227  C   ALA A  72      16.054  22.816  12.629  1.00  0.00              
ATOM   1228  O   ALA A  72      15.175  21.958  12.528  1.00  0.00              
ATOM   1229  CB  ALA A  72      14.968  24.416  14.218  1.00  0.00              
ATOM   1230  H   ALA A  72      13.910  25.042  11.984  1.00  0.00              
ATOM   1231  HA  ALA A  72      16.625  24.834  12.938  1.00  0.00              
ATOM   1232 1HB  ALA A  72      15.589  24.007  15.015  1.00  0.00              
ATOM   1233 2HB  ALA A  72      14.773  25.471  14.415  1.00  0.00              
ATOM   1234 3HB  ALA A  72      14.025  23.873  14.179  1.00  0.00              
ATOM   1235  N   THR A  73      17.348  22.541  12.526  1.00  0.00              
ATOM   1236  CA  THR A  73      17.837  21.171  12.421  1.00  0.00              
ATOM   1237  C   THR A  73      19.028  20.939  13.339  1.00  0.00              
ATOM   1238  O   THR A  73      19.705  21.883  13.746  1.00  0.00              
ATOM   1239  CB  THR A  73      18.240  20.823  10.976  1.00  0.00              
ATOM   1240  OG1 THR A  73      19.371  21.615  10.589  1.00  0.00              
ATOM   1241  CG2 THR A  73      17.088  21.091  10.021  1.00  0.00              
ATOM   1242  H   THR A  73      18.013  23.302  12.519  1.00  0.00              
ATOM   1243  HA  THR A  73      17.058  20.478  12.743  1.00  0.00              
ATOM   1244  HB  THR A  73      18.513  19.769  10.928  1.00  0.00              
ATOM   1245  HG1 THR A  73      19.454  21.607   9.632  1.00  0.00              
ATOM   1246 1HG2 THR A  73      17.392  20.839   9.005  1.00  0.00              
ATOM   1247 2HG2 THR A  73      16.230  20.481  10.306  1.00  0.00              
ATOM   1248 3HG2 THR A  73      16.814  22.144  10.067  1.00  0.00              
ATOM   1249  N   PRO A  74      19.282  19.675  13.662  1.00  0.00              
ATOM   1250  CA  PRO A  74      20.406  19.314  14.520  1.00  0.00              
ATOM   1251  C   PRO A  74      21.729  19.755  13.908  1.00  0.00              
ATOM   1252  O   PRO A  74      22.736  19.880  14.606  1.00  0.00              
ATOM   1253  CB  PRO A  74      20.307  17.790  14.644  1.00  0.00              
ATOM   1254  CG  PRO A  74      19.465  17.375  13.486  1.00  0.00              
ATOM   1255  CD  PRO A  74      18.477  18.495  13.291  1.00  0.00              
ATOM   1256  HA  PRO A  74      20.367  19.809  15.502  1.00  0.00              
ATOM   1257 1HB  PRO A  74      21.299  17.318  14.606  1.00  0.00              
ATOM   1258 2HB  PRO A  74      19.845  17.493  15.597  1.00  0.00              
ATOM   1259 1HG  PRO A  74      20.078  17.228  12.584  1.00  0.00              
ATOM   1260 2HG  PRO A  74      18.952  16.425  13.686  1.00  0.00              
ATOM   1261 1HD  PRO A  74      18.109  18.548  12.255  1.00  0.00              
ATOM   1262 2HD  PRO A  74      17.594  18.388  13.939  1.00  0.00              
ATOM   1263  N   ASP A  75      21.723  19.989  12.600  1.00  0.00              
ATOM   1264  CA  ASP A  75      22.911  20.460  11.900  1.00  0.00              
ATOM   1265  C   ASP A  75      22.962  21.982  11.866  1.00  0.00              
ATOM   1266  O   ASP A  75      24.027  22.574  11.692  1.00  0.00              
ATOM   1267  CB  ASP A  75      22.950  19.902  10.475  1.00  0.00              
ATOM   1268  CG  ASP A  75      23.099  18.388  10.398  1.00  0.00              
ATOM   1269  OD1 ASP A  75      23.974  17.862  11.043  1.00  0.00              
ATOM   1270  OD2 ASP A  75      22.244  17.757   9.823  1.00  0.00              
ATOM   1271  H   ASP A  75      20.871  19.835  12.078  1.00  0.00              
ATOM   1272  HA  ASP A  75      23.806  20.132  12.429  1.00  0.00              
ATOM   1273 1HB  ASP A  75      22.106  20.215   9.861  1.00  0.00              
ATOM   1274 2HB  ASP A  75      23.862  20.375  10.110  1.00  0.00              
ATOM   1275  N   ASN A  76      21.804  22.612  12.035  1.00  0.00              
ATOM   1276  CA  ASN A  76      21.706  24.067  11.978  1.00  0.00              
ATOM   1277  C   ASN A  76      21.789  24.677  13.370  1.00  0.00              
ATOM   1278  O   ASN A  76      21.718  25.896  13.530  1.00  0.00              
ATOM   1279  CB  ASN A  76      20.433  24.513  11.284  1.00  0.00              
ATOM   1280  CG  ASN A  76      20.450  24.308   9.795  1.00  0.00              
ATOM   1281  OD1 ASN A  76      21.515  24.261   9.167  1.00  0.00              
ATOM   1282  ND2 ASN A  76      19.277  24.266   9.216  1.00  0.00              
ATOM   1283  H   ASN A  76      20.968  22.071  12.205  1.00  0.00              
ATOM   1284  HA  ASN A  76      22.548  24.471  11.413  1.00  0.00              
ATOM   1285 1HB  ASN A  76      19.455  24.225  11.673  1.00  0.00              
ATOM   1286 2HB  ASN A  76      20.611  25.567  11.496  1.00  0.00              
ATOM   1287 1HD2 ASN A  76      19.213  24.132   8.227  1.00  0.00              
ATOM   1288 2HD2 ASN A  76      18.446  24.369   9.763  1.00  0.00              
ATOM   1289  N   LEU A  77      21.937  23.823  14.378  1.00  0.00              
ATOM   1290  CA  LEU A  77      22.111  24.283  15.751  1.00  0.00              
ATOM   1291  C   LEU A  77      23.362  25.141  15.892  1.00  0.00              
ATOM   1292  O   LEU A  77      23.440  26.003  16.767  1.00  0.00              
ATOM   1293  CB  LEU A  77      22.176  23.084  16.706  1.00  0.00              
ATOM   1294  CG  LEU A  77      20.851  22.338  16.908  1.00  0.00              
ATOM   1295  CD1 LEU A  77      21.069  21.114  17.787  1.00  0.00              
ATOM   1296  CD2 LEU A  77      19.829  23.276  17.534  1.00  0.00              
ATOM   1297  H   LEU A  77      21.930  22.833  14.188  1.00  0.00              
ATOM   1298  HA  LEU A  77      21.271  24.914  16.035  1.00  0.00              
ATOM   1299 1HB  LEU A  77      22.876  22.458  16.157  1.00  0.00              
ATOM   1300 2HB  LEU A  77      22.609  23.358  17.668  1.00  0.00              
ATOM   1301  HG  LEU A  77      20.483  22.056  15.921  1.00  0.00              
ATOM   1302 1HD1 LEU A  77      20.123  20.591  17.925  1.00  0.00              
ATOM   1303 2HD1 LEU A  77      21.786  20.446  17.309  1.00  0.00              
ATOM   1304 3HD1 LEU A  77      21.455  21.427  18.757  1.00  0.00              
ATOM   1305 1HD2 LEU A  77      18.888  22.745  17.677  1.00  0.00              
ATOM   1306 2HD2 LEU A  77      20.198  23.626  18.498  1.00  0.00              
ATOM   1307 3HD2 LEU A  77      19.667  24.130  16.876  1.00  0.00              
ATOM   1308  N   LYS A  78      24.340  24.899  15.024  1.00  0.00              
ATOM   1309  CA  LYS A  78      25.545  25.717  14.981  1.00  0.00              
ATOM   1310  C   LYS A  78      25.248  27.107  14.434  1.00  0.00              
ATOM   1311  O   LYS A  78      25.965  28.066  14.723  1.00  0.00              
ATOM   1312  CB  LYS A  78      26.622  25.038  14.134  1.00  0.00              
ATOM   1313  CG  LYS A  78      27.182  23.757  14.737  1.00  0.00              
ATOM   1314  CD  LYS A  78      28.206  23.112  13.814  1.00  0.00              
ATOM   1315  CE  LYS A  78      28.761  21.827  14.413  1.00  0.00              
ATOM   1316  NZ  LYS A  78      29.724  21.157  13.498  1.00  0.00              
ATOM   1317  H   LYS A  78      24.246  24.128  14.379  1.00  0.00              
ATOM   1318  HA  LYS A  78      25.932  25.856  15.990  1.00  0.00              
ATOM   1319 1HB  LYS A  78      26.175  24.817  13.164  1.00  0.00              
ATOM   1320 2HB  LYS A  78      27.429  25.760  14.003  1.00  0.00              
ATOM   1321 1HG  LYS A  78      27.654  24.000  15.690  1.00  0.00              
ATOM   1322 2HG  LYS A  78      26.359  23.064  14.907  1.00  0.00              
ATOM   1323 1HD  LYS A  78      27.725  22.891  12.861  1.00  0.00              
ATOM   1324 2HD  LYS A  78      29.022  23.818  13.653  1.00  0.00              
ATOM   1325 1HE  LYS A  78      29.259  22.073  15.349  1.00  0.00              
ATOM   1326 2HE  LYS A  78      27.925  21.156  14.613  1.00  0.00              
ATOM   1327 1HZ  LYS A  78      30.067  20.311  13.931  1.00  0.00              
ATOM   1328 2HZ  LYS A  78      29.262  20.928  12.629  1.00  0.00              
ATOM   1329 3HZ  LYS A  78      30.499  21.779  13.312  1.00  0.00              
ATOM   1330  N   GLN A  79      24.185  27.212  13.642  1.00  0.00              
ATOM   1331  CA  GLN A  79      23.775  28.491  13.076  1.00  0.00              
ATOM   1332  C   GLN A  79      22.758  29.189  13.967  1.00  0.00              
ATOM   1333  O   GLN A  79      22.582  30.405  13.893  1.00  0.00              
ATOM   1334  CB  GLN A  79      23.185  28.293  11.677  1.00  0.00              
ATOM   1335  CG  GLN A  79      24.148  27.678  10.676  1.00  0.00              
ATOM   1336  CD  GLN A  79      25.421  28.488  10.525  1.00  0.00              
ATOM   1337  OE1 GLN A  79      25.379  29.711  10.361  1.00  0.00              
ATOM   1338  NE2 GLN A  79      26.562  27.810  10.573  1.00  0.00              
ATOM   1339  H   GLN A  79      23.648  26.384  13.429  1.00  0.00              
ATOM   1340  HA  GLN A  79      24.637  29.155  13.011  1.00  0.00              
ATOM   1341 1HB  GLN A  79      22.312  27.651  11.792  1.00  0.00              
ATOM   1342 2HB  GLN A  79      22.869  29.276  11.328  1.00  0.00              
ATOM   1343 1HG  GLN A  79      24.423  26.624  10.694  1.00  0.00              
ATOM   1344 2HG  GLN A  79      23.511  27.872   9.813  1.00  0.00              
ATOM   1345 1HE2 GLN A  79      27.435  28.292  10.479  1.00  0.00              
ATOM   1346 2HE2 GLN A  79      26.551  26.819  10.705  1.00  0.00              
ATOM   1347  N   PHE A  80      22.087  28.412  14.811  1.00  0.00              
ATOM   1348  CA  PHE A  80      21.106  28.958  15.742  1.00  0.00              
ATOM   1349  C   PHE A  80      21.642  28.965  17.167  1.00  0.00              
ATOM   1350  O   PHE A  80      20.937  28.597  18.108  1.00  0.00              
ATOM   1351  CB  PHE A  80      19.804  28.159  15.673  1.00  0.00              
ATOM   1352  CG  PHE A  80      19.114  28.238  14.340  1.00  0.00              
ATOM   1353  CD1 PHE A  80      18.874  27.091  13.598  1.00  0.00              
ATOM   1354  CD2 PHE A  80      18.705  29.459  13.825  1.00  0.00              
ATOM   1355  CE1 PHE A  80      18.240  27.161  12.372  1.00  0.00              
ATOM   1356  CE2 PHE A  80      18.071  29.533  12.600  1.00  0.00              
ATOM   1357  CZ  PHE A  80      17.838  28.382  11.873  1.00  0.00              
ATOM   1358  H   PHE A  80      22.262  27.417  14.810  1.00  0.00              
ATOM   1359  HA  PHE A  80      20.893  29.996  15.485  1.00  0.00              
ATOM   1360 1HB  PHE A  80      19.999  27.104  15.861  1.00  0.00              
ATOM   1361 2HB  PHE A  80      19.096  28.534  16.411  1.00  0.00              
ATOM   1362  HD1 PHE A  80      19.191  26.125  13.995  1.00  0.00              
ATOM   1363  HD2 PHE A  80      18.890  30.367  14.399  1.00  0.00              
ATOM   1364  HE1 PHE A  80      18.057  26.252  11.801  1.00  0.00              
ATOM   1365  HE2 PHE A  80      17.754  30.498  12.206  1.00  0.00              
ATOM   1366  HZ  PHE A  80      17.339  28.439  10.906  1.00  0.00              
ATOM   1367  N   ASN A  81      22.894  29.385  17.321  1.00  0.00              
ATOM   1368  CA  ASN A  81      23.548  29.378  18.624  1.00  0.00              
ATOM   1369  C   ASN A  81      22.763  30.200  19.640  1.00  0.00              
ATOM   1370  O   ASN A  81      22.712  29.859  20.821  1.00  0.00              
ATOM   1371  CB  ASN A  81      24.976  29.883  18.530  1.00  0.00              
ATOM   1372  CG  ASN A  81      25.932  28.889  17.932  1.00  0.00              
ATOM   1373  OD1 ASN A  81      25.677  27.678  17.925  1.00  0.00              
ATOM   1374  ND2 ASN A  81      27.065  29.382  17.503  1.00  0.00              
ATOM   1375  H   ASN A  81      23.404  29.717  16.516  1.00  0.00              
ATOM   1376  HA  ASN A  81      23.586  28.361  19.014  1.00  0.00              
ATOM   1377 1HB  ASN A  81      25.192  30.873  18.127  1.00  0.00              
ATOM   1378 2HB  ASN A  81      25.111  29.893  19.611  1.00  0.00              
ATOM   1379 1HD2 ASN A  81      27.749  28.779  17.092  1.00  0.00              
ATOM   1380 2HD2 ASN A  81      27.247  30.361  17.585  1.00  0.00              
ATOM   1381  N   LYS A  82      22.153  31.283  19.171  1.00  0.00              
ATOM   1382  CA  LYS A  82      21.378  32.163  20.038  1.00  0.00              
ATOM   1383  C   LYS A  82      19.910  31.757  20.063  1.00  0.00              
ATOM   1384  O   LYS A  82      19.318  31.598  21.130  1.00  0.00              
ATOM   1385  CB  LYS A  82      21.514  33.617  19.586  1.00  0.00              
ATOM   1386  CG  LYS A  82      20.721  34.613  20.423  1.00  0.00              
ATOM   1387  CD  LYS A  82      20.965  36.042  19.962  1.00  0.00              
ATOM   1388  CE  LYS A  82      20.234  37.041  20.845  1.00  0.00              
ATOM   1389  NZ  LYS A  82      20.552  38.447  20.476  1.00  0.00              
ATOM   1390  H   LYS A  82      22.228  31.504  18.188  1.00  0.00              
ATOM   1391  HA  LYS A  82      21.741  32.080  21.064  1.00  0.00              
ATOM   1392 1HB  LYS A  82      22.574  33.869  19.632  1.00  0.00              
ATOM   1393 2HB  LYS A  82      21.176  33.664  18.551  1.00  0.00              
ATOM   1394 1HG  LYS A  82      19.660  34.376  20.331  1.00  0.00              
ATOM   1395 2HG  LYS A  82      21.026  34.509  21.464  1.00  0.00              
ATOM   1396 1HD  LYS A  82      22.038  36.240  19.997  1.00  0.00              
ATOM   1397 2HD  LYS A  82      20.615  36.140  18.935  1.00  0.00              
ATOM   1398 1HE  LYS A  82      19.163  36.872  20.738  1.00  0.00              
ATOM   1399 2HE  LYS A  82      20.527  36.863  21.878  1.00  0.00              
ATOM   1400 1HZ  LYS A  82      20.048  39.078  21.085  1.00  0.00              
ATOM   1401 2HZ  LYS A  82      21.545  38.606  20.576  1.00  0.00              
ATOM   1402 3HZ  LYS A  82      20.279  38.614  19.518  1.00  0.00              
ATOM   1403  N   GLN A  83      19.328  31.589  18.882  1.00  0.00              
ATOM   1404  CA  GLN A  83      17.895  31.341  18.760  1.00  0.00              
ATOM   1405  C   GLN A  83      17.509  30.015  19.400  1.00  0.00              
ATOM   1406  O   GLN A  83      16.381  29.844  19.862  1.00  0.00              
ATOM   1407  CB  GLN A  83      17.473  31.348  17.288  1.00  0.00              
ATOM   1408  CG  GLN A  83      17.529  32.716  16.629  1.00  0.00              
ATOM   1409  CD  GLN A  83      17.045  32.687  15.194  1.00  0.00              
ATOM   1410  OE1 GLN A  83      16.533  31.671  14.716  1.00  0.00              
ATOM   1411  NE2 GLN A  83      17.207  33.805  14.492  1.00  0.00              
ATOM   1412  H   GLN A  83      19.892  31.633  18.043  1.00  0.00              
ATOM   1413  HA  GLN A  83      17.347  32.116  19.294  1.00  0.00              
ATOM   1414 1HB  GLN A  83      18.138  30.660  16.767  1.00  0.00              
ATOM   1415 2HB  GLN A  83      16.453  30.965  17.252  1.00  0.00              
ATOM   1416 1HG  GLN A  83      17.129  33.614  17.100  1.00  0.00              
ATOM   1417 2HG  GLN A  83      18.619  32.766  16.626  1.00  0.00              
ATOM   1418 1HE2 GLN A  83      16.906  33.844  13.538  1.00  0.00              
ATOM   1419 2HE2 GLN A  83      17.628  34.605  14.918  1.00  0.00              
ATOM   1420  N   MET A  84      18.452  29.079  19.425  1.00  0.00              
ATOM   1421  CA  MET A  84      18.267  27.824  20.143  1.00  0.00              
ATOM   1422  C   MET A  84      17.804  28.072  21.575  1.00  0.00              
ATOM   1423  O   MET A  84      16.886  27.412  22.062  1.00  0.00              
ATOM   1424  CB  MET A  84      19.564  27.018  20.140  1.00  0.00              
ATOM   1425  CG  MET A  84      19.509  25.733  20.955  1.00  0.00              
ATOM   1426  SD  MET A  84      21.107  24.903  21.051  1.00  0.00              
ATOM   1427  CE  MET A  84      21.996  26.004  22.149  1.00  0.00              
ATOM   1428  H   MET A  84      19.319  29.241  18.933  1.00  0.00              
ATOM   1429  HA  MET A  84      17.488  27.233  19.664  1.00  0.00              
ATOM   1430 1HB  MET A  84      19.786  26.781  19.101  1.00  0.00              
ATOM   1431 2HB  MET A  84      20.343  27.669  20.540  1.00  0.00              
ATOM   1432 1HG  MET A  84      19.174  25.983  21.960  1.00  0.00              
ATOM   1433 2HG  MET A  84      18.787  25.066  20.486  1.00  0.00              
ATOM   1434 1HE  MET A  84      23.005  25.625  22.307  1.00  0.00              
ATOM   1435 2HE  MET A  84      22.046  26.999  21.703  1.00  0.00              
ATOM   1436 3HE  MET A  84      21.475  26.062  23.106  1.00  0.00              
ATOM   1437  N   LEU A  85      18.445  29.025  22.240  1.00  0.00              
ATOM   1438  CA  LEU A  85      18.106  29.355  23.619  1.00  0.00              
ATOM   1439  C   LEU A  85      16.886  30.266  23.682  1.00  0.00              
ATOM   1440  O   LEU A  85      16.082  30.179  24.610  1.00  0.00              
ATOM   1441  CB  LEU A  85      19.302  30.015  24.315  1.00  0.00              
ATOM   1442  CG  LEU A  85      20.550  29.134  24.450  1.00  0.00              
ATOM   1443  CD1 LEU A  85      21.691  29.934  25.061  1.00  0.00              
ATOM   1444  CD2 LEU A  85      20.224  27.918  25.304  1.00  0.00              
ATOM   1445  H   LEU A  85      19.188  29.533  21.782  1.00  0.00              
ATOM   1446  HA  LEU A  85      17.841  28.446  24.158  1.00  0.00              
ATOM   1447 1HB  LEU A  85      19.490  30.826  23.614  1.00  0.00              
ATOM   1448 2HB  LEU A  85      19.026  30.434  25.285  1.00  0.00              
ATOM   1449  HG  LEU A  85      20.803  28.781  23.449  1.00  0.00              
ATOM   1450 1HD1 LEU A  85      22.574  29.298  25.152  1.00  0.00              
ATOM   1451 2HD1 LEU A  85      21.924  30.786  24.422  1.00  0.00              
ATOM   1452 3HD1 LEU A  85      21.399  30.289  26.049  1.00  0.00              
ATOM   1453 1HD2 LEU A  85      21.112  27.291  25.396  1.00  0.00              
ATOM   1454 2HD2 LEU A  85      19.903  28.243  26.292  1.00  0.00              
ATOM   1455 3HD2 LEU A  85      19.424  27.346  24.832  1.00  0.00              
ATOM   1456  N   LYS A  86      16.755  31.139  22.690  1.00  0.00              
ATOM   1457  CA  LYS A  86      15.612  32.042  22.613  1.00  0.00              
ATOM   1458  C   LYS A  86      14.299  31.274  22.657  1.00  0.00              
ATOM   1459  O   LYS A  86      13.355  31.676  23.338  1.00  0.00              
ATOM   1460  CB  LYS A  86      15.685  32.888  21.340  1.00  0.00              
ATOM   1461  CG  LYS A  86      14.538  33.877  21.175  1.00  0.00              
ATOM   1462  CD  LYS A  86      14.699  34.704  19.908  1.00  0.00              
ATOM   1463  CE  LYS A  86      13.552  35.691  19.741  1.00  0.00              
ATOM   1464  NZ  LYS A  86      13.704  36.521  18.515  1.00  0.00              
ATOM   1465  H   LYS A  86      17.464  31.179  21.972  1.00  0.00              
ATOM   1466  HA  LYS A  86      15.611  32.711  23.473  1.00  0.00              
ATOM   1467 1HB  LYS A  86      16.630  33.431  21.370  1.00  0.00              
ATOM   1468 2HB  LYS A  86      15.692  32.197  20.496  1.00  0.00              
ATOM   1469 1HG  LYS A  86      13.603  33.317  21.129  1.00  0.00              
ATOM   1470 2HG  LYS A  86      14.522  34.537  22.042  1.00  0.00              
ATOM   1471 1HD  LYS A  86      15.642  35.249  19.966  1.00  0.00              
ATOM   1472 2HD  LYS A  86      14.722  34.029  19.052  1.00  0.00              
ATOM   1473 1HE  LYS A  86      12.622  35.125  19.682  1.00  0.00              
ATOM   1474 2HE  LYS A  86      13.528  36.338  20.617  1.00  0.00              
ATOM   1475 1HZ  LYS A  86      12.926  37.159  18.443  1.00  0.00              
ATOM   1476 2HZ  LYS A  86      14.568  37.044  18.569  1.00  0.00              
ATOM   1477 3HZ  LYS A  86      13.726  35.920  17.703  1.00  0.00              
ATOM   1478  N   PHE A  87      14.242  30.167  21.924  1.00  0.00              
ATOM   1479  CA  PHE A  87      13.002  29.415  21.766  1.00  0.00              
ATOM   1480  C   PHE A  87      13.019  28.142  22.602  1.00  0.00              
ATOM   1481  O   PHE A  87      12.151  27.282  22.457  1.00  0.00              
ATOM   1482  CB  PHE A  87      12.768  29.074  20.293  1.00  0.00              
ATOM   1483  CG  PHE A  87      12.657  30.278  19.402  1.00  0.00              
ATOM   1484  CD1 PHE A  87      13.664  30.587  18.500  1.00  0.00              
ATOM   1485  CD2 PHE A  87      11.546  31.106  19.464  1.00  0.00              
ATOM   1486  CE1 PHE A  87      13.563  31.696  17.680  1.00  0.00              
ATOM   1487  CE2 PHE A  87      11.440  32.213  18.645  1.00  0.00              
ATOM   1488  CZ  PHE A  87      12.451  32.508  17.752  1.00  0.00              
ATOM   1489  H   PHE A  87      15.079  29.836  21.467  1.00  0.00              
ATOM   1490  HA  PHE A  87      12.161  30.011  22.124  1.00  0.00              
ATOM   1491 1HB  PHE A  87      13.596  28.479  19.910  1.00  0.00              
ATOM   1492 2HB  PHE A  87      11.839  28.517  20.181  1.00  0.00              
ATOM   1493  HD1 PHE A  87      14.543  29.944  18.442  1.00  0.00              
ATOM   1494  HD2 PHE A  87      10.747  30.872  20.170  1.00  0.00              
ATOM   1495  HE1 PHE A  87      14.361  31.927  16.976  1.00  0.00              
ATOM   1496  HE2 PHE A  87      10.561  32.854  18.704  1.00  0.00              
ATOM   1497  HZ  PHE A  87      12.371  33.382  17.107  1.00  0.00              
ATOM   1498  N   ASN A  88      14.011  28.028  23.476  1.00  0.00              
ATOM   1499  CA  ASN A  88      14.069  26.929  24.433  1.00  0.00              
ATOM   1500  C   ASN A  88      14.024  25.580  23.727  1.00  0.00              
ATOM   1501  O   ASN A  88      13.146  24.758  23.994  1.00  0.00              
ATOM   1502  CB  ASN A  88      12.950  27.023  25.457  1.00  0.00              
ATOM   1503  CG  ASN A  88      13.180  26.186  26.684  1.00  0.00              
ATOM   1504  OD1 ASN A  88      14.310  26.054  27.167  1.00  0.00              
ATOM   1505  ND2 ASN A  88      12.126  25.555  27.144  1.00  0.00              
ATOM   1506  H   ASN A  88      14.748  28.721  23.479  1.00  0.00              
ATOM   1507  HA  ASN A  88      15.012  26.962  24.980  1.00  0.00              
ATOM   1508 1HB  ASN A  88      12.547  27.991  25.754  1.00  0.00              
ATOM   1509 2HB  ASN A  88      12.233  26.514  24.814  1.00  0.00              
ATOM   1510 1HD2 ASN A  88      12.206  24.980  27.958  1.00  0.00              
ATOM   1511 2HD2 ASN A  88      11.246  25.650  26.682  1.00  0.00              
ATOM   1512  N   VAL A  89      14.972  25.359  22.825  1.00  0.00              
ATOM   1513  CA  VAL A  89      15.122  24.063  22.172  1.00  0.00              
ATOM   1514  C   VAL A  89      16.536  23.522  22.342  1.00  0.00              
ATOM   1515  O   VAL A  89      17.464  24.269  22.655  1.00  0.00              
ATOM   1516  CB  VAL A  89      14.793  24.145  20.670  1.00  0.00              
ATOM   1517  CG1 VAL A  89      13.347  24.571  20.465  1.00  0.00              
ATOM   1518  CG2 VAL A  89      15.736  25.113  19.969  1.00  0.00              
ATOM   1519  H   VAL A  89      15.606  26.107  22.583  1.00  0.00              
ATOM   1520  HA  VAL A  89      14.478  23.312  22.629  1.00  0.00              
ATOM   1521  HB  VAL A  89      14.950  23.167  20.217  1.00  0.00              
ATOM   1522 1HG1 VAL A  89      13.130  24.625  19.396  1.00  0.00              
ATOM   1523 2HG1 VAL A  89      12.682  23.845  20.932  1.00  0.00              
ATOM   1524 3HG1 VAL A  89      13.188  25.552  20.914  1.00  0.00              
ATOM   1525 1HG2 VAL A  89      15.489  25.158  18.908  1.00  0.00              
ATOM   1526 2HG2 VAL A  89      15.631  26.105  20.408  1.00  0.00              
ATOM   1527 3HG2 VAL A  89      16.763  24.770  20.087  1.00  0.00              
ATOM   1528  N   GLY A  90      16.693  22.219  22.133  1.00  0.00              
ATOM   1529  CA  GLY A  90      17.996  21.575  22.264  1.00  0.00              
ATOM   1530  C   GLY A  90      18.125  20.861  23.603  1.00  0.00              
ATOM   1531  O   GLY A  90      18.797  19.835  23.708  1.00  0.00              
ATOM   1532  H   GLY A  90      15.891  21.661  21.878  1.00  0.00              
ATOM   1533 1HA  GLY A  90      18.113  20.847  21.460  1.00  0.00              
ATOM   1534 2HA  GLY A  90      18.775  22.330  22.184  1.00  0.00              
ATOM   1535  N   GLU A  91      17.548  21.397  24.671  1.00  0.00              
ATOM   1536  CA  GLU A  91      17.555  20.854  26.025  1.00  0.00              
ATOM   1537  C   GLU A  91      16.191  20.294  26.401  1.00  0.00              
ATOM   1538  O   GLU A  91      15.998  19.079  26.444  1.00  0.00              
ATOM   1539  CB  GLU A  91      17.977  21.928  27.031  1.00  0.00              
ATOM   1540  CG  GLU A  91      19.465  22.248  27.022  1.00  0.00              
ATOM   1541  CD  GLU A  91      19.852  23.009  25.785  1.00  0.00              
ATOM   1542  OE1 GLU A  91      19.334  24.082  25.584  1.00  0.00              
ATOM   1543  OE2 GLU A  91      20.746  22.573  25.099  1.00  0.00              
ATOM   1544  H   GLU A  91      17.029  22.244  24.483  1.00  0.00              
ATOM   1545  HA  GLU A  91      18.260  20.023  26.086  1.00  0.00              
ATOM   1546 1HB  GLU A  91      17.411  22.828  26.792  1.00  0.00              
ATOM   1547 2HB  GLU A  91      17.689  21.569  28.019  1.00  0.00              
ATOM   1548 1HG  GLU A  91      19.795  22.797  27.903  1.00  0.00              
ATOM   1549 2HG  GLU A  91      19.938  21.267  27.007  1.00  0.00              
ATOM   1550  N   ASP A  92      15.244  21.186  26.674  1.00  0.00              
ATOM   1551  CA  ASP A  92      13.875  20.784  26.966  1.00  0.00              
ATOM   1552  C   ASP A  92      13.228  20.110  25.761  1.00  0.00              
ATOM   1553  O   ASP A  92      12.474  19.148  25.906  1.00  0.00              
ATOM   1554  CB  ASP A  92      13.045  21.995  27.402  1.00  0.00              
ATOM   1555  CG  ASP A  92      13.366  22.508  28.800  1.00  0.00              
ATOM   1556  OD1 ASP A  92      14.058  21.826  29.518  1.00  0.00              
ATOM   1557  OD2 ASP A  92      13.053  23.639  29.082  1.00  0.00              
ATOM   1558  H   ASP A  92      15.481  22.168  26.680  1.00  0.00              
ATOM   1559  HA  ASP A  92      13.869  20.049  27.772  1.00  0.00              
ATOM   1560 1HB  ASP A  92      13.079  22.822  26.695  1.00  0.00              
ATOM   1561 2HB  ASP A  92      12.047  21.553  27.399  1.00  0.00              
ATOM   1562  N   CYS A  93      13.529  20.622  24.572  1.00  0.00              
ATOM   1563  CA  CYS A  93      13.015  20.043  23.337  1.00  0.00              
ATOM   1564  C   CYS A  93      14.122  19.879  22.304  1.00  0.00              
ATOM   1565  O   CYS A  93      14.317  20.741  21.446  1.00  0.00              
ATOM   1566  CB  CYS A  93      11.996  21.085  22.874  1.00  0.00              
ATOM   1567  SG  CYS A  93      10.649  21.387  24.044  1.00  0.00              
ATOM   1568  H   CYS A  93      14.128  21.432  24.524  1.00  0.00              
ATOM   1569  HA  CYS A  93      12.500  19.095  23.485  1.00  0.00              
ATOM   1570 1HB  CYS A  93      12.486  22.048  22.720  1.00  0.00              
ATOM   1571 2HB  CYS A  93      11.525  20.764  21.946  1.00  0.00              
ATOM   1572  HG  CYS A  93      11.320  22.239  24.813  1.00  0.00              
ATOM   1573  N   PRO A  94      14.843  18.767  22.390  1.00  0.00              
ATOM   1574  CA  PRO A  94      15.966  18.512  21.495  1.00  0.00              
ATOM   1575  C   PRO A  94      15.540  18.608  20.035  1.00  0.00              
ATOM   1576  O   PRO A  94      14.492  18.094  19.648  1.00  0.00              
ATOM   1577  CB  PRO A  94      16.429  17.100  21.868  1.00  0.00              
ATOM   1578  CG  PRO A  94      16.022  16.940  23.293  1.00  0.00              
ATOM   1579  CD  PRO A  94      14.727  17.699  23.425  1.00  0.00              
ATOM   1580  HA  PRO A  94      16.774  19.249  21.604  1.00  0.00              
ATOM   1581 1HB  PRO A  94      15.955  16.339  21.232  1.00  0.00              
ATOM   1582 2HB  PRO A  94      17.517  16.987  21.750  1.00  0.00              
ATOM   1583 1HG  PRO A  94      15.886  15.879  23.552  1.00  0.00              
ATOM   1584 2HG  PRO A  94      16.787  17.342  23.972  1.00  0.00              
ATOM   1585 1HD  PRO A  94      13.850  17.063  23.234  1.00  0.00              
ATOM   1586 2HD  PRO A  94      14.597  18.130  24.428  1.00  0.00              
ATOM   1587  N   VAL A  95      16.361  19.270  19.226  1.00  0.00              
ATOM   1588  CA  VAL A  95      16.076  19.427  17.807  1.00  0.00              
ATOM   1589  C   VAL A  95      16.565  18.225  17.009  1.00  0.00              
ATOM   1590  O   VAL A  95      17.685  17.752  17.206  1.00  0.00              
ATOM   1591  CB  VAL A  95      16.722  20.705  17.239  1.00  0.00              
ATOM   1592  CG1 VAL A  95      16.491  20.797  15.738  1.00  0.00              
ATOM   1593  CG2 VAL A  95      16.170  21.937  17.938  1.00  0.00              
ATOM   1594  H   VAL A  95      17.206  19.674  19.608  1.00  0.00              
ATOM   1595  HA  VAL A  95      15.002  19.468  17.620  1.00  0.00              
ATOM   1596  HB  VAL A  95      17.793  20.679  17.441  1.00  0.00              
ATOM   1597 1HG1 VAL A  95      16.954  21.707  15.353  1.00  0.00              
ATOM   1598 2HG1 VAL A  95      16.932  19.930  15.247  1.00  0.00              
ATOM   1599 3HG1 VAL A  95      15.419  20.824  15.536  1.00  0.00              
ATOM   1600 1HG2 VAL A  95      16.638  22.831  17.526  1.00  0.00              
ATOM   1601 2HG2 VAL A  95      15.092  21.989  17.787  1.00  0.00              
ATOM   1602 3HG2 VAL A  95      16.384  21.877  19.006  1.00  0.00              
ATOM   1603  N   PHE A  96      15.720  17.735  16.108  1.00  0.00              
ATOM   1604  CA  PHE A  96      16.024  16.527  15.349  1.00  0.00              
ATOM   1605  C   PHE A  96      15.474  16.613  13.932  1.00  0.00              
ATOM   1606  O   PHE A  96      14.597  17.429  13.645  1.00  0.00              
ATOM   1607  CB  PHE A  96      15.461  15.295  16.059  1.00  0.00              
ATOM   1608  CG  PHE A  96      13.966  15.314  16.212  1.00  0.00              
ATOM   1609  CD1 PHE A  96      13.149  14.750  15.243  1.00  0.00              
ATOM   1610  CD2 PHE A  96      13.375  15.894  17.324  1.00  0.00              
ATOM   1611  CE1 PHE A  96      11.773  14.768  15.383  1.00  0.00              
ATOM   1612  CE2 PHE A  96      12.002  15.912  17.467  1.00  0.00              
ATOM   1613  CZ  PHE A  96      11.200  15.347  16.495  1.00  0.00              
ATOM   1614  H   PHE A  96      14.846  18.212  15.943  1.00  0.00              
ATOM   1615  HA  PHE A  96      17.104  16.411  15.256  1.00  0.00              
ATOM   1616 1HB  PHE A  96      15.705  14.394  15.497  1.00  0.00              
ATOM   1617 2HB  PHE A  96      15.876  15.218  17.063  1.00  0.00              
ATOM   1618  HD1 PHE A  96      13.603  14.290  14.365  1.00  0.00              
ATOM   1619  HD2 PHE A  96      14.008  16.340  18.091  1.00  0.00              
ATOM   1620  HE1 PHE A  96      11.143  14.322  14.613  1.00  0.00              
ATOM   1621  HE2 PHE A  96      11.550  16.370  18.346  1.00  0.00              
ATOM   1622  HZ  PHE A  96      10.117  15.362  16.604  1.00  0.00              
ATOM   1623  N   ASP A  97      15.994  15.768  13.050  1.00  0.00              
ATOM   1624  CA  ASP A  97      15.542  15.736  11.663  1.00  0.00              
ATOM   1625  C   ASP A  97      14.095  15.273  11.565  1.00  0.00              
ATOM   1626  O   ASP A  97      13.777  14.128  11.886  1.00  0.00              
ATOM   1627  CB  ASP A  97      16.445  14.824  10.827  1.00  0.00              
ATOM   1628  CG  ASP A  97      16.123  14.815   9.338  1.00  0.00              
ATOM   1629  OD1 ASP A  97      15.148  15.418   8.957  1.00  0.00              
ATOM   1630  OD2 ASP A  97      16.935  14.341   8.579  1.00  0.00              
ATOM   1631  H   ASP A  97      16.719  15.132  13.345  1.00  0.00              
ATOM   1632  HA  ASP A  97      15.577  16.740  11.240  1.00  0.00              
ATOM   1633 1HB  ASP A  97      17.508  15.018  10.967  1.00  0.00              
ATOM   1634 2HB  ASP A  97      16.190  13.856  11.259  1.00  0.00              
ATOM   1635  N   GLY A  98      13.222  16.169  11.119  1.00  0.00              
ATOM   1636  CA  GLY A  98      11.794  15.879  11.053  1.00  0.00              
ATOM   1637  C   GLY A  98      11.053  16.493  12.233  1.00  0.00              
ATOM   1638  O   GLY A  98       9.906  16.140  12.510  1.00  0.00              
ATOM   1639  H   GLY A  98      13.554  17.073  10.818  1.00  0.00              
ATOM   1640 1HA  GLY A  98      11.389  16.289  10.128  1.00  0.00              
ATOM   1641 2HA  GLY A  98      11.648  14.799  11.064  1.00  0.00              
ATOM   1642  N   LEU A  99      11.712  17.416  12.924  1.00  0.00              
ATOM   1643  CA  LEU A  99      11.086  18.147  14.021  1.00  0.00              
ATOM   1644  C   LEU A  99       9.760  18.759  13.587  1.00  0.00              
ATOM   1645  O   LEU A  99       8.717  18.486  14.181  1.00  0.00              
ATOM   1646  CB  LEU A  99      12.032  19.236  14.540  1.00  0.00              
ATOM   1647  CG  LEU A  99      11.557  19.964  15.804  1.00  0.00              
ATOM   1648  CD1 LEU A  99      12.651  20.892  16.315  1.00  0.00              
ATOM   1649  CD2 LEU A  99      10.288  20.746  15.494  1.00  0.00              
ATOM   1650  H   LEU A  99      12.673  17.617  12.686  1.00  0.00              
ATOM   1651  HA  LEU A  99      10.859  17.458  14.833  1.00  0.00              
ATOM   1652 1HB  LEU A  99      12.901  18.622  14.769  1.00  0.00              
ATOM   1653 2HB  LEU A  99      12.288  19.954  13.761  1.00  0.00              
ATOM   1654  HG  LEU A  99      11.306  19.203  16.543  1.00  0.00              
ATOM   1655 1HD1 LEU A  99      12.304  21.405  17.212  1.00  0.00              
ATOM   1656 2HD1 LEU A  99      13.541  20.309  16.553  1.00  0.00              
ATOM   1657 3HD1 LEU A  99      12.892  21.628  15.548  1.00  0.00              
ATOM   1658 1HD2 LEU A  99       9.951  21.263  16.393  1.00  0.00              
ATOM   1659 2HD2 LEU A  99      10.492  21.476  14.711  1.00  0.00              
ATOM   1660 3HD2 LEU A  99       9.511  20.060  15.157  1.00  0.00              
ATOM   1661  N   PHE A 100       9.809  19.587  12.550  1.00  0.00              
ATOM   1662  CA  PHE A 100       8.647  20.368  12.140  1.00  0.00              
ATOM   1663  C   PHE A 100       7.569  19.475  11.536  1.00  0.00              
ATOM   1664  O   PHE A 100       6.376  19.745  11.678  1.00  0.00              
ATOM   1665  CB  PHE A 100       9.056  21.449  11.137  1.00  0.00              
ATOM   1666  CG  PHE A 100       8.064  22.571  11.016  1.00  0.00              
ATOM   1667  CD1 PHE A 100       7.805  23.405  12.094  1.00  0.00              
ATOM   1668  CD2 PHE A 100       7.387  22.792   9.827  1.00  0.00              
ATOM   1669  CE1 PHE A 100       6.892  24.437  11.983  1.00  0.00              
ATOM   1670  CE2 PHE A 100       6.476  23.823   9.713  1.00  0.00              
ATOM   1671  CZ  PHE A 100       6.228  24.647  10.793  1.00  0.00              
ATOM   1672  H   PHE A 100      10.670  19.679  12.033  1.00  0.00              
ATOM   1673  HA  PHE A 100       8.199  20.851  13.009  1.00  0.00              
ATOM   1674 1HB  PHE A 100      10.001  21.901  11.438  1.00  0.00              
ATOM   1675 2HB  PHE A 100       9.161  21.017  10.144  1.00  0.00              
ATOM   1676  HD1 PHE A 100       8.332  23.241  13.034  1.00  0.00              
ATOM   1677  HD2 PHE A 100       7.583  22.142   8.974  1.00  0.00              
ATOM   1678  HE1 PHE A 100       6.698  25.086  12.837  1.00  0.00              
ATOM   1679  HE2 PHE A 100       5.951  23.987   8.772  1.00  0.00              
ATOM   1680  HZ  PHE A 100       5.508  25.459  10.706  1.00  0.00              
ATOM   1681  N   GLU A 101       7.997  18.414  10.861  1.00  0.00              
ATOM   1682  CA  GLU A 101       7.069  17.444  10.291  1.00  0.00              
ATOM   1683  C   GLU A 101       6.305  16.706  11.383  1.00  0.00              
ATOM   1684  O   GLU A 101       5.097  16.497  11.276  1.00  0.00              
ATOM   1685  CB  GLU A 101       7.816  16.444   9.406  1.00  0.00              
ATOM   1686  CG  GLU A 101       8.357  17.033   8.110  1.00  0.00              
ATOM   1687  CD  GLU A 101       9.267  16.066   7.408  1.00  0.00              
ATOM   1688  OE1 GLU A 101       9.572  15.045   7.977  1.00  0.00              
ATOM   1689  OE2 GLU A 101       9.569  16.292   6.259  1.00  0.00              
ATOM   1690  H   GLU A 101       8.990  18.274  10.739  1.00  0.00              
ATOM   1691  HA  GLU A 101       6.324  17.958   9.684  1.00  0.00              
ATOM   1692 1HB  GLU A 101       8.644  16.052   9.998  1.00  0.00              
ATOM   1693 2HB  GLU A 101       7.119  15.639   9.175  1.00  0.00              
ATOM   1694 1HG  GLU A 101       7.576  17.360   7.423  1.00  0.00              
ATOM   1695 2HG  GLU A 101       8.931  17.899   8.441  1.00  0.00              
ATOM   1696  N   PHE A 102       7.016  16.313  12.434  1.00  0.00              
ATOM   1697  CA  PHE A 102       6.388  15.704  13.601  1.00  0.00              
ATOM   1698  C   PHE A 102       5.293  16.601  14.166  1.00  0.00              
ATOM   1699  O   PHE A 102       4.193  16.138  14.467  1.00  0.00              
ATOM   1700  CB  PHE A 102       7.434  15.407  14.677  1.00  0.00              
ATOM   1701  CG  PHE A 102       6.848  14.936  15.977  1.00  0.00              
ATOM   1702  CD1 PHE A 102       6.439  13.621  16.134  1.00  0.00              
ATOM   1703  CD2 PHE A 102       6.704  15.808  17.047  1.00  0.00              
ATOM   1704  CE1 PHE A 102       5.899  13.186  17.330  1.00  0.00              
ATOM   1705  CE2 PHE A 102       6.166  15.376  18.244  1.00  0.00              
ATOM   1706  CZ  PHE A 102       5.764  14.063  18.385  1.00  0.00              
ATOM   1707  H   PHE A 102       8.020  16.437  12.425  1.00  0.00              
ATOM   1708  HA  PHE A 102       5.905  14.769  13.316  1.00  0.00              
ATOM   1709 1HB  PHE A 102       8.109  14.623  14.338  1.00  0.00              
ATOM   1710 2HB  PHE A 102       8.006  16.307  14.902  1.00  0.00              
ATOM   1711  HD1 PHE A 102       6.547  12.926  15.301  1.00  0.00              
ATOM   1712  HD2 PHE A 102       7.022  16.845  16.935  1.00  0.00              
ATOM   1713  HE1 PHE A 102       5.582  12.149  17.439  1.00  0.00              
ATOM   1714  HE2 PHE A 102       6.059  16.071  19.076  1.00  0.00              
ATOM   1715  HZ  PHE A 102       5.337  13.722  19.328  1.00  0.00              
ATOM   1716  N   CYS A 103       5.602  17.885  14.309  1.00  0.00              
ATOM   1717  CA  CYS A 103       4.660  18.841  14.877  1.00  0.00              
ATOM   1718  C   CYS A 103       3.434  19.004  13.987  1.00  0.00              
ATOM   1719  O   CYS A 103       2.303  19.046  14.473  1.00  0.00              
ATOM   1720  CB  CYS A 103       5.473  20.136  14.916  1.00  0.00              
ATOM   1721  SG  CYS A 103       6.922  20.078  15.996  1.00  0.00              
ATOM   1722  H   CYS A 103       6.512  18.208  14.013  1.00  0.00              
ATOM   1723  HA  CYS A 103       4.351  18.593  15.892  1.00  0.00              
ATOM   1724 1HB  CYS A 103       5.847  20.376  13.920  1.00  0.00              
ATOM   1725 2HB  CYS A 103       4.857  20.956  15.281  1.00  0.00              
ATOM   1726  HG  CYS A 103       7.413  21.259  15.633  1.00  0.00              
ATOM   1727  N   GLN A 104       3.665  19.096  12.682  1.00  0.00              
ATOM   1728  CA  GLN A 104       2.582  19.280  11.724  1.00  0.00              
ATOM   1729  C   GLN A 104       1.601  18.116  11.772  1.00  0.00              
ATOM   1730  O   GLN A 104       0.388  18.311  11.681  1.00  0.00              
ATOM   1731  CB  GLN A 104       3.141  19.427  10.305  1.00  0.00              
ATOM   1732  CG  GLN A 104       3.725  20.796  10.005  1.00  0.00              
ATOM   1733  CD  GLN A 104       4.276  20.892   8.594  1.00  0.00              
ATOM   1734  OE1 GLN A 104       5.380  20.419   8.310  1.00  0.00              
ATOM   1735  NE2 GLN A 104       3.513  21.512   7.703  1.00  0.00              
ATOM   1736  H   GLN A 104       4.615  19.037  12.345  1.00  0.00              
ATOM   1737  HA  GLN A 104       2.015  20.175  11.980  1.00  0.00              
ATOM   1738 1HB  GLN A 104       3.910  18.664  10.190  1.00  0.00              
ATOM   1739 2HB  GLN A 104       2.319  19.218   9.620  1.00  0.00              
ATOM   1740 1HG  GLN A 104       3.197  21.723  10.222  1.00  0.00              
ATOM   1741 2HG  GLN A 104       4.562  20.686  10.696  1.00  0.00              
ATOM   1742 1HE2 GLN A 104       3.824  21.608   6.757  1.00  0.00              
ATOM   1743 2HE2 GLN A 104       2.624  21.883   7.976  1.00  0.00              
ATOM   1744  N   LEU A 105       2.130  16.907  11.917  1.00  0.00              
ATOM   1745  CA  LEU A 105       1.304  15.706  11.954  1.00  0.00              
ATOM   1746  C   LEU A 105       0.555  15.594  13.276  1.00  0.00              
ATOM   1747  O   LEU A 105      -0.610  15.198  13.311  1.00  0.00              
ATOM   1748  CB  LEU A 105       2.168  14.459  11.723  1.00  0.00              
ATOM   1749  CG  LEU A 105       2.755  14.325  10.312  1.00  0.00              
ATOM   1750  CD1 LEU A 105       3.734  13.161  10.264  1.00  0.00              
ATOM   1751  CD2 LEU A 105       1.629  14.125   9.310  1.00  0.00              
ATOM   1752  H   LEU A 105       3.132  16.817  12.002  1.00  0.00              
ATOM   1753  HA  LEU A 105       0.545  15.762  11.174  1.00  0.00              
ATOM   1754 1HB  LEU A 105       2.962  14.659  12.441  1.00  0.00              
ATOM   1755 2HB  LEU A 105       1.643  13.547  12.006  1.00  0.00              
ATOM   1756  HG  LEU A 105       3.248  15.269  10.075  1.00  0.00              
ATOM   1757 1HD1 LEU A 105       4.147  13.073   9.258  1.00  0.00              
ATOM   1758 2HD1 LEU A 105       4.544  13.336  10.973  1.00  0.00              
ATOM   1759 3HD1 LEU A 105       3.217  12.239  10.524  1.00  0.00              
ATOM   1760 1HD2 LEU A 105       2.048  14.030   8.307  1.00  0.00              
ATOM   1761 2HD2 LEU A 105       1.075  13.220   9.559  1.00  0.00              
ATOM   1762 3HD2 LEU A 105       0.955  14.982   9.341  1.00  0.00              
ATOM   1763  N   SER A 106       1.232  15.947  14.365  1.00  0.00              
ATOM   1764  CA  SER A 106       0.618  15.931  15.687  1.00  0.00              
ATOM   1765  C   SER A 106      -0.545  16.912  15.766  1.00  0.00              
ATOM   1766  O   SER A 106      -1.579  16.618  16.366  1.00  0.00              
ATOM   1767  CB  SER A 106       1.653  16.253  16.747  1.00  0.00              
ATOM   1768  OG  SER A 106       2.566  15.206  16.927  1.00  0.00              
ATOM   1769  H   SER A 106       2.196  16.233  14.273  1.00  0.00              
ATOM   1770  HA  SER A 106       0.288  14.940  16.000  1.00  0.00              
ATOM   1771 1HB  SER A 106       2.196  17.148  16.444  1.00  0.00              
ATOM   1772 2HB  SER A 106       1.140  16.443  17.689  1.00  0.00              
ATOM   1773  HG  SER A 106       2.307  14.684  17.689  1.00  0.00              
ATOM   1774  N   CYS A 107      -0.370  18.080  15.157  1.00  0.00              
ATOM   1775  CA  CYS A 107      -1.417  19.096  15.130  1.00  0.00              
ATOM   1776  C   CYS A 107      -2.409  18.835  14.005  1.00  0.00              
ATOM   1777  O   CYS A 107      -3.553  19.288  14.057  1.00  0.00              
ATOM   1778  CB  CYS A 107      -0.632  20.382  14.869  1.00  0.00              
ATOM   1779  SG  CYS A 107       0.509  20.847  16.193  1.00  0.00              
ATOM   1780  H   CYS A 107       0.509  18.269  14.698  1.00  0.00              
ATOM   1781  HA  CYS A 107      -1.946  19.196  16.078  1.00  0.00              
ATOM   1782 1HB  CYS A 107      -0.026  20.279  13.969  1.00  0.00              
ATOM   1783 2HB  CYS A 107      -1.317  21.222  14.752  1.00  0.00              
ATOM   1784  HG  CYS A 107       0.798  19.604  16.569  1.00  0.00              
ATOM   1785  N   GLY A 108      -1.965  18.104  12.988  1.00  0.00              
ATOM   1786  CA  GLY A 108      -2.830  17.737  11.873  1.00  0.00              
ATOM   1787  C   GLY A 108      -3.960  16.823  12.330  1.00  0.00              
ATOM   1788  O   GLY A 108      -5.097  16.954  11.880  1.00  0.00              
ATOM   1789  H   GLY A 108      -1.003  17.795  12.987  1.00  0.00              
ATOM   1790 1HA  GLY A 108      -3.258  18.643  11.441  1.00  0.00              
ATOM   1791 2HA  GLY A 108      -2.238  17.221  11.118  1.00  0.00              
ATOM   1792  N   GLY A 109      -3.638  15.897  13.227  1.00  0.00              
ATOM   1793  CA  GLY A 109      -4.629  14.969  13.760  1.00  0.00              
ATOM   1794  C   GLY A 109      -5.691  15.702  14.569  1.00  0.00              
ATOM   1795  O   GLY A 109      -6.873  15.370  14.504  1.00  0.00              
ATOM   1796  H   GLY A 109      -2.683  15.833  13.547  1.00  0.00              
ATOM   1797 1HA  GLY A 109      -5.110  14.449  12.932  1.00  0.00              
ATOM   1798 2HA  GLY A 109      -4.129  14.245  14.402  1.00  0.00              
ATOM   1799  N   SER A 110      -5.260  16.700  15.333  1.00  0.00              
ATOM   1800  CA  SER A 110      -6.159  17.432  16.217  1.00  0.00              
ATOM   1801  C   SER A 110      -7.037  18.397  15.435  1.00  0.00              
ATOM   1802  O   SER A 110      -8.215  18.573  15.747  1.00  0.00              
ATOM   1803  CB  SER A 110      -5.363  18.177  17.271  1.00  0.00              
ATOM   1804  OG  SER A 110      -4.708  17.306  18.151  1.00  0.00              
ATOM   1805  H   SER A 110      -4.284  16.960  15.299  1.00  0.00              
ATOM   1806  HA  SER A 110      -6.780  16.782  16.836  1.00  0.00              
ATOM   1807 1HB  SER A 110      -4.623  18.801  16.772  1.00  0.00              
ATOM   1808 2HB  SER A 110      -6.044  18.810  17.840  1.00  0.00              
ATOM   1809  HG  SER A 110      -4.150  17.812  18.745  1.00  0.00              
ATOM   1810  N   LEU A 111      -6.458  19.023  14.416  1.00  0.00              
ATOM   1811  CA  LEU A 111      -7.212  19.894  13.523  1.00  0.00              
ATOM   1812  C   LEU A 111      -8.248  19.106  12.730  1.00  0.00              
ATOM   1813  O   LEU A 111      -9.400  19.521  12.610  1.00  0.00              
ATOM   1814  CB  LEU A 111      -6.260  20.631  12.573  1.00  0.00              
ATOM   1815  CG  LEU A 111      -5.394  21.714  13.228  1.00  0.00              
ATOM   1816  CD1 LEU A 111      -4.360  22.227  12.234  1.00  0.00              
ATOM   1817  CD2 LEU A 111      -6.282  22.849  13.717  1.00  0.00              
ATOM   1818  H   LEU A 111      -5.470  18.892  14.256  1.00  0.00              
ATOM   1819  HA  LEU A 111      -7.765  20.628  14.109  1.00  0.00              
ATOM   1820 1HB  LEU A 111      -5.638  19.794  12.260  1.00  0.00              
ATOM   1821 2HB  LEU A 111      -6.786  21.036  11.709  1.00  0.00              
ATOM   1822  HG  LEU A 111      -4.918  21.264  14.100  1.00  0.00              
ATOM   1823 1HD1 LEU A 111      -3.749  22.996  12.709  1.00  0.00              
ATOM   1824 2HD1 LEU A 111      -3.721  21.403  11.916  1.00  0.00              
ATOM   1825 3HD1 LEU A 111      -4.866  22.650  11.368  1.00  0.00              
ATOM   1826 1HD2 LEU A 111      -5.665  23.618  14.183  1.00  0.00              
ATOM   1827 2HD2 LEU A 111      -6.822  23.279  12.873  1.00  0.00              
ATOM   1828 3HD2 LEU A 111      -6.996  22.466  14.447  1.00  0.00              
ATOM   1829  N   ALA A 112      -7.829  17.968  12.188  1.00  0.00              
ATOM   1830  CA  ALA A 112      -8.741  17.071  11.489  1.00  0.00              
ATOM   1831  C   ALA A 112      -9.784  16.495  12.439  1.00  0.00              
ATOM   1832  O   ALA A 112     -10.934  16.279  12.056  1.00  0.00              
ATOM   1833  CB  ALA A 112      -7.967  15.952  10.807  1.00  0.00              
ATOM   1834  H   ALA A 112      -6.854  17.715  12.264  1.00  0.00              
ATOM   1835  HA  ALA A 112      -9.275  17.639  10.727  1.00  0.00              
ATOM   1836 1HB  ALA A 112      -8.663  15.292  10.290  1.00  0.00              
ATOM   1837 2HB  ALA A 112      -7.269  16.379  10.087  1.00  0.00              
ATOM   1838 3HB  ALA A 112      -7.416  15.383  11.554  1.00  0.00              
ATOM   1839  N   ALA A 113      -9.376  16.249  13.679  1.00  0.00              
ATOM   1840  CA  ALA A 113     -10.299  15.797  14.714  1.00  0.00              
ATOM   1841  C   ALA A 113     -11.413  16.810  14.939  1.00  0.00              
ATOM   1842  O   ALA A 113     -12.584  16.445  15.039  1.00  0.00              
ATOM   1843  CB  ALA A 113      -9.549  15.531  16.012  1.00  0.00              
ATOM   1844  H   ALA A 113      -8.402  16.379  13.910  1.00  0.00              
ATOM   1845  HA  ALA A 113     -10.763  14.866  14.385  1.00  0.00              
ATOM   1846 1HB  ALA A 113     -10.252  15.194  16.773  1.00  0.00              
ATOM   1847 2HB  ALA A 113      -8.797  14.759  15.847  1.00  0.00              
ATOM   1848 3HB  ALA A 113      -9.064  16.446  16.346  1.00  0.00              
ATOM   1849  N   ALA A 114     -11.042  18.083  15.017  1.00  0.00              
ATOM   1850  CA  ALA A 114     -12.015  19.157  15.175  1.00  0.00              
ATOM   1851  C   ALA A 114     -12.969  19.215  13.988  1.00  0.00              
ATOM   1852  O   ALA A 114     -14.172  19.409  14.157  1.00  0.00              
ATOM   1853  CB  ALA A 114     -11.307  20.492  15.357  1.00  0.00              
ATOM   1854  H   ALA A 114     -10.060  18.313  14.965  1.00  0.00              
ATOM   1855  HA  ALA A 114     -12.615  18.957  16.064  1.00  0.00              
ATOM   1856 1HB  ALA A 114     -12.049  21.283  15.474  1.00  0.00              
ATOM   1857 2HB  ALA A 114     -10.677  20.451  16.246  1.00  0.00              
ATOM   1858 3HB  ALA A 114     -10.692  20.699  14.483  1.00  0.00              
ATOM   1859  N   VAL A 115     -12.424  19.046  12.790  1.00  0.00              
ATOM   1860  CA  VAL A 115     -13.231  19.033  11.576  1.00  0.00              
ATOM   1861  C   VAL A 115     -14.254  17.903  11.608  1.00  0.00              
ATOM   1862  O   VAL A 115     -15.424  18.105  11.288  1.00  0.00              
ATOM   1863  CB  VAL A 115     -12.356  18.885  10.316  1.00  0.00              
ATOM   1864  CG1 VAL A 115     -13.224  18.632   9.092  1.00  0.00              
ATOM   1865  CG2 VAL A 115     -11.500  20.125  10.114  1.00  0.00              
ATOM   1866  H   VAL A 115     -11.423  18.924  12.715  1.00  0.00              
ATOM   1867  HA  VAL A 115     -13.824  19.944  11.482  1.00  0.00              
ATOM   1868  HB  VAL A 115     -11.673  18.047  10.456  1.00  0.00              
ATOM   1869 1HG1 VAL A 115     -12.589  18.530   8.212  1.00  0.00              
ATOM   1870 2HG1 VAL A 115     -13.796  17.716   9.234  1.00  0.00              
ATOM   1871 3HG1 VAL A 115     -13.907  19.469   8.951  1.00  0.00              
ATOM   1872 1HG2 VAL A 115     -10.888  20.004   9.221  1.00  0.00              
ATOM   1873 2HG2 VAL A 115     -12.145  20.997   9.997  1.00  0.00              
ATOM   1874 3HG2 VAL A 115     -10.853  20.266  10.980  1.00  0.00              
ATOM   1875  N   LYS A 116     -13.804  16.714  11.995  1.00  0.00              
ATOM   1876  CA  LYS A 116     -14.675  15.548  12.055  1.00  0.00              
ATOM   1877  C   LYS A 116     -15.777  15.734  13.089  1.00  0.00              
ATOM   1878  O   LYS A 116     -16.931  15.378  12.853  1.00  0.00              
ATOM   1879  CB  LYS A 116     -13.863  14.290  12.371  1.00  0.00              
ATOM   1880  CG  LYS A 116     -13.557  13.418  11.161  1.00  0.00              
ATOM   1881  CD  LYS A 116     -12.864  14.215  10.066  1.00  0.00              
ATOM   1882  CE  LYS A 116     -12.480  13.328   8.892  1.00  0.00              
ATOM   1883  NZ  LYS A 116     -11.990  14.120   7.731  1.00  0.00              
ATOM   1884  H   LYS A 116     -12.832  16.617  12.257  1.00  0.00              
ATOM   1885  HA  LYS A 116     -15.172  15.408  11.094  1.00  0.00              
ATOM   1886 1HB  LYS A 116     -12.930  14.619  12.828  1.00  0.00              
ATOM   1887 2HB  LYS A 116     -14.438  13.713  13.097  1.00  0.00              
ATOM   1888 1HG  LYS A 116     -12.911  12.599  11.480  1.00  0.00              
ATOM   1889 2HG  LYS A 116     -14.493  13.013  10.779  1.00  0.00              
ATOM   1890 1HD  LYS A 116     -13.542  14.999   9.725  1.00  0.00              
ATOM   1891 2HD  LYS A 116     -11.966  14.672  10.484  1.00  0.00              
ATOM   1892 1HE  LYS A 116     -11.699  12.645   9.220  1.00  0.00              
ATOM   1893 2HE  LYS A 116     -13.359  12.757   8.595  1.00  0.00              
ATOM   1894 1HZ  LYS A 116     -11.748  13.496   6.975  1.00  0.00              
ATOM   1895 2HZ  LYS A 116     -12.716  14.754   7.425  1.00  0.00              
ATOM   1896 3HZ  LYS A 116     -11.175  14.650   8.005  1.00  0.00              
ATOM   1897  N   LEU A 117     -15.414  16.296  14.238  1.00  0.00              
ATOM   1898  CA  LEU A 117     -16.382  16.579  15.291  1.00  0.00              
ATOM   1899  C   LEU A 117     -17.377  17.645  14.854  1.00  0.00              
ATOM   1900  O   LEU A 117     -18.564  17.568  15.170  1.00  0.00              
ATOM   1901  CB  LEU A 117     -15.659  17.017  16.571  1.00  0.00              
ATOM   1902  CG  LEU A 117     -14.823  15.927  17.253  1.00  0.00              
ATOM   1903  CD1 LEU A 117     -13.994  16.533  18.378  1.00  0.00              
ATOM   1904  CD2 LEU A 117     -15.742  14.839  17.787  1.00  0.00              
ATOM   1905  H   LEU A 117     -14.443  16.532  14.385  1.00  0.00              
ATOM   1906  HA  LEU A 117     -16.962  15.682  15.503  1.00  0.00              
ATOM   1907 1HB  LEU A 117     -15.006  17.781  16.152  1.00  0.00              
ATOM   1908 2HB  LEU A 117     -16.343  17.475  17.284  1.00  0.00              
ATOM   1909  HG  LEU A 117     -14.186  15.480  16.489  1.00  0.00              
ATOM   1910 1HD1 LEU A 117     -13.403  15.752  18.857  1.00  0.00              
ATOM   1911 2HD1 LEU A 117     -13.327  17.292  17.970  1.00  0.00              
ATOM   1912 3HD1 LEU A 117     -14.656  16.988  19.113  1.00  0.00              
ATOM   1913 1HD2 LEU A 117     -15.147  14.065  18.272  1.00  0.00              
ATOM   1914 2HD2 LEU A 117     -16.436  15.270  18.510  1.00  0.00              
ATOM   1915 3HD2 LEU A 117     -16.304  14.401  16.962  1.00  0.00              
ATOM   1916  N   ASN A 118     -16.886  18.642  14.125  1.00  0.00              
ATOM   1917  CA  ASN A 118     -17.720  19.755  13.688  1.00  0.00              
ATOM   1918  C   ASN A 118     -18.708  19.315  12.615  1.00  0.00              
ATOM   1919  O   ASN A 118     -19.829  19.820  12.544  1.00  0.00              
ATOM   1920  CB  ASN A 118     -16.879  20.913  13.183  1.00  0.00              
ATOM   1921  CG  ASN A 118     -16.154  21.654  14.272  1.00  0.00              
ATOM   1922  OD1 ASN A 118     -16.547  21.617  15.443  1.00  0.00              
ATOM   1923  ND2 ASN A 118     -15.146  22.391  13.879  1.00  0.00              
ATOM   1924  H   ASN A 118     -15.910  18.628  13.867  1.00  0.00              
ATOM   1925  HA  ASN A 118     -18.318  20.121  14.526  1.00  0.00              
ATOM   1926 1HB  ASN A 118     -16.210  20.788  12.330  1.00  0.00              
ATOM   1927 2HB  ASN A 118     -17.749  21.496  12.881  1.00  0.00              
ATOM   1928 1HD2 ASN A 118     -14.618  22.912  14.550  1.00  0.00              
ATOM   1929 2HD2 ASN A 118     -14.906  22.433  12.910  1.00  0.00              
ATOM   1930  N   LYS A 119     -18.283  18.373  11.779  1.00  0.00              
ATOM   1931  CA  LYS A 119     -19.098  17.921  10.656  1.00  0.00              
ATOM   1932  C   LYS A 119     -19.901  16.680  11.025  1.00  0.00              
ATOM   1933  O   LYS A 119     -20.576  16.092  10.180  1.00  0.00              
ATOM   1934  CB  LYS A 119     -18.222  17.637   9.436  1.00  0.00              
ATOM   1935  CG  LYS A 119     -17.551  18.869   8.844  1.00  0.00              
ATOM   1936  CD  LYS A 119     -16.771  18.523   7.584  1.00  0.00              
ATOM   1937  CE  LYS A 119     -16.151  19.763   6.958  1.00  0.00              
ATOM   1938  NZ  LYS A 119     -15.405  19.442   5.711  1.00  0.00              
ATOM   1939  H   LYS A 119     -17.374  17.959  11.924  1.00  0.00              
ATOM   1940  HA  LYS A 119     -19.823  18.692  10.394  1.00  0.00              
ATOM   1941 1HB  LYS A 119     -17.459  16.924   9.750  1.00  0.00              
ATOM   1942 2HB  LYS A 119     -18.861  17.176   8.683  1.00  0.00              
ATOM   1943 1HG  LYS A 119     -18.322  19.602   8.604  1.00  0.00              
ATOM   1944 2HG  LYS A 119     -16.873  19.287   9.588  1.00  0.00              
ATOM   1945 1HD  LYS A 119     -15.985  17.814   7.846  1.00  0.00              
ATOM   1946 2HD  LYS A 119     -17.452  18.058   6.870  1.00  0.00              
ATOM   1947 1HE  LYS A 119     -16.949  20.468   6.732  1.00  0.00              
ATOM   1948 2HE  LYS A 119     -15.469  20.207   7.683  1.00  0.00              
ATOM   1949 1HZ  LYS A 119     -15.009  20.289   5.327  1.00  0.00              
ATOM   1950 2HZ  LYS A 119     -14.662  18.789   5.920  1.00  0.00              
ATOM   1951 3HZ  LYS A 119     -16.035  19.031   5.037  1.00  0.00              
ATOM   1952  N   ARG A 120     -19.825  16.285  12.292  1.00  0.00              
ATOM   1953  CA  ARG A 120     -20.572  15.134  12.783  1.00  0.00              
ATOM   1954  C   ARG A 120     -20.210  13.873  12.011  1.00  0.00              
ATOM   1955  O   ARG A 120     -21.081  13.079  11.652  1.00  0.00              
ATOM   1956  CB  ARG A 120     -22.074  15.378  12.776  1.00  0.00              
ATOM   1957  CG  ARG A 120     -22.532  16.564  13.610  1.00  0.00              
ATOM   1958  CD  ARG A 120     -24.001  16.782  13.608  1.00  0.00              
ATOM   1959  NE  ARG A 120     -24.760  15.780  14.339  1.00  0.00              
ATOM   1960  CZ  ARG A 120     -24.952  15.789  15.673  1.00  0.00              
ATOM   1961  NH1 ARG A 120     -24.414  16.720  16.429  1.00  0.00              
ATOM   1962  NH2 ARG A 120     -25.677  14.821  16.206  1.00  0.00              
ATOM   1963  H   ARG A 120     -19.233  16.797  12.932  1.00  0.00              
ATOM   1964  HA  ARG A 120     -20.315  14.943  13.825  1.00  0.00              
ATOM   1965 1HB  ARG A 120     -22.367  15.534  11.739  1.00  0.00              
ATOM   1966 2HB  ARG A 120     -22.545  14.471  13.155  1.00  0.00              
ATOM   1967 1HG  ARG A 120     -22.218  16.406  14.641  1.00  0.00              
ATOM   1968 2HG  ARG A 120     -22.058  17.466  13.219  1.00  0.00              
ATOM   1969 1HD  ARG A 120     -24.216  17.750  14.062  1.00  0.00              
ATOM   1970 2HD  ARG A 120     -24.360  16.777  12.580  1.00  0.00              
ATOM   1971  HE  ARG A 120     -25.242  14.961  13.997  1.00  0.00              
ATOM   1972 1HH1 ARG A 120     -23.847  17.443  16.009  1.00  0.00              
ATOM   1973 2HH1 ARG A 120     -24.568  16.708  17.427  1.00  0.00              
ATOM   1974 1HH2 ARG A 120     -26.069  14.103  15.612  1.00  0.00              
ATOM   1975 2HH2 ARG A 120     -25.835  14.803  17.202  1.00  0.00              
ATOM   1976  N   LYS A 121     -18.918  13.690  11.753  1.00  0.00              
ATOM   1977  CA  LYS A 121     -18.424  12.467  11.136  1.00  0.00              
ATOM   1978  C   LYS A 121     -17.781  11.549  12.169  1.00  0.00              
ATOM   1979  O   LYS A 121     -17.434  10.407  11.870  1.00  0.00              
ATOM   1980  CB  LYS A 121     -17.423  12.792  10.026  1.00  0.00              
ATOM   1981  CG  LYS A 121     -18.012  13.566   8.856  1.00  0.00              
ATOM   1982  CD  LYS A 121     -16.984  13.767   7.752  1.00  0.00              
ATOM   1983  CE  LYS A 121     -17.594  14.471   6.548  1.00  0.00              
ATOM   1984  NZ  LYS A 121     -16.663  14.495   5.387  1.00  0.00              
ATOM   1985  H   LYS A 121     -18.263  14.421  11.993  1.00  0.00              
ATOM   1986  HA  LYS A 121     -19.255  11.910  10.702  1.00  0.00              
ATOM   1987 1HB  LYS A 121     -16.622  13.377  10.481  1.00  0.00              
ATOM   1988 2HB  LYS A 121     -17.022  11.844   9.669  1.00  0.00              
ATOM   1989 1HG  LYS A 121     -18.862  13.005   8.463  1.00  0.00              
ATOM   1990 2HG  LYS A 121     -18.353  14.537   9.216  1.00  0.00              
ATOM   1991 1HD  LYS A 121     -16.164  14.366   8.147  1.00  0.00              
ATOM   1992 2HD  LYS A 121     -16.607  12.791   7.447  1.00  0.00              
ATOM   1993 1HE  LYS A 121     -18.507  13.945   6.270  1.00  0.00              
ATOM   1994 2HE  LYS A 121     -17.837  15.493   6.838  1.00  0.00              
ATOM   1995 1HZ  LYS A 121     -17.103  14.970   4.613  1.00  0.00              
ATOM   1996 2HZ  LYS A 121     -15.815  14.983   5.644  1.00  0.00              
ATOM   1997 3HZ  LYS A 121     -16.437  13.548   5.117  1.00  0.00              
ATOM   1998  N   ALA A 122     -17.625  12.056  13.387  1.00  0.00              
ATOM   1999  CA  ALA A 122     -17.087  11.261  14.484  1.00  0.00              
ATOM   2000  C   ALA A 122     -17.554  11.795  15.833  1.00  0.00              
ATOM   2001  O   ALA A 122     -17.922  12.964  15.955  1.00  0.00              
ATOM   2002  CB  ALA A 122     -15.566  11.231  14.422  1.00  0.00              
ATOM   2003  H   ALA A 122     -17.885  13.017  13.557  1.00  0.00              
ATOM   2004  HA  ALA A 122     -17.460  10.241  14.393  1.00  0.00              
ATOM   2005 1HB  ALA A 122     -15.181  10.633  15.248  1.00  0.00              
ATOM   2006 2HB  ALA A 122     -15.250  10.790  13.476  1.00  0.00              
ATOM   2007 3HB  ALA A 122     -15.179  12.246  14.496  1.00  0.00              
ATOM   2008  N   ASP A 123     -17.539  10.932  16.843  1.00  0.00              
ATOM   2009  CA  ASP A 123     -17.974  11.313  18.182  1.00  0.00              
ATOM   2010  C   ASP A 123     -16.802  11.347  19.153  1.00  0.00              
ATOM   2011  O   ASP A 123     -16.734  12.209  20.030  1.00  0.00              
ATOM   2012  CB  ASP A 123     -19.051  10.350  18.689  1.00  0.00              
ATOM   2013  CG  ASP A 123     -20.287  10.267  17.805  1.00  0.00              
ATOM   2014  OD1 ASP A 123     -20.840  11.294  17.491  1.00  0.00              
ATOM   2015  OD2 ASP A 123     -20.578   9.196  17.325  1.00  0.00              
ATOM   2016  H   ASP A 123     -17.217   9.989  16.679  1.00  0.00              
ATOM   2017  HA  ASP A 123     -18.390  12.321  18.163  1.00  0.00              
ATOM   2018 1HB  ASP A 123     -18.676   9.345  18.887  1.00  0.00              
ATOM   2019 2HB  ASP A 123     -19.311  10.834  19.632  1.00  0.00              
ATOM   2020  N   ILE A 124     -15.879  10.404  18.993  1.00  0.00              
ATOM   2021  CA  ILE A 124     -14.633  10.413  19.750  1.00  0.00              
ATOM   2022  C   ILE A 124     -13.426  10.369  18.823  1.00  0.00              
ATOM   2023  O   ILE A 124     -13.219   9.392  18.102  1.00  0.00              
ATOM   2024  CB  ILE A 124     -14.560   9.229  20.731  1.00  0.00              
ATOM   2025  CG1 ILE A 124     -15.705   9.303  21.744  1.00  0.00              
ATOM   2026  CG2 ILE A 124     -13.215   9.211  21.443  1.00  0.00              
ATOM   2027  CD1 ILE A 124     -15.761   8.124  22.689  1.00  0.00              
ATOM   2028  H   ILE A 124     -16.047   9.660  18.330  1.00  0.00              
ATOM   2029  HA  ILE A 124     -14.526  11.347  20.301  1.00  0.00              
ATOM   2030  HB  ILE A 124     -14.690   8.300  20.177  1.00  0.00              
ATOM   2031 1HG1 ILE A 124     -15.573  10.220  22.316  1.00  0.00              
ATOM   2032 2HG1 ILE A 124     -16.635   9.359  21.178  1.00  0.00              
ATOM   2033 1HG2 ILE A 124     -13.180   8.369  22.133  1.00  0.00              
ATOM   2034 2HG2 ILE A 124     -12.417   9.113  20.709  1.00  0.00              
ATOM   2035 3HG2 ILE A 124     -13.085  10.140  21.998  1.00  0.00              
ATOM   2036 1HD1 ILE A 124     -16.598   8.247  23.376  1.00  0.00              
ATOM   2037 2HD1 ILE A 124     -15.894   7.205  22.117  1.00  0.00              
ATOM   2038 3HD1 ILE A 124     -14.834   8.066  23.256  1.00  0.00              
ATOM   2039  N   ALA A 125     -12.631  11.433  18.845  1.00  0.00              
ATOM   2040  CA  ALA A 125     -11.415  11.500  18.039  1.00  0.00              
ATOM   2041  C   ALA A 125     -10.195  11.085  18.848  1.00  0.00              
ATOM   2042  O   ALA A 125      -9.992  11.552  19.969  1.00  0.00              
ATOM   2043  CB  ALA A 125     -11.233  12.900  17.475  1.00  0.00              
ATOM   2044  H   ALA A 125     -12.872  12.216  19.437  1.00  0.00              
ATOM   2045  HA  ALA A 125     -11.510  10.800  17.209  1.00  0.00              
ATOM   2046 1HB  ALA A 125     -10.324  12.934  16.875  1.00  0.00              
ATOM   2047 2HB  ALA A 125     -12.087  13.158  16.850  1.00  0.00              
ATOM   2048 3HB  ALA A 125     -11.152  13.615  18.293  1.00  0.00              
ATOM   2049  N   ILE A 126      -9.382  10.205  18.273  1.00  0.00              
ATOM   2050  CA  ILE A 126      -8.196   9.696  18.954  1.00  0.00              
ATOM   2051  C   ILE A 126      -6.923  10.216  18.303  1.00  0.00              
ATOM   2052  O   ILE A 126      -6.599   9.852  17.170  1.00  0.00              
ATOM   2053  CB  ILE A 126      -8.167   8.157  18.963  1.00  0.00              
ATOM   2054  CG1 ILE A 126      -9.471   7.602  19.542  1.00  0.00              
ATOM   2055  CG2 ILE A 126      -6.972   7.653  19.757  1.00  0.00              
ATOM   2056  CD1 ILE A 126      -9.732   8.021  20.971  1.00  0.00              
ATOM   2057  H   ILE A 126      -9.590   9.880  17.339  1.00  0.00              
ATOM   2058  HA  ILE A 126      -8.155  10.067  19.978  1.00  0.00              
ATOM   2059  HB  ILE A 126      -8.101   7.797  17.937  1.00  0.00              
ATOM   2060 1HG1 ILE A 126     -10.283   7.952  18.907  1.00  0.00              
ATOM   2061 2HG1 ILE A 126      -9.412   6.515  19.489  1.00  0.00              
ATOM   2062 1HG2 ILE A 126      -6.966   6.564  19.755  1.00  0.00              
ATOM   2063 2HG2 ILE A 126      -6.053   8.022  19.303  1.00  0.00              
ATOM   2064 3HG2 ILE A 126      -7.038   8.013  20.784  1.00  0.00              
ATOM   2065 1HD1 ILE A 126     -10.673   7.588  21.312  1.00  0.00              
ATOM   2066 2HD1 ILE A 126      -8.920   7.669  21.609  1.00  0.00              
ATOM   2067 3HD1 ILE A 126      -9.792   9.107  21.027  1.00  0.00              
ATOM   2068  N   ASN A 127      -6.198  11.066  19.022  1.00  0.00              
ATOM   2069  CA  ASN A 127      -4.915  11.569  18.551  1.00  0.00              
ATOM   2070  C   ASN A 127      -3.866  11.531  19.656  1.00  0.00              
ATOM   2071  O   ASN A 127      -3.577  12.548  20.285  1.00  0.00              
ATOM   2072  CB  ASN A 127      -5.041  12.977  17.997  1.00  0.00              
ATOM   2073  CG  ASN A 127      -3.772  13.503  17.386  1.00  0.00              
ATOM   2074  OD1 ASN A 127      -2.879  12.737  17.003  1.00  0.00              
ATOM   2075  ND2 ASN A 127      -3.651  14.806  17.369  1.00  0.00              
ATOM   2076  H   ASN A 127      -6.547  11.370  19.920  1.00  0.00              
ATOM   2077  HA  ASN A 127      -4.539  10.934  17.747  1.00  0.00              
ATOM   2078 1HB  ASN A 127      -5.884  13.254  17.363  1.00  0.00              
ATOM   2079 2HB  ASN A 127      -5.167  13.422  18.984  1.00  0.00              
ATOM   2080 1HD2 ASN A 127      -2.832  15.226  16.977  1.00  0.00              
ATOM   2081 2HD2 ASN A 127      -4.376  15.380  17.746  1.00  0.00              
ATOM   2082  N   TRP A 128      -3.303  10.350  19.888  1.00  0.00              
ATOM   2083  CA  TRP A 128      -2.279  10.177  20.912  1.00  0.00              
ATOM   2084  C   TRP A 128      -0.999  10.914  20.540  1.00  0.00              
ATOM   2085  O   TRP A 128      -0.139  11.152  21.389  1.00  0.00              
ATOM   2086  CB  TRP A 128      -1.985   8.692  21.129  1.00  0.00              
ATOM   2087  CG  TRP A 128      -3.169   7.912  21.613  1.00  0.00              
ATOM   2088  CD1 TRP A 128      -3.660   6.759  21.079  1.00  0.00              
ATOM   2089  CD2 TRP A 128      -4.012   8.229  22.728  1.00  0.00              
ATOM   2090  NE1 TRP A 128      -4.756   6.335  21.790  1.00  0.00              
ATOM   2091  CE2 TRP A 128      -4.991   7.223  22.810  1.00  0.00              
ATOM   2092  CE3 TRP A 128      -4.030   9.268  23.668  1.00  0.00              
ATOM   2093  CZ2 TRP A 128      -5.976   7.222  23.786  1.00  0.00              
ATOM   2094  CZ3 TRP A 128      -5.018   9.267  24.645  1.00  0.00              
ATOM   2095  CH2 TRP A 128      -5.962   8.273  24.703  1.00  0.00              
ATOM   2096  H   TRP A 128      -3.590   9.552  19.340  1.00  0.00              
ATOM   2097  HA  TRP A 128      -2.623  10.607  21.853  1.00  0.00              
ATOM   2098 1HB  TRP A 128      -1.669   8.230  20.194  1.00  0.00              
ATOM   2099 2HB  TRP A 128      -1.202   8.569  21.877  1.00  0.00              
ATOM   2100  HD1 TRP A 128      -3.140   6.358  20.211  1.00  0.00              
ATOM   2101  HE1 TRP A 128      -5.301   5.508  21.595  1.00  0.00              
ATOM   2102  HE3 TRP A 128      -3.304  10.080  23.669  1.00  0.00              
ATOM   2103  HZ2 TRP A 128      -6.707   6.413  23.795  1.00  0.00              
ATOM   2104  HZ3 TRP A 128      -5.021  10.082  25.370  1.00  0.00              
ATOM   2105  HH2 TRP A 128      -6.719   8.309  25.488  1.00  0.00              
ATOM   2106  N   MET A 129      -0.877  11.269  19.266  1.00  0.00              
ATOM   2107  CA  MET A 129       0.311  11.958  18.773  1.00  0.00              
ATOM   2108  C   MET A 129       0.322  13.418  19.211  1.00  0.00              
ATOM   2109  O   MET A 129       1.370  14.063  19.225  1.00  0.00              
ATOM   2110  CB  MET A 129       0.383  11.863  17.251  1.00  0.00              
ATOM   2111  CG  MET A 129       0.402  10.441  16.709  1.00  0.00              
ATOM   2112  SD  MET A 129       0.326  10.381  14.908  1.00  0.00              
ATOM   2113  CE  MET A 129       0.770   8.673  14.607  1.00  0.00              
ATOM   2114  H   MET A 129      -1.625  11.057  18.621  1.00  0.00              
ATOM   2115  HA  MET A 129       1.208  11.502  19.194  1.00  0.00              
ATOM   2116 1HB  MET A 129      -0.485  12.389  16.858  1.00  0.00              
ATOM   2117 2HB  MET A 129       1.292  12.381  16.943  1.00  0.00              
ATOM   2118 1HG  MET A 129       1.323   9.962  17.044  1.00  0.00              
ATOM   2119 2HG  MET A 129      -0.454   9.909  17.122  1.00  0.00              
ATOM   2120 1HE  MET A 129       0.767   8.480  13.533  1.00  0.00              
ATOM   2121 2HE  MET A 129       1.766   8.481  15.007  1.00  0.00              
ATOM   2122 3HE  MET A 129       0.049   8.018  15.095  1.00  0.00              
ATOM   2123  N   GLY A 130      -0.851  13.931  19.570  1.00  0.00              
ATOM   2124  CA  GLY A 130      -0.981  15.322  19.990  1.00  0.00              
ATOM   2125  C   GLY A 130      -0.991  15.439  21.509  1.00  0.00              
ATOM   2126  O   GLY A 130      -0.438  14.592  22.211  1.00  0.00              
ATOM   2127  H   GLY A 130      -1.671  13.343  19.551  1.00  0.00              
ATOM   2128 1HA  GLY A 130      -0.142  15.892  19.596  1.00  0.00              
ATOM   2129 2HA  GLY A 130      -1.913  15.726  19.596  1.00  0.00              
ATOM   2130  N   GLY A 131      -1.622  16.495  22.012  1.00  0.00              
ATOM   2131  CA  GLY A 131      -1.691  16.734  23.449  1.00  0.00              
ATOM   2132  C   GLY A 131      -0.479  17.519  23.934  1.00  0.00              
ATOM   2133  O   GLY A 131      -0.058  17.381  25.084  1.00  0.00              
ATOM   2134  H   GLY A 131      -2.066  17.149  21.382  1.00  0.00              
ATOM   2135 1HA  GLY A 131      -2.596  17.300  23.672  1.00  0.00              
ATOM   2136 2HA  GLY A 131      -1.725  15.776  23.968  1.00  0.00              
ATOM   2137  N   LEU A 132       0.077  18.344  23.054  1.00  0.00              
ATOM   2138  CA  LEU A 132       1.240  19.155  23.393  1.00  0.00              
ATOM   2139  C   LEU A 132       0.838  20.384  24.198  1.00  0.00              
ATOM   2140  O   LEU A 132       0.862  21.505  23.692  1.00  0.00              
ATOM   2141  CB  LEU A 132       1.986  19.571  22.120  1.00  0.00              
ATOM   2142  CG  LEU A 132       2.469  18.412  21.238  1.00  0.00              
ATOM   2143  CD1 LEU A 132       3.262  18.952  20.055  1.00  0.00              
ATOM   2144  CD2 LEU A 132       3.320  17.462  22.068  1.00  0.00              
ATOM   2145  H   LEU A 132      -0.315  18.410  22.126  1.00  0.00              
ATOM   2146  HA  LEU A 132       1.916  18.580  24.026  1.00  0.00              
ATOM   2147 1HB  LEU A 132       1.188  20.116  21.617  1.00  0.00              
ATOM   2148 2HB  LEU A 132       2.808  20.253  22.337  1.00  0.00              
ATOM   2149  HG  LEU A 132       1.586  17.866  20.907  1.00  0.00              
ATOM   2150 1HD1 LEU A 132       3.601  18.122  19.435  1.00  0.00              
ATOM   2151 2HD1 LEU A 132       2.629  19.611  19.462  1.00  0.00              
ATOM   2152 3HD1 LEU A 132       4.126  19.507  20.419  1.00  0.00              
ATOM   2153 1HD2 LEU A 132       3.661  16.638  21.440  1.00  0.00              
ATOM   2154 2HD2 LEU A 132       4.181  17.998  22.467  1.00  0.00              
ATOM   2155 3HD2 LEU A 132       2.725  17.066  22.891  1.00  0.00              
ATOM   2156  N   HIS A 133       0.467  20.167  25.454  1.00  0.00              
ATOM   2157  CA  HIS A 133      -0.038  21.241  26.303  1.00  0.00              
ATOM   2158  C   HIS A 133       1.092  22.150  26.770  1.00  0.00              
ATOM   2159  O   HIS A 133       0.854  23.268  27.226  1.00  0.00              
ATOM   2160  CB  HIS A 133      -0.784  20.671  27.514  1.00  0.00              
ATOM   2161  CG  HIS A 133      -0.008  19.633  28.264  1.00  0.00              
ATOM   2162  ND1 HIS A 133       0.306  18.405  27.725  1.00  0.00              
ATOM   2163  CD2 HIS A 133       0.516  19.642  29.515  1.00  0.00              
ATOM   2164  CE1 HIS A 133       0.992  17.701  28.611  1.00  0.00              
ATOM   2165  NE2 HIS A 133       1.132  18.430  29.704  1.00  0.00              
ATOM   2166  H   HIS A 133       0.534  19.232  25.835  1.00  0.00              
ATOM   2167  HA  HIS A 133      -0.723  21.867  25.732  1.00  0.00              
ATOM   2168 1HB  HIS A 133      -1.009  21.467  28.226  1.00  0.00              
ATOM   2169 2HB  HIS A 133      -1.711  20.198  27.194  1.00  0.00              
ATOM   2170  HD2 HIS A 133       0.522  20.388  30.311  1.00  0.00              
ATOM   2171  HE1 HIS A 133       1.337  16.696  28.373  1.00  0.00              
ATOM   2172  HE2 HIS A 133       1.612  18.150  30.547  1.00  0.00              
ATOM   2173  N   HIS A 134       2.323  21.661  26.656  1.00  0.00              
ATOM   2174  CA  HIS A 134       3.486  22.398  27.135  1.00  0.00              
ATOM   2175  C   HIS A 134       3.931  23.448  26.126  1.00  0.00              
ATOM   2176  O   HIS A 134       4.657  24.382  26.465  1.00  0.00              
ATOM   2177  CB  HIS A 134       4.644  21.441  27.439  1.00  0.00              
ATOM   2178  CG  HIS A 134       4.838  21.176  28.900  1.00  0.00              
ATOM   2179  ND1 HIS A 134       5.865  21.738  29.628  1.00  0.00              
ATOM   2180  CD2 HIS A 134       4.136  20.409  29.767  1.00  0.00              
ATOM   2181  CE1 HIS A 134       5.786  21.328  30.883  1.00  0.00              
ATOM   2182  NE2 HIS A 134       4.746  20.521  30.992  1.00  0.00              
ATOM   2183  H   HIS A 134       2.456  20.758  26.222  1.00  0.00              
ATOM   2184  HA  HIS A 134       3.229  22.935  28.049  1.00  0.00              
ATOM   2185 1HB  HIS A 134       4.466  20.475  26.968  1.00  0.00              
ATOM   2186 2HB  HIS A 134       5.582  21.859  27.071  1.00  0.00              
ATOM   2187  HD1 HIS A 134       6.522  22.416  29.298  1.00  0.00              
ATOM   2188  HD2 HIS A 134       3.253  19.781  29.653  1.00  0.00              
ATOM   2189  HE1 HIS A 134       6.512  21.664  31.624  1.00  0.00              
ATOM   2190  N   ALA A 135       3.491  23.289  24.882  1.00  0.00              
ATOM   2191  CA  ALA A 135       3.906  24.178  23.803  1.00  0.00              
ATOM   2192  C   ALA A 135       3.417  25.599  24.042  1.00  0.00              
ATOM   2193  O   ALA A 135       2.231  25.826  24.279  1.00  0.00              
ATOM   2194  CB  ALA A 135       3.402  23.657  22.465  1.00  0.00              
ATOM   2195  H   ALA A 135       2.850  22.534  24.679  1.00  0.00              
ATOM   2196  HA  ALA A 135       4.994  24.207  23.776  1.00  0.00              
ATOM   2197 1HB  ALA A 135       3.721  24.331  21.669  1.00  0.00              
ATOM   2198 2HB  ALA A 135       3.810  22.662  22.283  1.00  0.00              
ATOM   2199 3HB  ALA A 135       2.313  23.606  22.481  1.00  0.00              
ATOM   2200  N   LYS A 136       4.338  26.556  23.976  1.00  0.00              
ATOM   2201  CA  LYS A 136       4.015  27.951  24.243  1.00  0.00              
ATOM   2202  C   LYS A 136       3.976  28.765  22.955  1.00  0.00              
ATOM   2203  O   LYS A 136       4.304  28.260  21.881  1.00  0.00              
ATOM   2204  CB  LYS A 136       5.026  28.557  25.218  1.00  0.00              
ATOM   2205  CG  LYS A 136       5.127  27.832  26.552  1.00  0.00              
ATOM   2206  CD  LYS A 136       3.812  27.893  27.315  1.00  0.00              
ATOM   2207  CE  LYS A 136       3.474  29.317  27.727  1.00  0.00              
ATOM   2208  NZ  LYS A 136       2.274  29.372  28.606  1.00  0.00              
ATOM   2209  H   LYS A 136       5.288  26.308  23.736  1.00  0.00              
ATOM   2210  HA  LYS A 136       3.020  28.022  24.685  1.00  0.00              
ATOM   2211 1HB  LYS A 136       5.997  28.541  24.721  1.00  0.00              
ATOM   2212 2HB  LYS A 136       4.725  29.591  25.389  1.00  0.00              
ATOM   2213 1HG  LYS A 136       5.390  26.791  26.361  1.00  0.00              
ATOM   2214 2HG  LYS A 136       5.913  28.301  27.143  1.00  0.00              
ATOM   2215 1HD  LYS A 136       3.020  27.502  26.673  1.00  0.00              
ATOM   2216 2HD  LYS A 136       3.897  27.269  28.206  1.00  0.00              
ATOM   2217 1HE  LYS A 136       4.331  29.732  28.256  1.00  0.00              
ATOM   2218 2HE  LYS A 136       3.289  29.899  26.826  1.00  0.00              
ATOM   2219 1HZ  LYS A 136       2.085  30.332  28.857  1.00  0.00              
ATOM   2220 2HZ  LYS A 136       1.479  28.989  28.116  1.00  0.00              
ATOM   2221 3HZ  LYS A 136       2.445  28.833  29.444  1.00  0.00              
ATOM   2222  N   LYS A 137       3.574  30.026  23.070  1.00  0.00              
ATOM   2223  CA  LYS A 137       3.325  30.860  21.900  1.00  0.00              
ATOM   2224  C   LYS A 137       4.610  31.109  21.119  1.00  0.00              
ATOM   2225  O   LYS A 137       4.612  31.096  19.887  1.00  0.00              
ATOM   2226  CB  LYS A 137       2.694  32.189  22.313  1.00  0.00              
ATOM   2227  CG  LYS A 137       1.272  32.073  22.847  1.00  0.00              
ATOM   2228  CD  LYS A 137       0.756  33.415  23.344  1.00  0.00              
ATOM   2229  CE  LYS A 137      -0.614  33.277  23.991  1.00  0.00              
ATOM   2230  NZ  LYS A 137      -1.068  34.550  24.612  1.00  0.00              
ATOM   2231  H   LYS A 137       3.436  30.417  23.990  1.00  0.00              
ATOM   2232  HA  LYS A 137       2.644  30.348  21.220  1.00  0.00              
ATOM   2233 1HB  LYS A 137       3.336  32.623  23.081  1.00  0.00              
ATOM   2234 2HB  LYS A 137       2.699  32.834  21.433  1.00  0.00              
ATOM   2235 1HG  LYS A 137       0.630  31.710  22.044  1.00  0.00              
ATOM   2236 2HG  LYS A 137       1.269  31.356  23.667  1.00  0.00              
ATOM   2237 1HD  LYS A 137       1.464  33.811  24.072  1.00  0.00              
ATOM   2238 2HD  LYS A 137       0.689  34.096  22.496  1.00  0.00              
ATOM   2239 1HE  LYS A 137      -1.325  32.973  23.224  1.00  0.00              
ATOM   2240 2HE  LYS A 137      -0.553  32.501  24.755  1.00  0.00              
ATOM   2241 1HZ  LYS A 137      -1.978  34.416  25.028  1.00  0.00              
ATOM   2242 2HZ  LYS A 137      -0.408  34.831  25.324  1.00  0.00              
ATOM   2243 3HZ  LYS A 137      -1.125  35.268  23.904  1.00  0.00              
ATOM   2244  N   SER A 138       5.701  31.335  21.842  1.00  0.00              
ATOM   2245  CA  SER A 138       6.943  31.794  21.232  1.00  0.00              
ATOM   2246  C   SER A 138       8.141  31.027  21.776  1.00  0.00              
ATOM   2247  O   SER A 138       9.266  31.524  21.764  1.00  0.00              
ATOM   2248  CB  SER A 138       7.120  33.282  21.461  1.00  0.00              
ATOM   2249  OG  SER A 138       7.140  33.605  22.826  1.00  0.00              
ATOM   2250  H   SER A 138       5.669  31.186  22.841  1.00  0.00              
ATOM   2251  HA  SER A 138       6.935  31.743  20.142  1.00  0.00              
ATOM   2252 1HB  SER A 138       8.060  33.595  21.009  1.00  0.00              
ATOM   2253 2HB  SER A 138       6.294  33.810  20.984  1.00  0.00              
ATOM   2254  HG  SER A 138       7.253  34.554  22.925  1.00  0.00              
ATOM   2255  N   GLU A 139       7.893  29.812  22.256  1.00  0.00              
ATOM   2256  CA  GLU A 139       8.961  28.941  22.730  1.00  0.00              
ATOM   2257  C   GLU A 139       8.463  27.514  22.920  1.00  0.00              
ATOM   2258  O   GLU A 139       7.271  27.283  23.118  1.00  0.00              
ATOM   2259  CB  GLU A 139       9.547  29.474  24.039  1.00  0.00              
ATOM   2260  CG  GLU A 139       8.576  29.465  25.212  1.00  0.00              
ATOM   2261  CD  GLU A 139       9.185  30.100  26.429  1.00  0.00              
ATOM   2262  OE1 GLU A 139      10.286  30.586  26.335  1.00  0.00              
ATOM   2263  OE2 GLU A 139       8.506  30.202  27.424  1.00  0.00              
ATOM   2264  H   GLU A 139       6.936  29.485  22.294  1.00  0.00              
ATOM   2265  HA  GLU A 139       9.757  28.896  21.985  1.00  0.00              
ATOM   2266 1HB  GLU A 139      10.409  28.851  24.277  1.00  0.00              
ATOM   2267 2HB  GLU A 139       9.877  30.495  23.849  1.00  0.00              
ATOM   2268 1HG  GLU A 139       7.624  29.947  24.989  1.00  0.00              
ATOM   2269 2HG  GLU A 139       8.411  28.406  25.399  1.00  0.00              
ATOM   2270  N   ALA A 140       9.386  26.560  22.856  1.00  0.00              
ATOM   2271  CA  ALA A 140       9.061  25.163  23.119  1.00  0.00              
ATOM   2272  C   ALA A 140       9.197  24.832  24.600  1.00  0.00              
ATOM   2273  O   ALA A 140       9.901  25.525  25.336  1.00  0.00              
ATOM   2274  CB  ALA A 140       9.945  24.248  22.285  1.00  0.00              
ATOM   2275  H   ALA A 140      10.336  26.809  22.622  1.00  0.00              
ATOM   2276  HA  ALA A 140       8.020  24.988  22.842  1.00  0.00              
ATOM   2277 1HB  ALA A 140       9.689  23.209  22.492  1.00  0.00              
ATOM   2278 2HB  ALA A 140       9.789  24.456  21.227  1.00  0.00              
ATOM   2279 3HB  ALA A 140      10.990  24.421  22.540  1.00  0.00              
ATOM   2280  N   SER A 141       8.671  23.692  25.030  1.00  0.00              
ATOM   2281  CA  SER A 141       8.750  23.257  26.419  1.00  0.00              
ATOM   2282  C   SER A 141       8.240  21.830  26.579  1.00  0.00              
ATOM   2283  O   SER A 141       7.306  21.414  25.894  1.00  0.00              
ATOM   2284  CB  SER A 141       7.965  24.202  27.307  1.00  0.00              
ATOM   2285  OG  SER A 141       7.848  23.718  28.617  1.00  0.00              
ATOM   2286  H   SER A 141       8.230  23.089  24.349  1.00  0.00              
ATOM   2287  HA  SER A 141       9.752  23.342  26.842  1.00  0.00              
ATOM   2288 1HB  SER A 141       8.475  25.164  27.328  1.00  0.00              
ATOM   2289 2HB  SER A 141       6.968  24.329  26.886  1.00  0.00              
ATOM   2290  HG  SER A 141       7.686  24.452  29.215  1.00  0.00              
ATOM   2291  N   GLY A 142       8.859  21.083  27.488  1.00  0.00              
ATOM   2292  CA  GLY A 142       8.371  19.761  27.855  1.00  0.00              
ATOM   2293  C   GLY A 142       8.361  18.823  26.655  1.00  0.00              
ATOM   2294  O   GLY A 142       7.498  17.954  26.541  1.00  0.00              
ATOM   2295  H   GLY A 142       9.693  21.441  27.932  1.00  0.00              
ATOM   2296 1HA  GLY A 142       9.017  19.344  28.627  1.00  0.00              
ATOM   2297 2HA  GLY A 142       7.356  19.851  28.242  1.00  0.00              
ATOM   2298  N   PHE A 143       9.328  19.003  25.762  1.00  0.00              
ATOM   2299  CA  PHE A 143       9.414  18.195  24.552  1.00  0.00              
ATOM   2300  C   PHE A 143       8.185  18.387  23.672  1.00  0.00              
ATOM   2301  O   PHE A 143       7.838  17.515  22.877  1.00  0.00              
ATOM   2302  CB  PHE A 143       9.581  16.718  24.908  1.00  0.00              
ATOM   2303  CG  PHE A 143      10.809  16.426  25.724  1.00  0.00              
ATOM   2304  CD1 PHE A 143      10.758  16.441  27.110  1.00  0.00              
ATOM   2305  CD2 PHE A 143      12.017  16.134  25.109  1.00  0.00              
ATOM   2306  CE1 PHE A 143      11.886  16.174  27.863  1.00  0.00              
ATOM   2307  CE2 PHE A 143      13.145  15.866  25.857  1.00  0.00              
ATOM   2308  CZ  PHE A 143      13.080  15.886  27.236  1.00  0.00              
ATOM   2309  H   PHE A 143      10.021  19.720  25.926  1.00  0.00              
ATOM   2310  HA  PHE A 143      10.272  18.511  23.957  1.00  0.00              
ATOM   2311 1HB  PHE A 143       8.730  16.374  25.494  1.00  0.00              
ATOM   2312 2HB  PHE A 143       9.661  16.121  24.001  1.00  0.00              
ATOM   2313  HD1 PHE A 143       9.813  16.667  27.606  1.00  0.00              
ATOM   2314  HD2 PHE A 143      12.069  16.118  24.020  1.00  0.00              
ATOM   2315  HE1 PHE A 143      11.832  16.191  28.951  1.00  0.00              
ATOM   2316  HE2 PHE A 143      14.088  15.638  25.360  1.00  0.00              
ATOM   2317  HZ  PHE A 143      13.970  15.677  27.828  1.00  0.00              
ATOM   2318  N   CYS A 144       7.531  19.534  23.820  1.00  0.00              
ATOM   2319  CA  CYS A 144       6.447  19.921  22.924  1.00  0.00              
ATOM   2320  C   CYS A 144       6.795  21.187  22.153  1.00  0.00              
ATOM   2321  O   CYS A 144       7.460  22.080  22.676  1.00  0.00              
ATOM   2322  CB  CYS A 144       5.288  20.177  23.888  1.00  0.00              
ATOM   2323  SG  CYS A 144       4.819  18.748  24.890  1.00  0.00              
ATOM   2324  H   CYS A 144       7.791  20.155  24.574  1.00  0.00              
ATOM   2325  HA  CYS A 144       6.157  19.131  22.231  1.00  0.00              
ATOM   2326 1HB  CYS A 144       5.550  20.967  24.591  1.00  0.00              
ATOM   2327 2HB  CYS A 144       4.395  20.464  23.334  1.00  0.00              
ATOM   2328  HG  CYS A 144       3.695  19.276  25.368  1.00  0.00              
ATOM   2329  N   TYR A 145       6.341  21.258  20.907  1.00  0.00              
ATOM   2330  CA  TYR A 145       6.749  22.327  20.002  1.00  0.00              
ATOM   2331  C   TYR A 145       5.557  23.179  19.585  1.00  0.00              
ATOM   2332  O   TYR A 145       5.569  24.401  19.740  1.00  0.00              
ATOM   2333  CB  TYR A 145       7.438  21.748  18.766  1.00  0.00              
ATOM   2334  CG  TYR A 145       8.627  20.868  19.082  1.00  0.00              
ATOM   2335  CD1 TYR A 145       8.474  19.501  19.265  1.00  0.00              
ATOM   2336  CD2 TYR A 145       9.900  21.406  19.196  1.00  0.00              
ATOM   2337  CE1 TYR A 145       9.556  18.692  19.555  1.00  0.00              
ATOM   2338  CE2 TYR A 145      10.990  20.608  19.486  1.00  0.00              
ATOM   2339  CZ  TYR A 145      10.813  19.251  19.665  1.00  0.00              
ATOM   2340  OH  TYR A 145      11.896  18.451  19.953  1.00  0.00              
ATOM   2341  H   TYR A 145       5.696  20.554  20.577  1.00  0.00              
ATOM   2342  HA  TYR A 145       7.445  22.996  20.509  1.00  0.00              
ATOM   2343 1HB  TYR A 145       6.691  21.167  18.222  1.00  0.00              
ATOM   2344 2HB  TYR A 145       7.761  22.589  18.154  1.00  0.00              
ATOM   2345  HD1 TYR A 145       7.477  19.067  19.177  1.00  0.00              
ATOM   2346  HD2 TYR A 145      10.032  22.479  19.054  1.00  0.00              
ATOM   2347  HE1 TYR A 145       9.420  17.620  19.696  1.00  0.00              
ATOM   2348  HE2 TYR A 145      11.982  21.051  19.573  1.00  0.00              
ATOM   2349  HH  TYR A 145      12.736  18.901  19.838  1.00  0.00              
ATOM   2350  N   THR A 146       4.528  22.527  19.055  1.00  0.00              
ATOM   2351  CA  THR A 146       3.347  23.229  18.564  1.00  0.00              
ATOM   2352  C   THR A 146       2.099  22.806  19.327  1.00  0.00              
ATOM   2353  O   THR A 146       1.801  21.615  19.439  1.00  0.00              
ATOM   2354  CB  THR A 146       3.126  22.981  17.061  1.00  0.00              
ATOM   2355  OG1 THR A 146       4.282  23.409  16.329  1.00  0.00              
ATOM   2356  CG2 THR A 146       1.907  23.747  16.568  1.00  0.00              
ATOM   2357  H   THR A 146       4.563  21.521  18.989  1.00  0.00              
ATOM   2358  HA  THR A 146       3.460  24.301  18.730  1.00  0.00              
ATOM   2359  HB  THR A 146       2.976  21.915  16.895  1.00  0.00              
ATOM   2360  HG1 THR A 146       4.043  23.551  15.409  1.00  0.00              
ATOM   2361 1HG2 THR A 146       1.767  23.558  15.504  1.00  0.00              
ATOM   2362 2HG2 THR A 146       1.025  23.415  17.115  1.00  0.00              
ATOM   2363 3HG2 THR A 146       2.057  24.813  16.732  1.00  0.00              
ATOM   2364  N   ASN A 147       1.368  23.785  19.851  1.00  0.00              
ATOM   2365  CA  ASN A 147       0.255  23.515  20.752  1.00  0.00              
ATOM   2366  C   ASN A 147      -1.006  23.157  19.979  1.00  0.00              
ATOM   2367  O   ASN A 147      -1.742  24.037  19.531  1.00  0.00              
ATOM   2368  CB  ASN A 147      -0.011  24.689  21.674  1.00  0.00              
ATOM   2369  CG  ASN A 147      -0.928  24.364  22.820  1.00  0.00              
ATOM   2370  OD1 ASN A 147      -2.062  23.912  22.626  1.00  0.00              
ATOM   2371  ND2 ASN A 147      -0.474  24.667  24.009  1.00  0.00              
ATOM   2372  H   ASN A 147       1.591  24.743  19.617  1.00  0.00              
ATOM   2373  HA  ASN A 147       0.487  22.653  21.379  1.00  0.00              
ATOM   2374 1HB  ASN A 147       0.808  25.312  22.036  1.00  0.00              
ATOM   2375 2HB  ASN A 147      -0.575  25.236  20.918  1.00  0.00              
ATOM   2376 1HD2 ASN A 147      -1.029  24.479  24.819  1.00  0.00              
ATOM   2377 2HD2 ASN A 147       0.427  25.088  24.109  1.00  0.00              
ATOM   2378  N   ASP A 148      -1.252  21.861  19.821  1.00  0.00              
ATOM   2379  CA  ASP A 148      -2.367  21.384  19.010  1.00  0.00              
ATOM   2380  C   ASP A 148      -3.690  21.532  19.751  1.00  0.00              
ATOM   2381  O   ASP A 148      -4.757  21.541  19.139  1.00  0.00              
ATOM   2382  CB  ASP A 148      -2.150  19.925  18.605  1.00  0.00              
ATOM   2383  CG  ASP A 148      -1.952  18.970  19.775  1.00  0.00              
ATOM   2384  OD1 ASP A 148      -0.992  19.130  20.491  1.00  0.00              
ATOM   2385  OD2 ASP A 148      -2.838  18.192  20.038  1.00  0.00              
ATOM   2386  H   ASP A 148      -0.652  21.188  20.274  1.00  0.00              
ATOM   2387  HA  ASP A 148      -2.448  21.988  18.105  1.00  0.00              
ATOM   2388 1HB  ASP A 148      -2.929  19.536  17.948  1.00  0.00              
ATOM   2389 2HB  ASP A 148      -1.217  20.017  18.049  1.00  0.00              
ATOM   2390  N   ILE A 149      -3.612  21.648  21.073  1.00  0.00              
ATOM   2391  CA  ILE A 149      -4.805  21.697  21.909  1.00  0.00              
ATOM   2392  C   ILE A 149      -5.561  23.004  21.713  1.00  0.00              
ATOM   2393  O   ILE A 149      -6.768  23.005  21.472  1.00  0.00              
ATOM   2394  CB  ILE A 149      -4.457  21.535  23.401  1.00  0.00              
ATOM   2395  CG1 ILE A 149      -3.901  20.135  23.670  1.00  0.00              
ATOM   2396  CG2 ILE A 149      -5.681  21.801  24.263  1.00  0.00              
ATOM   2397  CD1 ILE A 149      -3.255  19.986  25.028  1.00  0.00              
ATOM   2398  H   ILE A 149      -2.701  21.702  21.510  1.00  0.00              
ATOM   2399  HA  ILE A 149      -5.512  20.922  21.615  1.00  0.00              
ATOM   2400  HB  ILE A 149      -3.669  22.241  23.660  1.00  0.00              
ATOM   2401 1HG1 ILE A 149      -4.732  19.434  23.584  1.00  0.00              
ATOM   2402 2HG1 ILE A 149      -3.167  19.923  22.892  1.00  0.00              
ATOM   2403 1HG2 ILE A 149      -5.418  21.682  25.314  1.00  0.00              
ATOM   2404 2HG2 ILE A 149      -6.034  22.817  24.091  1.00  0.00              
ATOM   2405 3HG2 ILE A 149      -6.470  21.095  24.005  1.00  0.00              
ATOM   2406 1HD1 ILE A 149      -2.884  18.967  25.146  1.00  0.00              
ATOM   2407 2HD1 ILE A 149      -2.423  20.686  25.115  1.00  0.00              
ATOM   2408 3HD1 ILE A 149      -3.988  20.196  25.806  1.00  0.00              
ATOM   2409  N   VAL A 150      -4.843  24.119  21.817  1.00  0.00              
ATOM   2410  CA  VAL A 150      -5.443  25.435  21.635  1.00  0.00              
ATOM   2411  C   VAL A 150      -6.046  25.578  20.244  1.00  0.00              
ATOM   2412  O   VAL A 150      -7.158  26.082  20.087  1.00  0.00              
ATOM   2413  CB  VAL A 150      -4.412  26.560  21.855  1.00  0.00              
ATOM   2414  CG1 VAL A 150      -4.994  27.903  21.440  1.00  0.00              
ATOM   2415  CG2 VAL A 150      -3.969  26.599  23.309  1.00  0.00              
ATOM   2416  H   VAL A 150      -3.859  24.050  22.029  1.00  0.00              
ATOM   2417  HA  VAL A 150      -6.276  25.590  22.320  1.00  0.00              
ATOM   2418  HB  VAL A 150      -3.525  26.348  21.259  1.00  0.00              
ATOM   2419 1HG1 VAL A 150      -4.253  28.685  21.602  1.00  0.00              
ATOM   2420 2HG1 VAL A 150      -5.264  27.872  20.384  1.00  0.00              
ATOM   2421 3HG1 VAL A 150      -5.881  28.115  22.036  1.00  0.00              
ATOM   2422 1HG2 VAL A 150      -3.242  27.398  23.446  1.00  0.00              
ATOM   2423 2HG2 VAL A 150      -4.834  26.781  23.947  1.00  0.00              
ATOM   2424 3HG2 VAL A 150      -3.515  25.645  23.577  1.00  0.00              
ATOM   2425  N   LEU A 151      -5.307  25.129  19.234  1.00  0.00              
ATOM   2426  CA  LEU A 151      -5.759  25.225  17.853  1.00  0.00              
ATOM   2427  C   LEU A 151      -6.994  24.367  17.615  1.00  0.00              
ATOM   2428  O   LEU A 151      -7.930  24.782  16.932  1.00  0.00              
ATOM   2429  CB  LEU A 151      -4.631  24.815  16.897  1.00  0.00              
ATOM   2430  CG  LEU A 151      -3.421  25.758  16.872  1.00  0.00              
ATOM   2431  CD1 LEU A 151      -2.322  25.174  15.994  1.00  0.00              
ATOM   2432  CD2 LEU A 151      -3.852  27.124  16.357  1.00  0.00              
ATOM   2433  H   LEU A 151      -4.408  24.711  19.431  1.00  0.00              
ATOM   2434  HA  LEU A 151      -6.051  26.252  17.633  1.00  0.00              
ATOM   2435 1HB  LEU A 151      -4.354  23.864  17.348  1.00  0.00              
ATOM   2436 2HB  LEU A 151      -5.001  24.643  15.887  1.00  0.00              
ATOM   2437  HG  LEU A 151      -3.084  25.881  17.901  1.00  0.00              
ATOM   2438 1HD1 LEU A 151      -1.467  25.850  15.983  1.00  0.00              
ATOM   2439 2HD1 LEU A 151      -2.013  24.207  16.395  1.00  0.00              
ATOM   2440 3HD1 LEU A 151      -2.696  25.045  14.980  1.00  0.00              
ATOM   2441 1HD2 LEU A 151      -2.991  27.793  16.341  1.00  0.00              
ATOM   2442 2HD2 LEU A 151      -4.254  27.023  15.349  1.00  0.00              
ATOM   2443 3HD2 LEU A 151      -4.618  27.536  17.014  1.00  0.00              
ATOM   2444  N   GLY A 152      -6.991  23.166  18.183  1.00  0.00              
ATOM   2445  CA  GLY A 152      -8.137  22.268  18.086  1.00  0.00              
ATOM   2446  C   GLY A 152      -9.383  22.895  18.699  1.00  0.00              
ATOM   2447  O   GLY A 152     -10.473  22.810  18.134  1.00  0.00              
ATOM   2448  H   GLY A 152      -6.175  22.867  18.699  1.00  0.00              
ATOM   2449 1HA  GLY A 152      -8.329  22.050  17.035  1.00  0.00              
ATOM   2450 2HA  GLY A 152      -7.909  21.342  18.612  1.00  0.00              
ATOM   2451  N   ILE A 153      -9.213  23.525  19.855  1.00  0.00              
ATOM   2452  CA  ILE A 153     -10.315  24.204  20.527  1.00  0.00              
ATOM   2453  C   ILE A 153     -10.842  25.361  19.687  1.00  0.00              
ATOM   2454  O   ILE A 153     -12.052  25.549  19.562  1.00  0.00              
ATOM   2455  CB  ILE A 153      -9.893  24.734  21.909  1.00  0.00              
ATOM   2456  CG1 ILE A 153      -9.629  23.571  22.869  1.00  0.00              
ATOM   2457  CG2 ILE A 153     -10.959  25.661  22.471  1.00  0.00              
ATOM   2458  CD1 ILE A 153      -8.945  23.982  24.154  1.00  0.00              
ATOM   2459  H   ILE A 153      -8.298  23.534  20.282  1.00  0.00              
ATOM   2460  HA  ILE A 153     -11.167  23.535  20.639  1.00  0.00              
ATOM   2461  HB  ILE A 153      -8.954  25.278  21.810  1.00  0.00              
ATOM   2462 1HG1 ILE A 153     -10.591  23.115  23.099  1.00  0.00              
ATOM   2463 2HG1 ILE A 153      -9.005  22.850  22.341  1.00  0.00              
ATOM   2464 1HG2 ILE A 153     -10.645  26.026  23.449  1.00  0.00              
ATOM   2465 2HG2 ILE A 153     -11.101  26.505  21.798  1.00  0.00              
ATOM   2466 3HG2 ILE A 153     -11.898  25.117  22.572  1.00  0.00              
ATOM   2467 1HD1 ILE A 153      -8.791  23.104  24.782  1.00  0.00              
ATOM   2468 2HD1 ILE A 153      -7.981  24.436  23.924  1.00  0.00              
ATOM   2469 3HD1 ILE A 153      -9.568  24.701  24.684  1.00  0.00              
ATOM   2470  N   LEU A 154      -9.926  26.135  19.113  1.00  0.00              
ATOM   2471  CA  LEU A 154     -10.298  27.266  18.273  1.00  0.00              
ATOM   2472  C   LEU A 154     -11.123  26.817  17.075  1.00  0.00              
ATOM   2473  O   LEU A 154     -12.037  27.518  16.640  1.00  0.00              
ATOM   2474  CB  LEU A 154      -9.044  28.015  17.804  1.00  0.00              
ATOM   2475  CG  LEU A 154      -8.309  28.803  18.896  1.00  0.00              
ATOM   2476  CD1 LEU A 154      -6.974  29.309  18.366  1.00  0.00              
ATOM   2477  CD2 LEU A 154      -9.179  29.962  19.360  1.00  0.00              
ATOM   2478  H   LEU A 154      -8.949  25.934  19.263  1.00  0.00              
ATOM   2479  HA  LEU A 154     -10.926  27.952  18.840  1.00  0.00              
ATOM   2480 1HB  LEU A 154      -8.440  27.167  17.486  1.00  0.00              
ATOM   2481 2HB  LEU A 154      -9.252  28.654  16.947  1.00  0.00              
ATOM   2482  HG  LEU A 154      -8.170  28.132  19.744  1.00  0.00              
ATOM   2483 1HD1 LEU A 154      -6.460  29.868  19.148  1.00  0.00              
ATOM   2484 2HD1 LEU A 154      -6.359  28.462  18.062  1.00  0.00              
ATOM   2485 3HD1 LEU A 154      -7.146  29.960  17.510  1.00  0.00              
ATOM   2486 1HD2 LEU A 154      -8.656  30.521  20.136  1.00  0.00              
ATOM   2487 2HD2 LEU A 154      -9.389  30.620  18.516  1.00  0.00              
ATOM   2488 3HD2 LEU A 154     -10.117  29.576  19.761  1.00  0.00              
ATOM   2489  N   GLU A 155     -10.797  25.642  16.545  1.00  0.00              
ATOM   2490  CA  GLU A 155     -11.565  25.055  15.455  1.00  0.00              
ATOM   2491  C   GLU A 155     -12.944  24.614  15.924  1.00  0.00              
ATOM   2492  O   GLU A 155     -13.943  24.822  15.235  1.00  0.00              
ATOM   2493  CB  GLU A 155     -10.813  23.868  14.849  1.00  0.00              
ATOM   2494  CG  GLU A 155      -9.598  24.252  14.016  1.00  0.00              
ATOM   2495  CD  GLU A 155      -9.982  25.154  12.876  1.00  0.00              
ATOM   2496  OE1 GLU A 155     -10.857  24.794  12.126  1.00  0.00              
ATOM   2497  OE2 GLU A 155      -9.479  26.251  12.819  1.00  0.00              
ATOM   2498  H   GLU A 155      -9.998  25.144  16.909  1.00  0.00              
ATOM   2499  HA  GLU A 155     -11.726  25.798  14.673  1.00  0.00              
ATOM   2500 1HB  GLU A 155     -10.498  23.234  15.679  1.00  0.00              
ATOM   2501 2HB  GLU A 155     -11.523  23.324  14.226  1.00  0.00              
ATOM   2502 1HG  GLU A 155      -8.804  24.719  14.597  1.00  0.00              
ATOM   2503 2HG  GLU A 155      -9.247  23.299  13.622  1.00  0.00              
ATOM   2504  N   LEU A 156     -12.997  24.007  17.105  1.00  0.00              
ATOM   2505  CA  LEU A 156     -14.254  23.534  17.669  1.00  0.00              
ATOM   2506  C   LEU A 156     -15.227  24.686  17.888  1.00  0.00              
ATOM   2507  O   LEU A 156     -16.438  24.528  17.730  1.00  0.00              
ATOM   2508  CB  LEU A 156     -13.999  22.794  18.988  1.00  0.00              
ATOM   2509  CG  LEU A 156     -13.308  21.431  18.849  1.00  0.00              
ATOM   2510  CD1 LEU A 156     -12.929  20.896  20.223  1.00  0.00              
ATOM   2511  CD2 LEU A 156     -14.236  20.462  18.130  1.00  0.00              
ATOM   2512  H   LEU A 156     -12.142  23.868  17.624  1.00  0.00              
ATOM   2513  HA  LEU A 156     -14.736  22.852  16.968  1.00  0.00              
ATOM   2514 1HB  LEU A 156     -13.327  23.507  19.464  1.00  0.00              
ATOM   2515 2HB  LEU A 156     -14.908  22.701  19.582  1.00  0.00              
ATOM   2516  HG  LEU A 156     -12.428  21.577  18.223  1.00  0.00              
ATOM   2517 1HD1 LEU A 156     -12.439  19.929  20.113  1.00  0.00              
ATOM   2518 2HD1 LEU A 156     -12.246  21.594  20.709  1.00  0.00              
ATOM   2519 3HD1 LEU A 156     -13.825  20.781  20.829  1.00  0.00              
ATOM   2520 1HD2 LEU A 156     -13.743  19.495  18.031  1.00  0.00              
ATOM   2521 2HD2 LEU A 156     -15.155  20.346  18.703  1.00  0.00              
ATOM   2522 3HD2 LEU A 156     -14.472  20.851  17.140  1.00  0.00              
ATOM   2523  N   LEU A 157     -14.691  25.846  18.253  1.00  0.00              
ATOM   2524  CA  LEU A 157     -15.516  27.002  18.579  1.00  0.00              
ATOM   2525  C   LEU A 157     -16.334  27.453  17.375  1.00  0.00              
ATOM   2526  O   LEU A 157     -17.316  28.180  17.517  1.00  0.00              
ATOM   2527  CB  LEU A 157     -14.639  28.152  19.090  1.00  0.00              
ATOM   2528  CG  LEU A 157     -14.037  27.945  20.485  1.00  0.00              
ATOM   2529  CD1 LEU A 157     -13.048  29.060  20.798  1.00  0.00              
ATOM   2530  CD2 LEU A 157     -15.153  27.906  21.520  1.00  0.00              
ATOM   2531  H   LEU A 157     -13.686  25.928  18.305  1.00  0.00              
ATOM   2532  HA  LEU A 157     -16.231  26.733  19.356  1.00  0.00              
ATOM   2533 1HB  LEU A 157     -13.854  28.124  18.336  1.00  0.00              
ATOM   2534 2HB  LEU A 157     -15.158  29.110  19.037  1.00  0.00              
ATOM   2535  HG  LEU A 157     -13.549  26.970  20.486  1.00  0.00              
ATOM   2536 1HD1 LEU A 157     -12.627  28.904  21.792  1.00  0.00              
ATOM   2537 2HD1 LEU A 157     -12.247  29.054  20.060  1.00  0.00              
ATOM   2538 3HD1 LEU A 157     -13.562  30.020  20.770  1.00  0.00              
ATOM   2539 1HD2 LEU A 157     -14.723  27.758  22.511  1.00  0.00              
ATOM   2540 2HD2 LEU A 157     -15.702  28.849  21.498  1.00  0.00              
ATOM   2541 3HD2 LEU A 157     -15.832  27.086  21.292  1.00  0.00              
ATOM   2542  N   LYS A 158     -15.922  27.017  16.189  1.00  0.00              
ATOM   2543  CA  LYS A 158     -16.624  27.364  14.959  1.00  0.00              
ATOM   2544  C   LYS A 158     -18.051  26.831  14.969  1.00  0.00              
ATOM   2545  O   LYS A 158     -18.967  27.473  14.456  1.00  0.00              
ATOM   2546  CB  LYS A 158     -15.871  26.823  13.742  1.00  0.00              
ATOM   2547  CG  LYS A 158     -14.559  27.540  13.444  1.00  0.00              
ATOM   2548  CD  LYS A 158     -13.860  26.934  12.238  1.00  0.00              
ATOM   2549  CE  LYS A 158     -12.611  27.721  11.868  1.00  0.00              
ATOM   2550  NZ  LYS A 158     -11.871  27.094  10.740  1.00  0.00              
ATOM   2551  H   LYS A 158     -15.103  26.429  16.138  1.00  0.00              
ATOM   2552  HA  LYS A 158     -16.698  28.448  14.869  1.00  0.00              
ATOM   2553 1HB  LYS A 158     -15.673  25.768  13.931  1.00  0.00              
ATOM   2554 2HB  LYS A 158     -16.538  26.919  12.884  1.00  0.00              
ATOM   2555 1HG  LYS A 158     -14.776  28.591  13.251  1.00  0.00              
ATOM   2556 2HG  LYS A 158     -13.915  27.458  14.319  1.00  0.00              
ATOM   2557 1HD  LYS A 158     -13.583  25.906  12.477  1.00  0.00              
ATOM   2558 2HD  LYS A 158     -14.552  26.936  11.397  1.00  0.00              
ATOM   2559 1HE  LYS A 158     -12.914  28.729  11.587  1.00  0.00              
ATOM   2560 2HE  LYS A 158     -11.965  27.769  12.744  1.00  0.00              
ATOM   2561 1HZ  LYS A 158     -11.052  27.646  10.526  1.00  0.00              
ATOM   2562 2HZ  LYS A 158     -11.589  26.159  11.000  1.00  0.00              
ATOM   2563 3HZ  LYS A 158     -12.469  27.050   9.927  1.00  0.00              
ATOM   2564  N   TYR A 159     -18.233  25.655  15.558  1.00  0.00              
ATOM   2565  CA  TYR A 159     -19.529  24.983  15.543  1.00  0.00              
ATOM   2566  C   TYR A 159     -19.937  24.544  16.943  1.00  0.00              
ATOM   2567  O   TYR A 159     -20.958  23.881  17.123  1.00  0.00              
ATOM   2568  CB  TYR A 159     -19.494  23.775  14.604  1.00  0.00              
ATOM   2569  CG  TYR A 159     -19.289  24.135  13.149  1.00  0.00              
ATOM   2570  CD1 TYR A 159     -18.015  24.201  12.605  1.00  0.00              
ATOM   2571  CD2 TYR A 159     -20.370  24.406  12.324  1.00  0.00              
ATOM   2572  CE1 TYR A 159     -17.820  24.530  11.277  1.00  0.00              
ATOM   2573  CE2 TYR A 159     -20.188  24.736  10.995  1.00  0.00              
ATOM   2574  CZ  TYR A 159     -18.911  24.797  10.475  1.00  0.00              
ATOM   2575  OH  TYR A 159     -18.725  25.124   9.151  1.00  0.00              
ATOM   2576  H   TYR A 159     -17.457  25.214  16.028  1.00  0.00              
ATOM   2577  HA  TYR A 159     -20.299  25.673  15.196  1.00  0.00              
ATOM   2578 1HB  TYR A 159     -18.681  23.130  14.937  1.00  0.00              
ATOM   2579 2HB  TYR A 159     -20.443  23.252  14.718  1.00  0.00              
ATOM   2580  HD1 TYR A 159     -17.157  23.990  13.245  1.00  0.00              
ATOM   2581  HD2 TYR A 159     -21.376  24.358  12.741  1.00  0.00              
ATOM   2582  HE1 TYR A 159     -16.813  24.578  10.863  1.00  0.00              
ATOM   2583  HE2 TYR A 159     -21.051  24.947  10.362  1.00  0.00              
ATOM   2584  HH  TYR A 159     -19.548  25.288   8.686  1.00  0.00              
ATOM   2585  N   HIS A 160     -19.135  24.920  17.934  1.00  0.00              
ATOM   2586  CA  HIS A 160     -19.453  24.632  19.326  1.00  0.00              
ATOM   2587  C   HIS A 160     -19.442  25.903  20.168  1.00  0.00              
ATOM   2588  O   HIS A 160     -18.433  26.605  20.237  1.00  0.00              
ATOM   2589  CB  HIS A 160     -18.467  23.612  19.906  1.00  0.00              
ATOM   2590  CG  HIS A 160     -18.524  22.274  19.237  1.00  0.00              
ATOM   2591  ND1 HIS A 160     -19.526  21.360  19.488  1.00  0.00              
ATOM   2592  CD2 HIS A 160     -17.704  21.696  18.328  1.00  0.00              
ATOM   2593  CE1 HIS A 160     -19.319  20.275  18.760  1.00  0.00              
ATOM   2594  NE2 HIS A 160     -18.221  20.454  18.049  1.00  0.00              
ATOM   2595  H   HIS A 160     -18.283  25.418  17.715  1.00  0.00              
ATOM   2596  HA  HIS A 160     -20.460  24.223  19.397  1.00  0.00              
ATOM   2597 1HB  HIS A 160     -17.444  23.972  19.796  1.00  0.00              
ATOM   2598 2HB  HIS A 160     -18.679  23.443  20.961  1.00  0.00              
ATOM   2599  HD2 HIS A 160     -16.790  22.030  17.836  1.00  0.00              
ATOM   2600  HE1 HIS A 160     -20.005  19.430  18.815  1.00  0.00              
ATOM   2601  HE2 HIS A 160     -17.818  19.791  17.402  1.00  0.00              
ATOM   2602  N   LYS A 161     -20.571  26.194  20.805  1.00  0.00              
ATOM   2603  CA  LYS A 161     -20.693  27.380  21.645  1.00  0.00              
ATOM   2604  C   LYS A 161     -19.647  27.382  22.751  1.00  0.00              
ATOM   2605  O   LYS A 161     -18.952  28.377  22.959  1.00  0.00              
ATOM   2606  CB  LYS A 161     -22.096  27.465  22.249  1.00  0.00              
ATOM   2607  CG  LYS A 161     -22.344  28.711  23.089  1.00  0.00              
ATOM   2608  CD  LYS A 161     -23.768  28.745  23.621  1.00  0.00              
ATOM   2609  CE  LYS A 161     -24.001  29.962  24.505  1.00  0.00              
ATOM   2610  NZ  LYS A 161     -25.399  30.022  25.014  1.00  0.00              
ATOM   2611  H   LYS A 161     -21.366  25.578  20.706  1.00  0.00              
ATOM   2612  HA  LYS A 161     -20.517  28.275  21.048  1.00  0.00              
ATOM   2613 1HB  LYS A 161     -22.803  27.441  21.419  1.00  0.00              
ATOM   2614 2HB  LYS A 161     -22.233  26.578  22.867  1.00  0.00              
ATOM   2615 1HG  LYS A 161     -21.643  28.709  23.925  1.00  0.00              
ATOM   2616 2HG  LYS A 161     -22.166  29.589  22.469  1.00  0.00              
ATOM   2617 1HD  LYS A 161     -24.455  28.775  22.774  1.00  0.00              
ATOM   2618 2HD  LYS A 161     -23.945  27.839  24.199  1.00  0.00              
ATOM   2619 1HE  LYS A 161     -23.311  29.909  25.347  1.00  0.00              
ATOM   2620 2HE  LYS A 161     -23.790  30.855  23.919  1.00  0.00              
ATOM   2621 1HZ  LYS A 161     -25.510  30.841  25.594  1.00  0.00              
ATOM   2622 2HZ  LYS A 161     -26.039  30.071  24.234  1.00  0.00              
ATOM   2623 3HZ  LYS A 161     -25.594  29.194  25.558  1.00  0.00              
ATOM   2624  N   ARG A 162     -19.535  26.262  23.456  1.00  0.00              
ATOM   2625  CA  ARG A 162     -18.629  26.159  24.593  1.00  0.00              
ATOM   2626  C   ARG A 162     -17.749  24.919  24.487  1.00  0.00              
ATOM   2627  O   ARG A 162     -18.218  23.845  24.113  1.00  0.00              
ATOM   2628  CB  ARG A 162     -19.369  26.203  25.922  1.00  0.00              
ATOM   2629  CG  ARG A 162     -19.970  27.555  26.273  1.00  0.00              
ATOM   2630  CD  ARG A 162     -20.716  27.578  27.558  1.00  0.00              
ATOM   2631  NE  ARG A 162     -21.304  28.865  27.891  1.00  0.00              
ATOM   2632  CZ  ARG A 162     -22.075  29.098  28.971  1.00  0.00              
ATOM   2633  NH1 ARG A 162     -22.386  28.129  29.803  1.00  0.00              
ATOM   2634  NH2 ARG A 162     -22.532  30.324  29.159  1.00  0.00              
ATOM   2635  H   ARG A 162     -20.093  25.461  23.198  1.00  0.00              
ATOM   2636  HA  ARG A 162     -17.954  27.017  24.607  1.00  0.00              
ATOM   2637 1HB  ARG A 162     -20.163  25.459  25.870  1.00  0.00              
ATOM   2638 2HB  ARG A 162     -18.654  25.917  26.694  1.00  0.00              
ATOM   2639 1HG  ARG A 162     -19.165  28.286  26.340  1.00  0.00              
ATOM   2640 2HG  ARG A 162     -20.660  27.845  25.480  1.00  0.00              
ATOM   2641 1HD  ARG A 162     -21.526  26.852  27.511  1.00  0.00              
ATOM   2642 2HD  ARG A 162     -20.036  27.310  28.366  1.00  0.00              
ATOM   2643  HE  ARG A 162     -21.239  29.749  27.404  1.00  0.00              
ATOM   2644 1HH1 ARG A 162     -22.043  27.194  29.634  1.00  0.00              
ATOM   2645 2HH1 ARG A 162     -22.966  28.324  30.606  1.00  0.00              
ATOM   2646 1HH2 ARG A 162     -22.298  31.054  28.500  1.00  0.00              
ATOM   2647 2HH2 ARG A 162     -23.113  30.525  29.959  1.00  0.00              
ATOM   2648  N   VAL A 163     -16.473  25.075  24.819  1.00  0.00              
ATOM   2649  CA  VAL A 163     -15.528  23.964  24.778  1.00  0.00              
ATOM   2650  C   VAL A 163     -14.834  23.781  26.121  1.00  0.00              
ATOM   2651  O   VAL A 163     -14.316  24.736  26.698  1.00  0.00              
ATOM   2652  CB  VAL A 163     -14.463  24.168  23.684  1.00  0.00              
ATOM   2653  CG1 VAL A 163     -13.468  23.019  23.690  1.00  0.00              
ATOM   2654  CG2 VAL A 163     -15.120  24.297  22.318  1.00  0.00              
ATOM   2655  H   VAL A 163     -16.147  25.987  25.108  1.00  0.00              
ATOM   2656  HA  VAL A 163     -16.038  23.018  24.595  1.00  0.00              
ATOM   2657  HB  VAL A 163     -13.937  25.105  23.872  1.00  0.00              
ATOM   2658 1HG1 VAL A 163     -12.722  23.179  22.911  1.00  0.00              
ATOM   2659 2HG1 VAL A 163     -12.974  22.969  24.660  1.00  0.00              
ATOM   2660 3HG1 VAL A 163     -13.993  22.082  23.500  1.00  0.00              
ATOM   2661 1HG2 VAL A 163     -14.353  24.441  21.557  1.00  0.00              
ATOM   2662 2HG2 VAL A 163     -15.682  23.388  22.099  1.00  0.00              
ATOM   2663 3HG2 VAL A 163     -15.795  25.151  22.318  1.00  0.00              
ATOM   2664  N   LEU A 164     -14.828  22.549  26.615  1.00  0.00              
ATOM   2665  CA  LEU A 164     -14.195  22.236  27.891  1.00  0.00              
ATOM   2666  C   LEU A 164     -12.872  21.510  27.686  1.00  0.00              
ATOM   2667  O   LEU A 164     -12.800  20.525  26.951  1.00  0.00              
ATOM   2668  CB  LEU A 164     -15.138  21.392  28.759  1.00  0.00              
ATOM   2669  CG  LEU A 164     -14.500  20.783  30.013  1.00  0.00              
ATOM   2670  CD1 LEU A 164     -14.161  21.881  31.012  1.00  0.00              
ATOM   2671  CD2 LEU A 164     -15.455  19.770  30.628  1.00  0.00              
ATOM   2672  H   LEU A 164     -15.273  21.807  26.093  1.00  0.00              
ATOM   2673  HA  LEU A 164     -13.962  23.162  28.419  1.00  0.00              
ATOM   2674 1HB  LEU A 164     -15.856  22.161  29.040  1.00  0.00              
ATOM   2675 2HB  LEU A 164     -15.642  20.621  28.175  1.00  0.00              
ATOM   2676  HG  LEU A 164     -13.605  20.248  29.695  1.00  0.00              
ATOM   2677 1HD1 LEU A 164     -13.708  21.439  31.900  1.00  0.00              
ATOM   2678 2HD1 LEU A 164     -13.460  22.581  30.559  1.00  0.00              
ATOM   2679 3HD1 LEU A 164     -15.070  22.409  31.294  1.00  0.00              
ATOM   2680 1HD2 LEU A 164     -14.999  19.338  31.520  1.00  0.00              
ATOM   2681 2HD2 LEU A 164     -16.386  20.266  30.900  1.00  0.00              
ATOM   2682 3HD2 LEU A 164     -15.661  18.980  29.907  1.00  0.00              
ATOM   2683  N   TYR A 165     -11.826  22.002  28.340  1.00  0.00              
ATOM   2684  CA  TYR A 165     -10.531  21.332  28.331  1.00  0.00              
ATOM   2685  C   TYR A 165     -10.198  20.758  29.702  1.00  0.00              
ATOM   2686  O   TYR A 165     -10.283  21.454  30.713  1.00  0.00              
ATOM   2687  CB  TYR A 165      -9.432  22.298  27.884  1.00  0.00              
ATOM   2688  CG  TYR A 165      -8.032  21.745  28.036  1.00  0.00              
ATOM   2689  CD1 TYR A 165      -7.572  20.729  27.211  1.00  0.00              
ATOM   2690  CD2 TYR A 165      -7.172  22.243  29.005  1.00  0.00              
ATOM   2691  CE1 TYR A 165      -6.295  20.221  27.346  1.00  0.00              
ATOM   2692  CE2 TYR A 165      -5.893  21.743  29.148  1.00  0.00              
ATOM   2693  CZ  TYR A 165      -5.458  20.732  28.317  1.00  0.00              
ATOM   2694  OH  TYR A 165      -4.184  20.230  28.455  1.00  0.00              
ATOM   2695  H   TYR A 165     -11.929  22.864  28.858  1.00  0.00              
ATOM   2696  HA  TYR A 165     -10.556  20.488  27.640  1.00  0.00              
ATOM   2697 1HB  TYR A 165      -9.617  22.534  26.835  1.00  0.00              
ATOM   2698 2HB  TYR A 165      -9.533  23.202  28.485  1.00  0.00              
ATOM   2699  HD1 TYR A 165      -8.240  20.332  26.446  1.00  0.00              
ATOM   2700  HD2 TYR A 165      -7.522  23.041  29.659  1.00  0.00              
ATOM   2701  HE1 TYR A 165      -5.947  19.423  26.690  1.00  0.00              
ATOM   2702  HE2 TYR A 165      -5.233  22.147  29.916  1.00  0.00              
ATOM   2703  HH  TYR A 165      -3.894  20.188  29.370  1.00  0.00              
ATOM   2704  N   VAL A 166      -9.817  19.486  29.729  1.00  0.00              
ATOM   2705  CA  VAL A 166      -9.446  18.823  30.973  1.00  0.00              
ATOM   2706  C   VAL A 166      -8.032  18.260  30.898  1.00  0.00              
ATOM   2707  O   VAL A 166      -7.731  17.428  30.041  1.00  0.00              
ATOM   2708  CB  VAL A 166     -10.425  17.685  31.321  1.00  0.00              
ATOM   2709  CG1 VAL A 166     -10.008  17.001  32.614  1.00  0.00              
ATOM   2710  CG2 VAL A 166     -11.844  18.220  31.436  1.00  0.00              
ATOM   2711  H   VAL A 166      -9.784  18.963  28.865  1.00  0.00              
ATOM   2712  HA  VAL A 166      -9.423  19.527  31.807  1.00  0.00              
ATOM   2713  HB  VAL A 166     -10.425  16.958  30.509  1.00  0.00              
ATOM   2714 1HG1 VAL A 166     -10.710  16.199  32.844  1.00  0.00              
ATOM   2715 2HG1 VAL A 166      -9.007  16.584  32.499  1.00  0.00              
ATOM   2716 3HG1 VAL A 166     -10.008  17.727  33.426  1.00  0.00              
ATOM   2717 1HG2 VAL A 166     -12.522  17.403  31.682  1.00  0.00              
ATOM   2718 2HG2 VAL A 166     -11.885  18.974  32.223  1.00  0.00              
ATOM   2719 3HG2 VAL A 166     -12.144  18.667  30.488  1.00  0.00              
ATOM   2720  N   ASP A 167      -7.169  18.718  31.799  1.00  0.00              
ATOM   2721  CA  ASP A 167      -5.777  18.289  31.813  1.00  0.00              
ATOM   2722  C   ASP A 167      -5.514  17.311  32.950  1.00  0.00              
ATOM   2723  O   ASP A 167      -5.598  17.672  34.125  1.00  0.00              
ATOM   2724  CB  ASP A 167      -4.844  19.496  31.931  1.00  0.00              
ATOM   2725  CG  ASP A 167      -3.368  19.173  31.741  1.00  0.00              
ATOM   2726  OD1 ASP A 167      -2.897  18.251  32.363  1.00  0.00              
ATOM   2727  OD2 ASP A 167      -2.764  19.743  30.864  1.00  0.00              
ATOM   2728  H   ASP A 167      -7.487  19.382  32.491  1.00  0.00              
ATOM   2729  HA  ASP A 167      -5.543  17.758  30.888  1.00  0.00              
ATOM   2730 1HB  ASP A 167      -5.120  20.325  31.279  1.00  0.00              
ATOM   2731 2HB  ASP A 167      -5.023  19.775  32.970  1.00  0.00              
ATOM   2732  N   ILE A 168      -5.193  16.070  32.596  1.00  0.00              
ATOM   2733  CA  ILE A 168      -5.032  15.009  33.583  1.00  0.00              
ATOM   2734  C   ILE A 168      -3.582  14.892  34.032  1.00  0.00              
ATOM   2735  O   ILE A 168      -3.302  14.485  35.161  1.00  0.00              
ATOM   2736  CB  ILE A 168      -5.500  13.650  33.032  1.00  0.00              
ATOM   2737  CG1 ILE A 168      -6.950  13.740  32.548  1.00  0.00              
ATOM   2738  CG2 ILE A 168      -5.357  12.569  34.093  1.00  0.00              
ATOM   2739  CD1 ILE A 168      -7.920  14.205  33.609  1.00  0.00              
ATOM   2740  H   ILE A 168      -5.058  15.857  31.618  1.00  0.00              
ATOM   2741  HA  ILE A 168      -5.585  15.243  34.491  1.00  0.00              
ATOM   2742  HB  ILE A 168      -4.895  13.390  32.164  1.00  0.00              
ATOM   2743 1HG1 ILE A 168      -6.968  14.434  31.709  1.00  0.00              
ATOM   2744 2HG1 ILE A 168      -7.238  12.747  32.203  1.00  0.00              
ATOM   2745 1HG2 ILE A 168      -5.692  11.614  33.687  1.00  0.00              
ATOM   2746 2HG2 ILE A 168      -4.312  12.488  34.391  1.00  0.00              
ATOM   2747 3HG2 ILE A 168      -5.963  12.827  34.961  1.00  0.00              
ATOM   2748 1HD1 ILE A 168      -8.926  14.244  33.192  1.00  0.00              
ATOM   2749 2HD1 ILE A 168      -7.903  13.510  34.450  1.00  0.00              
ATOM   2750 3HD1 ILE A 168      -7.634  15.198  33.955  1.00  0.00              
ATOM   2751  N   ASP A 169      -2.660  15.249  33.143  1.00  0.00              
ATOM   2752  CA  ASP A 169      -1.237  15.193  33.450  1.00  0.00              
ATOM   2753  C   ASP A 169      -0.903  16.039  34.674  1.00  0.00              
ATOM   2754  O   ASP A 169      -1.332  17.187  34.781  1.00  0.00              
ATOM   2755  CB  ASP A 169      -0.411  15.658  32.248  1.00  0.00              
ATOM   2756  CG  ASP A 169       1.094  15.516  32.427  1.00  0.00              
ATOM   2757  OD1 ASP A 169       1.673  14.676  31.779  1.00  0.00              
ATOM   2758  OD2 ASP A 169       1.675  16.346  33.085  1.00  0.00              
ATOM   2759  H   ASP A 169      -2.955  15.567  32.232  1.00  0.00              
ATOM   2760  HA  ASP A 169      -0.950  14.170  33.696  1.00  0.00              
ATOM   2761 1HB  ASP A 169      -0.710  15.192  31.309  1.00  0.00              
ATOM   2762 2HB  ASP A 169      -0.677  16.715  32.231  1.00  0.00              
ATOM   2763  N   VAL A 170      -0.021  15.714  35.420  1.00  0.00              
ATOM   2764  CA  VAL A 170       0.470  16.233  36.691  1.00  0.00              
ATOM   2765  C   VAL A 170       0.866  17.699  36.572  1.00  0.00              
ATOM   2766  O   VAL A 170       0.834  18.442  37.552  1.00  0.00              
ATOM   2767  CB  VAL A 170       1.677  15.425  37.203  1.00  0.00              
ATOM   2768  CG1 VAL A 170       2.247  16.060  38.463  1.00  0.00              
ATOM   2769  CG2 VAL A 170       1.278  13.982  37.470  1.00  0.00              
ATOM   2770  H   VAL A 170       0.502  14.988  34.951  1.00  0.00              
ATOM   2771  HA  VAL A 170      -0.312  16.216  37.452  1.00  0.00              
ATOM   2772  HB  VAL A 170       2.443  15.404  36.429  1.00  0.00              
ATOM   2773 1HG1 VAL A 170       3.099  15.476  38.811  1.00  0.00              
ATOM   2774 2HG1 VAL A 170       2.570  17.078  38.243  1.00  0.00              
ATOM   2775 3HG1 VAL A 170       1.481  16.081  39.239  1.00  0.00              
ATOM   2776 1HG2 VAL A 170       2.143  13.425  37.831  1.00  0.00              
ATOM   2777 2HG2 VAL A 170       0.490  13.956  38.223  1.00  0.00              
ATOM   2778 3HG2 VAL A 170       0.914  13.528  36.548  1.00  0.00              
ATOM   2779  N   HIS A 171       1.240  18.109  35.364  1.00  0.00              
ATOM   2780  CA  HIS A 171       1.769  19.447  35.140  1.00  0.00              
ATOM   2781  C   HIS A 171       0.647  20.464  34.977  1.00  0.00              
ATOM   2782  O   HIS A 171      -0.461  20.117  34.564  1.00  0.00              
ATOM   2783  CB  HIS A 171       2.680  19.470  33.907  1.00  0.00              
ATOM   2784  CG  HIS A 171       3.995  18.785  34.118  1.00  0.00              
ATOM   2785  ND1 HIS A 171       4.158  17.425  33.960  1.00  0.00              
ATOM   2786  CD2 HIS A 171       5.207  19.271  34.474  1.00  0.00              
ATOM   2787  CE1 HIS A 171       5.415  17.104  34.210  1.00  0.00              
ATOM   2788  NE2 HIS A 171       6.072  18.205  34.524  1.00  0.00              
ATOM   2789  H   HIS A 171       1.154  17.475  34.581  1.00  0.00              
ATOM   2790  HA  HIS A 171       2.349  19.761  36.009  1.00  0.00              
ATOM   2791 1HB  HIS A 171       2.195  18.964  33.072  1.00  0.00              
ATOM   2792 2HB  HIS A 171       2.905  20.499  33.627  1.00  0.00              
ATOM   2793  HD2 HIS A 171       5.564  20.276  34.704  1.00  0.00              
ATOM   2794  HE1 HIS A 171       5.749  16.069  34.138  1.00  0.00              
ATOM   2795  HE2 HIS A 171       7.052  18.265  34.764  1.00  0.00              
ATOM   2796  N   HIS A 172       0.939  21.717  35.302  1.00  0.00              
ATOM   2797  CA  HIS A 172      -0.032  22.794  35.151  1.00  0.00              
ATOM   2798  C   HIS A 172      -0.234  23.152  33.684  1.00  0.00              
ATOM   2799  O   HIS A 172       0.704  23.563  33.001  1.00  0.00              
ATOM   2800  CB  HIS A 172       0.407  24.033  35.937  1.00  0.00              
ATOM   2801  CG  HIS A 172      -0.597  25.144  35.919  1.00  0.00              
ATOM   2802  ND1 HIS A 172      -0.285  26.434  36.295  1.00  0.00              
ATOM   2803  CD2 HIS A 172      -1.904  25.159  35.571  1.00  0.00              
ATOM   2804  CE1 HIS A 172      -1.358  27.195  36.178  1.00  0.00              
ATOM   2805  NE2 HIS A 172      -2.355  26.445  35.741  1.00  0.00              
ATOM   2806  H   HIS A 172       1.857  21.931  35.666  1.00  0.00              
ATOM   2807  HA  HIS A 172      -1.002  22.469  35.526  1.00  0.00              
ATOM   2808 1HB  HIS A 172       0.569  23.776  36.985  1.00  0.00              
ATOM   2809 2HB  HIS A 172       1.329  24.437  35.517  1.00  0.00              
ATOM   2810  HD2 HIS A 172      -2.584  24.385  35.213  1.00  0.00              
ATOM   2811  HE1 HIS A 172      -1.319  28.254  36.428  1.00  0.00              
ATOM   2812  HE2 HIS A 172      -3.297  26.758  35.558  1.00  0.00              
ATOM   2813  N   GLY A 173      -1.462  22.995  33.205  1.00  0.00              
ATOM   2814  CA  GLY A 173      -1.790  23.300  31.817  1.00  0.00              
ATOM   2815  C   GLY A 173      -1.906  24.802  31.597  1.00  0.00              
ATOM   2816  O   GLY A 173      -2.982  25.313  31.287  1.00  0.00              
ATOM   2817  H   GLY A 173      -2.191  22.654  33.819  1.00  0.00              
ATOM   2818 1HA  GLY A 173      -1.005  22.905  31.172  1.00  0.00              
ATOM   2819 2HA  GLY A 173      -2.739  22.830  31.564  1.00  0.00              
ATOM   2820  N   ASP A 174      -0.791  25.507  31.758  1.00  0.00              
ATOM   2821  CA  ASP A 174      -0.778  26.960  31.638  1.00  0.00              
ATOM   2822  C   ASP A 174      -0.803  27.391  30.177  1.00  0.00              
ATOM   2823  O   ASP A 174      -1.159  28.526  29.860  1.00  0.00              
ATOM   2824  CB  ASP A 174       0.450  27.547  32.338  1.00  0.00              
ATOM   2825  CG  ASP A 174       1.782  27.121  31.734  1.00  0.00              
ATOM   2826  OD1 ASP A 174       2.045  25.942  31.697  1.00  0.00              
ATOM   2827  OD2 ASP A 174       2.451  27.956  31.175  1.00  0.00              
ATOM   2828  H   ASP A 174       0.070  25.022  31.971  1.00  0.00              
ATOM   2829  HA  ASP A 174      -1.673  27.377  32.099  1.00  0.00              
ATOM   2830 1HB  ASP A 174       0.422  28.633  32.427  1.00  0.00              
ATOM   2831 2HB  ASP A 174       0.340  27.096  33.325  1.00  0.00              
ATOM   2832  N   GLY A 175      -0.421  26.479  29.289  1.00  0.00              
ATOM   2833  CA  GLY A 175      -0.396  26.764  27.860  1.00  0.00              
ATOM   2834  C   GLY A 175      -1.798  27.028  27.326  1.00  0.00              
ATOM   2835  O   GLY A 175      -2.013  27.962  26.553  1.00  0.00              
ATOM   2836  H   GLY A 175      -0.140  25.564  29.614  1.00  0.00              
ATOM   2837 1HA  GLY A 175       0.223  27.644  27.683  1.00  0.00              
ATOM   2838 2HA  GLY A 175       0.029  25.910  27.333  1.00  0.00              
ATOM   2839  N   VAL A 176      -2.750  26.200  27.744  1.00  0.00              
ATOM   2840  CA  VAL A 176      -4.139  26.358  27.328  1.00  0.00              
ATOM   2841  C   VAL A 176      -4.842  27.432  28.148  1.00  0.00              
ATOM   2842  O   VAL A 176      -5.604  28.236  27.613  1.00  0.00              
ATOM   2843  CB  VAL A 176      -4.920  25.038  27.452  1.00  0.00              
ATOM   2844  CG1 VAL A 176      -6.380  25.244  27.075  1.00  0.00              
ATOM   2845  CG2 VAL A 176      -4.294  23.963  26.578  1.00  0.00              
ATOM   2846  H   VAL A 176      -2.506  25.443  28.365  1.00  0.00              
ATOM   2847  HA  VAL A 176      -4.206  26.706  26.295  1.00  0.00              
ATOM   2848  HB  VAL A 176      -4.858  24.685  28.482  1.00  0.00              
ATOM   2849 1HG1 VAL A 176      -6.918  24.300  27.169  1.00  0.00              
ATOM   2850 2HG1 VAL A 176      -6.826  25.984  27.739  1.00  0.00              
ATOM   2851 3HG1 VAL A 176      -6.443  25.596  26.044  1.00  0.00              
ATOM   2852 1HG2 VAL A 176      -4.857  23.035  26.679  1.00  0.00              
ATOM   2853 2HG2 VAL A 176      -4.308  24.286  25.537  1.00  0.00              
ATOM   2854 3HG2 VAL A 176      -3.262  23.794  26.891  1.00  0.00              
ATOM   2855  N   GLU A 177      -4.579  27.441  29.450  1.00  0.00              
ATOM   2856  CA  GLU A 177      -5.163  28.434  30.344  1.00  0.00              
ATOM   2857  C   GLU A 177      -4.865  29.847  29.868  1.00  0.00              
ATOM   2858  O   GLU A 177      -5.766  30.680  29.761  1.00  0.00              
ATOM   2859  CB  GLU A 177      -4.649  28.239  31.772  1.00  0.00              
ATOM   2860  CG  GLU A 177      -5.228  29.214  32.788  1.00  0.00              
ATOM   2861  CD  GLU A 177      -4.660  28.974  34.159  1.00  0.00              
ATOM   2862  OE1 GLU A 177      -3.821  28.117  34.293  1.00  0.00              
ATOM   2863  OE2 GLU A 177      -4.981  29.723  35.051  1.00  0.00              
ATOM   2864  H   GLU A 177      -3.959  26.742  29.831  1.00  0.00              
ATOM   2865  HA  GLU A 177      -6.251  28.331  30.349  1.00  0.00              
ATOM   2866 1HB  GLU A 177      -4.898  27.219  32.065  1.00  0.00              
ATOM   2867 2HB  GLU A 177      -3.564  28.354  31.738  1.00  0.00              
ATOM   2868 1HG  GLU A 177      -5.088  30.260  32.514  1.00  0.00              
ATOM   2869 2HG  GLU A 177      -6.292  28.978  32.789  1.00  0.00              
ATOM   2870  N   GLU A 178      -3.595  30.112  29.579  1.00  0.00              
ATOM   2871  CA  GLU A 178      -3.177  31.426  29.104  1.00  0.00              
ATOM   2872  C   GLU A 178      -3.883  31.794  27.805  1.00  0.00              
ATOM   2873  O   GLU A 178      -4.347  32.922  27.636  1.00  0.00              
ATOM   2874  CB  GLU A 178      -1.659  31.466  28.905  1.00  0.00              
ATOM   2875  CG  GLU A 178      -1.127  32.795  28.388  1.00  0.00              
ATOM   2876  CD  GLU A 178       0.375  32.808  28.359  1.00  0.00              
ATOM   2877  OE1 GLU A 178       0.968  31.879  28.854  1.00  0.00              
ATOM   2878  OE2 GLU A 178       0.931  33.689  27.746  1.00  0.00              
ATOM   2879  H   GLU A 178      -2.904  29.388  29.692  1.00  0.00              
ATOM   2880  HA  GLU A 178      -3.453  32.189  29.832  1.00  0.00              
ATOM   2881 1HB  GLU A 178      -1.207  31.246  29.872  1.00  0.00              
ATOM   2882 2HB  GLU A 178      -1.410  30.675  28.198  1.00  0.00              
ATOM   2883 1HG  GLU A 178      -1.510  33.062  27.404  1.00  0.00              
ATOM   2884 2HG  GLU A 178      -1.483  33.517  29.122  1.00  0.00              
ATOM   2885  N   ALA A 179      -3.965  30.833  26.889  1.00  0.00              
ATOM   2886  CA  ALA A 179      -4.628  31.050  25.609  1.00  0.00              
ATOM   2887  C   ALA A 179      -6.080  31.468  25.803  1.00  0.00              
ATOM   2888  O   ALA A 179      -6.586  32.340  25.095  1.00  0.00              
ATOM   2889  CB  ALA A 179      -4.544  29.797  24.750  1.00  0.00              
ATOM   2890  H   ALA A 179      -3.559  29.930  27.086  1.00  0.00              
ATOM   2891  HA  ALA A 179      -4.122  31.864  25.088  1.00  0.00              
ATOM   2892 1HB  ALA A 179      -5.041  29.976  23.797  1.00  0.00              
ATOM   2893 2HB  ALA A 179      -3.497  29.548  24.571  1.00  0.00              
ATOM   2894 3HB  ALA A 179      -5.030  28.970  25.264  1.00  0.00              
ATOM   2895  N   PHE A 180      -6.746  30.841  26.766  1.00  0.00              
ATOM   2896  CA  PHE A 180      -8.165  31.086  26.999  1.00  0.00              
ATOM   2897  C   PHE A 180      -8.404  31.642  28.397  1.00  0.00              
ATOM   2898  O   PHE A 180      -9.349  31.247  29.080  1.00  0.00              
ATOM   2899  CB  PHE A 180      -8.968  29.800  26.798  1.00  0.00              
ATOM   2900  CG  PHE A 180      -8.812  29.195  25.433  1.00  0.00              
ATOM   2901  CD1 PHE A 180      -8.068  28.039  25.251  1.00  0.00              
ATOM   2902  CD2 PHE A 180      -9.410  29.780  24.326  1.00  0.00              
ATOM   2903  CE1 PHE A 180      -7.923  27.482  23.995  1.00  0.00              
ATOM   2904  CE2 PHE A 180      -9.268  29.224  23.070  1.00  0.00              
ATOM   2905  CZ  PHE A 180      -8.523  28.073  22.904  1.00  0.00              
ATOM   2906  H   PHE A 180      -6.258  30.178  27.351  1.00  0.00              
ATOM   2907  HA  PHE A 180      -8.531  31.836  26.299  1.00  0.00              
ATOM   2908 1HB  PHE A 180      -8.649  29.043  27.513  1.00  0.00              
ATOM   2909 2HB  PHE A 180     -10.031  29.998  26.931  1.00  0.00              
ATOM   2910  HD1 PHE A 180      -7.593  27.570  26.114  1.00  0.00              
ATOM   2911  HD2 PHE A 180      -9.997  30.689  24.457  1.00  0.00              
ATOM   2912  HE1 PHE A 180      -7.334  26.573  23.866  1.00  0.00              
ATOM   2913  HE2 PHE A 180      -9.743  29.693  22.208  1.00  0.00              
ATOM   2914  HZ  PHE A 180      -8.409  27.635  21.913  1.00  0.00              
ATOM   2915  N   TYR A 181      -7.543  32.562  28.818  1.00  0.00              
ATOM   2916  CA  TYR A 181      -7.589  33.090  30.176  1.00  0.00              
ATOM   2917  C   TYR A 181      -8.727  34.089  30.341  1.00  0.00              
ATOM   2918  O   TYR A 181      -9.252  34.271  31.440  1.00  0.00              
ATOM   2919  CB  TYR A 181      -6.256  33.747  30.540  1.00  0.00              
ATOM   2920  CG  TYR A 181      -6.090  34.020  32.019  1.00  0.00              
ATOM   2921  CD1 TYR A 181      -5.965  32.978  32.925  1.00  0.00              
ATOM   2922  CD2 TYR A 181      -6.058  35.320  32.502  1.00  0.00              
ATOM   2923  CE1 TYR A 181      -5.812  33.222  34.277  1.00  0.00              
ATOM   2924  CE2 TYR A 181      -5.906  35.574  33.852  1.00  0.00              
ATOM   2925  CZ  TYR A 181      -5.784  34.522  34.736  1.00  0.00              
ATOM   2926  OH  TYR A 181      -5.632  34.771  36.082  1.00  0.00              
ATOM   2927  H   TYR A 181      -6.839  32.905  28.180  1.00  0.00              
ATOM   2928  HA  TYR A 181      -7.780  32.280  30.882  1.00  0.00              
ATOM   2929 1HB  TYR A 181      -5.463  33.078  30.203  1.00  0.00              
ATOM   2930 2HB  TYR A 181      -6.200  34.687  29.988  1.00  0.00              
ATOM   2931  HD1 TYR A 181      -5.988  31.954  32.555  1.00  0.00              
ATOM   2932  HD2 TYR A 181      -6.155  36.145  31.799  1.00  0.00              
ATOM   2933  HE1 TYR A 181      -5.715  32.393  34.978  1.00  0.00              
ATOM   2934  HE2 TYR A 181      -5.885  36.604  34.213  1.00  0.00              
ATOM   2935  HH  TYR A 181      -5.866  34.019  36.631  1.00  0.00              
ATOM   2936  N   THR A 182      -9.103  34.736  29.244  1.00  0.00              
ATOM   2937  CA  THR A 182     -10.043  35.850  29.296  1.00  0.00              
ATOM   2938  C   THR A 182     -11.213  35.627  28.345  1.00  0.00              
ATOM   2939  O   THR A 182     -11.651  36.551  27.658  1.00  0.00              
ATOM   2940  CB  THR A 182      -9.359  37.185  28.948  1.00  0.00              
ATOM   2941  OG1 THR A 182      -8.764  37.094  27.647  1.00  0.00              
ATOM   2942  CG2 THR A 182      -8.284  37.515  29.972  1.00  0.00              
ATOM   2943  H   THR A 182      -8.729  34.450  28.351  1.00  0.00              
ATOM   2944  HA  THR A 182     -10.470  35.927  30.296  1.00  0.00              
ATOM   2945  HB  THR A 182     -10.108  37.975  28.941  1.00  0.00              
ATOM   2946  HG1 THR A 182      -8.619  37.978  27.300  1.00  0.00              
ATOM   2947 1HG2 THR A 182      -7.812  38.461  29.709  1.00  0.00              
ATOM   2948 2HG2 THR A 182      -8.736  37.595  30.961  1.00  0.00              
ATOM   2949 3HG2 THR A 182      -7.534  36.725  29.979  1.00  0.00              
ATOM   2950  N   THR A 183     -11.715  34.398  28.310  1.00  0.00              
ATOM   2951  CA  THR A 183     -12.873  34.066  27.487  1.00  0.00              
ATOM   2952  C   THR A 183     -13.873  33.216  28.260  1.00  0.00              
ATOM   2953  O   THR A 183     -13.494  32.448  29.146  1.00  0.00              
ATOM   2954  CB  THR A 183     -12.460  33.317  26.207  1.00  0.00              
ATOM   2955  OG1 THR A 183     -13.615  33.097  25.386  1.00  0.00              
ATOM   2956  CG2 THR A 183     -11.826  31.979  26.551  1.00  0.00              
ATOM   2957  H   THR A 183     -11.284  33.674  28.866  1.00  0.00              
ATOM   2958  HA  THR A 183     -13.398  34.978  27.205  1.00  0.00              
ATOM   2959  HB  THR A 183     -11.745  33.925  25.655  1.00  0.00              
ATOM   2960  HG1 THR A 183     -13.343  32.997  24.471  1.00  0.00              
ATOM   2961 1HG2 THR A 183     -11.541  31.464  25.634  1.00  0.00              
ATOM   2962 2HG2 THR A 183     -10.941  32.143  27.166  1.00  0.00              
ATOM   2963 3HG2 THR A 183     -12.542  31.369  27.102  1.00  0.00              
ATOM   2964  N   ASP A 184     -15.148  33.357  27.921  1.00  0.00              
ATOM   2965  CA  ASP A 184     -16.206  32.606  28.588  1.00  0.00              
ATOM   2966  C   ASP A 184     -16.676  31.436  27.733  1.00  0.00              
ATOM   2967  O   ASP A 184     -17.597  30.711  28.108  1.00  0.00              
ATOM   2968  CB  ASP A 184     -17.388  33.522  28.918  1.00  0.00              
ATOM   2969  CG  ASP A 184     -18.066  34.138  27.702  1.00  0.00              
ATOM   2970  OD1 ASP A 184     -17.644  33.855  26.605  1.00  0.00              
ATOM   2971  OD2 ASP A 184     -19.089  34.757  27.868  1.00  0.00              
ATOM   2972  H   ASP A 184     -15.393  33.999  27.179  1.00  0.00              
ATOM   2973  HA  ASP A 184     -15.827  32.180  29.516  1.00  0.00              
ATOM   2974 1HB  ASP A 184     -18.139  33.049  29.552  1.00  0.00              
ATOM   2975 2HB  ASP A 184     -16.874  34.301  29.482  1.00  0.00              
ATOM   2976  N   ARG A 185     -16.035  31.256  26.582  1.00  0.00              
ATOM   2977  CA  ARG A 185     -16.426  30.209  25.646  1.00  0.00              
ATOM   2978  C   ARG A 185     -15.640  28.928  25.894  1.00  0.00              
ATOM   2979  O   ARG A 185     -16.091  27.835  25.550  1.00  0.00              
ATOM   2980  CB  ARG A 185     -16.306  30.663  24.198  1.00  0.00              
ATOM   2981  CG  ARG A 185     -17.302  31.733  23.779  1.00  0.00              
ATOM   2982  CD  ARG A 185     -17.449  31.893  22.309  1.00  0.00              
ATOM   2983  NE  ARG A 185     -17.840  30.681  21.607  1.00  0.00              
ATOM   2984  CZ  ARG A 185     -17.855  30.545  20.267  1.00  0.00              
ATOM   2985  NH1 ARG A 185     -17.540  31.548  19.481  1.00  0.00              
ATOM   2986  NH2 ARG A 185     -18.220  29.378  19.763  1.00  0.00              
ATOM   2987  H   ARG A 185     -15.260  31.862  26.351  1.00  0.00              
ATOM   2988  HA  ARG A 185     -17.477  29.961  25.785  1.00  0.00              
ATOM   2989 1HB  ARG A 185     -15.294  31.041  24.064  1.00  0.00              
ATOM   2990 2HB  ARG A 185     -16.448  29.779  23.574  1.00  0.00              
ATOM   2991 1HG  ARG A 185     -18.280  31.478  24.188  1.00  0.00              
ATOM   2992 2HG  ARG A 185     -16.975  32.689  24.191  1.00  0.00              
ATOM   2993 1HD  ARG A 185     -18.208  32.646  22.109  1.00  0.00              
ATOM   2994 2HD  ARG A 185     -16.495  32.219  21.891  1.00  0.00              
ATOM   2995  HE  ARG A 185     -18.146  29.791  21.979  1.00  0.00              
ATOM   2996 1HH1 ARG A 185     -17.279  32.439  19.881  1.00  0.00              
ATOM   2997 2HH1 ARG A 185     -17.558  31.426  18.478  1.00  0.00              
ATOM   2998 1HH2 ARG A 185     -18.477  28.622  20.382  1.00  0.00              
ATOM   2999 2HH2 ARG A 185     -18.241  29.248  18.763  1.00  0.00              
ATOM   3000  N   VAL A 186     -14.463  29.068  26.495  1.00  0.00              
ATOM   3001  CA  VAL A 186     -13.602  27.924  26.770  1.00  0.00              
ATOM   3002  C   VAL A 186     -13.241  27.849  28.249  1.00  0.00              
ATOM   3003  O   VAL A 186     -12.794  28.831  28.839  1.00  0.00              
ATOM   3004  CB  VAL A 186     -12.308  27.978  25.937  1.00  0.00              
ATOM   3005  CG1 VAL A 186     -11.426  26.778  26.246  1.00  0.00              
ATOM   3006  CG2 VAL A 186     -12.632  28.031  24.452  1.00  0.00              
ATOM   3007  H   VAL A 186     -14.157  29.991  26.769  1.00  0.00              
ATOM   3008  HA  VAL A 186     -14.113  26.983  26.559  1.00  0.00              
ATOM   3009  HB  VAL A 186     -11.771  28.896  26.177  1.00  0.00              
ATOM   3010 1HG1 VAL A 186     -10.515  26.833  25.648  1.00  0.00              
ATOM   3011 2HG1 VAL A 186     -11.166  26.780  27.304  1.00  0.00              
ATOM   3012 3HG1 VAL A 186     -11.962  25.861  26.005  1.00  0.00              
ATOM   3013 1HG2 VAL A 186     -11.707  28.069  23.879  1.00  0.00              
ATOM   3014 2HG2 VAL A 186     -13.197  27.141  24.171  1.00  0.00              
ATOM   3015 3HG2 VAL A 186     -13.226  28.920  24.240  1.00  0.00              
ATOM   3016  N   MET A 187     -13.438  26.676  28.842  1.00  0.00              
ATOM   3017  CA  MET A 187     -13.107  26.463  30.244  1.00  0.00              
ATOM   3018  C   MET A 187     -11.901  25.544  30.393  1.00  0.00              
ATOM   3019  O   MET A 187     -11.900  24.420  29.892  1.00  0.00              
ATOM   3020  CB  MET A 187     -14.308  25.883  30.988  1.00  0.00              
ATOM   3021  CG  MET A 187     -14.042  25.547  32.449  1.00  0.00              
ATOM   3022  SD  MET A 187     -15.523  24.985  33.313  1.00  0.00              
ATOM   3023  CE  MET A 187     -16.328  26.547  33.654  1.00  0.00              
ATOM   3024  H   MET A 187     -13.826  25.912  28.305  1.00  0.00              
ATOM   3025  HA  MET A 187     -12.835  27.410  30.711  1.00  0.00              
ATOM   3026 1HB  MET A 187     -15.107  26.622  30.925  1.00  0.00              
ATOM   3027 2HB  MET A 187     -14.606  24.980  30.455  1.00  0.00              
ATOM   3028 1HG  MET A 187     -13.288  24.762  32.484  1.00  0.00              
ATOM   3029 2HG  MET A 187     -13.660  26.441  32.939  1.00  0.00              
ATOM   3030 1HE  MET A 187     -17.263  26.366  34.187  1.00  0.00              
ATOM   3031 2HE  MET A 187     -15.674  27.168  34.267  1.00  0.00              
ATOM   3032 3HE  MET A 187     -16.540  27.058  32.714  1.00  0.00              
ATOM   3033  N   THR A 188     -10.876  26.029  31.086  1.00  0.00              
ATOM   3034  CA  THR A 188      -9.703  25.218  31.390  1.00  0.00              
ATOM   3035  C   THR A 188      -9.807  24.594  32.775  1.00  0.00              
ATOM   3036  O   THR A 188      -9.951  25.301  33.774  1.00  0.00              
ATOM   3037  CB  THR A 188      -8.407  26.046  31.306  1.00  0.00              
ATOM   3038  OG1 THR A 188      -8.224  26.519  29.966  1.00  0.00              
ATOM   3039  CG2 THR A 188      -7.208  25.201  31.709  1.00  0.00              
ATOM   3040  H   THR A 188     -10.911  26.984  31.410  1.00  0.00              
ATOM   3041  HA  THR A 188      -9.635  24.389  30.683  1.00  0.00              
ATOM   3042  HB  THR A 188      -8.490  26.902  31.976  1.00  0.00              
ATOM   3043  HG1 THR A 188      -8.776  27.292  29.822  1.00  0.00              
ATOM   3044 1HG2 THR A 188      -6.302  25.803  31.645  1.00  0.00              
ATOM   3045 2HG2 THR A 188      -7.339  24.849  32.733  1.00  0.00              
ATOM   3046 3HG2 THR A 188      -7.124  24.346  31.040  1.00  0.00              
ATOM   3047  N   CYS A 189      -9.733  23.269  32.830  1.00  0.00              
ATOM   3048  CA  CYS A 189      -9.683  22.556  34.102  1.00  0.00              
ATOM   3049  C   CYS A 189      -8.397  21.752  34.230  1.00  0.00              
ATOM   3050  O   CYS A 189      -8.317  20.613  33.773  1.00  0.00              
ATOM   3051  CB  CYS A 189     -10.893  21.626  34.016  1.00  0.00              
ATOM   3052  SG  CYS A 189     -12.491  22.476  33.987  1.00  0.00              
ATOM   3053  H   CYS A 189      -9.711  22.742  31.969  1.00  0.00              
ATOM   3054  HA  CYS A 189      -9.804  23.207  34.967  1.00  0.00              
ATOM   3055 1HB  CYS A 189     -10.850  21.034  33.101  1.00  0.00              
ATOM   3056 2HB  CYS A 189     -10.919  20.963  34.880  1.00  0.00              
ATOM   3057  HG  CYS A 189     -12.570  22.665  35.301  1.00  0.00              
ATOM   3058  N   SER A 190      -7.390  22.351  34.858  1.00  0.00              
ATOM   3059  CA  SER A 190      -6.090  21.710  35.010  1.00  0.00              
ATOM   3060  C   SER A 190      -5.967  21.028  36.366  1.00  0.00              
ATOM   3061  O   SER A 190      -5.999  21.683  37.406  1.00  0.00              
ATOM   3062  CB  SER A 190      -4.981  22.727  34.829  1.00  0.00              
ATOM   3063  OG  SER A 190      -3.714  22.168  35.040  1.00  0.00              
ATOM   3064  H   SER A 190      -7.530  23.275  35.241  1.00  0.00              
ATOM   3065  HA  SER A 190      -5.864  20.997  34.215  1.00  0.00              
ATOM   3066 1HB  SER A 190      -5.030  23.120  33.813  1.00  0.00              
ATOM   3067 2HB  SER A 190      -5.132  23.539  35.539  1.00  0.00              
ATOM   3068  HG  SER A 190      -3.518  22.165  35.980  1.00  0.00              
ATOM   3069  N   PHE A 191      -5.827  19.705  36.347  1.00  0.00              
ATOM   3070  CA  PHE A 191      -5.625  18.939  37.571  1.00  0.00              
ATOM   3071  C   PHE A 191      -4.157  18.588  37.767  1.00  0.00              
ATOM   3072  O   PHE A 191      -3.649  17.644  37.162  1.00  0.00              
ATOM   3073  CB  PHE A 191      -6.471  17.665  37.549  1.00  0.00              
ATOM   3074  CG  PHE A 191      -7.951  17.919  37.588  1.00  0.00              
ATOM   3075  CD1 PHE A 191      -8.642  18.256  36.433  1.00  0.00              
ATOM   3076  CD2 PHE A 191      -8.656  17.823  38.779  1.00  0.00              
ATOM   3077  CE1 PHE A 191     -10.004  18.490  36.467  1.00  0.00              
ATOM   3078  CE2 PHE A 191     -10.017  18.056  38.815  1.00  0.00              
ATOM   3079  CZ  PHE A 191     -10.691  18.390  37.658  1.00  0.00              
ATOM   3080  H   PHE A 191      -5.860  19.220  35.462  1.00  0.00              
ATOM   3081  HA  PHE A 191      -5.919  19.538  38.435  1.00  0.00              
ATOM   3082 1HB  PHE A 191      -6.276  17.100  36.639  1.00  0.00              
ATOM   3083 2HB  PHE A 191      -6.240  17.046  38.416  1.00  0.00              
ATOM   3084  HD1 PHE A 191      -8.098  18.334  35.491  1.00  0.00              
ATOM   3085  HD2 PHE A 191      -8.124  17.560  39.693  1.00  0.00              
ATOM   3086  HE1 PHE A 191     -10.535  18.754  35.553  1.00  0.00              
ATOM   3087  HE2 PHE A 191     -10.560  17.976  39.758  1.00  0.00              
ATOM   3088  HZ  PHE A 191     -11.764  18.575  37.686  1.00  0.00              
ATOM   3089  N   HIS A 192      -3.478  19.355  38.613  1.00  0.00              
ATOM   3090  CA  HIS A 192      -2.021  19.342  38.659  1.00  0.00              
ATOM   3091  C   HIS A 192      -1.514  19.487  40.088  1.00  0.00              
ATOM   3092  O   HIS A 192      -2.265  19.862  40.990  1.00  0.00              
ATOM   3093  CB  HIS A 192      -1.442  20.455  37.782  1.00  0.00              
ATOM   3094  CG  HIS A 192      -1.842  21.832  38.213  1.00  0.00              
ATOM   3095  ND1 HIS A 192      -3.007  22.435  37.788  1.00  0.00              
ATOM   3096  CD2 HIS A 192      -1.234  22.723  39.031  1.00  0.00              
ATOM   3097  CE1 HIS A 192      -3.099  23.637  38.327  1.00  0.00              
ATOM   3098  NE2 HIS A 192      -2.036  23.836  39.084  1.00  0.00              
ATOM   3099  H   HIS A 192      -3.985  19.960  39.242  1.00  0.00              
ATOM   3100  HA  HIS A 192      -1.651  18.383  38.296  1.00  0.00              
ATOM   3101 1HB  HIS A 192      -0.351  20.427  37.807  1.00  0.00              
ATOM   3102 2HB  HIS A 192      -1.783  20.338  36.753  1.00  0.00              
ATOM   3103  HD2 HIS A 192      -0.301  22.694  39.596  1.00  0.00              
ATOM   3104  HE1 HIS A 192      -3.954  24.279  38.113  1.00  0.00              
ATOM   3105  HE2 HIS A 192      -1.835  24.669  39.621  1.00  0.00              
ATOM   3106  N   LYS A 193      -0.233  19.191  40.290  1.00  0.00              
ATOM   3107  CA  LYS A 193       0.386  19.326  41.603  1.00  0.00              
ATOM   3108  C   LYS A 193       0.768  20.773  41.886  1.00  0.00              
ATOM   3109  O   LYS A 193       1.427  21.422  41.073  1.00  0.00              
ATOM   3110  CB  LYS A 193       1.619  18.427  41.707  1.00  0.00              
ATOM   3111  CG  LYS A 193       2.325  18.481  43.056  1.00  0.00              
ATOM   3112  CD  LYS A 193       3.424  17.433  43.149  1.00  0.00              
ATOM   3113  CE  LYS A 193       4.253  17.608  44.413  1.00  0.00              
ATOM   3114  NZ  LYS A 193       5.425  16.693  44.442  1.00  0.00              
ATOM   3115  H   LYS A 193       0.324  18.866  39.513  1.00  0.00              
ATOM   3116  HA  LYS A 193      -0.323  19.033  42.378  1.00  0.00              
ATOM   3117 1HB  LYS A 193       1.288  17.406  41.513  1.00  0.00              
ATOM   3118 2HB  LYS A 193       2.311  18.738  40.924  1.00  0.00              
ATOM   3119 1HG  LYS A 193       2.758  19.474  43.180  1.00  0.00              
ATOM   3120 2HG  LYS A 193       1.589  18.307  43.840  1.00  0.00              
ATOM   3121 1HD  LYS A 193       2.962  16.445  43.150  1.00  0.00              
ATOM   3122 2HD  LYS A 193       4.070  17.529  42.276  1.00  0.00              
ATOM   3123 1HE  LYS A 193       4.597  18.641  44.455  1.00  0.00              
ATOM   3124 2HE  LYS A 193       3.613  17.405  45.271  1.00  0.00              
ATOM   3125 1HZ  LYS A 193       5.947  16.841  45.293  1.00  0.00              
ATOM   3126 2HZ  LYS A 193       5.107  15.735  44.403  1.00  0.00              
ATOM   3127 3HZ  LYS A 193       6.019  16.883  43.646  1.00  0.00              
ATOM   3128  N   TYR A 194       0.351  21.272  43.045  1.00  0.00              
ATOM   3129  CA  TYR A 194       0.610  22.658  43.419  1.00  0.00              
ATOM   3130  C   TYR A 194       1.581  22.739  44.589  1.00  0.00              
ATOM   3131  O   TYR A 194       1.270  22.310  45.698  1.00  0.00              
ATOM   3132  CB  TYR A 194      -0.698  23.370  43.772  1.00  0.00              
ATOM   3133  CG  TYR A 194      -0.519  24.818  44.171  1.00  0.00              
ATOM   3134  CD1 TYR A 194      -0.326  25.802  43.214  1.00  0.00              
ATOM   3135  CD2 TYR A 194      -0.548  25.195  45.505  1.00  0.00              
ATOM   3136  CE1 TYR A 194      -0.161  27.126  43.573  1.00  0.00              
ATOM   3137  CE2 TYR A 194      -0.385  26.517  45.876  1.00  0.00              
ATOM   3138  CZ  TYR A 194      -0.192  27.479  44.906  1.00  0.00              
ATOM   3139  OH  TYR A 194      -0.031  28.796  45.271  1.00  0.00              
ATOM   3140  H   TYR A 194      -0.156  20.678  43.683  1.00  0.00              
ATOM   3141  HA  TYR A 194       1.079  23.184  42.587  1.00  0.00              
ATOM   3142 1HB  TYR A 194      -1.344  23.312  42.895  1.00  0.00              
ATOM   3143 2HB  TYR A 194      -1.153  22.819  44.595  1.00  0.00              
ATOM   3144  HD1 TYR A 194      -0.302  25.516  42.162  1.00  0.00              
ATOM   3145  HD2 TYR A 194      -0.700  24.430  46.266  1.00  0.00              
ATOM   3146  HE1 TYR A 194      -0.009  27.889  42.810  1.00  0.00              
ATOM   3147  HE2 TYR A 194      -0.408  26.794  46.930  1.00  0.00              
ATOM   3148  HH  TYR A 194      -0.246  28.960  46.192  1.00  0.00              
ATOM   3149  N   GLY A 195       2.760  23.299  44.334  1.00  0.00              
ATOM   3150  CA  GLY A 195       3.788  23.420  45.360  1.00  0.00              
ATOM   3151  C   GLY A 195       4.786  22.271  45.279  1.00  0.00              
ATOM   3152  O   GLY A 195       4.410  21.127  45.026  1.00  0.00              
ATOM   3153  H   GLY A 195       2.949  23.647  43.406  1.00  0.00              
ATOM   3154 1HA  GLY A 195       4.320  24.362  45.223  1.00  0.00              
ATOM   3155 2HA  GLY A 195       3.315  23.411  46.340  1.00  0.00              
ATOM   3156  N   ASP A 196       6.059  22.585  45.495  1.00  0.00              
ATOM   3157  CA  ASP A 196       7.115  21.580  45.437  1.00  0.00              
ATOM   3158  C   ASP A 196       7.105  20.847  44.103  1.00  0.00              
ATOM   3159  O   ASP A 196       7.422  19.660  44.034  1.00  0.00              
ATOM   3160  CB  ASP A 196       6.968  20.582  46.587  1.00  0.00              
ATOM   3161  CG  ASP A 196       7.091  21.198  47.974  1.00  0.00              
ATOM   3162  OD1 ASP A 196       8.053  21.889  48.214  1.00  0.00              
ATOM   3163  OD2 ASP A 196       6.152  21.104  48.729  1.00  0.00              
ATOM   3164  H   ASP A 196       6.302  23.542  45.704  1.00  0.00              
ATOM   3165  HA  ASP A 196       8.089  22.064  45.519  1.00  0.00              
ATOM   3166 1HB  ASP A 196       6.056  19.987  46.534  1.00  0.00              
ATOM   3167 2HB  ASP A 196       7.831  19.943  46.397  1.00  0.00              
ATOM   3168  N   PHE A 197       6.739  21.560  43.042  1.00  0.00              
ATOM   3169  CA  PHE A 197       6.644  20.967  41.716  1.00  0.00              
ATOM   3170  C   PHE A 197       6.567  22.038  40.638  1.00  0.00              
ATOM   3171  O   PHE A 197       6.011  23.115  40.856  1.00  0.00              
ATOM   3172  CB  PHE A 197       5.426  20.046  41.629  1.00  0.00              
ATOM   3173  CG  PHE A 197       5.318  19.307  40.324  1.00  0.00              
ATOM   3174  CD1 PHE A 197       6.049  18.151  40.103  1.00  0.00              
ATOM   3175  CD2 PHE A 197       4.484  19.771  39.314  1.00  0.00              
ATOM   3176  CE1 PHE A 197       5.950  17.472  38.904  1.00  0.00              
ATOM   3177  CE2 PHE A 197       4.383  19.093  38.115  1.00  0.00              
ATOM   3178  CZ  PHE A 197       5.118  17.943  37.910  1.00  0.00              
ATOM   3179  H   PHE A 197       6.521  22.539  43.162  1.00  0.00              
ATOM   3180  HA  PHE A 197       7.541  20.380  41.507  1.00  0.00              
ATOM   3181 1HB  PHE A 197       5.470  19.290  42.412  1.00  0.00              
ATOM   3182 2HB  PHE A 197       4.510  20.626  41.737  1.00  0.00              
ATOM   3183  HD1 PHE A 197       6.707  17.779  40.889  1.00  0.00              
ATOM   3184  HD2 PHE A 197       3.905  20.680  39.476  1.00  0.00              
ATOM   3185  HE1 PHE A 197       6.531  16.564  38.743  1.00  0.00              
ATOM   3186  HE2 PHE A 197       3.726  19.466  37.329  1.00  0.00              
ATOM   3187  HZ  PHE A 197       5.040  17.409  36.963  1.00  0.00              
ATOM   3188  N   PHE A 198       7.129  21.739  39.471  1.00  0.00              
ATOM   3189  CA  PHE A 198       7.215  22.711  38.389  1.00  0.00              
ATOM   3190  C   PHE A 198       5.830  23.109  37.892  1.00  0.00              
ATOM   3191  O   PHE A 198       5.043  22.257  37.476  1.00  0.00              
ATOM   3192  CB  PHE A 198       8.047  22.151  37.234  1.00  0.00              
ATOM   3193  CG  PHE A 198       9.518  22.073  37.529  1.00  0.00              
ATOM   3194  CD1 PHE A 198      10.126  20.851  37.774  1.00  0.00              
ATOM   3195  CD2 PHE A 198      10.296  23.220  37.563  1.00  0.00              
ATOM   3196  CE1 PHE A 198      11.480  20.777  38.046  1.00  0.00              
ATOM   3197  CE2 PHE A 198      11.648  23.150  37.834  1.00  0.00              
ATOM   3198  CZ  PHE A 198      12.241  21.926  38.076  1.00  0.00              
ATOM   3199  H   PHE A 198       7.507  20.812  39.330  1.00  0.00              
ATOM   3200  HA  PHE A 198       7.687  23.627  38.751  1.00  0.00              
ATOM   3201 1HB  PHE A 198       7.723  21.139  36.993  1.00  0.00              
ATOM   3202 2HB  PHE A 198       7.940  22.784  36.354  1.00  0.00              
ATOM   3203  HD1 PHE A 198       9.525  19.942  37.749  1.00  0.00              
ATOM   3204  HD2 PHE A 198       9.828  24.187  37.373  1.00  0.00              
ATOM   3205  HE1 PHE A 198      11.945  19.810  38.236  1.00  0.00              
ATOM   3206  HE2 PHE A 198      12.249  24.059  37.857  1.00  0.00              
ATOM   3207  HZ  PHE A 198      13.307  21.869  38.291  1.00  0.00              
ATOM   3208  N   PRO A 199       5.233  23.969  37.557  1.00  0.00              
ATOM   3209  CA  PRO A 199       5.698  25.331  37.783  1.00  0.00              
ATOM   3210  C   PRO A 199       5.439  25.772  39.218  1.00  0.00              
ATOM   3211  O   PRO A 199       6.050  26.723  39.705  1.00  0.00              
ATOM   3212  CB  PRO A 199       4.908  26.168  36.772  1.00  0.00              
ATOM   3213  CG  PRO A 199       3.612  25.447  36.624  1.00  0.00              
ATOM   3214  CD  PRO A 199       3.950  23.986  36.762  1.00  0.00              
ATOM   3215  HA  PRO A 199       6.785  25.441  37.644  1.00  0.00              
ATOM   3216 1HB  PRO A 199       4.753  27.196  37.132  1.00  0.00              
ATOM   3217 2HB  PRO A 199       5.435  26.240  35.809  1.00  0.00              
ATOM   3218 1HG  PRO A 199       2.892  25.761  37.395  1.00  0.00              
ATOM   3219 2HG  PRO A 199       3.150  25.656  35.648  1.00  0.00              
ATOM   3220 1HD  PRO A 199       3.162  23.425  37.285  1.00  0.00              
ATOM   3221 2HD  PRO A 199       4.098  23.500  35.786  1.00  0.00              
ATOM   3222  N   GLY A 200       4.530  25.075  39.892  1.00  0.00              
ATOM   3223  CA  GLY A 200       4.162  25.415  41.261  1.00  0.00              
ATOM   3224  C   GLY A 200       3.083  26.490  41.288  1.00  0.00              
ATOM   3225  O   GLY A 200       2.955  27.228  42.265  1.00  0.00              
ATOM   3226  H   GLY A 200       4.083  24.287  39.443  1.00  0.00              
ATOM   3227 1HA  GLY A 200       3.786  24.522  41.760  1.00  0.00              
ATOM   3228 2HA  GLY A 200       5.041  25.781  41.785  1.00  0.00              
ATOM   3229  N   THR A 201       2.311  26.574  40.210  1.00  0.00              
ATOM   3230  CA  THR A 201       1.266  27.585  40.092  1.00  0.00              
ATOM   3231  C   THR A 201      -0.088  26.948  39.811  1.00  0.00              
ATOM   3232  O   THR A 201      -0.196  25.730  39.668  1.00  0.00              
ATOM   3233  CB  THR A 201       1.583  28.601  38.980  1.00  0.00              
ATOM   3234  OG1 THR A 201       1.646  27.926  37.717  1.00  0.00              
ATOM   3235  CG2 THR A 201       2.914  29.290  39.249  1.00  0.00              
ATOM   3236  H   THR A 201       2.449  25.920  39.453  1.00  0.00              
ATOM   3237  HA  THR A 201       1.163  28.121  41.037  1.00  0.00              
ATOM   3238  HB  THR A 201       0.790  29.347  38.944  1.00  0.00              
ATOM   3239  HG1 THR A 201       0.815  27.473  37.556  1.00  0.00              
ATOM   3240 1HG2 THR A 201       3.120  30.004  38.453  1.00  0.00              
ATOM   3241 2HG2 THR A 201       2.865  29.813  40.203  1.00  0.00              
ATOM   3242 3HG2 THR A 201       3.707  28.546  39.283  1.00  0.00              
ATOM   3243  N   GLY A 202      -1.121  27.780  39.727  1.00  0.00              
ATOM   3244  CA  GLY A 202      -2.463  27.307  39.405  1.00  0.00              
ATOM   3245  C   GLY A 202      -3.196  26.836  40.653  1.00  0.00              
ATOM   3246  O   GLY A 202      -3.570  25.670  40.764  1.00  0.00              
ATOM   3247  H   GLY A 202      -0.974  28.764  39.894  1.00  0.00              
ATOM   3248 1HA  GLY A 202      -3.026  28.119  38.946  1.00  0.00              
ATOM   3249 2HA  GLY A 202      -2.386  26.476  38.704  1.00  0.00              
ATOM   3250  N   GLU A 203      -3.398  27.753  41.594  1.00  0.00              
ATOM   3251  CA  GLU A 203      -4.253  27.493  42.747  1.00  0.00              
ATOM   3252  C   GLU A 203      -5.715  27.773  42.422  1.00  0.00              
ATOM   3253  O   GLU A 203      -6.023  28.589  41.554  1.00  0.00              
ATOM   3254  CB  GLU A 203      -3.810  28.334  43.946  1.00  0.00              
ATOM   3255  CG  GLU A 203      -4.472  27.954  45.261  1.00  0.00              
ATOM   3256  CD  GLU A 203      -3.859  28.695  46.417  1.00  0.00              
ATOM   3257  OE1 GLU A 203      -2.974  29.484  46.188  1.00  0.00              
ATOM   3258  OE2 GLU A 203      -4.349  28.557  47.513  1.00  0.00              
ATOM   3259  H   GLU A 203      -2.948  28.653  41.510  1.00  0.00              
ATOM   3260  HA  GLU A 203      -4.194  26.439  43.020  1.00  0.00              
ATOM   3261 1HB  GLU A 203      -2.729  28.216  44.036  1.00  0.00              
ATOM   3262 2HB  GLU A 203      -4.044  29.373  43.708  1.00  0.00              
ATOM   3263 1HG  GLU A 203      -5.551  28.109  45.264  1.00  0.00              
ATOM   3264 2HG  GLU A 203      -4.259  26.891  45.357  1.00  0.00              
ATOM   3265  N   LEU A 204      -6.614  27.092  43.125  1.00  0.00              
ATOM   3266  CA  LEU A 204      -8.045  27.240  42.887  1.00  0.00              
ATOM   3267  C   LEU A 204      -8.486  28.687  43.065  1.00  0.00              
ATOM   3268  O   LEU A 204      -9.537  29.091  42.568  1.00  0.00              
ATOM   3269  CB  LEU A 204      -8.837  26.322  43.827  1.00  0.00              
ATOM   3270  CG  LEU A 204      -8.753  26.683  45.315  1.00  0.00              
ATOM   3271  CD1 LEU A 204      -9.873  27.646  45.684  1.00  0.00              
ATOM   3272  CD2 LEU A 204      -8.835  25.415  46.152  1.00  0.00              
ATOM   3273  H   LEU A 204      -6.297  26.456  43.843  1.00  0.00              
ATOM   3274  HA  LEU A 204      -8.274  26.971  41.858  1.00  0.00              
ATOM   3275 1HB  LEU A 204      -9.841  26.510  43.454  1.00  0.00              
ATOM   3276 2HB  LEU A 204      -8.582  25.273  43.675  1.00  0.00              
ATOM   3277  HG  LEU A 204      -7.774  27.131  45.486  1.00  0.00              
ATOM   3278 1HD1 LEU A 204      -9.806  27.897  46.743  1.00  0.00              
ATOM   3279 2HD1 LEU A 204      -9.782  28.555  45.090  1.00  0.00              
ATOM   3280 3HD1 LEU A 204     -10.836  27.176  45.483  1.00  0.00              
ATOM   3281 1HD2 LEU A 204      -8.774  25.672  47.210  1.00  0.00              
ATOM   3282 2HD2 LEU A 204      -9.780  24.909  45.954  1.00  0.00              
ATOM   3283 3HD2 LEU A 204      -8.008  24.753  45.893  1.00  0.00              
ATOM   3284  N   LYS A 205      -7.676  29.464  43.776  1.00  0.00              
ATOM   3285  CA  LYS A 205      -7.950  30.883  43.968  1.00  0.00              
ATOM   3286  C   LYS A 205      -7.883  31.641  42.650  1.00  0.00              
ATOM   3287  O   LYS A 205      -8.571  32.645  42.464  1.00  0.00              
ATOM   3288  CB  LYS A 205      -6.967  31.486  44.973  1.00  0.00              
ATOM   3289  CG  LYS A 205      -7.160  31.010  46.406  1.00  0.00              
ATOM   3290  CD  LYS A 205      -6.147  31.650  47.343  1.00  0.00              
ATOM   3291  CE  LYS A 205      -6.333  31.167  48.774  1.00  0.00              
ATOM   3292  NZ  LYS A 205      -5.323  31.755  49.696  1.00  0.00              
ATOM   3293  H   LYS A 205      -6.849  29.062  44.194  1.00  0.00              
ATOM   3294  HA  LYS A 205      -8.962  31.014  44.351  1.00  0.00              
ATOM   3295 1HB  LYS A 205      -5.964  31.223  44.635  1.00  0.00              
ATOM   3296 2HB  LYS A 205      -7.091  32.569  44.931  1.00  0.00              
ATOM   3297 1HG  LYS A 205      -8.169  31.273  46.725  1.00  0.00              
ATOM   3298 2HG  LYS A 205      -7.043  29.926  46.430  1.00  0.00              
ATOM   3299 1HD  LYS A 205      -5.145  31.392  46.999  1.00  0.00              
ATOM   3300 2HD  LYS A 205      -6.275  32.732  47.307  1.00  0.00              
ATOM   3301 1HE  LYS A 205      -7.332  31.450  49.103  1.00  0.00              
ATOM   3302 2HE  LYS A 205      -6.243  30.081  48.783  1.00  0.00              
ATOM   3303 1HZ  LYS A 205      -5.481  31.410  50.632  1.00  0.00              
ATOM   3304 2HZ  LYS A 205      -4.397  31.492  49.392  1.00  0.00              
ATOM   3305 3HZ  LYS A 205      -5.407  32.762  49.689  1.00  0.00              
ATOM   3306  N   ASP A 206      -7.050  31.155  41.736  1.00  0.00              
ATOM   3307  CA  ASP A 206      -6.945  31.743  40.405  1.00  0.00              
ATOM   3308  C   ASP A 206      -8.059  31.248  39.493  1.00  0.00              
ATOM   3309  O   ASP A 206      -8.054  30.096  39.058  1.00  0.00              
ATOM   3310  CB  ASP A 206      -5.582  31.428  39.786  1.00  0.00              
ATOM   3311  CG  ASP A 206      -5.343  32.072  38.426  1.00  0.00              
ATOM   3312  OD1 ASP A 206      -6.254  32.676  37.909  1.00  0.00              
ATOM   3313  OD2 ASP A 206      -4.217  32.093  37.990  1.00  0.00              
ATOM   3314  H   ASP A 206      -6.475  30.358  41.968  1.00  0.00              
ATOM   3315  HA  ASP A 206      -7.056  32.826  40.470  1.00  0.00              
ATOM   3316 1HB  ASP A 206      -4.743  31.652  40.445  1.00  0.00              
ATOM   3317 2HB  ASP A 206      -5.671  30.348  39.664  1.00  0.00              
ATOM   3318  N   ILE A 207      -9.017  32.124  39.208  1.00  0.00              
ATOM   3319  CA  ILE A 207     -10.239  31.726  38.519  1.00  0.00              
ATOM   3320  C   ILE A 207     -10.212  32.153  37.057  1.00  0.00              
ATOM   3321  O   ILE A 207     -10.999  31.669  36.245  1.00  0.00              
ATOM   3322  CB  ILE A 207     -11.488  32.321  39.194  1.00  0.00              
ATOM   3323  CG1 ILE A 207     -11.458  33.850  39.119  1.00  0.00              
ATOM   3324  CG2 ILE A 207     -11.583  31.858  40.641  1.00  0.00              
ATOM   3325  CD1 ILE A 207     -12.746  34.508  39.557  1.00  0.00              
ATOM   3326  H   ILE A 207      -8.893  33.090  39.474  1.00  0.00              
ATOM   3327  HA  ILE A 207     -10.328  30.642  38.490  1.00  0.00              
ATOM   3328  HB  ILE A 207     -12.375  31.997  38.650  1.00  0.00              
ATOM   3329 1HG1 ILE A 207     -10.642  34.191  39.754  1.00  0.00              
ATOM   3330 2HG1 ILE A 207     -11.247  34.119  38.083  1.00  0.00              
ATOM   3331 1HG2 ILE A 207     -12.470  32.288  41.103  1.00  0.00              
ATOM   3332 2HG2 ILE A 207     -11.649  30.772  40.670  1.00  0.00              
ATOM   3333 3HG2 ILE A 207     -10.696  32.183  41.185  1.00  0.00              
ATOM   3334 1HD1 ILE A 207     -12.649  35.591  39.476  1.00  0.00              
ATOM   3335 2HD1 ILE A 207     -13.565  34.170  38.921  1.00  0.00              
ATOM   3336 3HD1 ILE A 207     -12.958  34.242  40.592  1.00  0.00              
ATOM   3337  N   GLY A 208      -9.301  33.062  36.729  1.00  0.00              
ATOM   3338  CA  GLY A 208      -9.293  33.699  35.418  1.00  0.00              
ATOM   3339  C   GLY A 208      -9.430  35.212  35.539  1.00  0.00              
ATOM   3340  O   GLY A 208      -9.373  35.763  36.637  1.00  0.00              
ATOM   3341  H   GLY A 208      -8.596  33.318  37.405  1.00  0.00              
ATOM   3342 1HA  GLY A 208      -8.355  33.467  34.914  1.00  0.00              
ATOM   3343 2HA  GLY A 208     -10.124  33.314  34.829  1.00  0.00              
ATOM   3344  N   ALA A 209      -9.611  35.878  34.403  1.00  0.00              
ATOM   3345  CA  ALA A 209      -9.750  37.329  34.380  1.00  0.00              
ATOM   3346  C   ALA A 209     -10.687  37.775  33.266  1.00  0.00              
ATOM   3347  O   ALA A 209     -10.858  37.075  32.267  1.00  0.00              
ATOM   3348  CB  ALA A 209      -8.387  37.988  34.226  1.00  0.00              
ATOM   3349  H   ALA A 209      -9.655  35.365  33.534  1.00  0.00              
ATOM   3350  HA  ALA A 209     -10.190  37.654  35.324  1.00  0.00              
ATOM   3351 1HB  ALA A 209      -8.509  39.072  34.210  1.00  0.00              
ATOM   3352 2HB  ALA A 209      -7.750  37.707  35.065  1.00  0.00              
ATOM   3353 3HB  ALA A 209      -7.928  37.661  33.295  1.00  0.00              
ATOM   3354  N   GLY A 210     -11.294  38.945  33.443  1.00  0.00              
ATOM   3355  CA  GLY A 210     -12.201  39.495  32.443  1.00  0.00              
ATOM   3356  C   GLY A 210     -13.439  38.623  32.280  1.00  0.00              
ATOM   3357  O   GLY A 210     -14.185  38.404  33.235  1.00  0.00              
ATOM   3358  H   GLY A 210     -11.123  39.464  34.291  1.00  0.00              
ATOM   3359 1HA  GLY A 210     -12.509  40.494  32.752  1.00  0.00              
ATOM   3360 2HA  GLY A 210     -11.682  39.556  31.486  1.00  0.00              
ATOM   3361  N   ARG A 211     -13.653  38.127  31.066  1.00  0.00              
ATOM   3362  CA  ARG A 211     -14.754  37.212  30.795  1.00  0.00              
ATOM   3363  C   ARG A 211     -14.356  35.770  31.086  1.00  0.00              
ATOM   3364  O   ARG A 211     -15.180  34.859  31.008  1.00  0.00              
ATOM   3365  CB  ARG A 211     -15.295  37.365  29.382  1.00  0.00              
ATOM   3366  CG  ARG A 211     -15.964  38.701  29.095  1.00  0.00              
ATOM   3367  CD  ARG A 211     -16.491  38.837  27.712  1.00  0.00              
ATOM   3368  NE  ARG A 211     -17.550  37.901  27.376  1.00  0.00              
ATOM   3369  CZ  ARG A 211     -18.245  37.914  26.222  1.00  0.00              
ATOM   3370  NH1 ARG A 211     -18.023  38.832  25.308  1.00  0.00              
ATOM   3371  NH2 ARG A 211     -19.175  36.992  26.041  1.00  0.00              
ATOM   3372  H   ARG A 211     -13.037  38.393  30.311  1.00  0.00              
ATOM   3373  HA  ARG A 211     -15.594  37.440  31.452  1.00  0.00              
ATOM   3374 1HB  ARG A 211     -14.453  37.232  28.704  1.00  0.00              
ATOM   3375 2HB  ARG A 211     -16.016  36.563  29.227  1.00  0.00              
ATOM   3376 1HG  ARG A 211     -16.798  38.826  29.785  1.00  0.00              
ATOM   3377 2HG  ARG A 211     -15.236  39.495  29.258  1.00  0.00              
ATOM   3378 1HD  ARG A 211     -16.890  39.842  27.584  1.00  0.00              
ATOM   3379 2HD  ARG A 211     -15.675  38.676  27.006  1.00  0.00              
ATOM   3380  HE  ARG A 211     -17.924  37.129  27.913  1.00  0.00              
ATOM   3381 1HH1 ARG A 211     -17.322  39.540  25.467  1.00  0.00              
ATOM   3382 2HH1 ARG A 211     -18.555  38.824  24.448  1.00  0.00              
ATOM   3383 1HH2 ARG A 211     -19.346  36.303  26.762  1.00  0.00              
ATOM   3384 2HH2 ARG A 211     -19.710  36.979  25.186  1.00  0.00              
ATOM   3385  N   GLY A 212     -13.086  35.569  31.422  1.00  0.00              
ATOM   3386  CA  GLY A 212     -12.565  34.233  31.687  1.00  0.00              
ATOM   3387  C   GLY A 212     -12.579  33.924  33.179  1.00  0.00              
ATOM   3388  O   GLY A 212     -12.039  32.909  33.617  1.00  0.00              
ATOM   3389  H   GLY A 212     -12.464  36.362  31.493  1.00  0.00              
ATOM   3390 1HA  GLY A 212     -13.184  33.501  31.167  1.00  0.00              
ATOM   3391 2HA  GLY A 212     -11.542  34.169  31.320  1.00  0.00              
ATOM   3392  N   LYS A 213     -13.201  34.805  33.955  1.00  0.00              
ATOM   3393  CA  LYS A 213     -13.368  34.581  35.386  1.00  0.00              
ATOM   3394  C   LYS A 213     -14.259  33.375  35.653  1.00  0.00              
ATOM   3395  O   LYS A 213     -15.369  33.282  35.131  1.00  0.00              
ATOM   3396  CB  LYS A 213     -13.952  35.825  36.057  1.00  0.00              
ATOM   3397  CG  LYS A 213     -12.996  37.009  36.128  1.00  0.00              
ATOM   3398  CD  LYS A 213     -13.614  38.175  36.885  1.00  0.00              
ATOM   3399  CE  LYS A 213     -12.651  39.349  36.978  1.00  0.00              
ATOM   3400  NZ  LYS A 213     -13.233  40.488  37.738  1.00  0.00              
ATOM   3401  H   LYS A 213     -13.566  35.652  33.544  1.00  0.00              
ATOM   3402  HA  LYS A 213     -12.402  34.361  35.841  1.00  0.00              
ATOM   3403 1HB  LYS A 213     -14.839  36.108  35.491  1.00  0.00              
ATOM   3404 2HB  LYS A 213     -14.244  35.536  37.067  1.00  0.00              
ATOM   3405 1HG  LYS A 213     -12.084  36.689  36.633  1.00  0.00              
ATOM   3406 2HG  LYS A 213     -12.758  37.321  35.112  1.00  0.00              
ATOM   3407 1HD  LYS A 213     -14.520  38.487  36.364  1.00  0.00              
ATOM   3408 2HD  LYS A 213     -13.873  37.839  37.889  1.00  0.00              
ATOM   3409 1HE  LYS A 213     -11.743  39.009  37.473  1.00  0.00              
ATOM   3410 2HE  LYS A 213     -12.412  39.674  35.965  1.00  0.00              
ATOM   3411 1HZ  LYS A 213     -12.564  41.244  37.776  1.00  0.00              
ATOM   3412 2HZ  LYS A 213     -14.075  40.805  37.279  1.00  0.00              
ATOM   3413 3HZ  LYS A 213     -13.455  40.187  38.677  1.00  0.00              
ATOM   3414  N   TYR A 214     -13.765  32.450  36.471  1.00  0.00              
ATOM   3415  CA  TYR A 214     -14.453  31.187  36.704  1.00  0.00              
ATOM   3416  C   TYR A 214     -14.510  30.348  35.433  1.00  0.00              
ATOM   3417  O   TYR A 214     -15.393  29.506  35.273  1.00  0.00              
ATOM   3418  CB  TYR A 214     -15.868  31.436  37.232  1.00  0.00              
ATOM   3419  CG  TYR A 214     -15.917  32.322  38.457  1.00  0.00              
ATOM   3420  CD1 TYR A 214     -16.464  33.594  38.395  1.00  0.00              
ATOM   3421  CD2 TYR A 214     -15.416  31.881  39.673  1.00  0.00              
ATOM   3422  CE1 TYR A 214     -16.511  34.408  39.510  1.00  0.00              
ATOM   3423  CE2 TYR A 214     -15.458  32.685  40.796  1.00  0.00              
ATOM   3424  CZ  TYR A 214     -16.007  33.949  40.711  1.00  0.00              
ATOM   3425  OH  TYR A 214     -16.052  34.754  41.826  1.00  0.00              
ATOM   3426  H   TYR A 214     -12.889  32.629  36.943  1.00  0.00              
ATOM   3427  HA  TYR A 214     -13.906  30.598  37.441  1.00  0.00              
ATOM   3428 1HB  TYR A 214     -16.435  31.900  36.425  1.00  0.00              
ATOM   3429 2HB  TYR A 214     -16.299  30.464  37.469  1.00  0.00              
ATOM   3430  HD1 TYR A 214     -16.860  33.951  37.444  1.00  0.00              
ATOM   3431  HD2 TYR A 214     -14.984  30.883  39.733  1.00  0.00              
ATOM   3432  HE1 TYR A 214     -16.945  35.406  39.447  1.00  0.00              
ATOM   3433  HE2 TYR A 214     -15.058  32.321  41.742  1.00  0.00              
ATOM   3434  HH  TYR A 214     -15.676  34.337  42.605  1.00  0.00              
ATOM   3435  N   TYR A 215     -13.563  30.584  34.531  1.00  0.00              
ATOM   3436  CA  TYR A 215     -13.409  29.750  33.346  1.00  0.00              
ATOM   3437  C   TYR A 215     -11.977  29.249  33.207  1.00  0.00              
ATOM   3438  O   TYR A 215     -11.628  28.604  32.218  1.00  0.00              
ATOM   3439  CB  TYR A 215     -13.820  30.524  32.091  1.00  0.00              
ATOM   3440  CG  TYR A 215     -15.287  30.892  32.050  1.00  0.00              
ATOM   3441  CD1 TYR A 215     -15.710  32.171  32.377  1.00  0.00              
ATOM   3442  CD2 TYR A 215     -16.244  29.957  31.682  1.00  0.00              
ATOM   3443  CE1 TYR A 215     -17.048  32.512  32.341  1.00  0.00              
ATOM   3444  CE2 TYR A 215     -17.585  30.287  31.642  1.00  0.00              
ATOM   3445  CZ  TYR A 215     -17.983  31.567  31.973  1.00  0.00              
ATOM   3446  OH  TYR A 215     -19.317  31.901  31.935  1.00  0.00              
ATOM   3447  H   TYR A 215     -12.934  31.363  34.671  1.00  0.00              
ATOM   3448  HA  TYR A 215     -14.041  28.865  33.432  1.00  0.00              
ATOM   3449 1HB  TYR A 215     -13.217  31.432  32.060  1.00  0.00              
ATOM   3450 2HB  TYR A 215     -13.578  29.897  31.233  1.00  0.00              
ATOM   3451  HD1 TYR A 215     -14.966  32.913  32.668  1.00  0.00              
ATOM   3452  HD2 TYR A 215     -15.922  28.949  31.421  1.00  0.00              
ATOM   3453  HE1 TYR A 215     -17.367  33.521  32.602  1.00  0.00              
ATOM   3454  HE2 TYR A 215     -18.322  29.539  31.350  1.00  0.00              
ATOM   3455  HH  TYR A 215     -19.880  31.171  31.664  1.00  0.00              
ATOM   3456  N   ALA A 216     -11.152  29.551  34.203  1.00  0.00              
ATOM   3457  CA  ALA A 216      -9.801  29.004  34.273  1.00  0.00              
ATOM   3458  C   ALA A 216      -9.600  28.193  35.547  1.00  0.00              
ATOM   3459  O   ALA A 216      -8.879  28.611  36.451  1.00  0.00              
ATOM   3460  CB  ALA A 216      -8.772  30.119  34.182  1.00  0.00              
ATOM   3461  H   ALA A 216     -11.467  30.174  34.931  1.00  0.00              
ATOM   3462  HA  ALA A 216      -9.656  28.325  33.430  1.00  0.00              
ATOM   3463 1HB  ALA A 216      -7.770  29.694  34.234  1.00  0.00              
ATOM   3464 2HB  ALA A 216      -8.891  30.649  33.236  1.00  0.00              
ATOM   3465 3HB  ALA A 216      -8.915  30.813  35.007  1.00  0.00              
ATOM   3466  N   VAL A 217     -10.241  27.032  35.612  1.00  0.00              
ATOM   3467  CA  VAL A 217     -10.211  26.205  36.812  1.00  0.00              
ATOM   3468  C   VAL A 217      -8.823  25.620  37.043  1.00  0.00              
ATOM   3469  O   VAL A 217      -8.288  24.911  36.190  1.00  0.00              
ATOM   3470  CB  VAL A 217     -11.234  25.056  36.731  1.00  0.00              
ATOM   3471  CG1 VAL A 217     -11.115  24.150  37.948  1.00  0.00              
ATOM   3472  CG2 VAL A 217     -12.647  25.609  36.618  1.00  0.00              
ATOM   3473  H   VAL A 217     -10.765  26.712  34.808  1.00  0.00              
ATOM   3474  HA  VAL A 217     -10.417  26.795  37.705  1.00  0.00              
ATOM   3475  HB  VAL A 217     -11.047  24.477  35.826  1.00  0.00              
ATOM   3476 1HG1 VAL A 217     -11.845  23.344  37.874  1.00  0.00              
ATOM   3477 2HG1 VAL A 217     -10.110  23.727  37.988  1.00  0.00              
ATOM   3478 3HG1 VAL A 217     -11.303  24.728  38.853  1.00  0.00              
ATOM   3479 1HG2 VAL A 217     -13.358  24.783  36.562  1.00  0.00              
ATOM   3480 2HG2 VAL A 217     -12.869  26.220  37.492  1.00  0.00              
ATOM   3481 3HG2 VAL A 217     -12.729  26.219  35.718  1.00  0.00              
ATOM   3482  N   ASN A 218      -8.245  25.922  38.200  1.00  0.00              
ATOM   3483  CA  ASN A 218      -6.913  25.436  38.540  1.00  0.00              
ATOM   3484  C   ASN A 218      -6.938  24.611  39.820  1.00  0.00              
ATOM   3485  O   ASN A 218      -7.074  25.153  40.917  1.00  0.00              
ATOM   3486  CB  ASN A 218      -5.923  26.578  38.671  1.00  0.00              
ATOM   3487  CG  ASN A 218      -5.684  27.322  37.388  1.00  0.00              
ATOM   3488  OD1 ASN A 218      -5.055  26.809  36.456  1.00  0.00              
ATOM   3489  ND2 ASN A 218      -6.110  28.560  37.364  1.00  0.00              
ATOM   3490  H   ASN A 218      -8.740  26.502  38.862  1.00  0.00              
ATOM   3491  HA  ASN A 218      -6.548  24.776  37.753  1.00  0.00              
ATOM   3492 1HB  ASN A 218      -6.002  27.295  39.491  1.00  0.00              
ATOM   3493 2HB  ASN A 218      -5.079  25.911  38.852  1.00  0.00              
ATOM   3494 1HD2 ASN A 218      -5.987  29.117  36.541  1.00  0.00              
ATOM   3495 2HD2 ASN A 218      -6.561  28.949  38.167  1.00  0.00              
ATOM   3496  N   VAL A 219      -6.804  23.296  39.674  1.00  0.00              
ATOM   3497  CA  VAL A 219      -6.978  22.380  40.793  1.00  0.00              
ATOM   3498  C   VAL A 219      -5.637  21.991  41.402  1.00  0.00              
ATOM   3499  O   VAL A 219      -4.854  21.264  40.792  1.00  0.00              
ATOM   3500  CB  VAL A 219      -7.727  21.103  40.366  1.00  0.00              
ATOM   3501  CG1 VAL A 219      -7.877  20.154  41.545  1.00  0.00              
ATOM   3502  CG2 VAL A 219      -9.089  21.452  39.788  1.00  0.00              
ATOM   3503  H   VAL A 219      -6.574  22.924  38.762  1.00  0.00              
ATOM   3504  HA  VAL A 219      -7.530  22.849  41.609  1.00  0.00              
ATOM   3505  HB  VAL A 219      -7.164  20.612  39.572  1.00  0.00              
ATOM   3506 1HG1 VAL A 219      -8.407  19.257  41.225  1.00  0.00              
ATOM   3507 2HG1 VAL A 219      -6.890  19.878  41.917  1.00  0.00              
ATOM   3508 3HG1 VAL A 219      -8.440  20.644  42.339  1.00  0.00              
ATOM   3509 1HG2 VAL A 219      -9.605  20.539  39.491  1.00  0.00              
ATOM   3510 2HG2 VAL A 219      -9.681  21.973  40.542  1.00  0.00              
ATOM   3511 3HG2 VAL A 219      -8.962  22.096  38.918  1.00  0.00              
ATOM   3512  N   PRO A 220      -5.378  22.481  42.611  1.00  0.00              
ATOM   3513  CA  PRO A 220      -4.135  22.178  43.310  1.00  0.00              
ATOM   3514  C   PRO A 220      -4.170  20.783  43.918  1.00  0.00              
ATOM   3515  O   PRO A 220      -5.025  20.479  44.750  1.00  0.00              
ATOM   3516  CB  PRO A 220      -4.031  23.271  44.379  1.00  0.00              
ATOM   3517  CG  PRO A 220      -5.445  23.593  44.719  1.00  0.00              
ATOM   3518  CD  PRO A 220      -6.210  23.442  43.430  1.00  0.00              
ATOM   3519  HA  PRO A 220      -3.261  22.174  42.641  1.00  0.00              
ATOM   3520 1HB  PRO A 220      -3.479  22.917  45.262  1.00  0.00              
ATOM   3521 2HB  PRO A 220      -3.500  24.157  43.999  1.00  0.00              
ATOM   3522 1HG  PRO A 220      -5.834  22.914  45.491  1.00  0.00              
ATOM   3523 2HG  PRO A 220      -5.535  24.616  45.113  1.00  0.00              
ATOM   3524 1HD  PRO A 220      -7.220  23.038  43.591  1.00  0.00              
ATOM   3525 2HD  PRO A 220      -6.328  24.399  42.902  1.00  0.00              
ATOM   3526  N   LEU A 221      -3.239  19.935  43.496  1.00  0.00              
ATOM   3527  CA  LEU A 221      -3.100  18.601  44.069  1.00  0.00              
ATOM   3528  C   LEU A 221      -1.753  18.434  44.759  1.00  0.00              
ATOM   3529  O   LEU A 221      -0.863  19.273  44.614  1.00  0.00              
ATOM   3530  CB  LEU A 221      -3.279  17.535  42.980  1.00  0.00              
ATOM   3531  CG  LEU A 221      -4.581  17.636  42.176  1.00  0.00              
ATOM   3532  CD1 LEU A 221      -4.591  16.591  41.067  1.00  0.00              
ATOM   3533  CD2 LEU A 221      -5.769  17.445  43.107  1.00  0.00              
ATOM   3534  H   LEU A 221      -2.609  20.222  42.760  1.00  0.00              
ATOM   3535  HA  LEU A 221      -3.859  18.453  44.836  1.00  0.00              
ATOM   3536 1HB  LEU A 221      -2.429  17.786  42.347  1.00  0.00              
ATOM   3537 2HB  LEU A 221      -3.152  16.528  43.376  1.00  0.00              
ATOM   3538  HG  LEU A 221      -4.635  18.646  41.770  1.00  0.00              
ATOM   3539 1HD1 LEU A 221      -5.519  16.669  40.502  1.00  0.00              
ATOM   3540 2HD1 LEU A 221      -3.746  16.761  40.400  1.00  0.00              
ATOM   3541 3HD1 LEU A 221      -4.516  15.597  41.504  1.00  0.00              
ATOM   3542 1HD2 LEU A 221      -6.695  17.515  42.534  1.00  0.00              
ATOM   3543 2HD2 LEU A 221      -5.709  16.463  43.580  1.00  0.00              
ATOM   3544 3HD2 LEU A 221      -5.757  18.217  43.875  1.00  0.00              
ATOM   3545  N   ARG A 222      -1.608  17.346  45.507  1.00  0.00              
ATOM   3546  CA  ARG A 222      -0.346  17.036  46.170  1.00  0.00              
ATOM   3547  C   ARG A 222       0.207  15.696  45.702  1.00  0.00              
ATOM   3548  O   ARG A 222      -0.378  15.041  44.839  1.00  0.00              
ATOM   3549  CB  ARG A 222      -0.466  17.089  47.686  1.00  0.00              
ATOM   3550  CG  ARG A 222      -0.762  18.467  48.256  1.00  0.00              
ATOM   3551  CD  ARG A 222       0.312  19.467  48.027  1.00  0.00              
ATOM   3552  NE  ARG A 222       1.612  19.085  48.552  1.00  0.00              
ATOM   3553  CZ  ARG A 222       2.745  19.794  48.380  1.00  0.00              
ATOM   3554  NH1 ARG A 222       2.752  20.900  47.668  1.00  0.00              
ATOM   3555  NH2 ARG A 222       3.858  19.335  48.926  1.00  0.00              
ATOM   3556  H   ARG A 222      -2.392  16.720  45.621  1.00  0.00              
ATOM   3557  HA  ARG A 222       0.401  17.787  45.913  1.00  0.00              
ATOM   3558 1HB  ARG A 222      -1.268  16.405  47.966  1.00  0.00              
ATOM   3559 2HB  ARG A 222       0.478  16.729  48.093  1.00  0.00              
ATOM   3560 1HG  ARG A 222      -1.676  18.845  47.797  1.00  0.00              
ATOM   3561 2HG  ARG A 222      -0.910  18.372  49.334  1.00  0.00              
ATOM   3562 1HD  ARG A 222       0.425  19.625  46.955  1.00  0.00              
ATOM   3563 2HD  ARG A 222       0.029  20.406  48.505  1.00  0.00              
ATOM   3564  HE  ARG A 222       1.875  18.276  49.099  1.00  0.00              
ATOM   3565 1HH1 ARG A 222       1.896  21.228  47.243  1.00  0.00              
ATOM   3566 2HH1 ARG A 222       3.611  21.418  47.552  1.00  0.00              
ATOM   3567 1HH2 ARG A 222       3.840  18.474  49.455  1.00  0.00              
ATOM   3568 2HH2 ARG A 222       4.721  19.848  48.812  1.00  0.00              
ATOM   3569  N   ASP A 223       1.337  15.295  46.276  1.00  0.00              
ATOM   3570  CA  ASP A 223       2.078  14.141  45.783  1.00  0.00              
ATOM   3571  C   ASP A 223       1.433  12.838  46.234  1.00  0.00              
ATOM   3572  O   ASP A 223       0.977  12.722  47.373  1.00  0.00              
ATOM   3573  CB  ASP A 223       3.534  14.198  46.251  1.00  0.00              
ATOM   3574  CG  ASP A 223       4.487  13.320  45.452  1.00  0.00              
ATOM   3575  OD1 ASP A 223       4.393  12.120  45.562  1.00  0.00              
ATOM   3576  OD2 ASP A 223       5.192  13.844  44.622  1.00  0.00              
ATOM   3577  H   ASP A 223       1.689  15.803  47.073  1.00  0.00              
ATOM   3578  HA  ASP A 223       2.063  14.132  44.691  1.00  0.00              
ATOM   3579 1HB  ASP A 223       3.934  15.211  46.305  1.00  0.00              
ATOM   3580 2HB  ASP A 223       3.427  13.794  47.258  1.00  0.00              
ATOM   3581  N   GLY A 224       1.400  11.858  45.339  1.00  0.00              
ATOM   3582  CA  GLY A 224       1.010  10.500  45.702  1.00  0.00              
ATOM   3583  C   GLY A 224      -0.503  10.378  45.837  1.00  0.00              
ATOM   3584  O   GLY A 224      -1.004   9.538  46.585  1.00  0.00              
ATOM   3585  H   GLY A 224       1.650  12.057  44.381  1.00  0.00              
ATOM   3586 1HA  GLY A 224       1.353   9.811  44.931  1.00  0.00              
ATOM   3587 2HA  GLY A 224       1.474  10.239  46.653  1.00  0.00              
ATOM   3588  N   ILE A 225      -1.226  11.223  45.110  1.00  0.00              
ATOM   3589  CA  ILE A 225      -2.683  11.183  45.114  1.00  0.00              
ATOM   3590  C   ILE A 225      -3.198   9.834  44.629  1.00  0.00              
ATOM   3591  O   ILE A 225      -2.813   9.359  43.561  1.00  0.00              
ATOM   3592  CB  ILE A 225      -3.282  12.296  44.233  1.00  0.00              
ATOM   3593  CG1 ILE A 225      -4.735  12.567  44.630  1.00  0.00              
ATOM   3594  CG2 ILE A 225      -3.189  11.918  42.763  1.00  0.00              
ATOM   3595  CD1 ILE A 225      -5.313  13.820  44.014  1.00  0.00              
ATOM   3596  H   ILE A 225      -0.754  11.911  44.540  1.00  0.00              
ATOM   3597  HA  ILE A 225      -3.067  11.278  46.129  1.00  0.00              
ATOM   3598  HB  ILE A 225      -2.732  13.220  44.406  1.00  0.00              
ATOM   3599 1HG1 ILE A 225      -5.323  11.703  44.317  1.00  0.00              
ATOM   3600 2HG1 ILE A 225      -4.765  12.650  45.717  1.00  0.00              
ATOM   3601 1HG2 ILE A 225      -3.617  12.715  42.155  1.00  0.00              
ATOM   3602 2HG2 ILE A 225      -2.146  11.775  42.489  1.00  0.00              
ATOM   3603 3HG2 ILE A 225      -3.741  10.994  42.589  1.00  0.00              
ATOM   3604 1HD1 ILE A 225      -6.345  13.945  44.341  1.00  0.00              
ATOM   3605 2HD1 ILE A 225      -4.727  14.684  44.327  1.00  0.00              
ATOM   3606 3HD1 ILE A 225      -5.286  13.738  42.928  1.00  0.00              
ATOM   3607  N   THR A 226      -4.073   9.221  45.420  1.00  0.00              
ATOM   3608  CA  THR A 226      -4.584   7.892  45.111  1.00  0.00              
ATOM   3609  C   THR A 226      -5.775   7.966  44.163  1.00  0.00              
ATOM   3610  O   THR A 226      -6.251   9.052  43.834  1.00  0.00              
ATOM   3611  CB  THR A 226      -5.003   7.136  46.386  1.00  0.00              
ATOM   3612  OG1 THR A 226      -6.150   7.772  46.965  1.00  0.00              
ATOM   3613  CG2 THR A 226      -3.867   7.126  47.397  1.00  0.00              
ATOM   3614  H   THR A 226      -4.390   9.688  46.257  1.00  0.00              
ATOM   3615  HA  THR A 226      -3.818   7.311  44.598  1.00  0.00              
ATOM   3616  HB  THR A 226      -5.262   6.111  46.122  1.00  0.00              
ATOM   3617  HG1 THR A 226      -6.586   7.161  47.565  1.00  0.00              
ATOM   3618 1HG2 THR A 226      -4.183   6.588  48.291  1.00  0.00              
ATOM   3619 2HG2 THR A 226      -2.998   6.633  46.964  1.00  0.00              
ATOM   3620 3HG2 THR A 226      -3.609   8.151  47.663  1.00  0.00              
ATOM   3621  N   ASP A 227      -6.250   6.805  43.727  1.00  0.00              
ATOM   3622  CA  ASP A 227      -7.448   6.731  42.898  1.00  0.00              
ATOM   3623  C   ASP A 227      -8.626   7.423  43.571  1.00  0.00              
ATOM   3624  O   ASP A 227      -9.314   8.238  42.955  1.00  0.00              
ATOM   3625  CB  ASP A 227      -7.799   5.273  42.592  1.00  0.00              
ATOM   3626  CG  ASP A 227      -6.871   4.599  41.589  1.00  0.00              
ATOM   3627  OD1 ASP A 227      -6.137   5.295  40.929  1.00  0.00              
ATOM   3628  OD2 ASP A 227      -6.788   3.394  41.606  1.00  0.00              
ATOM   3629  H   ASP A 227      -5.770   5.951  43.975  1.00  0.00              
ATOM   3630  HA  ASP A 227      -7.279   7.253  41.957  1.00  0.00              
ATOM   3631 1HB  ASP A 227      -7.884   4.650  43.483  1.00  0.00              
ATOM   3632 2HB  ASP A 227      -8.783   5.403  42.143  1.00  0.00              
ATOM   3633  N   GLU A 228      -8.855   7.093  44.837  1.00  0.00              
ATOM   3634  CA  GLU A 228      -9.957   7.675  45.595  1.00  0.00              
ATOM   3635  C   GLU A 228      -9.753   9.170  45.803  1.00  0.00              
ATOM   3636  O   GLU A 228     -10.668   9.966  45.595  1.00  0.00              
ATOM   3637  CB  GLU A 228     -10.109   6.971  46.946  1.00  0.00              
ATOM   3638  CG  GLU A 228     -10.629   5.543  46.855  1.00  0.00              
ATOM   3639  CD  GLU A 228     -10.625   4.875  48.202  1.00  0.00              
ATOM   3640  OE1 GLU A 228     -10.171   5.480  49.143  1.00  0.00              
ATOM   3641  OE2 GLU A 228     -11.179   3.807  48.314  1.00  0.00              
ATOM   3642  H   GLU A 228      -8.249   6.421  45.288  1.00  0.00              
ATOM   3643  HA  GLU A 228     -10.888   7.565  45.036  1.00  0.00              
ATOM   3644 1HB  GLU A 228      -9.126   6.969  47.416  1.00  0.00              
ATOM   3645 2HB  GLU A 228     -10.797   7.570  47.542  1.00  0.00              
ATOM   3646 1HG  GLU A 228     -11.624   5.471  46.418  1.00  0.00              
ATOM   3647 2HG  GLU A 228      -9.910   5.049  46.204  1.00  0.00              
ATOM   3648  N   SER A 229      -8.546   9.545  46.214  1.00  0.00              
ATOM   3649  CA  SER A 229      -8.224  10.945  46.466  1.00  0.00              
ATOM   3650  C   SER A 229      -8.493  11.802  45.235  1.00  0.00              
ATOM   3651  O   SER A 229      -9.117  12.859  45.330  1.00  0.00              
ATOM   3652  CB  SER A 229      -6.776  11.078  46.894  1.00  0.00              
ATOM   3653  OG  SER A 229      -6.518  10.400  48.094  1.00  0.00              
ATOM   3654  H   SER A 229      -7.835   8.843  46.357  1.00  0.00              
ATOM   3655  HA  SER A 229      -8.744  11.361  47.329  1.00  0.00              
ATOM   3656 1HB  SER A 229      -6.142  10.665  46.111  1.00  0.00              
ATOM   3657 2HB  SER A 229      -6.547  12.134  47.028  1.00  0.00              
ATOM   3658  HG  SER A 229      -6.437   9.461  47.918  1.00  0.00              
ATOM   3659  N   TYR A 230      -8.020  11.340  44.083  1.00  0.00              
ATOM   3660  CA  TYR A 230      -8.133  12.105  42.848  1.00  0.00              
ATOM   3661  C   TYR A 230      -9.579  12.181  42.377  1.00  0.00              
ATOM   3662  O   TYR A 230     -10.100  13.265  42.110  1.00  0.00              
ATOM   3663  CB  TYR A 230      -7.257  11.487  41.755  1.00  0.00              
ATOM   3664  CG  TYR A 230      -7.310  12.226  40.436  1.00  0.00              
ATOM   3665  CD1 TYR A 230      -6.618  13.415  40.258  1.00  0.00              
ATOM   3666  CD2 TYR A 230      -8.051  11.731  39.374  1.00  0.00              
ATOM   3667  CE1 TYR A 230      -6.663  14.094  39.055  1.00  0.00              
ATOM   3668  CE2 TYR A 230      -8.103  12.401  38.167  1.00  0.00              
ATOM   3669  CZ  TYR A 230      -7.408  13.582  38.011  1.00  0.00              
ATOM   3670  OH  TYR A 230      -7.455  14.253  36.811  1.00  0.00              
ATOM   3671  H   TYR A 230      -7.572  10.435  44.064  1.00  0.00              
ATOM   3672  HA  TYR A 230      -7.807  13.131  43.016  1.00  0.00              
ATOM   3673 1HB  TYR A 230      -6.231  11.482  42.128  1.00  0.00              
ATOM   3674 2HB  TYR A 230      -7.596  10.462  41.612  1.00  0.00              
ATOM   3675  HD1 TYR A 230      -6.032  13.813  41.087  1.00  0.00              
ATOM   3676  HD2 TYR A 230      -8.597  10.797  39.503  1.00  0.00              
ATOM   3677  HE1 TYR A 230      -6.116  15.028  38.928  1.00  0.00              
ATOM   3678  HE2 TYR A 230      -8.691  11.996  37.343  1.00  0.00              
ATOM   3679  HH  TYR A 230      -6.851  14.999  36.773  1.00  0.00              
ATOM   3680  N   GLN A 231     -10.227  11.025  42.279  1.00  0.00              
ATOM   3681  CA  GLN A 231     -11.574  10.945  41.726  1.00  0.00              
ATOM   3682  C   GLN A 231     -12.573  11.689  42.602  1.00  0.00              
ATOM   3683  O   GLN A 231     -13.573  12.215  42.112  1.00  0.00              
ATOM   3684  CB  GLN A 231     -12.006   9.483  41.577  1.00  0.00              
ATOM   3685  CG  GLN A 231     -11.325   8.746  40.437  1.00  0.00              
ATOM   3686  CD  GLN A 231     -11.741   7.289  40.360  1.00  0.00              
ATOM   3687  OE1 GLN A 231     -12.554   6.818  41.159  1.00  0.00              
ATOM   3688  NE2 GLN A 231     -11.181   6.565  39.396  1.00  0.00              
ATOM   3689  H   GLN A 231      -9.774  10.180  42.593  1.00  0.00              
ATOM   3690  HA  GLN A 231     -11.598  11.427  40.749  1.00  0.00              
ATOM   3691 1HB  GLN A 231     -11.780   8.990  42.523  1.00  0.00              
ATOM   3692 2HB  GLN A 231     -13.084   9.489  41.419  1.00  0.00              
ATOM   3693 1HG  GLN A 231     -11.287   9.137  39.420  1.00  0.00              
ATOM   3694 2HG  GLN A 231     -10.331   8.798  40.882  1.00  0.00              
ATOM   3695 1HE2 GLN A 231     -11.417   5.597  39.296  1.00  0.00              
ATOM   3696 2HE2 GLN A 231     -10.525   6.987  38.771  1.00  0.00              
ATOM   3697  N   SER A 232     -12.296  11.734  43.900  1.00  0.00              
ATOM   3698  CA  SER A 232     -13.194  12.376  44.854  1.00  0.00              
ATOM   3699  C   SER A 232     -13.238  13.884  44.639  1.00  0.00              
ATOM   3700  O   SER A 232     -14.161  14.559  45.096  1.00  0.00              
ATOM   3701  CB  SER A 232     -12.763  12.057  46.273  1.00  0.00              
ATOM   3702  OG  SER A 232     -11.562  12.693  46.613  1.00  0.00              
ATOM   3703  H   SER A 232     -11.442  11.313  44.237  1.00  0.00              
ATOM   3704  HA  SER A 232     -14.205  11.970  44.838  1.00  0.00              
ATOM   3705 1HB  SER A 232     -13.545  12.388  46.956  1.00  0.00              
ATOM   3706 2HB  SER A 232     -12.634  10.980  46.364  1.00  0.00              
ATOM   3707  HG  SER A 232     -10.944  12.622  45.881  1.00  0.00              
ATOM   3708  N   ILE A 233     -12.236  14.407  43.940  1.00  0.00              
ATOM   3709  CA  ILE A 233     -12.186  15.828  43.619  1.00  0.00              
ATOM   3710  C   ILE A 233     -12.112  16.050  42.114  1.00  0.00              
ATOM   3711  O   ILE A 233     -11.811  17.151  41.653  1.00  0.00              
ATOM   3712  CB  ILE A 233     -10.984  16.517  44.289  1.00  0.00              
ATOM   3713  CG1 ILE A 233      -9.677  15.842  43.866  1.00  0.00              
ATOM   3714  CG2 ILE A 233     -11.133  16.493  45.802  1.00  0.00              
ATOM   3715  CD1 ILE A 233      -9.209  16.232  42.483  1.00  0.00              
ATOM   3716  H   ILE A 233     -11.490  13.805  43.626  1.00  0.00              
ATOM   3717  HA  ILE A 233     -13.107  16.324  43.926  1.00  0.00              
ATOM   3718  HB  ILE A 233     -10.929  17.550  43.946  1.00  0.00              
ATOM   3719 1HG1 ILE A 233      -8.918  16.116  44.598  1.00  0.00              
ATOM   3720 2HG1 ILE A 233      -9.843  14.765  43.902  1.00  0.00              
ATOM   3721 1HG2 ILE A 233     -10.275  16.983  46.260  1.00  0.00              
ATOM   3722 2HG2 ILE A 233     -12.044  17.017  46.087  1.00  0.00              
ATOM   3723 3HG2 ILE A 233     -11.186  15.460  46.147  1.00  0.00              
ATOM   3724 1HD1 ILE A 233      -8.277  15.713  42.253  1.00  0.00              
ATOM   3725 2HD1 ILE A 233      -9.966  15.957  41.749  1.00  0.00              
ATOM   3726 3HD1 ILE A 233      -9.042  17.308  42.445  1.00  0.00              
ATOM   3727  N   PHE A 234     -12.388  14.997  41.351  1.00  0.00              
ATOM   3728  CA  PHE A 234     -12.283  15.054  39.899  1.00  0.00              
ATOM   3729  C   PHE A 234     -13.650  14.927  39.243  1.00  0.00              
ATOM   3730  O   PHE A 234     -14.022  15.737  38.392  1.00  0.00              
ATOM   3731  CB  PHE A 234     -11.349  13.957  39.386  1.00  0.00              
ATOM   3732  CG  PHE A 234     -11.271  13.877  37.888  1.00  0.00              
ATOM   3733  CD1 PHE A 234     -10.658  14.883  37.157  1.00  0.00              
ATOM   3734  CD2 PHE A 234     -11.812  12.797  37.207  1.00  0.00              
ATOM   3735  CE1 PHE A 234     -10.586  14.811  35.778  1.00  0.00              
ATOM   3736  CE2 PHE A 234     -11.741  12.722  35.829  1.00  0.00              
ATOM   3737  CZ  PHE A 234     -11.127  13.731  35.115  1.00  0.00              
ATOM   3738  H   PHE A 234     -12.678  14.135  41.790  1.00  0.00              
ATOM   3739  HA  PHE A 234     -11.883  16.022  39.594  1.00  0.00              
ATOM   3740 1HB  PHE A 234     -10.335  14.130  39.742  1.00  0.00              
ATOM   3741 2HB  PHE A 234     -11.692  12.982  39.732  1.00  0.00              
ATOM   3742  HD1 PHE A 234     -10.229  15.736  37.681  1.00  0.00              
ATOM   3743  HD2 PHE A 234     -12.298  12.000  37.771  1.00  0.00              
ATOM   3744  HE1 PHE A 234     -10.102  15.609  35.215  1.00  0.00              
ATOM   3745  HE2 PHE A 234     -12.170  11.867  35.307  1.00  0.00              
ATOM   3746  HZ  PHE A 234     -11.072  13.674  34.029  1.00  0.00              
ATOM   3747  N   VAL A 235     -14.398  13.903  39.640  1.00  0.00              
ATOM   3748  CA  VAL A 235     -15.676  13.594  39.005  1.00  0.00              
ATOM   3749  C   VAL A 235     -16.741  14.613  39.388  1.00  0.00              
ATOM   3750  O   VAL A 235     -17.505  15.076  38.541  1.00  0.00              
ATOM   3751  CB  VAL A 235     -16.170  12.185  39.383  1.00  0.00              
ATOM   3752  CG1 VAL A 235     -17.576  11.954  38.853  1.00  0.00              
ATOM   3753  CG2 VAL A 235     -15.219  11.126  38.847  1.00  0.00              
ATOM   3754  H   VAL A 235     -14.075  13.322  40.401  1.00  0.00              
ATOM   3755  HA  VAL A 235     -15.604  13.659  37.918  1.00  0.00              
ATOM   3756  HB  VAL A 235     -16.170  12.089  40.470  1.00  0.00              
ATOM   3757 1HG1 VAL A 235     -17.910  10.953  39.128  1.00  0.00              
ATOM   3758 2HG1 VAL A 235     -18.253  12.692  39.282  1.00  0.00              
ATOM   3759 3HG1 VAL A 235     -17.576  12.048  37.767  1.00  0.00              
ATOM   3760 1HG2 VAL A 235     -15.582  10.137  39.123  1.00  0.00              
ATOM   3761 2HG2 VAL A 235     -15.165  11.203  37.760  1.00  0.00              
ATOM   3762 3HG2 VAL A 235     -14.226  11.279  39.271  1.00  0.00              
ATOM   3763  N   PRO A 236     -16.789  14.959  40.670  1.00  0.00              
ATOM   3764  CA  PRO A 236     -17.714  15.975  41.156  1.00  0.00              
ATOM   3765  C   PRO A 236     -17.526  17.292  40.414  1.00  0.00              
ATOM   3766  O   PRO A 236     -18.491  18.003  40.136  1.00  0.00              
ATOM   3767  CB  PRO A 236     -17.383  16.100  42.647  1.00  0.00              
ATOM   3768  CG  PRO A 236     -16.768  14.791  43.002  1.00  0.00              
ATOM   3769  CD  PRO A 236     -15.957  14.391  41.799  1.00  0.00              
ATOM   3770  HA  PRO A 236     -18.768  15.705  40.990  1.00  0.00              
ATOM   3771 1HB  PRO A 236     -16.688  16.931  42.836  1.00  0.00              
ATOM   3772 2HB  PRO A 236     -18.286  16.293  43.244  1.00  0.00              
ATOM   3773 1HG  PRO A 236     -16.134  14.878  43.896  1.00  0.00              
ATOM   3774 2HG  PRO A 236     -17.539  14.039  43.228  1.00  0.00              
ATOM   3775 1HD  PRO A 236     -14.947  14.826  41.815  1.00  0.00              
ATOM   3776 2HD  PRO A 236     -15.834  13.300  41.725  1.00  0.00              
ATOM   3777  N   VAL A 237     -16.276  17.612  40.097  1.00  0.00              
ATOM   3778  CA  VAL A 237     -15.961  18.836  39.369  1.00  0.00              
ATOM   3779  C   VAL A 237     -16.488  18.779  37.941  1.00  0.00              
ATOM   3780  O   VAL A 237     -17.123  19.722  37.467  1.00  0.00              
ATOM   3781  CB  VAL A 237     -14.443  19.097  39.334  1.00  0.00              
ATOM   3782  CG1 VAL A 237     -14.124  20.264  38.410  1.00  0.00              
ATOM   3783  CG2 VAL A 237     -13.917  19.371  40.735  1.00  0.00              
ATOM   3784  H   VAL A 237     -15.524  16.993  40.366  1.00  0.00              
ATOM   3785  HA  VAL A 237     -16.450  19.700  39.815  1.00  0.00              
ATOM   3786  HB  VAL A 237     -13.937  18.201  38.975  1.00  0.00              
ATOM   3787 1HG1 VAL A 237     -13.047  20.435  38.397  1.00  0.00              
ATOM   3788 2HG1 VAL A 237     -14.467  20.033  37.402  1.00  0.00              
ATOM   3789 3HG1 VAL A 237     -14.629  21.161  38.769  1.00  0.00              
ATOM   3790 1HG2 VAL A 237     -12.844  19.553  40.692  1.00  0.00              
ATOM   3791 2HG2 VAL A 237     -14.418  20.247  41.146  1.00  0.00              
ATOM   3792 3HG2 VAL A 237     -14.113  18.508  41.372  1.00  0.00              
ATOM   3793  N   MET A 238     -16.224  17.670  37.260  1.00  0.00              
ATOM   3794  CA  MET A 238     -16.695  17.478  35.894  1.00  0.00              
ATOM   3795  C   MET A 238     -18.210  17.612  35.810  1.00  0.00              
ATOM   3796  O   MET A 238     -18.737  18.237  34.890  1.00  0.00              
ATOM   3797  CB  MET A 238     -16.255  16.111  35.372  1.00  0.00              
ATOM   3798  CG  MET A 238     -14.767  15.998  35.078  1.00  0.00              
ATOM   3799  SD  MET A 238     -14.348  14.493  34.175  1.00  0.00              
ATOM   3800  CE  MET A 238     -14.934  13.242  35.314  1.00  0.00              
ATOM   3801  H   MET A 238     -15.682  16.941  37.701  1.00  0.00              
ATOM   3802  HA  MET A 238     -16.279  18.248  35.246  1.00  0.00              
ATOM   3803 1HB  MET A 238     -16.534  15.379  36.129  1.00  0.00              
ATOM   3804 2HB  MET A 238     -16.821  15.923  34.458  1.00  0.00              
ATOM   3805 1HG  MET A 238     -14.470  16.863  34.487  1.00  0.00              
ATOM   3806 2HG  MET A 238     -14.232  16.006  36.028  1.00  0.00              
ATOM   3807 1HE  MET A 238     -14.746  12.252  34.897  1.00  0.00              
ATOM   3808 2HE  MET A 238     -14.410  13.341  36.265  1.00  0.00              
ATOM   3809 3HE  MET A 238     -16.006  13.370  35.475  1.00  0.00              
ATOM   3810  N   GLU A 239     -18.905  17.024  36.777  1.00  0.00              
ATOM   3811  CA  GLU A 239     -20.363  17.070  36.809  1.00  0.00              
ATOM   3812  C   GLU A 239     -20.865  18.493  37.014  1.00  0.00              
ATOM   3813  O   GLU A 239     -21.818  18.924  36.366  1.00  0.00              
ATOM   3814  CB  GLU A 239     -20.904  16.157  37.911  1.00  0.00              
ATOM   3815  CG  GLU A 239     -20.745  14.670  37.631  1.00  0.00              
ATOM   3816  CD  GLU A 239     -21.162  13.843  38.816  1.00  0.00              
ATOM   3817  OE1 GLU A 239     -21.482  14.413  39.831  1.00  0.00              
ATOM   3818  OE2 GLU A 239     -21.270  12.648  38.673  1.00  0.00              
ATOM   3819  H   GLU A 239     -18.413  16.532  37.508  1.00  0.00              
ATOM   3820  HA  GLU A 239     -20.764  16.735  35.853  1.00  0.00              
ATOM   3821 1HB  GLU A 239     -20.369  16.413  38.826  1.00  0.00              
ATOM   3822 2HB  GLU A 239     -21.961  16.394  38.031  1.00  0.00              
ATOM   3823 1HG  GLU A 239     -21.286  14.335  36.747  1.00  0.00              
ATOM   3824 2HG  GLU A 239     -19.675  14.553  37.466  1.00  0.00              
ATOM   3825  N   ARG A 240     -20.218  19.218  37.919  1.00  0.00              
ATOM   3826  CA  ARG A 240     -20.547  20.618  38.156  1.00  0.00              
ATOM   3827  C   ARG A 240     -20.347  21.451  36.894  1.00  0.00              
ATOM   3828  O   ARG A 240     -21.145  22.337  36.591  1.00  0.00              
ATOM   3829  CB  ARG A 240     -19.778  21.198  39.334  1.00  0.00              
ATOM   3830  CG  ARG A 240     -20.052  22.666  39.617  1.00  0.00              
ATOM   3831  CD  ARG A 240     -21.453  22.962  40.013  1.00  0.00              
ATOM   3832  NE  ARG A 240     -21.847  22.403  41.296  1.00  0.00              
ATOM   3833  CZ  ARG A 240     -23.096  22.450  41.800  1.00  0.00              
ATOM   3834  NH1 ARG A 240     -24.064  23.061  41.154  1.00  0.00              
ATOM   3835  NH2 ARG A 240     -23.317  21.886  42.975  1.00  0.00              
ATOM   3836  H   ARG A 240     -19.481  18.788  38.460  1.00  0.00              
ATOM   3837  HA  ARG A 240     -21.599  20.712  38.425  1.00  0.00              
ATOM   3838 1HB  ARG A 240     -20.044  20.608  40.208  1.00  0.00              
ATOM   3839 2HB  ARG A 240     -18.718  21.068  39.116  1.00  0.00              
ATOM   3840 1HG  ARG A 240     -19.398  22.992  40.427  1.00  0.00              
ATOM   3841 2HG  ARG A 240     -19.830  23.240  38.717  1.00  0.00              
ATOM   3842 1HD  ARG A 240     -21.583  24.042  40.074  1.00  0.00              
ATOM   3843 2HD  ARG A 240     -22.127  22.557  39.260  1.00  0.00              
ATOM   3844  HE  ARG A 240     -21.290  21.915  41.985  1.00  0.00              
ATOM   3845 1HH1 ARG A 240     -23.875  23.502  40.265  1.00  0.00              
ATOM   3846 2HH1 ARG A 240     -24.994  23.085  41.549  1.00  0.00              
ATOM   3847 1HH2 ARG A 240     -22.556  21.437  43.467  1.00  0.00              
ATOM   3848 2HH2 ARG A 240     -24.242  21.908  43.376  1.00  0.00              
ATOM   3849  N   VAL A 241     -19.277  21.159  36.163  1.00  0.00              
ATOM   3850  CA  VAL A 241     -19.005  21.836  34.900  1.00  0.00              
ATOM   3851  C   VAL A 241     -20.098  21.555  33.878  1.00  0.00              
ATOM   3852  O   VAL A 241     -20.574  22.463  33.198  1.00  0.00              
ATOM   3853  CB  VAL A 241     -17.646  21.412  34.312  1.00  0.00              
ATOM   3854  CG1 VAL A 241     -17.495  21.933  32.890  1.00  0.00              
ATOM   3855  CG2 VAL A 241     -16.507  21.916  35.185  1.00  0.00              
ATOM   3856  H   VAL A 241     -18.635  20.450  36.490  1.00  0.00              
ATOM   3857  HA  VAL A 241     -19.008  22.920  35.022  1.00  0.00              
ATOM   3858  HB  VAL A 241     -17.585  20.324  34.309  1.00  0.00              
ATOM   3859 1HG1 VAL A 241     -16.529  21.624  32.490  1.00  0.00              
ATOM   3860 2HG1 VAL A 241     -18.292  21.527  32.267  1.00  0.00              
ATOM   3861 3HG1 VAL A 241     -17.555  23.020  32.893  1.00  0.00              
ATOM   3862 1HG2 VAL A 241     -15.554  21.608  34.755  1.00  0.00              
ATOM   3863 2HG2 VAL A 241     -16.546  23.004  35.240  1.00  0.00              
ATOM   3864 3HG2 VAL A 241     -16.604  21.498  36.188  1.00  0.00              
ATOM   3865  N   MET A 242     -20.494  20.290  33.775  1.00  0.00              
ATOM   3866  CA  MET A 242     -21.539  19.890  32.840  1.00  0.00              
ATOM   3867  C   MET A 242     -22.869  20.545  33.186  1.00  0.00              
ATOM   3868  O   MET A 242     -23.686  20.815  32.306  1.00  0.00              
ATOM   3869  CB  MET A 242     -21.685  18.369  32.833  1.00  0.00              
ATOM   3870  CG  MET A 242     -20.513  17.627  32.204  1.00  0.00              
ATOM   3871  SD  MET A 242     -20.255  18.075  30.477  1.00  0.00              
ATOM   3872  CE  MET A 242     -21.729  17.394  29.725  1.00  0.00              
ATOM   3873  H   MET A 242     -20.059  19.589  34.358  1.00  0.00              
ATOM   3874  HA  MET A 242     -21.283  20.218  31.832  1.00  0.00              
ATOM   3875 1HB  MET A 242     -21.798  18.056  33.871  1.00  0.00              
ATOM   3876 2HB  MET A 242     -22.598  18.140  32.282  1.00  0.00              
ATOM   3877 1HG  MET A 242     -19.616  17.862  32.774  1.00  0.00              
ATOM   3878 2HG  MET A 242     -20.716  16.558  32.270  1.00  0.00              
ATOM   3879 1HE  MET A 242     -21.716  17.591  28.653  1.00  0.00              
ATOM   3880 2HE  MET A 242     -21.762  16.317  29.896  1.00  0.00              
ATOM   3881 3HE  MET A 242     -22.611  17.860  30.168  1.00  0.00              
ATOM   3882  N   GLU A 243     -23.080  20.799  34.474  1.00  0.00              
ATOM   3883  CA  GLU A 243     -24.290  21.469  34.933  1.00  0.00              
ATOM   3884  C   GLU A 243     -24.267  22.951  34.576  1.00  0.00              
ATOM   3885  O   GLU A 243     -25.234  23.482  34.029  1.00  0.00              
ATOM   3886  CB  GLU A 243     -24.458  21.295  36.444  1.00  0.00              
ATOM   3887  CG  GLU A 243     -25.704  21.955  37.018  1.00  0.00              
ATOM   3888  CD  GLU A 243     -25.832  21.689  38.492  1.00  0.00              
ATOM   3889  OE1 GLU A 243     -24.996  21.000  39.027  1.00  0.00              
ATOM   3890  OE2 GLU A 243     -26.700  22.265  39.106  1.00  0.00              
ATOM   3891  H   GLU A 243     -22.385  20.518  35.151  1.00  0.00              
ATOM   3892  HA  GLU A 243     -25.162  21.044  34.435  1.00  0.00              
ATOM   3893 1HB  GLU A 243     -24.493  20.223  36.638  1.00  0.00              
ATOM   3894 2HB  GLU A 243     -23.572  21.721  36.914  1.00  0.00              
ATOM   3895 1HG  GLU A 243     -25.748  23.029  36.838  1.00  0.00              
ATOM   3896 2HG  GLU A 243     -26.520  21.465  36.488  1.00  0.00              
ATOM   3897  N   THR A 244     -23.159  23.611  34.885  1.00  0.00              
ATOM   3898  CA  THR A 244     -23.070  25.061  34.758  1.00  0.00              
ATOM   3899  C   THR A 244     -22.529  25.462  33.391  1.00  0.00              
ATOM   3900  O   THR A 244     -23.186  26.184  32.640  1.00  0.00              
ATOM   3901  CB  THR A 244     -22.174  25.671  35.853  1.00  0.00              
ATOM   3902  OG1 THR A 244     -20.841  25.158  35.723  1.00  0.00              
ATOM   3903  CG2 THR A 244     -22.711  25.330  37.234  1.00  0.00              
ATOM   3904  H   THR A 244     -22.356  23.097  35.218  1.00  0.00              
ATOM   3905  HA  THR A 244     -24.065  25.501  34.838  1.00  0.00              
ATOM   3906  HB  THR A 244     -22.151  26.754  35.729  1.00  0.00              
ATOM   3907  HG1 THR A 244     -20.856  24.203  35.817  1.00  0.00              
ATOM   3908 1HG2 THR A 244     -22.065  25.769  37.993  1.00  0.00              
ATOM   3909 2HG2 THR A 244     -23.721  25.729  37.339  1.00  0.00              
ATOM   3910 3HG2 THR A 244     -22.734  24.248  37.358  1.00  0.00              
ATOM   3911  N   PHE A 245     -21.328  24.992  33.074  1.00  0.00              
ATOM   3912  CA  PHE A 245     -20.654  25.379  31.842  1.00  0.00              
ATOM   3913  C   PHE A 245     -21.343  24.776  30.624  1.00  0.00              
ATOM   3914  O   PHE A 245     -21.439  25.412  29.575  1.00  0.00              
ATOM   3915  CB  PHE A 245     -19.186  24.952  31.880  1.00  0.00              
ATOM   3916  CG  PHE A 245     -18.376  25.459  30.721  1.00  0.00              
ATOM   3917  CD1 PHE A 245     -18.208  26.821  30.517  1.00  0.00              
ATOM   3918  CD2 PHE A 245     -17.784  24.577  29.831  1.00  0.00              
ATOM   3919  CE1 PHE A 245     -17.464  27.289  29.449  1.00  0.00              
ATOM   3920  CE2 PHE A 245     -17.039  25.042  28.764  1.00  0.00              
ATOM   3921  CZ  PHE A 245     -16.879  26.399  28.574  1.00  0.00              
ATOM   3922  H   PHE A 245     -20.870  24.348  33.704  1.00  0.00              
ATOM   3923  HA  PHE A 245     -20.700  26.462  31.719  1.00  0.00              
ATOM   3924 1HB  PHE A 245     -18.707  25.332  32.783  1.00  0.00              
ATOM   3925 2HB  PHE A 245     -19.110  23.867  31.861  1.00  0.00              
ATOM   3926  HD1 PHE A 245     -18.669  27.525  31.210  1.00  0.00              
ATOM   3927  HD2 PHE A 245     -17.909  23.504  29.981  1.00  0.00              
ATOM   3928  HE1 PHE A 245     -17.339  28.361  29.302  1.00  0.00              
ATOM   3929  HE2 PHE A 245     -16.577  24.337  28.072  1.00  0.00              
ATOM   3930  HZ  PHE A 245     -16.294  26.767  27.732  1.00  0.00              
ATOM   3931  N   GLN A 246     -21.823  23.545  30.770  1.00  0.00              
ATOM   3932  CA  GLN A 246     -22.574  22.884  29.710  1.00  0.00              
ATOM   3933  C   GLN A 246     -21.843  22.979  28.376  1.00  0.00              
ATOM   3934  O   GLN A 246     -22.330  23.605  27.435  1.00  0.00              
ATOM   3935  CB  GLN A 246     -23.970  23.498  29.579  1.00  0.00              
ATOM   3936  CG  GLN A 246     -24.813  23.400  30.840  1.00  0.00              
ATOM   3937  CD  GLN A 246     -25.967  24.386  30.842  1.00  0.00              
ATOM   3938  OE1 GLN A 246     -27.038  24.111  30.293  1.00  0.00              
ATOM   3939  NE2 GLN A 246     -25.754  25.542  31.457  1.00  0.00              
ATOM   3940  H   GLN A 246     -21.662  23.055  31.639  1.00  0.00              
ATOM   3941  HA  GLN A 246     -22.668  21.823  29.938  1.00  0.00              
ATOM   3942 1HB  GLN A 246     -23.831  24.544  29.310  1.00  0.00              
ATOM   3943 2HB  GLN A 246     -24.468  22.977  28.762  1.00  0.00              
ATOM   3944 1HG  GLN A 246     -25.184  22.451  31.229  1.00  0.00              
ATOM   3945 2HG  GLN A 246     -24.032  23.782  31.497  1.00  0.00              
ATOM   3946 1HE2 GLN A 246     -26.478  26.233  31.492  1.00  0.00              
ATOM   3947 2HE2 GLN A 246     -24.869  25.724  31.888  1.00  0.00              
ATOM   3948  N   PRO A 247     -20.674  22.353  28.302  1.00  0.00              
ATOM   3949  CA  PRO A 247     -19.868  22.376  27.088  1.00  0.00              
ATOM   3950  C   PRO A 247     -20.530  21.578  25.973  1.00  0.00              
ATOM   3951  O   PRO A 247     -21.301  20.652  26.230  1.00  0.00              
ATOM   3952  CB  PRO A 247     -18.529  21.768  27.516  1.00  0.00              
ATOM   3953  CG  PRO A 247     -18.868  20.909  28.686  1.00  0.00              
ATOM   3954  CD  PRO A 247     -19.978  21.631  29.403  1.00  0.00              
ATOM   3955  HA  PRO A 247     -19.746  23.388  26.678  1.00  0.00              
ATOM   3956 1HB  PRO A 247     -18.078  21.176  26.706  1.00  0.00              
ATOM   3957 2HB  PRO A 247     -17.802  22.546  27.790  1.00  0.00              
ATOM   3958 1HG  PRO A 247     -19.190  19.908  28.366  1.00  0.00              
ATOM   3959 2HG  PRO A 247     -17.997  20.772  29.345  1.00  0.00              
ATOM   3960 1HD  PRO A 247     -20.662  20.939  29.916  1.00  0.00              
ATOM   3961 2HD  PRO A 247     -19.599  22.330  30.162  1.00  0.00              
ATOM   3962  N   CYS A 248     -20.228  21.942  24.730  1.00  0.00              
ATOM   3963  CA  CYS A 248     -20.721  21.204  23.574  1.00  0.00              
ATOM   3964  C   CYS A 248     -19.643  20.291  23.002  1.00  0.00              
ATOM   3965  O   CYS A 248     -19.944  19.315  22.315  1.00  0.00              
ATOM   3966  CB  CYS A 248     -21.065  22.318  22.584  1.00  0.00              
ATOM   3967  SG  CYS A 248     -22.228  23.551  23.217  1.00  0.00              
ATOM   3968  H   CYS A 248     -19.639  22.750  24.585  1.00  0.00              
ATOM   3969  HA  CYS A 248     -21.624  20.628  23.779  1.00  0.00              
ATOM   3970 1HB  CYS A 248     -20.165  22.866  22.307  1.00  0.00              
ATOM   3971 2HB  CYS A 248     -21.526  21.898  21.691  1.00  0.00              
ATOM   3972  HG  CYS A 248     -23.323  22.824  23.015  1.00  0.00              
ATOM   3973  N   ALA A 249     -18.387  20.615  23.290  1.00  0.00              
ATOM   3974  CA  ALA A 249     -17.272  19.740  22.945  1.00  0.00              
ATOM   3975  C   ALA A 249     -16.223  19.724  24.048  1.00  0.00              
ATOM   3976  O   ALA A 249     -16.029  20.717  24.749  1.00  0.00              
ATOM   3977  CB  ALA A 249     -16.651  20.173  21.624  1.00  0.00              
ATOM   3978  H   ALA A 249     -18.199  21.489  23.762  1.00  0.00              
ATOM   3979  HA  ALA A 249     -17.646  18.723  22.836  1.00  0.00              
ATOM   3980 1HB  ALA A 249     -15.821  19.511  21.379  1.00  0.00              
ATOM   3981 2HB  ALA A 249     -17.400  20.120  20.834  1.00  0.00              
ATOM   3982 3HB  ALA A 249     -16.286  21.195  21.710  1.00  0.00              
ATOM   3983  N   VAL A 250     -15.548  18.589  24.198  1.00  0.00              
ATOM   3984  CA  VAL A 250     -14.555  18.422  25.252  1.00  0.00              
ATOM   3985  C   VAL A 250     -13.216  17.972  24.682  1.00  0.00              
ATOM   3986  O   VAL A 250     -13.148  17.015  23.912  1.00  0.00              
ATOM   3987  CB  VAL A 250     -15.020  17.404  26.310  1.00  0.00              
ATOM   3988  CG1 VAL A 250     -13.940  17.198  27.362  1.00  0.00              
ATOM   3989  CG2 VAL A 250     -16.314  17.866  26.961  1.00  0.00              
ATOM   3990  H   VAL A 250     -15.727  17.824  23.565  1.00  0.00              
ATOM   3991  HA  VAL A 250     -14.342  19.369  25.751  1.00  0.00              
ATOM   3992  HB  VAL A 250     -15.233  16.455  25.818  1.00  0.00              
ATOM   3993 1HG1 VAL A 250     -14.285  16.475  28.101  1.00  0.00              
ATOM   3994 2HG1 VAL A 250     -13.034  16.824  26.884  1.00  0.00              
ATOM   3995 3HG1 VAL A 250     -13.726  18.147  27.855  1.00  0.00              
ATOM   3996 1HG2 VAL A 250     -16.629  17.135  27.705  1.00  0.00              
ATOM   3997 2HG2 VAL A 250     -16.154  18.830  27.444  1.00  0.00              
ATOM   3998 3HG2 VAL A 250     -17.089  17.965  26.201  1.00  0.00              
ATOM   3999  N   VAL A 251     -12.152  18.670  25.065  1.00  0.00              
ATOM   4000  CA  VAL A 251     -10.795  18.230  24.755  1.00  0.00              
ATOM   4001  C   VAL A 251     -10.110  17.652  25.987  1.00  0.00              
ATOM   4002  O   VAL A 251      -9.901  18.351  26.978  1.00  0.00              
ATOM   4003  CB  VAL A 251      -9.941  19.383  24.196  1.00  0.00              
ATOM   4004  CG1 VAL A 251      -8.529  18.903  23.897  1.00  0.00              
ATOM   4005  CG2 VAL A 251     -10.581  19.963  22.944  1.00  0.00              
ATOM   4006  H   VAL A 251     -12.283  19.525  25.585  1.00  0.00              
ATOM   4007  HA  VAL A 251     -10.799  17.417  24.028  1.00  0.00              
ATOM   4008  HB  VAL A 251      -9.903  20.185  24.933  1.00  0.00              
ATOM   4009 1HG1 VAL A 251      -7.938  19.731  23.503  1.00  0.00              
ATOM   4010 2HG1 VAL A 251      -8.069  18.533  24.814  1.00  0.00              
ATOM   4011 3HG1 VAL A 251      -8.566  18.101  23.159  1.00  0.00              
ATOM   4012 1HG2 VAL A 251      -9.965  20.776  22.563  1.00  0.00              
ATOM   4013 2HG2 VAL A 251     -10.665  19.185  22.186  1.00  0.00              
ATOM   4014 3HG2 VAL A 251     -11.574  20.343  23.186  1.00  0.00              
ATOM   4015  N   LEU A 252      -9.757  16.373  25.914  1.00  0.00              
ATOM   4016  CA  LEU A 252      -9.219  15.661  27.068  1.00  0.00              
ATOM   4017  C   LEU A 252      -7.758  15.288  26.851  1.00  0.00              
ATOM   4018  O   LEU A 252      -7.428  14.538  25.932  1.00  0.00              
ATOM   4019  CB  LEU A 252     -10.054  14.407  27.353  1.00  0.00              
ATOM   4020  CG  LEU A 252      -9.572  13.557  28.536  1.00  0.00              
ATOM   4021  CD1 LEU A 252      -9.686  14.353  29.831  1.00  0.00              
ATOM   4022  CD2 LEU A 252     -10.396  12.281  28.614  1.00  0.00              
ATOM   4023  H   LEU A 252      -9.867  15.880  25.040  1.00  0.00              
ATOM   4024  HA  LEU A 252      -9.245  16.310  27.943  1.00  0.00              
ATOM   4025 1HB  LEU A 252     -11.005  14.879  27.595  1.00  0.00              
ATOM   4026 2HB  LEU A 252     -10.171  13.788  26.464  1.00  0.00              
ATOM   4027  HG  LEU A 252      -8.540  13.276  28.334  1.00  0.00              
ATOM   4028 1HD1 LEU A 252      -9.341  13.742  30.665  1.00  0.00              
ATOM   4029 2HD1 LEU A 252      -9.070  15.250  29.761  1.00  0.00              
ATOM   4030 3HD1 LEU A 252     -10.724  14.636  29.993  1.00  0.00              
ATOM   4031 1HD2 LEU A 252     -10.053  11.678  29.456  1.00  0.00              
ATOM   4032 2HD2 LEU A 252     -11.448  12.534  28.754  1.00  0.00              
ATOM   4033 3HD2 LEU A 252     -10.280  11.714  27.691  1.00  0.00              
ATOM   4034  N   GLN A 253      -6.885  15.813  27.704  1.00  0.00              
ATOM   4035  CA  GLN A 253      -5.452  15.583  27.571  1.00  0.00              
ATOM   4036  C   GLN A 253      -4.947  14.629  28.646  1.00  0.00              
ATOM   4037  O   GLN A 253      -4.932  14.963  29.830  1.00  0.00              
ATOM   4038  CB  GLN A 253      -4.686  16.906  27.654  1.00  0.00              
ATOM   4039  CG  GLN A 253      -3.218  16.800  27.277  1.00  0.00              
ATOM   4040  CD  GLN A 253      -2.368  16.254  28.409  1.00  0.00              
ATOM   4041  OE1 GLN A 253      -2.581  16.585  29.578  1.00  0.00              
ATOM   4042  NE2 GLN A 253      -1.396  15.417  28.066  1.00  0.00              
ATOM   4043  H   GLN A 253      -7.223  16.387  28.462  1.00  0.00              
ATOM   4044  HA  GLN A 253      -5.244  15.107  26.614  1.00  0.00              
ATOM   4045 1HB  GLN A 253      -5.190  17.603  26.983  1.00  0.00              
ATOM   4046 2HB  GLN A 253      -4.778  17.260  28.680  1.00  0.00              
ATOM   4047 1HG  GLN A 253      -2.879  16.337  26.350  1.00  0.00              
ATOM   4048 2HG  GLN A 253      -3.065  17.878  27.220  1.00  0.00              
ATOM   4049 1HE2 GLN A 253      -0.803  15.024  28.771  1.00  0.00              
ATOM   4050 2HE2 GLN A 253      -1.257  15.176  27.106  1.00  0.00              
ATOM   4051  N   ASN A 254      -4.532  13.438  28.226  1.00  0.00              
ATOM   4052  CA  ASN A 254      -4.130  12.393  29.161  1.00  0.00              
ATOM   4053  C   ASN A 254      -2.621  12.183  29.136  1.00  0.00              
ATOM   4054  O   ASN A 254      -2.062  11.751  28.129  1.00  0.00              
ATOM   4055  CB  ASN A 254      -4.846  11.086  28.875  1.00  0.00              
ATOM   4056  CG  ASN A 254      -6.343  11.176  28.999  1.00  0.00              
ATOM   4057  OD1 ASN A 254      -6.881  11.433  30.080  1.00  0.00              
ATOM   4058  ND2 ASN A 254      -7.017  10.887  27.915  1.00  0.00              
ATOM   4059  H   ASN A 254      -4.496  13.252  27.234  1.00  0.00              
ATOM   4060  HA  ASN A 254      -4.384  12.690  30.180  1.00  0.00              
ATOM   4061 1HB  ASN A 254      -4.596  10.493  27.994  1.00  0.00              
ATOM   4062 2HB  ASN A 254      -4.450  10.600  29.765  1.00  0.00              
ATOM   4063 1HD2 ASN A 254      -8.017  10.926  27.924  1.00  0.00              
ATOM   4064 2HD2 ASN A 254      -6.534  10.627  27.079  1.00  0.00              
ATOM   4065  N   GLY A 255      -1.968  12.493  30.250  1.00  0.00              
ATOM   4066  CA  GLY A 255      -0.543  12.224  30.402  1.00  0.00              
ATOM   4067  C   GLY A 255      -0.305  10.911  31.136  1.00  0.00              
ATOM   4068  O   GLY A 255      -1.252  10.215  31.505  1.00  0.00              
ATOM   4069  H   GLY A 255      -2.471  12.925  31.012  1.00  0.00              
ATOM   4070 1HA  GLY A 255      -0.084  12.168  29.415  1.00  0.00              
ATOM   4071 2HA  GLY A 255      -0.086  13.035  30.968  1.00  0.00              
ATOM   4072  N   ALA A 256       0.964  10.576  31.344  1.00  0.00              
ATOM   4073  CA  ALA A 256       1.329   9.319  31.988  1.00  0.00              
ATOM   4074  C   ALA A 256       2.036   9.565  33.315  1.00  0.00              
ATOM   4075  O   ALA A 256       2.269   8.634  34.086  1.00  0.00              
ATOM   4076  CB  ALA A 256       2.207   8.488  31.063  1.00  0.00              
ATOM   4077  H   ALA A 256       1.695  11.209  31.050  1.00  0.00              
ATOM   4078  HA  ALA A 256       0.421   8.759  32.201  1.00  0.00              
ATOM   4079 1HB  ALA A 256       2.472   7.554  31.558  1.00  0.00              
ATOM   4080 2HB  ALA A 256       1.664   8.270  30.142  1.00  0.00              
ATOM   4081 3HB  ALA A 256       3.115   9.041  30.828  1.00  0.00              
ATOM   4082  N   ASP A 257       2.373  10.824  33.576  1.00  0.00              
ATOM   4083  CA  ASP A 257       3.040  11.197  34.818  1.00  0.00              
ATOM   4084  C   ASP A 257       2.133  10.966  36.020  1.00  0.00              
ATOM   4085  O   ASP A 257       2.598  10.892  37.157  1.00  0.00              
ATOM   4086  CB  ASP A 257       3.487  12.660  34.769  1.00  0.00              
ATOM   4087  CG  ASP A 257       4.672  12.925  33.852  1.00  0.00              
ATOM   4088  OD1 ASP A 257       5.601  12.153  33.875  1.00  0.00              
ATOM   4089  OD2 ASP A 257       4.575  13.802  33.026  1.00  0.00              
ATOM   4090  H   ASP A 257       2.164  11.540  32.897  1.00  0.00              
ATOM   4091  HA  ASP A 257       3.920  10.569  34.968  1.00  0.00              
ATOM   4092 1HB  ASP A 257       2.680  13.353  34.528  1.00  0.00              
ATOM   4093 2HB  ASP A 257       3.793  12.802  35.806  1.00  0.00              
ATOM   4094  N   SER A 258       0.835  10.852  35.761  1.00  0.00              
ATOM   4095  CA  SER A 258      -0.144  10.659  36.825  1.00  0.00              
ATOM   4096  C   SER A 258      -0.235   9.193  37.230  1.00  0.00              
ATOM   4097  O   SER A 258      -0.780   8.861  38.282  1.00  0.00              
ATOM   4098  CB  SER A 258      -1.502  11.171  36.384  1.00  0.00              
ATOM   4099  OG  SER A 258      -1.494  12.552  36.153  1.00  0.00              
ATOM   4100  H   SER A 258       0.516  10.900  34.804  1.00  0.00              
ATOM   4101  HA  SER A 258       0.044  11.275  37.704  1.00  0.00              
ATOM   4102 1HB  SER A 258      -1.784  10.659  35.465  1.00  0.00              
ATOM   4103 2HB  SER A 258      -2.229  10.945  37.162  1.00  0.00              
ATOM   4104  HG  SER A 258      -2.298  12.804  35.693  1.00  0.00              
ATOM   4105  N   LEU A 259       0.303   8.318  36.388  1.00  0.00              
ATOM   4106  CA  LEU A 259       0.244   6.881  36.634  1.00  0.00              
ATOM   4107  C   LEU A 259       1.415   6.423  37.495  1.00  0.00              
ATOM   4108  O   LEU A 259       2.522   6.945  37.382  1.00  0.00              
ATOM   4109  CB  LEU A 259       0.225   6.115  35.305  1.00  0.00              
ATOM   4110  CG  LEU A 259      -1.060   6.269  34.481  1.00  0.00              
ATOM   4111  CD1 LEU A 259      -0.896   5.589  33.128  1.00  0.00              
ATOM   4112  CD2 LEU A 259      -2.230   5.671  35.247  1.00  0.00              
ATOM   4113  H   LEU A 259       0.762   8.655  35.554  1.00  0.00              
ATOM   4114  HA  LEU A 259      -0.662   6.644  37.189  1.00  0.00              
ATOM   4115 1HB  LEU A 259       1.053   6.613  34.802  1.00  0.00              
ATOM   4116 2HB  LEU A 259       0.466   5.062  35.443  1.00  0.00              
ATOM   4117  HG  LEU A 259      -1.246   7.337  34.368  1.00  0.00              
ATOM   4118 1HD1 LEU A 259      -1.814   5.704  32.550  1.00  0.00              
ATOM   4119 2HD1 LEU A 259      -0.068   6.049  32.589  1.00  0.00              
ATOM   4120 3HD1 LEU A 259      -0.692   4.530  33.276  1.00  0.00              
ATOM   4121 1HD2 LEU A 259      -3.143   5.781  34.661  1.00  0.00              
ATOM   4122 2HD2 LEU A 259      -2.042   4.613  35.432  1.00  0.00              
ATOM   4123 3HD2 LEU A 259      -2.346   6.190  36.199  1.00  0.00              
ATOM   4124  N   ASN A 260       1.106   5.421  38.312  1.00  0.00              
ATOM   4125  CA  ASN A 260       2.166   4.764  39.068  1.00  0.00              
ATOM   4126  C   ASN A 260       3.059   3.933  38.154  1.00  0.00              
ATOM   4127  O   ASN A 260       2.573   3.126  37.362  1.00  0.00              
ATOM   4128  CB  ASN A 260       1.601   3.896  40.178  1.00  0.00              
ATOM   4129  CG  ASN A 260       2.653   3.229  41.020  1.00  0.00              
ATOM   4130  OD1 ASN A 260       3.747   3.767  41.223  1.00  0.00              
ATOM   4131  ND2 ASN A 260       2.358   2.027  41.443  1.00  0.00              
ATOM   4132  H   ASN A 260       0.150   5.122  38.444  1.00  0.00              
ATOM   4133  HA  ASN A 260       2.810   5.512  39.531  1.00  0.00              
ATOM   4134 1HB  ASN A 260       0.806   4.268  40.825  1.00  0.00              
ATOM   4135 2HB  ASN A 260       1.188   3.164  39.483  1.00  0.00              
ATOM   4136 1HD2 ASN A 260       3.011   1.523  42.010  1.00  0.00              
ATOM   4137 2HD2 ASN A 260       1.482   1.612  41.201  1.00  0.00              
ATOM   4138  N   GLY A 261       4.367   4.135  38.272  1.00  0.00              
ATOM   4139  CA  GLY A 261       5.337   3.324  37.545  1.00  0.00              
ATOM   4140  C   GLY A 261       6.116   4.163  36.543  1.00  0.00              
ATOM   4141  O   GLY A 261       7.126   3.717  35.998  1.00  0.00              
ATOM   4142  H   GLY A 261       4.699   4.870  38.880  1.00  0.00              
ATOM   4143 1HA  GLY A 261       6.032   2.879  38.257  1.00  0.00              
ATOM   4144 2HA  GLY A 261       4.810   2.533  37.012  1.00  0.00              
ATOM   4145  N   ASP A 262       5.645   5.383  36.306  1.00  0.00              
ATOM   4146  CA  ASP A 262       6.344   6.318  35.433  1.00  0.00              
ATOM   4147  C   ASP A 262       7.691   6.719  36.020  1.00  0.00              
ATOM   4148  O   ASP A 262       7.810   6.954  37.223  1.00  0.00              
ATOM   4149  CB  ASP A 262       5.488   7.563  35.186  1.00  0.00              
ATOM   4150  CG  ASP A 262       6.063   8.527  34.155  1.00  0.00              
ATOM   4151  OD1 ASP A 262       6.968   9.253  34.490  1.00  0.00              
ATOM   4152  OD2 ASP A 262       5.703   8.419  33.007  1.00  0.00              
ATOM   4153  H   ASP A 262       4.780   5.668  36.742  1.00  0.00              
ATOM   4154  HA  ASP A 262       6.553   5.843  34.474  1.00  0.00              
ATOM   4155 1HB  ASP A 262       4.453   7.334  34.932  1.00  0.00              
ATOM   4156 2HB  ASP A 262       5.528   8.022  36.173  1.00  0.00              
ATOM   4157  N   ARG A 263       8.705   6.795  35.164  1.00  0.00              
ATOM   4158  CA  ARG A 263      10.067   7.065  35.612  1.00  0.00              
ATOM   4159  C   ARG A 263      10.126   8.321  36.469  1.00  0.00              
ATOM   4160  O   ARG A 263      10.895   8.397  37.428  1.00  0.00              
ATOM   4161  CB  ARG A 263      11.049   7.135  34.452  1.00  0.00              
ATOM   4162  CG  ARG A 263      11.253   5.826  33.705  1.00  0.00              
ATOM   4163  CD  ARG A 263      12.141   5.930  32.520  1.00  0.00              
ATOM   4164  NE  ARG A 263      12.178   4.736  31.690  1.00  0.00              
ATOM   4165  CZ  ARG A 263      12.794   4.656  30.494  1.00  0.00              
ATOM   4166  NH1 ARG A 263      13.390   5.702  29.967  1.00  0.00              
ATOM   4167  NH2 ARG A 263      12.762   3.500  29.852  1.00  0.00              
ATOM   4168  H   ARG A 263       8.527   6.664  34.179  1.00  0.00              
ATOM   4169  HA  ARG A 263      10.418   6.245  36.238  1.00  0.00              
ATOM   4170 1HB  ARG A 263      10.672   7.888  33.762  1.00  0.00              
ATOM   4171 2HB  ARG A 263      12.003   7.465  34.863  1.00  0.00              
ATOM   4172 1HG  ARG A 263      11.690   5.101  34.390  1.00  0.00              
ATOM   4173 2HG  ARG A 263      10.281   5.466  33.367  1.00  0.00              
ATOM   4174 1HD  ARG A 263      11.799   6.752  31.893  1.00  0.00              
ATOM   4175 2HD  ARG A 263      13.157   6.127  32.856  1.00  0.00              
ATOM   4176  HE  ARG A 263      11.778   3.823  31.856  1.00  0.00              
ATOM   4177 1HH1 ARG A 263      13.391   6.582  30.461  1.00  0.00              
ATOM   4178 2HH1 ARG A 263      13.845   5.621  29.069  1.00  0.00              
ATOM   4179 1HH2 ARG A 263      12.283   2.710  30.263  1.00  0.00              
ATOM   4180 2HH2 ARG A 263      13.214   3.412  28.954  1.00  0.00              
ATOM   4181  N   LEU A 264       9.309   9.310  36.119  1.00  0.00              
ATOM   4182  CA  LEU A 264       9.215  10.539  36.899  1.00  0.00              
ATOM   4183  C   LEU A 264       7.779  10.809  37.331  1.00  0.00              
ATOM   4184  O   LEU A 264       7.336  11.956  37.362  1.00  0.00              
ATOM   4185  CB  LEU A 264       9.761  11.723  36.090  1.00  0.00              
ATOM   4186  CG  LEU A 264      11.270  11.685  35.815  1.00  0.00              
ATOM   4187  CD1 LEU A 264      11.666  12.853  34.921  1.00  0.00              
ATOM   4188  CD2 LEU A 264      12.028  11.734  37.132  1.00  0.00              
ATOM   4189  H   LEU A 264       8.740   9.208  35.291  1.00  0.00              
ATOM   4190  HA  LEU A 264       9.799  10.438  37.812  1.00  0.00              
ATOM   4191 1HB  LEU A 264       9.209  11.574  35.164  1.00  0.00              
ATOM   4192 2HB  LEU A 264       9.478  12.678  36.532  1.00  0.00              
ATOM   4193  HG  LEU A 264      11.488  10.729  35.339  1.00  0.00              
ATOM   4194 1HD1 LEU A 264      12.740  12.818  34.732  1.00  0.00              
ATOM   4195 2HD1 LEU A 264      11.129  12.786  33.976  1.00  0.00              
ATOM   4196 3HD1 LEU A 264      11.417  13.791  35.416  1.00  0.00              
ATOM   4197 1HD2 LEU A 264      13.101  11.707  36.935  1.00  0.00              
ATOM   4198 2HD2 LEU A 264      11.779  12.653  37.663  1.00  0.00              
ATOM   4199 3HD2 LEU A 264      11.752  10.876  37.744  1.00  0.00              
ATOM   4200  N   GLY A 265       7.059   9.743  37.663  1.00  0.00              
ATOM   4201  CA  GLY A 265       5.658   9.858  38.057  1.00  0.00              
ATOM   4202  C   GLY A 265       5.518  10.612  39.373  1.00  0.00              
ATOM   4203  O   GLY A 265       6.421  10.597  40.208  1.00  0.00              
ATOM   4204  H   GLY A 265       7.489   8.831  37.644  1.00  0.00              
ATOM   4205 1HA  GLY A 265       5.114  10.395  37.280  1.00  0.00              
ATOM   4206 2HA  GLY A 265       5.238   8.861  38.171  1.00  0.00              
ATOM   4207  N   THR A 266       4.377  11.269  39.553  1.00  0.00              
ATOM   4208  CA  THR A 266       4.151  12.105  40.726  1.00  0.00              
ATOM   4209  C   THR A 266       2.896  11.678  41.473  1.00  0.00              
ATOM   4210  O   THR A 266       2.821  11.790  42.698  1.00  0.00              
ATOM   4211  CB  THR A 266       4.027  13.593  40.346  1.00  0.00              
ATOM   4212  OG1 THR A 266       5.237  14.028  39.710  1.00  0.00              
ATOM   4213  CG2 THR A 266       3.775  14.441  41.583  1.00  0.00              
ATOM   4214  H   THR A 266       3.646  11.186  38.860  1.00  0.00              
ATOM   4215  HA  THR A 266       4.980  11.993  41.424  1.00  0.00              
ATOM   4216  HB  THR A 266       3.198  13.713  39.648  1.00  0.00              
ATOM   4217  HG1 THR A 266       5.974  13.914  40.315  1.00  0.00              
ATOM   4218 1HG2 THR A 266       3.690  15.488  41.293  1.00  0.00              
ATOM   4219 2HG2 THR A 266       2.850  14.119  42.060  1.00  0.00              
ATOM   4220 3HG2 THR A 266       4.604  14.322  42.279  1.00  0.00              
ATOM   4221  N   PHE A 267       1.909  11.186  40.732  1.00  0.00              
ATOM   4222  CA  PHE A 267       0.663  10.718  41.327  1.00  0.00              
ATOM   4223  C   PHE A 267       0.650   9.200  41.456  1.00  0.00              
ATOM   4224  O   PHE A 267       1.563   8.521  40.987  1.00  0.00              
ATOM   4225  CB  PHE A 267      -0.534  11.187  40.498  1.00  0.00              
ATOM   4226  CG  PHE A 267      -0.756  12.672  40.540  1.00  0.00              
ATOM   4227  CD1 PHE A 267      -0.095  13.461  41.470  1.00  0.00              
ATOM   4228  CD2 PHE A 267      -1.627  13.283  39.651  1.00  0.00              
ATOM   4229  CE1 PHE A 267      -0.298  14.828  41.510  1.00  0.00              
ATOM   4230  CE2 PHE A 267      -1.832  14.649  39.688  1.00  0.00              
ATOM   4231  CZ  PHE A 267      -1.167  15.421  40.618  1.00  0.00              
ATOM   4232  H   PHE A 267       2.025  11.137  39.730  1.00  0.00              
ATOM   4233  HA  PHE A 267       0.562  11.116  42.338  1.00  0.00              
ATOM   4234 1HB  PHE A 267      -0.392  10.922  39.451  1.00  0.00              
ATOM   4235 2HB  PHE A 267      -1.449  10.725  40.868  1.00  0.00              
ATOM   4236  HD1 PHE A 267       0.593  12.991  42.174  1.00  0.00              
ATOM   4237  HD2 PHE A 267      -2.153  12.673  38.916  1.00  0.00              
ATOM   4238  HE1 PHE A 267       0.228  15.435  42.246  1.00  0.00              
ATOM   4239  HE2 PHE A 267      -2.518  15.117  38.982  1.00  0.00              
ATOM   4240  HZ  PHE A 267      -1.328  16.498  40.649  1.00  0.00              
ATOM   4241  N   ASN A 268      -0.388   8.675  42.096  1.00  0.00              
ATOM   4242  CA  ASN A 268      -0.461   7.250  42.398  1.00  0.00              
ATOM   4243  C   ASN A 268      -1.721   6.626  41.810  1.00  0.00              
ATOM   4244  O   ASN A 268      -2.389   5.824  42.463  1.00  0.00              
ATOM   4245  CB  ASN A 268      -0.398   6.996  43.893  1.00  0.00              
ATOM   4246  CG  ASN A 268      -0.107   5.565  44.252  1.00  0.00              
ATOM   4247  OD1 ASN A 268       0.500   4.820  43.474  1.00  0.00              
ATOM   4248  ND2 ASN A 268      -0.607   5.156  45.390  1.00  0.00              
ATOM   4249  H   ASN A 268      -1.147   9.276  42.379  1.00  0.00              
ATOM   4250  HA  ASN A 268       0.383   6.731  41.941  1.00  0.00              
ATOM   4251 1HB  ASN A 268       0.176   7.653  44.547  1.00  0.00              
ATOM   4252 2HB  ASN A 268      -1.462   7.183  44.033  1.00  0.00              
ATOM   4253 1HD2 ASN A 268      -0.453   4.215  45.694  1.00  0.00              
ATOM   4254 2HD2 ASN A 268      -1.143   5.783  45.955  1.00  0.00              
ATOM   4255  N   LEU A 269      -2.037   6.997  40.574  1.00  0.00              
ATOM   4256  CA  LEU A 269      -3.258   6.534  39.924  1.00  0.00              
ATOM   4257  C   LEU A 269      -3.028   5.216  39.198  1.00  0.00              
ATOM   4258  O   LEU A 269      -1.925   4.943  38.723  1.00  0.00              
ATOM   4259  CB  LEU A 269      -3.776   7.598  38.949  1.00  0.00              
ATOM   4260  CG  LEU A 269      -4.057   8.973  39.570  1.00  0.00              
ATOM   4261  CD1 LEU A 269      -4.611   9.920  38.515  1.00  0.00              
ATOM   4262  CD2 LEU A 269      -5.036   8.819  40.724  1.00  0.00              
ATOM   4263  H   LEU A 269      -1.417   7.617  40.073  1.00  0.00              
ATOM   4264  HA  LEU A 269      -4.023   6.343  40.677  1.00  0.00              
ATOM   4265 1HB  LEU A 269      -2.918   7.659  38.280  1.00  0.00              
ATOM   4266 2HB  LEU A 269      -4.645   7.248  38.393  1.00  0.00              
ATOM   4267  HG  LEU A 269      -3.115   9.342  39.978  1.00  0.00              
ATOM   4268 1HD1 LEU A 269      -4.807  10.893  38.965  1.00  0.00              
ATOM   4269 2HD1 LEU A 269      -3.884  10.034  37.710  1.00  0.00              
ATOM   4270 3HD1 LEU A 269      -5.538   9.513  38.112  1.00  0.00              
ATOM   4271 1HD2 LEU A 269      -5.234   9.797  41.166  1.00  0.00              
ATOM   4272 2HD2 LEU A 269      -5.968   8.391  40.356  1.00  0.00              
ATOM   4273 3HD2 LEU A 269      -4.609   8.160  41.480  1.00  0.00              
ATOM   4274  N   THR A 270      -4.075   4.402  39.113  1.00  0.00              
ATOM   4275  CA  THR A 270      -4.017   3.155  38.360  1.00  0.00              
ATOM   4276  C   THR A 270      -4.612   3.323  36.967  1.00  0.00              
ATOM   4277  O   THR A 270      -5.198   4.359  36.653  1.00  0.00              
ATOM   4278  CB  THR A 270      -4.759   2.020  39.090  1.00  0.00              
ATOM   4279  OG1 THR A 270      -6.166   2.300  39.108  1.00  0.00              
ATOM   4280  CG2 THR A 270      -4.255   1.883  40.516  1.00  0.00              
ATOM   4281  H   THR A 270      -4.932   4.655  39.582  1.00  0.00              
ATOM   4282  HA  THR A 270      -2.978   2.858  38.218  1.00  0.00              
ATOM   4283  HB  THR A 270      -4.591   1.085  38.555  1.00  0.00              
ATOM   4284  HG1 THR A 270      -6.435   2.528  40.001  1.00  0.00              
ATOM   4285 1HG2 THR A 270      -4.791   1.077  41.016  1.00  0.00              
ATOM   4286 2HG2 THR A 270      -3.189   1.659  40.506  1.00  0.00              
ATOM   4287 3HG2 THR A 270      -4.424   2.817  41.052  1.00  0.00              
ATOM   4288  N   LEU A 271      -4.453   2.300  36.135  1.00  0.00              
ATOM   4289  CA  LEU A 271      -4.924   2.355  34.756  1.00  0.00              
ATOM   4290  C   LEU A 271      -6.443   2.458  34.695  1.00  0.00              
ATOM   4291  O   LEU A 271      -6.992   3.222  33.903  1.00  0.00              
ATOM   4292  CB  LEU A 271      -4.441   1.122  33.982  1.00  0.00              
ATOM   4293  CG  LEU A 271      -4.817   1.097  32.495  1.00  0.00              
ATOM   4294  CD1 LEU A 271      -4.237   2.315  31.790  1.00  0.00              
ATOM   4295  CD2 LEU A 271      -4.304  -0.189  31.862  1.00  0.00              
ATOM   4296  H   LEU A 271      -3.997   1.462  36.466  1.00  0.00              
ATOM   4297  HA  LEU A 271      -4.534   3.250  34.272  1.00  0.00              
ATOM   4298 1HB  LEU A 271      -3.366   1.252  34.094  1.00  0.00              
ATOM   4299 2HB  LEU A 271      -4.748   0.195  34.468  1.00  0.00              
ATOM   4300  HG  LEU A 271      -5.905   1.086  32.435  1.00  0.00              
ATOM   4301 1HD1 LEU A 271      -4.508   2.289  30.734  1.00  0.00              
ATOM   4302 2HD1 LEU A 271      -4.635   3.223  32.243  1.00  0.00              
ATOM   4303 3HD1 LEU A 271      -3.151   2.307  31.885  1.00  0.00              
ATOM   4304 1HD2 LEU A 271      -4.571  -0.205  30.805  1.00  0.00              
ATOM   4305 2HD2 LEU A 271      -3.219  -0.236  31.964  1.00  0.00              
ATOM   4306 3HD2 LEU A 271      -4.753  -1.046  32.363  1.00  0.00              
ATOM   4307  N   ARG A 272      -7.117   1.682  35.538  1.00  0.00              
ATOM   4308  CA  ARG A 272      -8.574   1.663  35.561  1.00  0.00              
ATOM   4309  C   ARG A 272      -9.133   2.930  36.196  1.00  0.00              
ATOM   4310  O   ARG A 272     -10.168   3.445  35.772  1.00  0.00              
ATOM   4311  CB  ARG A 272      -9.120   0.415  36.236  1.00  0.00              
ATOM   4312  CG  ARG A 272      -8.901  -0.877  35.465  1.00  0.00              
ATOM   4313  CD  ARG A 272      -9.321  -2.104  36.192  1.00  0.00              
ATOM   4314  NE  ARG A 272      -9.030  -3.346  35.496  1.00  0.00              
ATOM   4315  CZ  ARG A 272      -9.136  -4.573  36.043  1.00  0.00              
ATOM   4316  NH1 ARG A 272      -9.490  -4.726  37.299  1.00  0.00              
ATOM   4317  NH2 ARG A 272      -8.853  -5.620  35.288  1.00  0.00              
ATOM   4318  H   ARG A 272      -6.607   1.090  36.179  1.00  0.00              
ATOM   4319  HA  ARG A 272      -8.960   1.631  34.541  1.00  0.00              
ATOM   4320 1HB  ARG A 272      -8.634   0.340  37.209  1.00  0.00              
ATOM   4321 2HB  ARG A 272     -10.190   0.570  36.377  1.00  0.00              
ATOM   4322 1HG  ARG A 272      -9.469  -0.828  34.536  1.00  0.00              
ATOM   4323 2HG  ARG A 272      -7.839  -0.969  35.237  1.00  0.00              
ATOM   4324 1HD  ARG A 272      -8.806  -2.140  37.152  1.00  0.00              
ATOM   4325 2HD  ARG A 272     -10.397  -2.066  36.359  1.00  0.00              
ATOM   4326  HE  ARG A 272      -8.718  -3.495  34.545  1.00  0.00              
ATOM   4327 1HH1 ARG A 272      -9.686  -3.914  37.869  1.00  0.00              
ATOM   4328 2HH1 ARG A 272      -9.564  -5.653  37.691  1.00  0.00              
ATOM   4329 1HH2 ARG A 272      -8.566  -5.484  34.328  1.00  0.00              
ATOM   4330 2HH2 ARG A 272      -8.924  -6.549  35.673  1.00  0.00              
ATOM   4331  N   GLY A 273      -8.440   3.430  37.214  1.00  0.00              
ATOM   4332  CA  GLY A 273      -8.855   4.650  37.895  1.00  0.00              
ATOM   4333  C   GLY A 273      -8.522   5.885  37.065  1.00  0.00              
ATOM   4334  O   GLY A 273      -9.104   6.952  37.261  1.00  0.00              
ATOM   4335  H   GLY A 273      -7.607   2.952  37.525  1.00  0.00              
ATOM   4336 1HA  GLY A 273      -9.931   4.616  38.066  1.00  0.00              
ATOM   4337 2HA  GLY A 273      -8.339   4.716  38.853  1.00  0.00              
ATOM   4338  N   HIS A 274      -7.579   5.732  36.141  1.00  0.00              
ATOM   4339  CA  HIS A 274      -7.165   6.835  35.281  1.00  0.00              
ATOM   4340  C   HIS A 274      -8.056   6.941  34.051  1.00  0.00              
ATOM   4341  O   HIS A 274      -8.507   8.028  33.693  1.00  0.00              
ATOM   4342  CB  HIS A 274      -5.703   6.669  34.856  1.00  0.00              
ATOM   4343  CG  HIS A 274      -5.168   7.830  34.076  1.00  0.00              
ATOM   4344  ND1 HIS A 274      -5.606   8.137  32.805  1.00  0.00              
ATOM   4345  CD2 HIS A 274      -4.232   8.757  34.387  1.00  0.00              
ATOM   4346  CE1 HIS A 274      -4.960   9.205  32.368  1.00  0.00              
ATOM   4347  NE2 HIS A 274      -4.122   9.600  33.309  1.00  0.00              
ATOM   4348  H   HIS A 274      -7.142   4.830  36.028  1.00  0.00              
ATOM   4349  HA  HIS A 274      -7.267   7.777  35.821  1.00  0.00              
ATOM   4350 1HB  HIS A 274      -5.065   6.563  35.734  1.00  0.00              
ATOM   4351 2HB  HIS A 274      -5.595   5.790  34.221  1.00  0.00              
ATOM   4352  HD1 HIS A 274      -6.350   7.689  32.311  1.00  0.00              
ATOM   4353  HD2 HIS A 274      -3.615   8.919  35.272  1.00  0.00              
ATOM   4354  HE1 HIS A 274      -5.166   9.611  31.378  1.00  0.00              
ATOM   4355  N   GLY A 275      -8.305   5.806  33.408  1.00  0.00              
ATOM   4356  CA  GLY A 275      -9.074   5.779  32.169  1.00  0.00              
ATOM   4357  C   GLY A 275     -10.513   6.221  32.405  1.00  0.00              
ATOM   4358  O   GLY A 275     -11.230   6.562  31.465  1.00  0.00              
ATOM   4359  H   GLY A 275      -7.953   4.939  33.786  1.00  0.00              
ATOM   4360 1HA  GLY A 275      -8.610   6.451  31.448  1.00  0.00              
ATOM   4361 2HA  GLY A 275      -9.075   4.765  31.772  1.00  0.00              
ATOM   4362  N   ALA A 276     -10.929   6.214  33.667  1.00  0.00              
ATOM   4363  CA  ALA A 276     -12.261   6.680  34.036  1.00  0.00              
ATOM   4364  C   ALA A 276     -12.511   8.094  33.531  1.00  0.00              
ATOM   4365  O   ALA A 276     -13.650   8.475  33.262  1.00  0.00              
ATOM   4366  CB  ALA A 276     -12.445   6.613  35.546  1.00  0.00              
ATOM   4367  H   ALA A 276     -10.307   5.878  34.388  1.00  0.00              
ATOM   4368  HA  ALA A 276     -13.000   6.032  33.567  1.00  0.00              
ATOM   4369 1HB  ALA A 276     -13.444   6.963  35.805  1.00  0.00              
ATOM   4370 2HB  ALA A 276     -12.324   5.583  35.883  1.00  0.00              
ATOM   4371 3HB  ALA A 276     -11.703   7.244  36.031  1.00  0.00              
ATOM   4372  N   CYS A 277     -11.438   8.869  33.404  1.00  0.00              
ATOM   4373  CA  CYS A 277     -11.534  10.232  32.893  1.00  0.00              
ATOM   4374  C   CYS A 277     -12.133  10.255  31.493  1.00  0.00              
ATOM   4375  O   CYS A 277     -12.929  11.134  31.161  1.00  0.00              
ATOM   4376  CB  CYS A 277     -10.074  10.685  32.862  1.00  0.00              
ATOM   4377  SG  CYS A 277      -9.299  10.828  34.490  1.00  0.00              
ATOM   4378  H   CYS A 277     -10.535   8.505  33.666  1.00  0.00              
ATOM   4379  HA  CYS A 277     -12.094  10.902  33.547  1.00  0.00              
ATOM   4380 1HB  CYS A 277      -9.470   9.971  32.300  1.00  0.00              
ATOM   4381 2HB  CYS A 277      -9.994  11.670  32.402  1.00  0.00              
ATOM   4382  HG  CYS A 277      -8.085  11.133  34.039  1.00  0.00              
ATOM   4383  N   ALA A 278     -11.742   9.284  30.672  1.00  0.00              
ATOM   4384  CA  ALA A 278     -12.267   9.170  29.317  1.00  0.00              
ATOM   4385  C   ALA A 278     -13.638   8.508  29.311  1.00  0.00              
ATOM   4386  O   ALA A 278     -14.500   8.851  28.502  1.00  0.00              
ATOM   4387  CB  ALA A 278     -11.296   8.396  28.437  1.00  0.00              
ATOM   4388  H   ALA A 278     -11.065   8.608  30.996  1.00  0.00              
ATOM   4389  HA  ALA A 278     -12.388  10.171  28.904  1.00  0.00              
ATOM   4390 1HB  ALA A 278     -11.702   8.319  27.429  1.00  0.00              
ATOM   4391 2HB  ALA A 278     -10.340   8.917  28.404  1.00  0.00              
ATOM   4392 3HB  ALA A 278     -11.153   7.398  28.845  1.00  0.00              
ATOM   4393  N   ARG A 279     -13.835   7.555  30.218  1.00  0.00              
ATOM   4394  CA  ARG A 279     -15.095   6.831  30.306  1.00  0.00              
ATOM   4395  C   ARG A 279     -16.244   7.765  30.662  1.00  0.00              
ATOM   4396  O   ARG A 279     -17.371   7.582  30.201  1.00  0.00              
ATOM   4397  CB  ARG A 279     -15.015   5.656  31.270  1.00  0.00              
ATOM   4398  CG  ARG A 279     -16.281   4.819  31.365  1.00  0.00              
ATOM   4399  CD  ARG A 279     -16.127   3.563  32.142  1.00  0.00              
ATOM   4400  NE  ARG A 279     -17.364   2.824  32.343  1.00  0.00              
ATOM   4401  CZ  ARG A 279     -17.443   1.608  32.917  1.00  0.00              
ATOM   4402  NH1 ARG A 279     -16.362   0.972  33.312  1.00  0.00              
ATOM   4403  NH2 ARG A 279     -18.638   1.057  33.050  1.00  0.00              
ATOM   4404  H   ARG A 279     -13.090   7.330  30.862  1.00  0.00              
ATOM   4405  HA  ARG A 279     -15.339   6.393  29.337  1.00  0.00              
ATOM   4406 1HB  ARG A 279     -14.192   5.027  30.936  1.00  0.00              
ATOM   4407 2HB  ARG A 279     -14.782   6.066  32.253  1.00  0.00              
ATOM   4408 1HG  ARG A 279     -17.058   5.417  31.843  1.00  0.00              
ATOM   4409 2HG  ARG A 279     -16.596   4.554  30.356  1.00  0.00              
ATOM   4410 1HD  ARG A 279     -15.436   2.905  31.619  1.00  0.00              
ATOM   4411 2HD  ARG A 279     -15.726   3.801  33.126  1.00  0.00              
ATOM   4412  HE  ARG A 279     -18.313   3.079  32.105  1.00  0.00              
ATOM   4413 1HH1 ARG A 279     -15.455   1.400  33.187  1.00  0.00              
ATOM   4414 2HH1 ARG A 279     -16.442   0.061  33.737  1.00  0.00              
ATOM   4415 1HH2 ARG A 279     -19.457   1.549  32.724  1.00  0.00              
ATOM   4416 2HH2 ARG A 279     -18.725   0.145  33.475  1.00  0.00              
ATOM   4417  N   PHE A 280     -15.953   8.769  31.483  1.00  0.00              
ATOM   4418  CA  PHE A 280     -16.956   9.745  31.887  1.00  0.00              
ATOM   4419  C   PHE A 280     -17.614  10.395  30.674  1.00  0.00              
ATOM   4420  O   PHE A 280     -18.836  10.374  30.534  1.00  0.00              
ATOM   4421  CB  PHE A 280     -16.332  10.816  32.781  1.00  0.00              
ATOM   4422  CG  PHE A 280     -17.291  11.894  33.199  1.00  0.00              
ATOM   4423  CD1 PHE A 280     -18.145  11.703  34.277  1.00  0.00              
ATOM   4424  CD2 PHE A 280     -17.344  13.098  32.516  1.00  0.00              
ATOM   4425  CE1 PHE A 280     -19.028  12.694  34.661  1.00  0.00              
ATOM   4426  CE2 PHE A 280     -18.224  14.091  32.899  1.00  0.00              
ATOM   4427  CZ  PHE A 280     -19.068  13.888  33.973  1.00  0.00              
ATOM   4428  H   PHE A 280     -15.010   8.859  31.834  1.00  0.00              
ATOM   4429  HA  PHE A 280     -17.754   9.249  32.441  1.00  0.00              
ATOM   4430 1HB  PHE A 280     -15.953  10.364  33.698  1.00  0.00              
ATOM   4431 2HB  PHE A 280     -15.516  11.312  32.259  1.00  0.00              
ATOM   4432  HD1 PHE A 280     -18.112  10.759  34.820  1.00  0.00              
ATOM   4433  HD2 PHE A 280     -16.678  13.260  31.667  1.00  0.00              
ATOM   4434  HE1 PHE A 280     -19.693  12.531  35.508  1.00  0.00              
ATOM   4435  HE2 PHE A 280     -18.256  15.034  32.354  1.00  0.00              
ATOM   4436  HZ  PHE A 280     -19.766  14.669  34.273  1.00  0.00              
ATOM   4437  N   PHE A 281     -16.794  10.971  29.802  1.00  0.00              
ATOM   4438  CA  PHE A 281     -17.297  11.733  28.666  1.00  0.00              
ATOM   4439  C   PHE A 281     -17.841  10.812  27.581  1.00  0.00              
ATOM   4440  O   PHE A 281     -18.731  11.190  26.820  1.00  0.00              
ATOM   4441  CB  PHE A 281     -16.196  12.628  28.093  1.00  0.00              
ATOM   4442  CG  PHE A 281     -15.761  13.724  29.023  1.00  0.00              
ATOM   4443  CD1 PHE A 281     -14.513  13.687  29.626  1.00  0.00              
ATOM   4444  CD2 PHE A 281     -16.599  14.795  29.297  1.00  0.00              
ATOM   4445  CE1 PHE A 281     -14.112  14.696  30.482  1.00  0.00              
ATOM   4446  CE2 PHE A 281     -16.200  15.805  30.151  1.00  0.00              
ATOM   4447  CZ  PHE A 281     -14.955  15.754  30.744  1.00  0.00              
ATOM   4448  H   PHE A 281     -15.796  10.878  29.929  1.00  0.00              
ATOM   4449  HA  PHE A 281     -18.130  12.365  28.982  1.00  0.00              
ATOM   4450 1HB  PHE A 281     -15.308  12.036  27.872  1.00  0.00              
ATOM   4451 2HB  PHE A 281     -16.544  13.112  27.182  1.00  0.00              
ATOM   4452  HD1 PHE A 281     -13.846  12.851  29.418  1.00  0.00              
ATOM   4453  HD2 PHE A 281     -17.583  14.834  28.829  1.00  0.00              
ATOM   4454  HE1 PHE A 281     -13.127  14.654  30.949  1.00  0.00              
ATOM   4455  HE2 PHE A 281     -16.868  16.640  30.358  1.00  0.00              
ATOM   4456  HZ  PHE A 281     -14.640  16.549  31.420  1.00  0.00              
ATOM   4457  N   ARG A 282     -17.300   9.601  27.516  1.00  0.00              
ATOM   4458  CA  ARG A 282     -17.846   8.563  26.649  1.00  0.00              
ATOM   4459  C   ARG A 282     -19.284   8.230  27.029  1.00  0.00              
ATOM   4460  O   ARG A 282     -20.169   8.195  26.175  1.00  0.00              
ATOM   4461  CB  ARG A 282     -16.973   7.317  26.624  1.00  0.00              
ATOM   4462  CG  ARG A 282     -17.379   6.273  25.595  1.00  0.00              
ATOM   4463  CD  ARG A 282     -18.414   5.317  26.067  1.00  0.00              
ATOM   4464  NE  ARG A 282     -17.985   4.455  27.157  1.00  0.00              
ATOM   4465  CZ  ARG A 282     -18.788   3.593  27.810  1.00  0.00              
ATOM   4466  NH1 ARG A 282     -20.065   3.500  27.514  1.00  0.00              
ATOM   4467  NH2 ARG A 282     -18.261   2.858  28.774  1.00  0.00              
ATOM   4468  H   ARG A 282     -16.487   9.394  28.080  1.00  0.00              
ATOM   4469  HA  ARG A 282     -17.872   8.919  25.619  1.00  0.00              
ATOM   4470 1HB  ARG A 282     -15.955   7.646  26.420  1.00  0.00              
ATOM   4471 2HB  ARG A 282     -17.020   6.876  27.619  1.00  0.00              
ATOM   4472 1HG  ARG A 282     -17.771   6.786  24.716  1.00  0.00              
ATOM   4473 2HG  ARG A 282     -16.493   5.701  25.317  1.00  0.00              
ATOM   4474 1HD  ARG A 282     -19.280   5.879  26.416  1.00  0.00              
ATOM   4475 2HD  ARG A 282     -18.706   4.675  25.238  1.00  0.00              
ATOM   4476  HE  ARG A 282     -17.074   4.362  27.584  1.00  0.00              
ATOM   4477 1HH1 ARG A 282     -20.457   4.081  26.787  1.00  0.00              
ATOM   4478 2HH1 ARG A 282     -20.650   2.847  28.016  1.00  0.00              
ATOM   4479 1HH2 ARG A 282     -17.281   2.956  29.001  1.00  0.00              
ATOM   4480 2HH2 ARG A 282     -18.840   2.205  29.280  1.00  0.00              
ATOM   4481  N   GLU A 283     -19.509   7.984  28.315  1.00  0.00              
ATOM   4482  CA  GLU A 283     -20.838   7.645  28.809  1.00  0.00              
ATOM   4483  C   GLU A 283     -21.779   8.841  28.726  1.00  0.00              
ATOM   4484  O   GLU A 283     -22.987   8.680  28.561  1.00  0.00              
ATOM   4485  CB  GLU A 283     -20.760   7.136  30.251  1.00  0.00              
ATOM   4486  CG  GLU A 283     -20.168   5.742  30.393  1.00  0.00              
ATOM   4487  CD  GLU A 283     -20.103   5.321  31.836  1.00  0.00              
ATOM   4488  OE1 GLU A 283     -20.388   6.131  32.684  1.00  0.00              
ATOM   4489  OE2 GLU A 283     -19.877   4.161  32.086  1.00  0.00              
ATOM   4490  H   GLU A 283     -18.741   8.033  28.967  1.00  0.00              
ATOM   4491  HA  GLU A 283     -21.275   6.863  28.187  1.00  0.00              
ATOM   4492 1HB  GLU A 283     -20.148   7.848  30.806  1.00  0.00              
ATOM   4493 2HB  GLU A 283     -21.776   7.142  30.645  1.00  0.00              
ATOM   4494 1HG  GLU A 283     -20.702   4.983  29.819  1.00  0.00              
ATOM   4495 2HG  GLU A 283     -19.160   5.848  30.001  1.00  0.00              
ATOM   4496  N   ARG A 284     -21.216  10.038  28.842  1.00  0.00              
ATOM   4497  CA  ARG A 284     -21.983  11.265  28.670  1.00  0.00              
ATOM   4498  C   ARG A 284     -22.295  11.519  27.201  1.00  0.00              
ATOM   4499  O   ARG A 284     -23.142  12.349  26.868  1.00  0.00              
ATOM   4500  CB  ARG A 284     -21.301  12.464  29.311  1.00  0.00              
ATOM   4501  CG  ARG A 284     -21.189  12.402  30.826  1.00  0.00              
ATOM   4502  CD  ARG A 284     -22.442  12.745  31.547  1.00  0.00              
ATOM   4503  NE  ARG A 284     -22.352  12.645  32.994  1.00  0.00              
ATOM   4504  CZ  ARG A 284     -23.348  12.954  33.847  1.00  0.00              
ATOM   4505  NH1 ARG A 284     -24.495  13.421  33.406  1.00  0.00              
ATOM   4506  NH2 ARG A 284     -23.133  12.801  35.141  1.00  0.00              
ATOM   4507  H   ARG A 284     -20.231  10.100  29.054  1.00  0.00              
ATOM   4508  HA  ARG A 284     -22.945  11.173  29.178  1.00  0.00              
ATOM   4509 1HB  ARG A 284     -20.303  12.529  28.879  1.00  0.00              
ATOM   4510 2HB  ARG A 284     -21.877  13.346  29.029  1.00  0.00              
ATOM   4511 1HG  ARG A 284     -20.904  11.389  31.111  1.00  0.00              
ATOM   4512 2HG  ARG A 284     -20.416  13.100  31.145  1.00  0.00              
ATOM   4513 1HD  ARG A 284     -22.718  13.772  31.307  1.00  0.00              
ATOM   4514 2HD  ARG A 284     -23.234  12.071  31.221  1.00  0.00              
ATOM   4515  HE  ARG A 284     -21.578  12.343  33.572  1.00  0.00              
ATOM   4516 1HH1 ARG A 284     -24.638  13.550  32.414  1.00  0.00              
ATOM   4517 2HH1 ARG A 284     -25.229  13.648  34.061  1.00  0.00              
ATOM   4518 1HH2 ARG A 284     -22.238  12.458  35.464  1.00  0.00              
ATOM   4519 2HH2 ARG A 284     -23.861  13.027  35.801  1.00  0.00              
ATOM   4520  N   HIS A 285     -21.602  10.801  26.322  1.00  0.00              
ATOM   4521  CA  HIS A 285     -21.818  10.930  24.887  1.00  0.00              
ATOM   4522  C   HIS A 285     -21.547  12.353  24.413  1.00  0.00              
ATOM   4523  O   HIS A 285     -22.320  12.918  23.641  1.00  0.00              
ATOM   4524  CB  HIS A 285     -23.246  10.519  24.515  1.00  0.00              
ATOM   4525  CG  HIS A 285     -23.578   9.105  24.879  1.00  0.00              
ATOM   4526  ND1 HIS A 285     -22.903   8.022  24.352  1.00  0.00              
ATOM   4527  CD2 HIS A 285     -24.514   8.594  25.714  1.00  0.00              
ATOM   4528  CE1 HIS A 285     -23.409   6.908  24.849  1.00  0.00              
ATOM   4529  NE2 HIS A 285     -24.387   7.229  25.678  1.00  0.00              
ATOM   4530  H   HIS A 285     -20.907  10.150  26.658  1.00  0.00              
ATOM   4531  HA  HIS A 285     -21.120  10.288  24.352  1.00  0.00              
ATOM   4532 1HB  HIS A 285     -23.968  11.152  25.035  1.00  0.00              
ATOM   4533 2HB  HIS A 285     -23.394  10.608  23.440  1.00  0.00              
ATOM   4534  HD2 HIS A 285     -25.275   9.056  26.343  1.00  0.00              
ATOM   4535  HE1 HIS A 285     -23.008   5.938  24.558  1.00  0.00              
ATOM   4536  HE2 HIS A 285     -24.956   6.580  26.204  1.00  0.00              
ATOM   4537  N   ILE A 286     -20.444  12.926  24.882  1.00  0.00              
ATOM   4538  CA  ILE A 286     -20.044  14.267  24.470  1.00  0.00              
ATOM   4539  C   ILE A 286     -18.900  14.216  23.465  1.00  0.00              
ATOM   4540  O   ILE A 286     -17.911  13.512  23.671  1.00  0.00              
ATOM   4541  CB  ILE A 286     -19.618  15.126  25.675  1.00  0.00              
ATOM   4542  CG1 ILE A 286     -20.725  15.146  26.734  1.00  0.00              
ATOM   4543  CG2 ILE A 286     -19.279  16.539  25.228  1.00  0.00              
ATOM   4544  CD1 ILE A 286     -22.038  15.702  26.233  1.00  0.00              
ATOM   4545  H   ILE A 286     -19.869  12.422  25.540  1.00  0.00              
ATOM   4546  HA  ILE A 286     -20.855  14.764  23.939  1.00  0.00              
ATOM   4547  HB  ILE A 286     -18.744  14.673  26.143  1.00  0.00              
ATOM   4548 1HG1 ILE A 286     -20.869  14.121  27.072  1.00  0.00              
ATOM   4549 2HG1 ILE A 286     -20.366  15.753  27.565  1.00  0.00              
ATOM   4550 1HG2 ILE A 286     -18.981  17.133  26.092  1.00  0.00              
ATOM   4551 2HG2 ILE A 286     -18.460  16.507  24.511  1.00  0.00              
ATOM   4552 3HG2 ILE A 286     -20.153  16.993  24.762  1.00  0.00              
ATOM   4553 1HD1 ILE A 286     -22.772  15.685  27.040  1.00  0.00              
ATOM   4554 2HD1 ILE A 286     -21.895  16.729  25.897  1.00  0.00              
ATOM   4555 3HD1 ILE A 286     -22.398  15.095  25.405  1.00  0.00              
ATOM   4556  N   PRO A 287     -19.041  14.964  22.377  1.00  0.00              
ATOM   4557  CA  PRO A 287     -17.984  15.073  21.378  1.00  0.00              
ATOM   4558  C   PRO A 287     -16.620  15.244  22.036  1.00  0.00              
ATOM   4559  O   PRO A 287     -16.341  16.277  22.646  1.00  0.00              
ATOM   4560  CB  PRO A 287     -18.380  16.294  20.544  1.00  0.00              
ATOM   4561  CG  PRO A 287     -19.869  16.303  20.582  1.00  0.00              
ATOM   4562  CD  PRO A 287     -20.236  15.827  21.962  1.00  0.00              
ATOM   4563  HA  PRO A 287     -17.889  14.167  20.761  1.00  0.00              
ATOM   4564 1HB  PRO A 287     -17.966  17.222  20.966  1.00  0.00              
ATOM   4565 2HB  PRO A 287     -18.008  16.215  19.512  1.00  0.00              
ATOM   4566 1HG  PRO A 287     -20.267  17.312  20.394  1.00  0.00              
ATOM   4567 2HG  PRO A 287     -20.292  15.642  19.811  1.00  0.00              
ATOM   4568 1HD  PRO A 287     -20.378  16.661  22.667  1.00  0.00              
ATOM   4569 2HD  PRO A 287     -21.168  15.241  21.967  1.00  0.00              
ATOM   4570  N   LEU A 288     -15.775  14.228  21.909  1.00  0.00              
ATOM   4571  CA  LEU A 288     -14.562  14.134  22.713  1.00  0.00              
ATOM   4572  C   LEU A 288     -13.320  14.099  21.834  1.00  0.00              
ATOM   4573  O   LEU A 288     -13.138  13.179  21.037  1.00  0.00              
ATOM   4574  CB  LEU A 288     -14.615  12.894  23.612  1.00  0.00              
ATOM   4575  CG  LEU A 288     -13.384  12.678  24.502  1.00  0.00              
ATOM   4576  CD1 LEU A 288     -13.250  13.826  25.494  1.00  0.00              
ATOM   4577  CD2 LEU A 288     -13.508  11.348  25.229  1.00  0.00              
ATOM   4578  H   LEU A 288     -15.979  13.500  21.239  1.00  0.00              
ATOM   4579  HA  LEU A 288     -14.471  15.021  23.341  1.00  0.00              
ATOM   4580 1HB  LEU A 288     -15.477  13.154  24.223  1.00  0.00              
ATOM   4581 2HB  LEU A 288     -14.833  11.991  23.041  1.00  0.00              
ATOM   4582  HG  LEU A 288     -12.516  12.620  23.845  1.00  0.00              
ATOM   4583 1HD1 LEU A 288     -12.373  13.665  26.121  1.00  0.00              
ATOM   4584 2HD1 LEU A 288     -13.139  14.764  24.951  1.00  0.00              
ATOM   4585 3HD1 LEU A 288     -14.140  13.870  26.120  1.00  0.00              
ATOM   4586 1HD2 LEU A 288     -12.632  11.196  25.861  1.00  0.00              
ATOM   4587 2HD2 LEU A 288     -14.406  11.353  25.848  1.00  0.00              
ATOM   4588 3HD2 LEU A 288     -13.574  10.540  24.501  1.00  0.00              
ATOM   4589  N   MET A 289     -12.466  15.107  21.981  1.00  0.00              
ATOM   4590  CA  MET A 289     -11.137  15.079  21.383  1.00  0.00              
ATOM   4591  C   MET A 289     -10.108  14.513  22.354  1.00  0.00              
ATOM   4592  O   MET A 289      -9.630  15.214  23.246  1.00  0.00              
ATOM   4593  CB  MET A 289     -10.730  16.481  20.937  1.00  0.00              
ATOM   4594  CG  MET A 289      -9.390  16.549  20.218  1.00  0.00              
ATOM   4595  SD  MET A 289      -8.918  18.235  19.784  1.00  0.00              
ATOM   4596  CE  MET A 289     -10.171  18.635  18.569  1.00  0.00              
ATOM   4597  H   MET A 289     -12.746  15.912  22.522  1.00  0.00              
ATOM   4598  HA  MET A 289     -11.135  14.423  20.512  1.00  0.00              
ATOM   4599 1HB  MET A 289     -11.516  16.845  20.277  1.00  0.00              
ATOM   4600 2HB  MET A 289     -10.691  17.101  21.834  1.00  0.00              
ATOM   4601 1HG  MET A 289      -8.630  16.122  20.872  1.00  0.00              
ATOM   4602 2HG  MET A 289      -9.463  15.953  19.307  1.00  0.00              
ATOM   4603 1HE  MET A 289     -10.014  19.651  18.204  1.00  0.00              
ATOM   4604 2HE  MET A 289     -10.106  17.935  17.735  1.00  0.00              
ATOM   4605 3HE  MET A 289     -11.158  18.563  19.027  1.00  0.00              
ATOM   4606  N   MET A 290      -9.771  13.241  22.173  1.00  0.00              
ATOM   4607  CA  MET A 290      -8.941  12.526  23.136  1.00  0.00              
ATOM   4608  C   MET A 290      -7.471  12.577  22.741  1.00  0.00              
ATOM   4609  O   MET A 290      -7.036  11.863  21.835  1.00  0.00              
ATOM   4610  CB  MET A 290      -9.405  11.076  23.258  1.00  0.00              
ATOM   4611  CG  MET A 290      -8.702  10.280  24.349  1.00  0.00              
ATOM   4612  SD  MET A 290      -9.259   8.566  24.429  1.00  0.00              
ATOM   4613  CE  MET A 290     -11.017   8.794  24.685  1.00  0.00              
ATOM   4614  H   MET A 290     -10.097  12.757  21.351  1.00  0.00              
ATOM   4615  HA  MET A 290      -9.014  12.999  24.115  1.00  0.00              
ATOM   4616 1HB  MET A 290     -10.474  11.102  23.459  1.00  0.00              
ATOM   4617 2HB  MET A 290      -9.226  10.602  22.292  1.00  0.00              
ATOM   4618 1HG  MET A 290      -7.631  10.299  24.148  1.00  0.00              
ATOM   4619 2HG  MET A 290      -8.901  10.766  25.305  1.00  0.00              
ATOM   4620 1HE  MET A 290     -11.504   7.821  24.754  1.00  0.00              
ATOM   4621 2HE  MET A 290     -11.181   9.350  25.609  1.00  0.00              
ATOM   4622 3HE  MET A 290     -11.437   9.352  23.846  1.00  0.00              
ATOM   4623  N   LEU A 291      -6.707  13.425  23.421  1.00  0.00              
ATOM   4624  CA  LEU A 291      -5.327  13.694  23.038  1.00  0.00              
ATOM   4625  C   LEU A 291      -4.350  13.051  24.013  1.00  0.00              
ATOM   4626  O   LEU A 291      -4.676  12.832  25.180  1.00  0.00              
ATOM   4627  CB  LEU A 291      -5.082  15.206  22.958  1.00  0.00              
ATOM   4628  CG  LEU A 291      -6.014  15.967  22.006  1.00  0.00              
ATOM   4629  CD1 LEU A 291      -5.714  17.459  22.064  1.00  0.00              
ATOM   4630  CD2 LEU A 291      -5.839  15.437  20.590  1.00  0.00              
ATOM   4631  H   LEU A 291      -7.097  13.896  24.227  1.00  0.00              
ATOM   4632  HA  LEU A 291      -5.127  13.250  22.063  1.00  0.00              
ATOM   4633 1HB  LEU A 291      -5.301  15.476  23.989  1.00  0.00              
ATOM   4634 2HB  LEU A 291      -4.040  15.435  22.734  1.00  0.00              
ATOM   4635  HG  LEU A 291      -7.037  15.757  22.317  1.00  0.00              
ATOM   4636 1HD1 LEU A 291      -6.380  17.991  21.385  1.00  0.00              
ATOM   4637 2HD1 LEU A 291      -5.868  17.822  23.080  1.00  0.00              
ATOM   4638 3HD1 LEU A 291      -4.680  17.634  21.768  1.00  0.00              
ATOM   4639 1HD2 LEU A 291      -6.502  15.978  19.915  1.00  0.00              
ATOM   4640 2HD2 LEU A 291      -4.805  15.576  20.274  1.00  0.00              
ATOM   4641 3HD2 LEU A 291      -6.085  14.375  20.566  1.00  0.00              
ATOM   4642  N   GLY A 292      -3.149  12.752  23.530  1.00  0.00              
ATOM   4643  CA  GLY A 292      -2.127  12.118  24.355  1.00  0.00              
ATOM   4644  C   GLY A 292      -1.376  13.148  25.189  1.00  0.00              
ATOM   4645  O   GLY A 292      -1.947  14.155  25.610  1.00  0.00              
ATOM   4646  H   GLY A 292      -2.940  12.967  22.566  1.00  0.00              
ATOM   4647 1HA  GLY A 292      -2.602  11.399  25.021  1.00  0.00              
ATOM   4648 2HA  GLY A 292      -1.418  11.601  23.708  1.00  0.00              
ATOM   4649  N   GLY A 293      -0.050  13.072  25.160  1.00  0.00              
ATOM   4650  CA  GLY A 293       0.625  13.696  26.291  1.00  0.00              
ATOM   4651  C   GLY A 293       2.075  13.236  26.391  1.00  0.00              
ATOM   4652  O   GLY A 293       2.631  12.698  25.435  1.00  0.00              
ATOM   4653  H   GLY A 293       0.493  12.544  24.495  1.00  0.00              
ATOM   4654 1HA  GLY A 293       0.605  14.780  26.167  1.00  0.00              
ATOM   4655 2HA  GLY A 293       0.104  13.427  27.212  1.00  0.00              
ATOM   4656  N   GLY A 294       2.680  13.452  27.553  1.00  0.00              
ATOM   4657  CA  GLY A 294       4.071  13.074  27.773  1.00  0.00              
ATOM   4658  C   GLY A 294       4.173  11.702  28.429  1.00  0.00              
ATOM   4659  O   GLY A 294       3.459  10.771  28.054  1.00  0.00              
ATOM   4660  H   GLY A 294       2.164  13.888  28.304  1.00  0.00              
ATOM   4661 1HA  GLY A 294       4.590  13.051  26.814  1.00  0.00              
ATOM   4662 2HA  GLY A 294       4.544  13.812  28.420  1.00  0.00              
ATOM   4663  N   GLY A 295       5.063  11.584  29.407  1.00  0.00              
ATOM   4664  CA  GLY A 295       5.335  10.303  30.045  1.00  0.00              
ATOM   4665  C   GLY A 295       6.773   9.859  29.800  1.00  0.00              
ATOM   4666  O   GLY A 295       7.392  10.249  28.809  1.00  0.00              
ATOM   4667  H   GLY A 295       5.565  12.404  29.717  1.00  0.00              
ATOM   4668 1HA  GLY A 295       5.171  10.397  31.119  1.00  0.00              
ATOM   4669 2HA  GLY A 295       4.659   9.551  29.638  1.00  0.00              
ATOM   4670  N   TYR A 296       7.297   9.043  30.707  1.00  0.00              
ATOM   4671  CA  TYR A 296       8.693   8.629  30.649  1.00  0.00              
ATOM   4672  C   TYR A 296       8.819   7.110  30.631  1.00  0.00              
ATOM   4673  O   TYR A 296       9.807   6.565  30.139  1.00  0.00              
ATOM   4674  CB  TYR A 296       9.471   9.206  31.834  1.00  0.00              
ATOM   4675  CG  TYR A 296       9.557  10.716  31.832  1.00  0.00              
ATOM   4676  CD1 TYR A 296       8.641  11.483  32.535  1.00  0.00              
ATOM   4677  CD2 TYR A 296      10.558  11.369  31.127  1.00  0.00              
ATOM   4678  CE1 TYR A 296       8.716  12.863  32.536  1.00  0.00              
ATOM   4679  CE2 TYR A 296      10.643  12.748  31.121  1.00  0.00              
ATOM   4680  CZ  TYR A 296       9.719  13.492  31.829  1.00  0.00              
ATOM   4681  OH  TYR A 296       9.800  14.866  31.826  1.00  0.00              
ATOM   4682  H   TYR A 296       6.713   8.700  31.458  1.00  0.00              
ATOM   4683  HA  TYR A 296       9.148   8.989  29.725  1.00  0.00              
ATOM   4684 1HB  TYR A 296       8.969   8.872  32.743  1.00  0.00              
ATOM   4685 2HB  TYR A 296      10.474   8.783  31.797  1.00  0.00              
ATOM   4686  HD1 TYR A 296       7.852  10.979  33.093  1.00  0.00              
ATOM   4687  HD2 TYR A 296      11.282  10.775  30.570  1.00  0.00              
ATOM   4688  HE1 TYR A 296       7.988  13.453  33.093  1.00  0.00              
ATOM   4689  HE2 TYR A 296      11.436  13.243  30.560  1.00  0.00              
ATOM   4690  HH  TYR A 296       9.117  15.283  32.356  1.00  0.00              
ATOM   4691  N   THR A 297       7.812   6.433  31.170  1.00  0.00              
ATOM   4692  CA  THR A 297       7.742   4.979  31.101  1.00  0.00              
ATOM   4693  C   THR A 297       6.898   4.523  29.915  1.00  0.00              
ATOM   4694  O   THR A 297       5.689   4.751  29.878  1.00  0.00              
ATOM   4695  CB  THR A 297       7.162   4.379  32.393  1.00  0.00              
ATOM   4696  OG1 THR A 297       8.036   4.666  33.492  1.00  0.00              
ATOM   4697  CG2 THR A 297       7.002   2.872  32.258  1.00  0.00              
ATOM   4698  H   THR A 297       7.074   6.939  31.639  1.00  0.00              
ATOM   4699  HA  THR A 297       8.741   4.568  30.942  1.00  0.00              
ATOM   4700  HB  THR A 297       6.189   4.829  32.588  1.00  0.00              
ATOM   4701  HG1 THR A 297       7.724   4.210  34.277  1.00  0.00              
ATOM   4702 1HG2 THR A 297       6.591   2.466  33.181  1.00  0.00              
ATOM   4703 2HG2 THR A 297       6.329   2.650  31.430  1.00  0.00              
ATOM   4704 3HG2 THR A 297       7.975   2.420  32.065  1.00  0.00              
ATOM   4705  N   PRO A 298       7.543   3.877  28.950  1.00  0.00              
ATOM   4706  CA  PRO A 298       6.871   3.463  27.724  1.00  0.00              
ATOM   4707  C   PRO A 298       5.663   2.585  28.027  1.00  0.00              
ATOM   4708  O   PRO A 298       4.638   2.668  27.351  1.00  0.00              
ATOM   4709  CB  PRO A 298       7.951   2.709  26.942  1.00  0.00              
ATOM   4710  CG  PRO A 298       9.234   3.302  27.414  1.00  0.00              
ATOM   4711  CD  PRO A 298       9.020   3.608  28.872  1.00  0.00              
ATOM   4712  HA  PRO A 298       6.467   4.312  27.153  1.00  0.00              
ATOM   4713 1HB  PRO A 298       7.913   1.628  27.144  1.00  0.00              
ATOM   4714 2HB  PRO A 298       7.827   2.838  25.857  1.00  0.00              
ATOM   4715 1HG  PRO A 298      10.071   2.601  27.276  1.00  0.00              
ATOM   4716 2HG  PRO A 298       9.482   4.214  26.851  1.00  0.00              
ATOM   4717 1HD  PRO A 298       9.304   2.767  29.520  1.00  0.00              
ATOM   4718 2HD  PRO A 298       9.602   4.481  29.205  1.00  0.00              
ATOM   4719  N   ARG A 299       5.790   1.745  29.050  1.00  0.00              
ATOM   4720  CA  ARG A 299       4.748   0.784  29.384  1.00  0.00              
ATOM   4721  C   ARG A 299       3.452   1.488  29.774  1.00  0.00              
ATOM   4722  O   ARG A 299       2.382   1.165  29.261  1.00  0.00              
ATOM   4723  CB  ARG A 299       5.195  -0.195  30.460  1.00  0.00              
ATOM   4724  CG  ARG A 299       6.431  -1.008  30.110  1.00  0.00              
ATOM   4725  CD  ARG A 299       7.713  -0.381  30.522  1.00  0.00              
ATOM   4726  NE  ARG A 299       8.112  -0.664  31.891  1.00  0.00              
ATOM   4727  CZ  ARG A 299       9.304  -0.337  32.425  1.00  0.00              
ATOM   4728  NH1 ARG A 299      10.231   0.250  31.701  1.00  0.00              
ATOM   4729  NH2 ARG A 299       9.527  -0.644  33.691  1.00  0.00              
ATOM   4730  H   ARG A 299       6.631   1.774  29.609  1.00  0.00              
ATOM   4731  HA  ARG A 299       4.517   0.170  28.514  1.00  0.00              
ATOM   4732 1HB  ARG A 299       5.390   0.387  31.359  1.00  0.00              
ATOM   4733 2HB  ARG A 299       4.360  -0.872  30.640  1.00  0.00              
ATOM   4734 1HG  ARG A 299       6.360  -1.979  30.603  1.00  0.00              
ATOM   4735 2HG  ARG A 299       6.458  -1.150  29.029  1.00  0.00              
ATOM   4736 1HD  ARG A 299       8.509  -0.740  29.869  1.00  0.00              
ATOM   4737 2HD  ARG A 299       7.626   0.701  30.425  1.00  0.00              
ATOM   4738  HE  ARG A 299       7.597  -1.126  32.630  1.00  0.00              
ATOM   4739 1HH1 ARG A 299      10.053   0.462  30.730  1.00  0.00              
ATOM   4740 2HH1 ARG A 299      11.120   0.487  32.120  1.00  0.00              
ATOM   4741 1HH2 ARG A 299       8.810  -1.112  34.228  1.00  0.00              
ATOM   4742 2HH2 ARG A 299      10.412  -0.410  34.116  1.00  0.00              
ATOM   4743  N   ASN A 300       3.559   2.451  30.683  1.00  0.00              
ATOM   4744  CA  ASN A 300       2.386   3.129  31.220  1.00  0.00              
ATOM   4745  C   ASN A 300       1.780   4.079  30.195  1.00  0.00              
ATOM   4746  O   ASN A 300       0.571   4.306  30.181  1.00  0.00              
ATOM   4747  CB  ASN A 300       2.715   3.880  32.498  1.00  0.00              
ATOM   4748  CG  ASN A 300       2.845   2.991  33.705  1.00  0.00              
ATOM   4749  OD1 ASN A 300       2.485   1.809  33.672  1.00  0.00              
ATOM   4750  ND2 ASN A 300       3.282   3.575  34.791  1.00  0.00              
ATOM   4751  H   ASN A 300       4.476   2.718  31.011  1.00  0.00              
ATOM   4752  HA  ASN A 300       1.612   2.398  31.460  1.00  0.00              
ATOM   4753 1HB  ASN A 300       3.509   4.627  32.518  1.00  0.00              
ATOM   4754 2HB  ASN A 300       1.746   4.376  32.532  1.00  0.00              
ATOM   4755 1HD2 ASN A 300       3.395   3.047  35.633  1.00  0.00              
ATOM   4756 2HD2 ASN A 300       3.503   4.549  34.780  1.00  0.00              
ATOM   4757  N   VAL A 301       2.629   4.630  29.334  1.00  0.00              
ATOM   4758  CA  VAL A 301       2.166   5.456  28.226  1.00  0.00              
ATOM   4759  C   VAL A 301       1.301   4.652  27.262  1.00  0.00              
ATOM   4760  O   VAL A 301       0.227   5.098  26.859  1.00  0.00              
ATOM   4761  CB  VAL A 301       3.345   6.072  27.449  1.00  0.00              
ATOM   4762  CG1 VAL A 301       2.855   6.718  26.162  1.00  0.00              
ATOM   4763  CG2 VAL A 301       4.077   7.090  28.311  1.00  0.00              
ATOM   4764  H   VAL A 301       3.619   4.475  29.451  1.00  0.00              
ATOM   4765  HA  VAL A 301       1.521   6.263  28.574  1.00  0.00              
ATOM   4766  HB  VAL A 301       4.062   5.285  27.211  1.00  0.00              
ATOM   4767 1HG1 VAL A 301       3.701   7.149  25.627  1.00  0.00              
ATOM   4768 2HG1 VAL A 301       2.375   5.967  25.536  1.00  0.00              
ATOM   4769 3HG1 VAL A 301       2.139   7.506  26.400  1.00  0.00              
ATOM   4770 1HG2 VAL A 301       4.907   7.515  27.747  1.00  0.00              
ATOM   4771 2HG2 VAL A 301       3.388   7.885  28.598  1.00  0.00              
ATOM   4772 3HG2 VAL A 301       4.459   6.601  29.207  1.00  0.00              
ATOM   4773  N   ALA A 302       1.776   3.466  26.898  1.00  0.00              
ATOM   4774  CA  ALA A 302       1.017   2.569  26.037  1.00  0.00              
ATOM   4775  C   ALA A 302      -0.219   2.035  26.749  1.00  0.00              
ATOM   4776  O   ALA A 302      -1.273   1.860  26.137  1.00  0.00              
ATOM   4777  CB  ALA A 302       1.895   1.420  25.562  1.00  0.00              
ATOM   4778  H   ALA A 302       2.686   3.179  27.228  1.00  0.00              
ATOM   4779  HA  ALA A 302       0.674   3.128  25.166  1.00  0.00              
ATOM   4780 1HB  ALA A 302       1.313   0.761  24.920  1.00  0.00              
ATOM   4781 2HB  ALA A 302       2.742   1.817  25.001  1.00  0.00              
ATOM   4782 3HB  ALA A 302       2.259   0.861  26.422  1.00  0.00              
ATOM   4783  N   ARG A 303      -0.084   1.780  28.046  1.00  0.00              
ATOM   4784  CA  ARG A 303      -1.194   1.276  28.848  1.00  0.00              
ATOM   4785  C   ARG A 303      -2.361   2.251  28.847  1.00  0.00              
ATOM   4786  O   ARG A 303      -3.503   1.868  28.588  1.00  0.00              
ATOM   4787  CB  ARG A 303      -0.764   0.921  30.262  1.00  0.00              
ATOM   4788  CG  ARG A 303       0.065  -0.347  30.383  1.00  0.00              
ATOM   4789  CD  ARG A 303       0.834  -0.458  31.648  1.00  0.00              
ATOM   4790  NE  ARG A 303       1.415  -1.771  31.887  1.00  0.00              
ATOM   4791  CZ  ARG A 303       2.471  -2.005  32.691  1.00  0.00              
ATOM   4792  NH1 ARG A 303       3.088  -1.019  33.303  1.00  0.00              
ATOM   4793  NH2 ARG A 303       2.885  -3.252  32.827  1.00  0.00              
ATOM   4794  H   ARG A 303       0.810   1.937  28.487  1.00  0.00              
ATOM   4795  HA  ARG A 303      -1.565   0.345  28.418  1.00  0.00              
ATOM   4796 1HB  ARG A 303      -0.186   1.765  30.641  1.00  0.00              
ATOM   4797 2HB  ARG A 303      -1.673   0.812  30.854  1.00  0.00              
ATOM   4798 1HG  ARG A 303      -0.605  -1.206  30.320  1.00  0.00              
ATOM   4799 2HG  ARG A 303       0.773  -0.378  29.556  1.00  0.00              
ATOM   4800 1HD  ARG A 303       1.653   0.261  31.630  1.00  0.00              
ATOM   4801 2HD  ARG A 303       0.173  -0.236  32.487  1.00  0.00              
ATOM   4802  HE  ARG A 303       1.143  -2.671  31.518  1.00  0.00              
ATOM   4803 1HH1 ARG A 303       2.770  -0.070  33.173  1.00  0.00              
ATOM   4804 2HH1 ARG A 303       3.880  -1.217  33.900  1.00  0.00              
ATOM   4805 1HH2 ARG A 303       2.409  -3.996  32.336  1.00  0.00              
ATOM   4806 2HH2 ARG A 303       3.674  -3.457  33.422  1.00  0.00              
ATOM   4807  N   CYS A 304      -2.071   3.516  29.133  1.00  0.00              
ATOM   4808  CA  CYS A 304      -3.107   4.538  29.234  1.00  0.00              
ATOM   4809  C   CYS A 304      -3.816   4.735  27.900  1.00  0.00              
ATOM   4810  O   CYS A 304      -5.045   4.780  27.840  1.00  0.00              
ATOM   4811  CB  CYS A 304      -2.313   5.788  29.611  1.00  0.00              
ATOM   4812  SG  CYS A 304      -3.328   7.246  29.952  1.00  0.00              
ATOM   4813  H   CYS A 304      -1.107   3.776  29.288  1.00  0.00              
ATOM   4814  HA  CYS A 304      -3.837   4.338  30.017  1.00  0.00              
ATOM   4815 1HB  CYS A 304      -1.731   5.607  30.516  1.00  0.00              
ATOM   4816 2HB  CYS A 304      -1.644   6.070  28.799  1.00  0.00              
ATOM   4817  HG  CYS A 304      -2.357   8.136  29.772  1.00  0.00              
ATOM   4818  N   TRP A 305      -3.035   4.852  26.832  1.00  0.00              
ATOM   4819  CA  TRP A 305      -3.575   5.183  25.519  1.00  0.00              
ATOM   4820  C   TRP A 305      -4.376   4.019  24.946  1.00  0.00              
ATOM   4821  O   TRP A 305      -5.439   4.217  24.354  1.00  0.00              
ATOM   4822  CB  TRP A 305      -2.448   5.568  24.559  1.00  0.00              
ATOM   4823  CG  TRP A 305      -1.753   6.842  24.934  1.00  0.00              
ATOM   4824  CD1 TRP A 305      -2.127   7.718  25.908  1.00  0.00              
ATOM   4825  CD2 TRP A 305      -0.566   7.381  24.341  1.00  0.00              
ATOM   4826  NE1 TRP A 305      -1.247   8.771  25.959  1.00  0.00              
ATOM   4827  CE2 TRP A 305      -0.277   8.586  25.006  1.00  0.00              
ATOM   4828  CE3 TRP A 305       0.283   6.959  23.310  1.00  0.00              
ATOM   4829  CZ2 TRP A 305       0.816   9.373  24.679  1.00  0.00              
ATOM   4830  CZ3 TRP A 305       1.380   7.748  22.983  1.00  0.00              
ATOM   4831  CH2 TRP A 305       1.638   8.920  23.648  1.00  0.00              
ATOM   4832  H   TRP A 305      -2.039   4.709  26.932  1.00  0.00              
ATOM   4833  HA  TRP A 305      -4.265   6.024  25.603  1.00  0.00              
ATOM   4834 1HB  TRP A 305      -1.685   4.789  24.542  1.00  0.00              
ATOM   4835 2HB  TRP A 305      -2.844   5.711  23.554  1.00  0.00              
ATOM   4836  HD1 TRP A 305      -3.022   7.471  26.477  1.00  0.00              
ATOM   4837  HE1 TRP A 305      -1.303   9.555  26.595  1.00  0.00              
ATOM   4838  HE3 TRP A 305       0.127   6.037  22.752  1.00  0.00              
ATOM   4839  HZ2 TRP A 305       0.984  10.297  25.234  1.00  0.00              
ATOM   4840  HZ3 TRP A 305       2.033   7.409  22.177  1.00  0.00              
ATOM   4841  HH2 TRP A 305       2.509   9.510  23.360  1.00  0.00              
ATOM   4842  N   THR A 306      -3.860   2.809  25.121  1.00  0.00              
ATOM   4843  CA  THR A 306      -4.548   1.608  24.660  1.00  0.00              
ATOM   4844  C   THR A 306      -5.844   1.386  25.429  1.00  0.00              
ATOM   4845  O   THR A 306      -6.882   1.083  24.839  1.00  0.00              
ATOM   4846  CB  THR A 306      -3.660   0.358  24.800  1.00  0.00              
ATOM   4847  OG1 THR A 306      -2.496   0.502  23.976  1.00  0.00              
ATOM   4848  CG2 THR A 306      -4.423  -0.889  24.380  1.00  0.00              
ATOM   4849  H   THR A 306      -2.969   2.717  25.589  1.00  0.00              
ATOM   4850  HA  THR A 306      -4.825   1.723  23.613  1.00  0.00              
ATOM   4851  HB  THR A 306      -3.349   0.260  25.840  1.00  0.00              
ATOM   4852  HG1 THR A 306      -2.720   0.291  23.066  1.00  0.00              
ATOM   4853 1HG2 THR A 306      -3.779  -1.761  24.486  1.00  0.00              
ATOM   4854 2HG2 THR A 306      -5.303  -1.006  25.012  1.00  0.00              
ATOM   4855 3HG2 THR A 306      -4.733  -0.791  23.340  1.00  0.00              
ATOM   4856  N   TYR A 307      -5.779   1.538  26.746  1.00  0.00              
ATOM   4857  CA  TYR A 307      -6.930   1.288  27.604  1.00  0.00              
ATOM   4858  C   TYR A 307      -8.054   2.275  27.320  1.00  0.00              
ATOM   4859  O   TYR A 307      -9.218   1.888  27.196  1.00  0.00              
ATOM   4860  CB  TYR A 307      -6.526   1.360  29.077  1.00  0.00              
ATOM   4861  CG  TYR A 307      -7.664   1.100  30.039  1.00  0.00              
ATOM   4862  CD1 TYR A 307      -8.186  -0.176  30.198  1.00  0.00              
ATOM   4863  CD2 TYR A 307      -8.210   2.131  30.788  1.00  0.00              
ATOM   4864  CE1 TYR A 307      -9.224  -0.419  31.075  1.00  0.00              
ATOM   4865  CE2 TYR A 307      -9.249   1.900  31.669  1.00  0.00              
ATOM   4866  CZ  TYR A 307      -9.754   0.623  31.810  1.00  0.00              
ATOM   4867  OH  TYR A 307     -10.789   0.386  32.686  1.00  0.00              
ATOM   4868  H   TYR A 307      -4.909   1.836  27.164  1.00  0.00              
ATOM   4869  HA  TYR A 307      -7.333   0.293  27.404  1.00  0.00              
ATOM   4870 1HB  TYR A 307      -5.741   0.620  29.234  1.00  0.00              
ATOM   4871 2HB  TYR A 307      -6.123   2.358  29.252  1.00  0.00              
ATOM   4872  HD1 TYR A 307      -7.762  -0.993  29.614  1.00  0.00              
ATOM   4873  HD2 TYR A 307      -7.807   3.137  30.673  1.00  0.00              
ATOM   4874  HE1 TYR A 307      -9.625  -1.426  31.188  1.00  0.00              
ATOM   4875  HE2 TYR A 307      -9.668   2.724  32.248  1.00  0.00              
ATOM   4876  HH  TYR A 307     -11.080   1.178  33.145  1.00  0.00              
ATOM   4877  N   GLU A 308      -7.703   3.552  27.217  1.00  0.00              
ATOM   4878  CA  GLU A 308      -8.690   4.607  27.031  1.00  0.00              
ATOM   4879  C   GLU A 308      -9.314   4.539  25.644  1.00  0.00              
ATOM   4880  O   GLU A 308     -10.471   4.916  25.453  1.00  0.00              
ATOM   4881  CB  GLU A 308      -8.053   5.980  27.254  1.00  0.00              
ATOM   4882  CG  GLU A 308      -7.753   6.304  28.711  1.00  0.00              
ATOM   4883  CD  GLU A 308      -6.878   7.521  28.831  1.00  0.00              
ATOM   4884  OE1 GLU A 308      -6.428   8.008  27.822  1.00  0.00              
ATOM   4885  OE2 GLU A 308      -6.751   8.032  29.919  1.00  0.00              
ATOM   4886  H   GLU A 308      -6.724   3.797  27.269  1.00  0.00              
ATOM   4887  HA  GLU A 308      -9.506   4.480  27.743  1.00  0.00              
ATOM   4888 1HB  GLU A 308      -7.126   5.999  26.680  1.00  0.00              
ATOM   4889 2HB  GLU A 308      -8.745   6.722  26.853  1.00  0.00              
ATOM   4890 1HG  GLU A 308      -8.647   6.439  29.319  1.00  0.00              
ATOM   4891 2HG  GLU A 308      -7.206   5.430  29.060  1.00  0.00              
ATOM   4892  N   THR A 309      -8.541   4.056  24.675  1.00  0.00              
ATOM   4893  CA  THR A 309      -9.061   3.801  23.337  1.00  0.00              
ATOM   4894  C   THR A 309     -10.045   2.639  23.337  1.00  0.00              
ATOM   4895  O   THR A 309     -11.068   2.680  22.655  1.00  0.00              
ATOM   4896  CB  THR A 309      -7.926   3.498  22.340  1.00  0.00              
ATOM   4897  OG1 THR A 309      -7.066   4.638  22.229  1.00  0.00              
ATOM   4898  CG2 THR A 309      -8.496   3.162  20.970  1.00  0.00              
ATOM   4899  H   THR A 309      -7.572   3.859  24.874  1.00  0.00              
ATOM   4900  HA  THR A 309      -9.611   4.673  22.982  1.00  0.00              
ATOM   4901  HB  THR A 309      -7.347   2.651  22.709  1.00  0.00              
ATOM   4902  HG1 THR A 309      -7.592   5.441  22.266  1.00  0.00              
ATOM   4903 1HG2 THR A 309      -7.680   2.950  20.280  1.00  0.00              
ATOM   4904 2HG2 THR A 309      -9.142   2.288  21.050  1.00  0.00              
ATOM   4905 3HG2 THR A 309      -9.074   4.008  20.600  1.00  0.00              
ATOM   4906  N   SER A 310      -9.731   1.605  24.110  1.00  0.00              
ATOM   4907  CA  SER A 310     -10.612   0.451  24.239  1.00  0.00              
ATOM   4908  C   SER A 310     -11.933   0.836  24.891  1.00  0.00              
ATOM   4909  O   SER A 310     -12.968   0.224  24.627  1.00  0.00              
ATOM   4910  CB  SER A 310      -9.928  -0.641  25.039  1.00  0.00              
ATOM   4911  OG  SER A 310      -9.893  -0.349  26.408  1.00  0.00              
ATOM   4912  H   SER A 310      -8.859   1.620  24.620  1.00  0.00              
ATOM   4913  HA  SER A 310     -10.798  -0.060  23.294  1.00  0.00              
ATOM   4914 1HB  SER A 310     -10.470  -1.574  24.889  1.00  0.00              
ATOM   4915 2HB  SER A 310      -8.907  -0.754  24.674  1.00  0.00              
ATOM   4916  HG  SER A 310      -9.752  -1.159  26.904  1.00  0.00              
ATOM   4917  N   ILE A 311     -11.892   1.854  25.743  1.00  0.00              
ATOM   4918  CA  ILE A 311     -13.109   2.463  26.269  1.00  0.00              
ATOM   4919  C   ILE A 311     -13.887   3.174  25.168  1.00  0.00              
ATOM   4920  O   ILE A 311     -15.099   2.996  25.037  1.00  0.00              
ATOM   4921  CB  ILE A 311     -12.798   3.465  27.395  1.00  0.00              
ATOM   4922  CG1 ILE A 311     -12.269   2.733  28.631  1.00  0.00              
ATOM   4923  CG2 ILE A 311     -14.036   4.276  27.742  1.00  0.00              
ATOM   4924  CD1 ILE A 311     -11.708   3.651  29.692  1.00  0.00              
ATOM   4925  H   ILE A 311     -10.997   2.215  26.035  1.00  0.00              
ATOM   4926  HA  ILE A 311     -13.791   1.700  26.640  1.00  0.00              
ATOM   4927  HB  ILE A 311     -12.005   4.136  27.065  1.00  0.00              
ATOM   4928 1HG1 ILE A 311     -13.098   2.160  29.047  1.00  0.00              
ATOM   4929 2HG1 ILE A 311     -11.490   2.049  28.293  1.00  0.00              
ATOM   4930 1HG2 ILE A 311     -13.799   4.979  28.540  1.00  0.00              
ATOM   4931 2HG2 ILE A 311     -14.370   4.826  26.862  1.00  0.00              
ATOM   4932 3HG2 ILE A 311     -14.830   3.606  28.073  1.00  0.00              
ATOM   4933 1HD1 ILE A 311     -11.352   3.060  30.536  1.00  0.00              
ATOM   4934 2HD1 ILE A 311     -10.878   4.224  29.276  1.00  0.00              
ATOM   4935 3HD1 ILE A 311     -12.485   4.335  30.031  1.00  0.00              
ATOM   4936  N   ALA A 312     -13.186   3.981  24.380  1.00  0.00              
ATOM   4937  CA  ALA A 312     -13.816   4.742  23.308  1.00  0.00              
ATOM   4938  C   ALA A 312     -14.589   3.830  22.365  1.00  0.00
[truncated: 2,275,699 more chars]
