# Supplementary material for: Targeting Lysine Deacetylases (KDACs) in Parasites
Source: PLoS Negl Trop Dis. 2015 Sep 24;9(9):e0004026. doi: 10.1371/journal.pntd.0004026 (PMC4581690; doi:10.1371/journal.pntd.0004026)
Supplement: S1 Supporting Materials — (ZIP) [file pntd.0004026.s004.zip › S1/Bmal_MC2780.pdb]

ATOM      1  N   LYS A   1     -24.012   4.373  19.686  1.00  0.00              
ATOM      2  CA  LYS A   1     -22.837   4.734  20.469  1.00  0.00              
ATOM      3  C   LYS A   1     -21.758   5.356  19.591  1.00  0.00              
ATOM      4  O   LYS A   1     -21.985   5.626  18.412  1.00  0.00              
ATOM      5  CB  LYS A   1     -22.281   3.508  21.196  1.00  0.00              
ATOM      6  CG  LYS A   1     -23.233   2.896  22.216  1.00  0.00              
ATOM      7  CD  LYS A   1     -22.547   1.812  23.032  1.00  0.00              
ATOM      8  CE  LYS A   1     -23.505   1.179  24.030  1.00  0.00              
ATOM      9  NZ  LYS A   1     -22.833   0.153  24.874  1.00  0.00              
ATOM     10 1H   LYS A   1     -24.316   3.422  19.652  1.00  0.00              
ATOM     11 2H   LYS A   1     -24.899   4.781  19.900  1.00  0.00              
ATOM     12 3H   LYS A   1     -24.028   4.545  18.701  1.00  0.00              
ATOM     13  HA  LYS A   1     -23.105   5.487  21.210  1.00  0.00              
ATOM     14 1HB  LYS A   1     -22.041   2.766  20.434  1.00  0.00              
ATOM     15 2HB  LYS A   1     -21.366   3.821  21.698  1.00  0.00              
ATOM     16 1HG  LYS A   1     -23.582   3.687  22.881  1.00  0.00              
ATOM     17 2HG  LYS A   1     -24.082   2.469  21.684  1.00  0.00              
ATOM     18 1HD  LYS A   1     -22.173   1.047  22.350  1.00  0.00              
ATOM     19 2HD  LYS A   1     -21.709   2.258  23.568  1.00  0.00              
ATOM     20 1HE  LYS A   1     -23.905   1.967  24.666  1.00  0.00              
ATOM     21 2HE  LYS A   1     -24.319   0.714  23.474  1.00  0.00              
ATOM     22 1HZ  LYS A   1     -23.502  -0.241  25.520  1.00  0.00              
ATOM     23 2HZ  LYS A   1     -22.462  -0.579  24.284  1.00  0.00              
ATOM     24 3HZ  LYS A   1     -22.079   0.584  25.390  1.00  0.00              
ATOM     25  N   ARG A   2     -20.586   5.582  20.172  1.00  0.00              
ATOM     26  CA  ARG A   2     -19.657   6.586  19.663  1.00  0.00              
ATOM     27  C   ARG A   2     -18.926   6.083  18.425  1.00  0.00              
ATOM     28  O   ARG A   2     -18.512   4.925  18.366  1.00  0.00              
ATOM     29  CB  ARG A   2     -18.683   7.061  20.729  1.00  0.00              
ATOM     30  CG  ARG A   2     -19.330   7.536  22.022  1.00  0.00              
ATOM     31  CD  ARG A   2     -19.945   8.885  21.938  1.00  0.00              
ATOM     32  NE  ARG A   2     -21.272   8.906  21.343  1.00  0.00              
ATOM     33  CZ  ARG A   2     -21.937  10.025  20.997  1.00  0.00              
ATOM     34  NH1 ARG A   2     -21.423  11.215  21.218  1.00  0.00              
ATOM     35  NH2 ARG A   2     -23.134   9.897  20.451  1.00  0.00              
ATOM     36  H   ARG A   2     -20.328   5.044  20.987  1.00  0.00              
ATOM     37  HA  ARG A   2     -20.210   7.475  19.356  1.00  0.00              
ATOM     38 1HB  ARG A   2     -18.017   6.227  20.947  1.00  0.00              
ATOM     39 2HB  ARG A   2     -18.110   7.880  20.294  1.00  0.00              
ATOM     40 1HG  ARG A   2     -20.110   6.828  22.300  1.00  0.00              
ATOM     41 2HG  ARG A   2     -18.567   7.562  22.801  1.00  0.00              
ATOM     42 1HD  ARG A   2     -20.032   9.298  22.943  1.00  0.00              
ATOM     43 2HD  ARG A   2     -19.306   9.529  21.334  1.00  0.00              
ATOM     44  HE  ARG A   2     -21.882   8.137  21.102  1.00  0.00              
ATOM     45 1HH1 ARG A   2     -20.516  11.297  21.653  1.00  0.00              
ATOM     46 2HH1 ARG A   2     -21.938  12.042  20.952  1.00  0.00              
ATOM     47 1HH2 ARG A   2     -23.522   8.975  20.304  1.00  0.00              
ATOM     48 2HH2 ARG A   2     -23.654  10.718  20.183  1.00  0.00              
ATOM     49  N   ARG A   3     -18.770   6.959  17.440  1.00  0.00              
ATOM     50  CA  ARG A   3     -17.882   6.695  16.313  1.00  0.00              
ATOM     51  C   ARG A   3     -16.456   7.137  16.619  1.00  0.00              
ATOM     52  O   ARG A   3     -16.204   8.311  16.884  1.00  0.00              
ATOM     53  CB  ARG A   3     -18.393   7.317  15.021  1.00  0.00              
ATOM     54  CG  ARG A   3     -19.811   6.922  14.641  1.00  0.00              
ATOM     55  CD  ARG A   3     -20.517   7.920  13.795  1.00  0.00              
ATOM     56  NE  ARG A   3     -20.807   9.177  14.463  1.00  0.00              
ATOM     57  CZ  ARG A   3     -21.129  10.323  13.831  1.00  0.00              
ATOM     58  NH1 ARG A   3     -21.166  10.385  12.519  1.00  0.00              
ATOM     59  NH2 ARG A   3     -21.383  11.391  14.568  1.00  0.00              
ATOM     60  H   ARG A   3     -19.277   7.832  17.472  1.00  0.00              
ATOM     61  HA  ARG A   3     -17.840   5.621  16.122  1.00  0.00              
ATOM     62 1HB  ARG A   3     -18.342   8.397  15.146  1.00  0.00              
ATOM     63 2HB  ARG A   3     -17.712   7.008  14.229  1.00  0.00              
ATOM     64 1HG  ARG A   3     -19.774   5.981  14.088  1.00  0.00              
ATOM     65 2HG  ARG A   3     -20.389   6.786  15.554  1.00  0.00              
ATOM     66 1HD  ARG A   3     -19.899   8.147  12.926  1.00  0.00              
ATOM     67 2HD  ARG A   3     -21.466   7.498  13.467  1.00  0.00              
ATOM     68  HE  ARG A   3     -20.818   9.394  15.452  1.00  0.00              
ATOM     69 1HH1 ARG A   3     -20.950   9.566  11.971  1.00  0.00              
ATOM     70 2HH1 ARG A   3     -21.409  11.254  12.066  1.00  0.00              
ATOM     71 1HH2 ARG A   3     -21.335  11.330  15.575  1.00  0.00              
ATOM     72 2HH2 ARG A   3     -21.627  12.262  14.120  1.00  0.00              
ATOM     73  N   VAL A   4     -15.527   6.186  16.579  1.00  0.00              
ATOM     74  CA  VAL A   4     -14.150   6.447  16.983  1.00  0.00              
ATOM     75  C   VAL A   4     -13.267   6.723  15.772  1.00  0.00              
ATOM     76  O   VAL A   4     -13.056   5.850  14.933  1.00  0.00              
ATOM     77  CB  VAL A   4     -13.561   5.266  17.777  1.00  0.00              
ATOM     78  CG1 VAL A   4     -12.110   5.541  18.142  1.00  0.00              
ATOM     79  CG2 VAL A   4     -14.383   5.004  19.029  1.00  0.00              
ATOM     80  H   VAL A   4     -15.781   5.263  16.262  1.00  0.00              
ATOM     81  HA  VAL A   4     -14.078   7.347  17.593  1.00  0.00              
ATOM     82  HB  VAL A   4     -13.617   4.365  17.167  1.00  0.00              
ATOM     83 1HG1 VAL A   4     -11.709   4.696  18.703  1.00  0.00              
ATOM     84 2HG1 VAL A   4     -11.526   5.680  17.232  1.00  0.00              
ATOM     85 3HG1 VAL A   4     -12.052   6.441  18.753  1.00  0.00              
ATOM     86 1HG2 VAL A   4     -13.953   4.166  19.579  1.00  0.00              
ATOM     87 2HG2 VAL A   4     -14.377   5.894  19.660  1.00  0.00              
ATOM     88 3HG2 VAL A   4     -15.409   4.765  18.748  1.00  0.00              
ATOM     89  N   ALA A   5     -12.749   7.945  15.691  1.00  0.00              
ATOM     90  CA  ALA A   5     -11.871   8.333  14.595  1.00  0.00              
ATOM     91  C   ALA A   5     -10.409   8.313  15.025  1.00  0.00              
ATOM     92  O   ALA A   5      -9.939   9.228  15.703  1.00  0.00              
ATOM     93  CB  ALA A   5     -12.253   9.710  14.072  1.00  0.00              
ATOM     94  H   ALA A   5     -12.971   8.621  16.409  1.00  0.00              
ATOM     95  HA  ALA A   5     -11.980   7.610  13.786  1.00  0.00              
ATOM     96 1HB  ALA A   5     -11.588   9.985  13.253  1.00  0.00              
ATOM     97 2HB  ALA A   5     -13.282   9.690  13.712  1.00  0.00              
ATOM     98 3HB  ALA A   5     -12.163  10.442  14.874  1.00  0.00              
ATOM     99  N   TYR A   6      -9.696   7.265  14.628  1.00  0.00              
ATOM    100  CA  TYR A   6      -8.300   7.098  15.016  1.00  0.00              
ATOM    101  C   TYR A   6      -7.363   7.646  13.948  1.00  0.00              
ATOM    102  O   TYR A   6      -7.381   7.198  12.803  1.00  0.00              
ATOM    103  CB  TYR A   6      -7.989   5.623  15.280  1.00  0.00              
ATOM    104  CG  TYR A   6      -6.531   5.345  15.568  1.00  0.00              
ATOM    105  CD1 TYR A   6      -5.949   5.757  16.758  1.00  0.00              
ATOM    106  CD2 TYR A   6      -5.740   4.670  14.649  1.00  0.00              
ATOM    107  CE1 TYR A   6      -4.617   5.507  17.027  1.00  0.00              
ATOM    108  CE2 TYR A   6      -4.408   4.414  14.908  1.00  0.00              
ATOM    109  CZ  TYR A   6      -3.849   4.834  16.098  1.00  0.00              
ATOM    110  OH  TYR A   6      -2.523   4.579  16.361  1.00  0.00              
ATOM    111  H   TYR A   6     -10.130   6.567  14.043  1.00  0.00              
ATOM    112  HA  TYR A   6      -8.098   7.664  15.926  1.00  0.00              
ATOM    113 1HB  TYR A   6      -8.594   5.314  16.132  1.00  0.00              
ATOM    114 2HB  TYR A   6      -8.297   5.067  14.395  1.00  0.00              
ATOM    115  HD1 TYR A   6      -6.562   6.289  17.487  1.00  0.00              
ATOM    116  HD2 TYR A   6      -6.187   4.342  13.711  1.00  0.00              
ATOM    117  HE1 TYR A   6      -4.173   5.836  17.966  1.00  0.00              
ATOM    118  HE2 TYR A   6      -3.802   3.882  14.173  1.00  0.00              
ATOM    119  HH  TYR A   6      -2.175   3.839  15.856  1.00  0.00              
ATOM    120  N   TYR A   7      -6.541   8.619  14.331  1.00  0.00              
ATOM    121  CA  TYR A   7      -5.609   9.244  13.401  1.00  0.00              
ATOM    122  C   TYR A   7      -4.208   8.666  13.553  1.00  0.00              
ATOM    123  O   TYR A   7      -3.676   8.583  14.660  1.00  0.00              
ATOM    124  CB  TYR A   7      -5.578  10.760  13.612  1.00  0.00              
ATOM    125  CG  TYR A   7      -6.877  11.453  13.269  1.00  0.00              
ATOM    126  CD1 TYR A   7      -7.877  11.606  14.218  1.00  0.00              
ATOM    127  CD2 TYR A   7      -7.099  11.957  11.996  1.00  0.00              
ATOM    128  CE1 TYR A   7      -9.066  12.239  13.909  1.00  0.00              
ATOM    129  CE2 TYR A   7      -8.283  12.593  11.675  1.00  0.00              
ATOM    130  CZ  TYR A   7      -9.265  12.732  12.635  1.00  0.00              
ATOM    131  OH  TYR A   7     -10.446  13.364  12.322  1.00  0.00              
ATOM    132  H   TYR A   7      -6.566   8.934  15.291  1.00  0.00              
ATOM    133  HA  TYR A   7      -5.918   9.044  12.376  1.00  0.00              
ATOM    134 1HB  TYR A   7      -5.339  10.934  14.663  1.00  0.00              
ATOM    135 2HB  TYR A   7      -4.778  11.156  12.988  1.00  0.00              
ATOM    136  HD1 TYR A   7      -7.712  11.214  15.222  1.00  0.00              
ATOM    137  HD2 TYR A   7      -6.320  11.844  11.242  1.00  0.00              
ATOM    138  HE1 TYR A   7      -9.843  12.351  14.665  1.00  0.00              
ATOM    139  HE2 TYR A   7      -8.439  12.980  10.668  1.00  0.00              
ATOM    140  HH  TYR A   7     -10.473  13.681  11.416  1.00  0.00              
ATOM    141  N   TYR A   8      -3.615   8.265  12.434  1.00  0.00              
ATOM    142  CA  TYR A   8      -2.289   7.657  12.444  1.00  0.00              
ATOM    143  C   TYR A   8      -1.537   7.951  11.153  1.00  0.00              
ATOM    144  O   TYR A   8      -1.977   7.571  10.068  1.00  0.00              
ATOM    145  CB  TYR A   8      -2.395   6.146  12.657  1.00  0.00              
ATOM    146  CG  TYR A   8      -1.058   5.441  12.728  1.00  0.00              
ATOM    147  CD1 TYR A   8      -0.290   5.484  13.882  1.00  0.00              
ATOM    148  CD2 TYR A   8      -0.569   4.732  11.640  1.00  0.00              
ATOM    149  CE1 TYR A   8       0.932   4.842  13.952  1.00  0.00              
ATOM    150  CE2 TYR A   8       0.650   4.087  11.699  1.00  0.00              
ATOM    151  CZ  TYR A   8       1.399   4.145  12.857  1.00  0.00              
ATOM    152  OH  TYR A   8       2.614   3.502  12.921  1.00  0.00              
ATOM    153  H   TYR A   8      -4.092   8.383  11.553  1.00  0.00              
ATOM    154  HA  TYR A   8      -1.693   8.082  13.255  1.00  0.00              
ATOM    155 1HB  TYR A   8      -2.939   5.987  13.590  1.00  0.00              
ATOM    156 2HB  TYR A   8      -2.974   5.743  11.826  1.00  0.00              
ATOM    157  HD1 TYR A   8      -0.665   6.038  14.743  1.00  0.00              
ATOM    158  HD2 TYR A   8      -1.165   4.692  10.728  1.00  0.00              
ATOM    159  HE1 TYR A   8       1.524   4.886  14.866  1.00  0.00              
ATOM    160  HE2 TYR A   8       1.018   3.537  10.833  1.00  0.00              
ATOM    161  HH  TYR A   8       2.842   3.048  12.107  1.00  0.00              
ATOM    162  N   ASP A   9      -0.402   8.631  11.276  1.00  0.00              
ATOM    163  CA  ASP A   9       0.588   8.669  10.206  1.00  0.00              
ATOM    164  C   ASP A   9       1.849   7.909  10.594  1.00  0.00              
ATOM    165  O   ASP A   9       2.501   8.236  11.587  1.00  0.00              
ATOM    166  CB  ASP A   9       0.934  10.116   9.848  1.00  0.00              
ATOM    167  CG  ASP A   9       1.826  10.264   8.623  1.00  0.00              
ATOM    168  OD1 ASP A   9       2.754   9.502   8.492  1.00  0.00              
ATOM    169  OD2 ASP A   9       1.485  11.031   7.754  1.00  0.00              
ATOM    170  H   ASP A   9      -0.220   9.133  12.133  1.00  0.00              
ATOM    171  HA  ASP A   9       0.191   8.177   9.319  1.00  0.00              
ATOM    172 1HB  ASP A   9       0.060  10.759   9.739  1.00  0.00              
ATOM    173 2HB  ASP A   9       1.491  10.406  10.740  1.00  0.00              
ATOM    174  N   ALA A  10       2.189   6.895   9.808  1.00  0.00              
ATOM    175  CA  ALA A  10       3.269   5.978  10.159  1.00  0.00              
ATOM    176  C   ALA A  10       4.578   6.729  10.373  1.00  0.00              
ATOM    177  O   ALA A  10       5.425   6.307  11.161  1.00  0.00              
ATOM    178  CB  ALA A  10       3.432   4.914   9.086  1.00  0.00              
ATOM    179  H   ALA A  10       1.688   6.754   8.942  1.00  0.00              
ATOM    180  HA  ALA A  10       3.019   5.489  11.101  1.00  0.00              
ATOM    181 1HB  ALA A  10       4.242   4.240   9.365  1.00  0.00              
ATOM    182 2HB  ALA A  10       2.505   4.349   8.989  1.00  0.00              
ATOM    183 3HB  ALA A  10       3.667   5.390   8.135  1.00  0.00              
ATOM    184  N   ASN A  11       4.740   7.842   9.665  1.00  0.00              
ATOM    185  CA  ASN A  11       5.990   8.589   9.686  1.00  0.00              
ATOM    186  C   ASN A  11       6.292   9.118  11.084  1.00  0.00              
ATOM    187  O   ASN A  11       7.451   9.322  11.442  1.00  0.00              
ATOM    188  CB  ASN A  11       5.974   9.729   8.686  1.00  0.00              
ATOM    189  CG  ASN A  11       6.089   9.281   7.255  1.00  0.00              
ATOM    190  OD1 ASN A  11       6.561   8.174   6.966  1.00  0.00              
ATOM    191  ND2 ASN A  11       5.738  10.164   6.356  1.00  0.00              
ATOM    192  H   ASN A  11       3.975   8.179   9.097  1.00  0.00              
ATOM    193  HA  ASN A  11       6.819   7.931   9.420  1.00  0.00              
ATOM    194 1HB  ASN A  11       5.226  10.521   8.752  1.00  0.00              
ATOM    195 2HB  ASN A  11       6.941  10.115   9.010  1.00  0.00              
ATOM    196 1HD2 ASN A  11       5.788   9.935   5.384  1.00  0.00              
ATOM    197 2HD2 ASN A  11       5.419  11.069   6.641  1.00  0.00              
ATOM    198  N   VAL A  12       5.241   9.339  11.866  1.00  0.00              
ATOM    199  CA  VAL A  12       5.387   9.894  13.206  1.00  0.00              
ATOM    200  C   VAL A  12       6.241   8.989  14.087  1.00  0.00              
ATOM    201  O   VAL A  12       7.020   9.465  14.911  1.00  0.00              
ATOM    202  CB  VAL A  12       4.020  10.109  13.881  1.00  0.00              
ATOM    203  CG1 VAL A  12       4.201  10.468  15.349  1.00  0.00              
ATOM    204  CG2 VAL A  12       3.236  11.196  13.161  1.00  0.00              
ATOM    205  H   VAL A  12       4.317   9.118  11.522  1.00  0.00              
ATOM    206  HA  VAL A  12       5.920  10.846  13.186  1.00  0.00              
ATOM    207  HB  VAL A  12       3.437   9.192  13.800  1.00  0.00              
ATOM    208 1HG1 VAL A  12       3.225  10.616  15.810  1.00  0.00              
ATOM    209 2HG1 VAL A  12       4.724   9.659  15.859  1.00  0.00              
ATOM    210 3HG1 VAL A  12       4.783  11.386  15.429  1.00  0.00              
ATOM    211 1HG2 VAL A  12       2.272  11.334  13.650  1.00  0.00              
ATOM    212 2HG2 VAL A  12       3.797  12.130  13.193  1.00  0.00              
ATOM    213 3HG2 VAL A  12       3.076  10.902  12.123  1.00  0.00              
ATOM    214  N   GLY A  13       6.086   7.681  13.905  1.00  0.00              
ATOM    215  CA  GLY A  13       6.782   6.707  14.739  1.00  0.00              
ATOM    216  C   GLY A  13       8.227   6.533  14.291  1.00  0.00              
ATOM    217  O   GLY A  13       9.002   5.817  14.928  1.00  0.00              
ATOM    218  H   GLY A  13       5.471   7.354  13.174  1.00  0.00              
ATOM    219 1HA  GLY A  13       6.769   7.047  15.774  1.00  0.00              
ATOM    220 2HA  GLY A  13       6.269   5.748  14.667  1.00  0.00              
ATOM    221  N   ASN A  14       8.585   7.189  13.192  1.00  0.00              
ATOM    222  CA  ASN A  14       9.930   7.082  12.641  1.00  0.00              
ATOM    223  C   ASN A  14      10.821   8.213  13.137  1.00  0.00              
ATOM    224  O   ASN A  14      12.009   8.266  12.822  1.00  0.00              
ATOM    225  CB  ASN A  14       9.907   7.061  11.123  1.00  0.00              
ATOM    226  CG  ASN A  14       9.311   5.807  10.545  1.00  0.00              
ATOM    227  OD1 ASN A  14       9.364   4.732  11.153  1.00  0.00              
ATOM    228  ND2 ASN A  14       8.819   5.922   9.338  1.00  0.00              
ATOM    229  H   ASN A  14       7.907   7.776  12.729  1.00  0.00              
ATOM    230  HA  ASN A  14      10.396   6.154  12.975  1.00  0.00              
ATOM    231 1HB  ASN A  14       9.547   7.922  10.558  1.00  0.00              
ATOM    232 2HB  ASN A  14      10.993   7.003  11.044  1.00  0.00              
ATOM    233 1HD2 ASN A  14       8.406   5.128   8.890  1.00  0.00              
ATOM    234 2HD2 ASN A  14       8.854   6.801   8.864  1.00  0.00              
ATOM    235  N   TYR A  15      10.239   9.119  13.916  1.00  0.00              
ATOM    236  CA  TYR A  15      10.986  10.235  14.482  1.00  0.00              
ATOM    237  C   TYR A  15      11.562   9.878  15.848  1.00  0.00              
ATOM    238  O   TYR A  15      11.199   8.860  16.437  1.00  0.00              
ATOM    239  CB  TYR A  15      10.092  11.472  14.597  1.00  0.00              
ATOM    240  CG  TYR A  15       9.547  11.960  13.273  1.00  0.00              
ATOM    241  CD1 TYR A  15       8.182  12.080  13.064  1.00  0.00              
ATOM    242  CD2 TYR A  15      10.402  12.301  12.235  1.00  0.00              
ATOM    243  CE1 TYR A  15       7.679  12.524  11.856  1.00  0.00              
ATOM    244  CE2 TYR A  15       9.912  12.748  11.023  1.00  0.00              
ATOM    245  CZ  TYR A  15       8.548  12.858  10.837  1.00  0.00              
ATOM    246  OH  TYR A  15       8.054  13.302   9.633  1.00  0.00              
ATOM    247  H   TYR A  15       9.254   9.032  14.121  1.00  0.00              
ATOM    248  HA  TYR A  15      11.834  10.477  13.842  1.00  0.00              
ATOM    249 1HB  TYR A  15       9.263  11.212  15.256  1.00  0.00              
ATOM    250 2HB  TYR A  15      10.689  12.260  15.056  1.00  0.00              
ATOM    251  HD1 TYR A  15       7.501  11.815  13.874  1.00  0.00              
ATOM    252  HD2 TYR A  15      11.478  12.211  12.388  1.00  0.00              
ATOM    253  HE1 TYR A  15       6.604  12.613  11.707  1.00  0.00              
ATOM    254  HE2 TYR A  15      10.599  13.009  10.219  1.00  0.00              
ATOM    255  HH  TYR A  15       8.665  13.877   9.165  1.00  0.00              
ATOM    256  N   TYR A  16      12.462  10.720  16.344  1.00  0.00              
ATOM    257  CA  TYR A  16      13.093  10.492  17.638  1.00  0.00              
ATOM    258  C   TYR A  16      13.816  11.739  18.125  1.00  0.00              
ATOM    259  O   TYR A  16      14.259  12.565  17.325  1.00  0.00              
ATOM    260  CB  TYR A  16      14.069   9.315  17.559  1.00  0.00              
ATOM    261  CG  TYR A  16      15.074   9.429  16.434  1.00  0.00              
ATOM    262  CD1 TYR A  16      16.284  10.080  16.622  1.00  0.00              
ATOM    263  CD2 TYR A  16      14.811   8.881  15.187  1.00  0.00              
ATOM    264  CE1 TYR A  16      17.206  10.187  15.599  1.00  0.00              
ATOM    265  CE2 TYR A  16      15.724   8.980  14.157  1.00  0.00              
ATOM    266  CZ  TYR A  16      16.922   9.635  14.366  1.00  0.00              
ATOM    267  OH  TYR A  16      17.836   9.736  13.343  1.00  0.00              
ATOM    268  H   TYR A  16      12.716  11.539  15.810  1.00  0.00              
ATOM    269  HA  TYR A  16      12.331  10.263  18.385  1.00  0.00              
ATOM    270 1HB  TYR A  16      14.595   9.268  18.513  1.00  0.00              
ATOM    271 2HB  TYR A  16      13.475   8.412  17.426  1.00  0.00              
ATOM    272  HD1 TYR A  16      16.501  10.514  17.599  1.00  0.00              
ATOM    273  HD2 TYR A  16      13.863   8.366  15.028  1.00  0.00              
ATOM    274  HE1 TYR A  16      18.151  10.702  15.761  1.00  0.00              
ATOM    275  HE2 TYR A  16      15.498   8.545  13.184  1.00  0.00              
ATOM    276  HH  TYR A  16      17.539   9.318  12.531  1.00  0.00              
ATOM    277  N   TYR A  17      13.937  11.872  19.442  1.00  0.00              
ATOM    278  CA  TYR A  17      14.568  13.042  20.040  1.00  0.00              
ATOM    279  C   TYR A  17      16.074  12.855  20.159  1.00  0.00              
ATOM    280  O   TYR A  17      16.792  13.771  20.563  1.00  0.00              
ATOM    281  CB  TYR A  17      13.964  13.330  21.418  1.00  0.00              
ATOM    282  CG  TYR A  17      12.553  13.874  21.367  1.00  0.00              
ATOM    283  CD1 TYR A  17      11.464  13.021  21.277  1.00  0.00              
ATOM    284  CD2 TYR A  17      12.316  15.240  21.413  1.00  0.00              
ATOM    285  CE1 TYR A  17      10.173  13.512  21.230  1.00  0.00              
ATOM    286  CE2 TYR A  17      11.030  15.743  21.367  1.00  0.00              
ATOM    287  CZ  TYR A  17       9.961  14.874  21.276  1.00  0.00              
ATOM    288  OH  TYR A  17       8.678  15.369  21.231  1.00  0.00              
ATOM    289  H   TYR A  17      13.583  11.142  20.044  1.00  0.00              
ATOM    290  HA  TYR A  17      14.410  13.913  19.402  1.00  0.00              
ATOM    291 1HB  TYR A  17      13.974  12.394  21.976  1.00  0.00              
ATOM    292 2HB  TYR A  17      14.615  14.053  21.908  1.00  0.00              
ATOM    293  HD1 TYR A  17      11.640  11.945  21.241  1.00  0.00              
ATOM    294  HD2 TYR A  17      13.165  15.919  21.484  1.00  0.00              
ATOM    295  HE1 TYR A  17       9.327  12.829  21.159  1.00  0.00              
ATOM    296  HE2 TYR A  17      10.864  16.819  21.403  1.00  0.00              
ATOM    297  HH  TYR A  17       8.532  16.091  21.849  1.00  0.00              
ATOM    298  N   GLY A  18      16.548  11.666  19.807  1.00  0.00              
ATOM    299  CA  GLY A  18      17.978  11.378  19.811  1.00  0.00              
ATOM    300  C   GLY A  18      18.237   9.883  19.946  1.00  0.00              
ATOM    301  O   GLY A  18      17.355   9.123  20.345  1.00  0.00              
ATOM    302  H   GLY A  18      15.901  10.941  19.531  1.00  0.00              
ATOM    303 1HA  GLY A  18      18.413  11.732  18.878  1.00  0.00              
ATOM    304 2HA  GLY A  18      18.442  11.896  20.649  1.00  0.00              
ATOM    305  N   GLN A  19      19.454   9.468  19.610  1.00  0.00              
ATOM    306  CA  GLN A  19      19.831   8.061  19.686  1.00  0.00              
ATOM    307  C   GLN A  19      19.896   7.585  21.132  1.00  0.00              
ATOM    308  O   GLN A  19      20.814   7.940  21.872  1.00  0.00              
ATOM    309  CB  GLN A  19      21.182   7.831  19.004  1.00  0.00              
ATOM    310  CG  GLN A  19      21.595   6.372  18.916  1.00  0.00              
ATOM    311  CD  GLN A  19      22.928   6.189  18.216  1.00  0.00              
ATOM    312  OE1 GLN A  19      23.548   7.157  17.766  1.00  0.00              
ATOM    313  NE2 GLN A  19      23.377   4.943  18.118  1.00  0.00              
ATOM    314  H   GLN A  19      20.135  10.142  19.295  1.00  0.00              
ATOM    315  HA  GLN A  19      19.072   7.452  19.193  1.00  0.00              
ATOM    316 1HB  GLN A  19      21.106   8.254  18.003  1.00  0.00              
ATOM    317 2HB  GLN A  19      21.923   8.389  19.578  1.00  0.00              
ATOM    318 1HG  GLN A  19      21.572   5.700  19.773  1.00  0.00              
ATOM    319 2HG  GLN A  19      20.800   6.099  18.220  1.00  0.00              
ATOM    320 1HE2 GLN A  19      24.251   4.760  17.665  1.00  0.00              
ATOM    321 2HE2 GLN A  19      22.843   4.186  18.494  1.00  0.00              
ATOM    322  N   GLY A  20      18.917   6.779  21.528  1.00  0.00              
ATOM    323  CA  GLY A  20      18.862   6.252  22.886  1.00  0.00              
ATOM    324  C   GLY A  20      18.248   7.263  23.845  1.00  0.00              
ATOM    325  O   GLY A  20      18.347   7.119  25.063  1.00  0.00              
ATOM    326  H   GLY A  20      18.194   6.524  20.871  1.00  0.00              
ATOM    327 1HA  GLY A  20      18.258   5.345  22.893  1.00  0.00              
ATOM    328 2HA  GLY A  20      19.873   6.015  23.219  1.00  0.00              
ATOM    329  N   HIS A  21      17.615   8.290  23.288  1.00  0.00              
ATOM    330  CA  HIS A  21      16.994   9.336  24.093  1.00  0.00              
ATOM    331  C   HIS A  21      15.777   8.807  24.838  1.00  0.00              
ATOM    332  O   HIS A  21      15.027   7.981  24.316  1.00  0.00              
ATOM    333  CB  HIS A  21      16.595  10.528  23.217  1.00  0.00              
ATOM    334  CG  HIS A  21      16.263  11.762  23.997  1.00  0.00              
ATOM    335  ND1 HIS A  21      15.087  11.904  24.701  1.00  0.00              
ATOM    336  CD2 HIS A  21      16.954  12.913  24.181  1.00  0.00              
ATOM    337  CE1 HIS A  21      15.068  13.089  25.288  1.00  0.00              
ATOM    338  NE2 HIS A  21      16.189  13.720  24.988  1.00  0.00              
ATOM    339  H   HIS A  21      17.563   8.348  22.282  1.00  0.00              
ATOM    340  HA  HIS A  21      17.697   9.680  24.851  1.00  0.00              
ATOM    341 1HB  HIS A  21      17.412  10.793  22.546  1.00  0.00              
ATOM    342 2HB  HIS A  21      15.709  10.282  22.631  1.00  0.00              
ATOM    343  HD2 HIS A  21      17.924  13.259  23.825  1.00  0.00              
ATOM    344  HE1 HIS A  21      14.219  13.394  25.897  1.00  0.00              
ATOM    345  HE2 HIS A  21      16.451  14.644  25.296  1.00  0.00              
ATOM    346  N   VAL A  22      15.583   9.287  26.062  1.00  0.00              
ATOM    347  CA  VAL A  22      14.463   8.852  26.888  1.00  0.00              
ATOM    348  C   VAL A  22      13.135   9.070  26.173  1.00  0.00              
ATOM    349  O   VAL A  22      12.289   8.177  26.131  1.00  0.00              
ATOM    350  CB  VAL A  22      14.436   9.594  28.238  1.00  0.00              
ATOM    351  CG1 VAL A  22      13.149   9.284  28.990  1.00  0.00              
ATOM    352  CG2 VAL A  22      15.646   9.214  29.078  1.00  0.00              
ATOM    353  H   VAL A  22      16.229   9.969  26.429  1.00  0.00              
ATOM    354  HA  VAL A  22      14.504   7.779  27.079  1.00  0.00              
ATOM    355  HB  VAL A  22      14.501  10.666  28.054  1.00  0.00              
ATOM    356 1HG1 VAL A  22      13.148   9.817  29.941  1.00  0.00              
ATOM    357 2HG1 VAL A  22      12.295   9.603  28.394  1.00  0.00              
ATOM    358 3HG1 VAL A  22      13.085   8.212  29.175  1.00  0.00              
ATOM    359 1HG2 VAL A  22      15.612   9.748  30.027  1.00  0.00              
ATOM    360 2HG2 VAL A  22      15.637   8.141  29.264  1.00  0.00              
ATOM    361 3HG2 VAL A  22      16.558   9.484  28.545  1.00  0.00              
ATOM    362  N   MET A  23      12.958  10.263  25.616  1.00  0.00              
ATOM    363  CA  MET A  23      11.731  10.601  24.905  1.00  0.00              
ATOM    364  C   MET A  23      11.788  10.133  23.457  1.00  0.00              
ATOM    365  O   MET A  23      12.793  10.320  22.771  1.00  0.00              
ATOM    366  CB  MET A  23      11.485  12.107  24.964  1.00  0.00              
ATOM    367  CG  MET A  23      11.380  12.673  26.375  1.00  0.00              
ATOM    368  SD  MET A  23      10.030  11.940  27.318  1.00  0.00              
ATOM    369  CE  MET A  23       8.614  12.709  26.538  1.00  0.00              
ATOM    370  H   MET A  23      13.693  10.953  25.686  1.00  0.00              
ATOM    371  HA  MET A  23      10.884  10.091  25.364  1.00  0.00              
ATOM    372 1HB  MET A  23      12.312  12.584  24.441  1.00  0.00              
ATOM    373 2HB  MET A  23      10.556  12.298  24.426  1.00  0.00              
ATOM    374 1HG  MET A  23      12.321  12.481  26.888  1.00  0.00              
ATOM    375 2HG  MET A  23      11.221  13.748  26.297  1.00  0.00              
ATOM    376 1HE  MET A  23       7.698  12.355  27.013  1.00  0.00              
ATOM    377 2HE  MET A  23       8.683  13.793  26.645  1.00  0.00              
ATOM    378 3HE  MET A  23       8.597  12.450  25.478  1.00  0.00              
ATOM    379  N   LYS A  24      10.701   9.522  22.995  1.00  0.00              
ATOM    380  CA  LYS A  24      10.660   8.934  21.661  1.00  0.00              
ATOM    381  C   LYS A  24       9.226   8.670  21.218  1.00  0.00              
ATOM    382  O   LYS A  24       8.443   8.062  21.948  1.00  0.00              
ATOM    383  CB  LYS A  24      11.469   7.636  21.624  1.00  0.00              
ATOM    384  CG  LYS A  24      10.914   6.523  22.504  1.00  0.00              
ATOM    385  CD  LYS A  24      11.805   5.291  22.464  1.00  0.00              
ATOM    386  CE  LYS A  24      11.254   4.180  23.346  1.00  0.00              
ATOM    387  NZ  LYS A  24      12.148   2.991  23.367  1.00  0.00              
ATOM    388  H   LYS A  24       9.881   9.465  23.583  1.00  0.00              
ATOM    389  HA  LYS A  24      11.087   9.629  20.938  1.00  0.00              
ATOM    390 1HB  LYS A  24      11.489   7.302  20.586  1.00  0.00              
ATOM    391 2HB  LYS A  24      12.482   7.881  21.945  1.00  0.00              
ATOM    392 1HG  LYS A  24      10.849   6.892  23.528  1.00  0.00              
ATOM    393 2HG  LYS A  24       9.918   6.263  22.147  1.00  0.00              
ATOM    394 1HD  LYS A  24      11.869   4.941  21.433  1.00  0.00              
ATOM    395 2HD  LYS A  24      12.800   5.570  22.813  1.00  0.00              
ATOM    396 1HE  LYS A  24      11.143   4.568  24.356  1.00  0.00              
ATOM    397 2HE  LYS A  24      10.276   3.891  22.959  1.00  0.00              
ATOM    398 1HZ  LYS A  24      11.748   2.279  23.961  1.00  0.00              
ATOM    399 2HZ  LYS A  24      12.252   2.628  22.430  1.00  0.00              
ATOM    400 3HZ  LYS A  24      13.054   3.258  23.726  1.00  0.00              
ATOM    401  N   PRO A  25       8.891   9.131  20.020  1.00  0.00              
ATOM    402  CA  PRO A  25       7.562   8.913  19.460  1.00  0.00              
ATOM    403  C   PRO A  25       7.257   7.427  19.327  1.00  0.00              
ATOM    404  O   PRO A  25       6.108   7.033  19.131  1.00  0.00              
ATOM    405  CB  PRO A  25       7.608   9.617  18.101  1.00  0.00              
ATOM    406  CG  PRO A  25       8.709  10.612  18.234  1.00  0.00              
ATOM    407  CD  PRO A  25       9.731   9.958  19.126  1.00  0.00              
ATOM    408  HA  PRO A  25       6.760   9.310  20.100  1.00  0.00              
ATOM    409 1HB  PRO A  25       7.809   8.906  17.285  1.00  0.00              
ATOM    410 2HB  PRO A  25       6.653  10.110  17.868  1.00  0.00              
ATOM    411 1HG  PRO A  25       9.143  10.857  17.252  1.00  0.00              
ATOM    412 2HG  PRO A  25       8.346  11.552  18.670  1.00  0.00              
ATOM    413 1HD  PRO A  25      10.442   9.337  18.561  1.00  0.00              
ATOM    414 2HD  PRO A  25      10.323  10.695  19.689  1.00  0.00              
ATOM    415  N   HIS A  26       8.294   6.604  19.433  1.00  0.00              
ATOM    416  CA  HIS A  26       8.135   5.157  19.366  1.00  0.00              
ATOM    417  C   HIS A  26       7.077   4.672  20.349  1.00  0.00              
ATOM    418  O   HIS A  26       6.407   3.667  20.109  1.00  0.00              
ATOM    419  CB  HIS A  26       9.468   4.452  19.642  1.00  0.00              
ATOM    420  CG  HIS A  26      10.450   4.563  18.518  1.00  0.00              
ATOM    421  ND1 HIS A  26      10.595   3.583  17.557  1.00  0.00              
ATOM    422  CD2 HIS A  26      11.338   5.535  18.202  1.00  0.00              
ATOM    423  CE1 HIS A  26      11.530   3.950  16.697  1.00  0.00              
ATOM    424  NE2 HIS A  26      11.995   5.130  17.067  1.00  0.00              
ATOM    425  H   HIS A  26       9.219   6.991  19.566  1.00  0.00              
ATOM    426  HA  HIS A  26       7.788   4.873  18.373  1.00  0.00              
ATOM    427 1HB  HIS A  26       9.948   4.886  20.519  1.00  0.00              
ATOM    428 2HB  HIS A  26       9.302   3.388  19.808  1.00  0.00              
ATOM    429  HD1 HIS A  26      10.032   2.762  17.461  1.00  0.00              
ATOM    430  HD2 HIS A  26      11.584   6.491  18.664  1.00  0.00              
ATOM    431  HE1 HIS A  26      11.793   3.308  15.857  1.00  0.00              
ATOM    432  N   ARG A  27       6.930   5.393  21.455  1.00  0.00              
ATOM    433  CA  ARG A  27       5.868   5.117  22.415  1.00  0.00              
ATOM    434  C   ARG A  27       4.504   5.104  21.738  1.00  0.00              
ATOM    435  O   ARG A  27       3.639   4.295  22.078  1.00  0.00              
ATOM    436  CB  ARG A  27       5.895   6.078  23.595  1.00  0.00              
ATOM    437  CG  ARG A  27       7.046   5.866  24.565  1.00  0.00              
ATOM    438  CD  ARG A  27       7.004   6.741  25.765  1.00  0.00              
ATOM    439  NE  ARG A  27       8.115   6.555  26.685  1.00  0.00              
ATOM    440  CZ  ARG A  27       9.331   7.116  26.539  1.00  0.00              
ATOM    441  NH1 ARG A  27       9.611   7.864  25.496  1.00  0.00              
ATOM    442  NH2 ARG A  27      10.245   6.872  27.462  1.00  0.00              
ATOM    443  H   ARG A  27       7.571   6.154  21.637  1.00  0.00              
ATOM    444  HA  ARG A  27       6.010   4.126  22.848  1.00  0.00              
ATOM    445 1HB  ARG A  27       5.952   7.084  23.184  1.00  0.00              
ATOM    446 2HB  ARG A  27       4.951   5.955  24.126  1.00  0.00              
ATOM    447 1HG  ARG A  27       7.029   4.831  24.905  1.00  0.00              
ATOM    448 2HG  ARG A  27       7.982   6.060  24.040  1.00  0.00              
ATOM    449 1HD  ARG A  27       7.017   7.783  25.444  1.00  0.00              
ATOM    450 2HD  ARG A  27       6.086   6.542  26.316  1.00  0.00              
ATOM    451  HE  ARG A  27       8.162   6.010  27.536  1.00  0.00              
ATOM    452 1HH1 ARG A  27       8.907   8.027  24.790  1.00  0.00              
ATOM    453 2HH1 ARG A  27      10.529   8.275  25.406  1.00  0.00              
ATOM    454 1HH2 ARG A  27      10.018   6.279  28.250  1.00  0.00              
ATOM    455 2HH2 ARG A  27      11.164   7.278  27.377  1.00  0.00              
ATOM    456  N   ILE A  28       4.315   6.005  20.780  1.00  0.00              
ATOM    457  CA  ILE A  28       3.080   6.054  20.006  1.00  0.00              
ATOM    458  C   ILE A  28       2.906   4.797  19.165  1.00  0.00              
ATOM    459  O   ILE A  28       1.820   4.222  19.107  1.00  0.00              
ATOM    460  CB  ILE A  28       3.040   7.287  19.085  1.00  0.00              
ATOM    461  CG1 ILE A  28       3.013   8.573  19.915  1.00  0.00              
ATOM    462  CG2 ILE A  28       1.833   7.220  18.161  1.00  0.00              
ATOM    463  CD1 ILE A  28       3.388   9.812  19.133  1.00  0.00              
ATOM    464  H   ILE A  28       5.046   6.674  20.582  1.00  0.00              
ATOM    465  HA  ILE A  28       2.215   6.067  20.667  1.00  0.00              
ATOM    466  HB  ILE A  28       3.952   7.316  18.490  1.00  0.00              
ATOM    467 1HG1 ILE A  28       2.004   8.683  20.309  1.00  0.00              
ATOM    468 2HG1 ILE A  28       3.712   8.440  20.741  1.00  0.00              
ATOM    469 1HG2 ILE A  28       1.819   8.099  17.517  1.00  0.00              
ATOM    470 2HG2 ILE A  28       1.894   6.322  17.547  1.00  0.00              
ATOM    471 3HG2 ILE A  28       0.920   7.192  18.756  1.00  0.00              
ATOM    472 1HD1 ILE A  28       3.346  10.682  19.788  1.00  0.00              
ATOM    473 2HD1 ILE A  28       4.398   9.703  18.739  1.00  0.00              
ATOM    474 3HD1 ILE A  28       2.689   9.947  18.308  1.00  0.00              
ATOM    475  N   ARG A  29       3.985   4.375  18.513  1.00  0.00              
ATOM    476  CA  ARG A  29       3.965   3.160  17.707  1.00  0.00              
ATOM    477  C   ARG A  29       3.642   1.938  18.559  1.00  0.00              
ATOM    478  O   ARG A  29       2.960   1.018  18.109  1.00  0.00              
ATOM    479  CB  ARG A  29       5.255   2.969  16.924  1.00  0.00              
ATOM    480  CG  ARG A  29       5.303   1.715  16.066  1.00  0.00              
ATOM    481  CD  ARG A  29       6.513   1.605  15.209  1.00  0.00              
ATOM    482  NE  ARG A  29       6.727   0.286  14.635  1.00  0.00              
ATOM    483  CZ  ARG A  29       7.738  -0.032  13.804  1.00  0.00              
ATOM    484  NH1 ARG A  29       8.605   0.876  13.414  1.00  0.00              
ATOM    485  NH2 ARG A  29       7.821  -1.277  13.368  1.00  0.00              
ATOM    486  H   ARG A  29       4.840   4.909  18.575  1.00  0.00              
ATOM    487  HA  ARG A  29       3.179   3.229  16.953  1.00  0.00              
ATOM    488 1HB  ARG A  29       5.376   3.845  16.289  1.00  0.00              
ATOM    489 2HB  ARG A  29       6.067   2.934  17.653  1.00  0.00              
ATOM    490 1HG  ARG A  29       5.277   0.843  16.720  1.00  0.00              
ATOM    491 2HG  ARG A  29       4.429   1.707  15.416  1.00  0.00              
ATOM    492 1HD  ARG A  29       6.425   2.310  14.382  1.00  0.00              
ATOM    493 2HD  ARG A  29       7.390   1.851  15.804  1.00  0.00              
ATOM    494  HE  ARG A  29       6.192  -0.563  14.756  1.00  0.00              
ATOM    495 1HH1 ARG A  29       8.517   1.829  13.741  1.00  0.00              
ATOM    496 2HH1 ARG A  29       9.355   0.619  12.789  1.00  0.00              
ATOM    497 1HH2 ARG A  29       7.136  -1.959  13.664  1.00  0.00              
ATOM    498 2HH2 ARG A  29       8.568  -1.540  12.744  1.00  0.00              
ATOM    499  N   MET A  30       4.138   1.936  19.791  1.00  0.00              
ATOM    500  CA  MET A  30       3.849   0.860  20.731  1.00  0.00              
ATOM    501  C   MET A  30       2.350   0.730  20.975  1.00  0.00              
ATOM    502  O   MET A  30       1.797  -0.369  20.928  1.00  0.00              
ATOM    503  CB  MET A  30       4.581   1.101  22.050  1.00  0.00              
ATOM    504  CG  MET A  30       6.090   0.924  21.974  1.00  0.00              
ATOM    505  SD  MET A  30       6.915   1.311  23.531  1.00  0.00              
ATOM    506  CE  MET A  30       8.633   1.156  23.051  1.00  0.00              
ATOM    507  H   MET A  30       4.731   2.699  20.084  1.00  0.00              
ATOM    508  HA  MET A  30       4.179  -0.092  20.319  1.00  0.00              
ATOM    509 1HB  MET A  30       4.349   2.119  22.359  1.00  0.00              
ATOM    510 2HB  MET A  30       4.169   0.398  22.775  1.00  0.00              
ATOM    511 1HG  MET A  30       6.297  -0.111  21.706  1.00  0.00              
ATOM    512 2HG  MET A  30       6.470   1.584  21.194  1.00  0.00              
ATOM    513 1HE  MET A  30       9.272   1.366  23.910  1.00  0.00              
ATOM    514 2HE  MET A  30       8.821   0.141  22.698  1.00  0.00              
ATOM    515 3HE  MET A  30       8.853   1.865  22.253  1.00  0.00              
ATOM    516  N   THR A  31       1.698   1.859  21.234  1.00  0.00              
ATOM    517  CA  THR A  31       0.251   1.883  21.411  1.00  0.00              
ATOM    518  C   THR A  31      -0.465   1.375  20.166  1.00  0.00              
ATOM    519  O   THR A  31      -1.399   0.579  20.258  1.00  0.00              
ATOM    520  CB  THR A  31      -0.255   3.299  21.738  1.00  0.00              
ATOM    521  OG1 THR A  31       0.317   3.739  22.978  1.00  0.00              
ATOM    522  CG2 THR A  31      -1.772   3.311  21.852  1.00  0.00              
ATOM    523  H   THR A  31       2.217   2.721  21.312  1.00  0.00              
ATOM    524  HA  THR A  31      -0.033   1.216  22.226  1.00  0.00              
ATOM    525  HB  THR A  31       0.054   3.978  20.944  1.00  0.00              
ATOM    526  HG1 THR A  31       1.215   4.044  22.824  1.00  0.00              
ATOM    527 1HG2 THR A  31      -2.110   4.321  22.084  1.00  0.00              
ATOM    528 2HG2 THR A  31      -2.210   2.988  20.909  1.00  0.00              
ATOM    529 3HG2 THR A  31      -2.081   2.634  22.647  1.00  0.00              
ATOM    530  N   HIS A  32      -0.020   1.837  19.003  1.00  0.00              
ATOM    531  CA  HIS A  32      -0.630   1.444  17.739  1.00  0.00              
ATOM    532  C   HIS A  32      -0.618  -0.070  17.570  1.00  0.00              
ATOM    533  O   HIS A  32      -1.626  -0.669  17.193  1.00  0.00              
ATOM    534  CB  HIS A  32       0.091   2.109  16.561  1.00  0.00              
ATOM    535  CG  HIS A  32      -0.479   1.746  15.226  1.00  0.00              
ATOM    536  ND1 HIS A  32      -1.645   2.299  14.738  1.00  0.00              
ATOM    537  CD2 HIS A  32      -0.045   0.887  14.275  1.00  0.00              
ATOM    538  CE1 HIS A  32      -1.903   1.794  13.544  1.00  0.00              
ATOM    539  NE2 HIS A  32      -0.947   0.935  13.241  1.00  0.00              
ATOM    540  H   HIS A  32       0.759   2.480  18.995  1.00  0.00              
ATOM    541  HA  HIS A  32      -1.676   1.751  17.725  1.00  0.00              
ATOM    542 1HB  HIS A  32       0.024   3.195  16.644  1.00  0.00              
ATOM    543 2HB  HIS A  32       1.138   1.811  16.546  1.00  0.00              
ATOM    544  HD2 HIS A  32       0.823   0.228  14.212  1.00  0.00              
ATOM    545  HE1 HIS A  32      -2.786   2.107  12.989  1.00  0.00              
ATOM    546  HE2 HIS A  32      -0.882   0.397  12.388  1.00  0.00              
ATOM    547  N   HIS A  33       0.526  -0.683  17.850  1.00  0.00              
ATOM    548  CA  HIS A  33       0.681  -2.124  17.697  1.00  0.00              
ATOM    549  C   HIS A  33      -0.246  -2.881  18.638  1.00  0.00              
ATOM    550  O   HIS A  33      -0.856  -3.880  18.255  1.00  0.00              
ATOM    551  CB  HIS A  33       2.134  -2.541  17.946  1.00  0.00              
ATOM    552  CG  HIS A  33       3.056  -2.217  16.812  1.00  0.00              
ATOM    553  ND1 HIS A  33       2.751  -2.507  15.499  1.00  0.00              
ATOM    554  CD2 HIS A  33       4.274  -1.628  16.795  1.00  0.00              
ATOM    555  CE1 HIS A  33       3.744  -2.109  14.723  1.00  0.00              
ATOM    556  NE2 HIS A  33       4.679  -1.573  15.484  1.00  0.00              
ATOM    557  H   HIS A  33       1.310  -0.136  18.178  1.00  0.00              
ATOM    558  HA  HIS A  33       0.402  -2.418  16.684  1.00  0.00              
ATOM    559 1HB  HIS A  33       2.527  -2.029  18.824  1.00  0.00              
ATOM    560 2HB  HIS A  33       2.193  -3.619  18.099  1.00  0.00              
ATOM    561  HD1 HIS A  33       1.887  -2.880  15.162  1.00  0.00              
ATOM    562  HD2 HIS A  33       4.917  -1.231  17.582  1.00  0.00              
ATOM    563  HE1 HIS A  33       3.693  -2.250  13.643  1.00  0.00              
ATOM    564  N   LEU A  34      -0.352  -2.399  19.871  1.00  0.00              
ATOM    565  CA  LEU A  34      -1.235  -3.006  20.860  1.00  0.00              
ATOM    566  C   LEU A  34      -2.690  -2.934  20.418  1.00  0.00              
ATOM    567  O   LEU A  34      -3.440  -3.900  20.554  1.00  0.00              
ATOM    568  CB  LEU A  34      -1.057  -2.322  22.222  1.00  0.00              
ATOM    569  CG  LEU A  34       0.267  -2.623  22.936  1.00  0.00              
ATOM    570  CD1 LEU A  34       0.383  -1.778  24.197  1.00  0.00              
ATOM    571  CD2 LEU A  34       0.339  -4.105  23.271  1.00  0.00              
ATOM    572  H   LEU A  34       0.195  -1.590  20.132  1.00  0.00              
ATOM    573  HA  LEU A  34      -0.995  -4.065  20.961  1.00  0.00              
ATOM    574 1HB  LEU A  34      -1.081  -1.282  21.901  1.00  0.00              
ATOM    575 2HB  LEU A  34      -1.900  -2.517  22.884  1.00  0.00              
ATOM    576  HG  LEU A  34       1.071  -2.400  22.234  1.00  0.00              
ATOM    577 1HD1 LEU A  34       1.326  -1.998  24.698  1.00  0.00              
ATOM    578 2HD1 LEU A  34       0.352  -0.721  23.932  1.00  0.00              
ATOM    579 3HD1 LEU A  34      -0.445  -2.008  24.867  1.00  0.00              
ATOM    580 1HD2 LEU A  34       1.280  -4.318  23.777  1.00  0.00              
ATOM    581 2HD2 LEU A  34      -0.494  -4.372  23.922  1.00  0.00              
ATOM    582 3HD2 LEU A  34       0.282  -4.689  22.352  1.00  0.00              
ATOM    583  N   LEU A  35      -3.085  -1.781  19.886  1.00  0.00              
ATOM    584  CA  LEU A  35      -4.457  -1.574  19.438  1.00  0.00              
ATOM    585  C   LEU A  35      -4.820  -2.536  18.314  1.00  0.00              
ATOM    586  O   LEU A  35      -5.912  -3.101  18.297  1.00  0.00              
ATOM    587  CB  LEU A  35      -4.651  -0.121  18.982  1.00  0.00              
ATOM    588  CG  LEU A  35      -4.593   0.926  20.098  1.00  0.00              
ATOM    589  CD1 LEU A  35      -4.617   2.327  19.502  1.00  0.00              
ATOM    590  CD2 LEU A  35      -5.764   0.724  21.048  1.00  0.00              
ATOM    591  H   LEU A  35      -2.416  -1.030  19.792  1.00  0.00              
ATOM    592  HA  LEU A  35      -5.143  -1.782  20.257  1.00  0.00              
ATOM    593 1HB  LEU A  35      -3.783  -0.024  18.331  1.00  0.00              
ATOM    594 2HB  LEU A  35      -5.561  -0.003  18.393  1.00  0.00              
ATOM    595  HG  LEU A  35      -3.674   0.752  20.661  1.00  0.00              
ATOM    596 1HD1 LEU A  35      -4.576   3.066  20.302  1.00  0.00              
ATOM    597 2HD1 LEU A  35      -3.759   2.459  18.844  1.00  0.00              
ATOM    598 3HD1 LEU A  35      -5.536   2.463  18.931  1.00  0.00              
ATOM    599 1HD2 LEU A  35      -5.722   1.469  21.842  1.00  0.00              
ATOM    600 2HD2 LEU A  35      -6.700   0.830  20.499  1.00  0.00              
ATOM    601 3HD2 LEU A  35      -5.711  -0.274  21.485  1.00  0.00              
ATOM    602  N   LEU A  36      -3.897  -2.718  17.377  1.00  0.00              
ATOM    603  CA  LEU A  36      -4.112  -3.626  16.255  1.00  0.00              
ATOM    604  C   LEU A  36      -4.233  -5.069  16.730  1.00  0.00              
ATOM    605  O   LEU A  36      -5.177  -5.773  16.371  1.00  0.00              
ATOM    606  CB  LEU A  36      -2.970  -3.493  15.240  1.00  0.00              
ATOM    607  CG  LEU A  36      -3.294  -3.990  13.825  1.00  0.00              
ATOM    608  CD1 LEU A  36      -2.331  -3.370  12.821  1.00  0.00              
ATOM    609  CD2 LEU A  36      -3.209  -5.509  13.787  1.00  0.00              
ATOM    610  H   LEU A  36      -3.022  -2.216  17.442  1.00  0.00              
ATOM    611  HA  LEU A  36      -5.053  -3.382  15.764  1.00  0.00              
ATOM    612 1HB  LEU A  36      -2.858  -2.410  15.239  1.00  0.00              
ATOM    613 2HB  LEU A  36      -2.050  -3.953  15.603  1.00  0.00              
ATOM    614  HG  LEU A  36      -4.324  -3.709  13.610  1.00  0.00              
ATOM    615 1HD1 LEU A  36      -2.569  -3.730  11.819  1.00  0.00              
ATOM    616 2HD1 LEU A  36      -2.425  -2.286  12.848  1.00  0.00              
ATOM    617 3HD1 LEU A  36      -1.309  -3.654  13.074  1.00  0.00              
ATOM    618 1HD2 LEU A  36      -3.440  -5.860  12.782  1.00  0.00              
ATOM    619 2HD2 LEU A  36      -2.202  -5.824  14.061  1.00  0.00              
ATOM    620 3HD2 LEU A  36      -3.924  -5.932  14.492  1.00  0.00              
ATOM    621  N   ASN A  37      -3.271  -5.503  17.538  1.00  0.00              
ATOM    622  CA  ASN A  37      -3.194  -6.898  17.954  1.00  0.00              
ATOM    623  C   ASN A  37      -4.349  -7.262  18.877  1.00  0.00              
ATOM    624  O   ASN A  37      -4.776  -8.417  18.928  1.00  0.00              
ATOM    625  CB  ASN A  37      -1.867  -7.202  18.628  1.00  0.00              
ATOM    626  CG  ASN A  37      -0.733  -7.411  17.664  1.00  0.00              
ATOM    627  OD1 ASN A  37      -0.709  -8.386  16.904  1.00  0.00              
ATOM    628  ND2 ASN A  37       0.246  -6.546  17.749  1.00  0.00              
ATOM    629  H   ASN A  37      -2.577  -4.850  17.872  1.00  0.00              
ATOM    630  HA  ASN A  37      -3.277  -7.550  17.083  1.00  0.00              
ATOM    631 1HB  ASN A  37      -1.517  -6.601  19.468  1.00  0.00              
ATOM    632 2HB  ASN A  37      -2.203  -8.173  18.992  1.00  0.00              
ATOM    633 1HD2 ASN A  37       1.035  -6.624  17.138  1.00  0.00              
ATOM    634 2HD2 ASN A  37       0.206  -5.810  18.423  1.00  0.00              
ATOM    635  N   TYR A  38      -4.853  -6.273  19.608  1.00  0.00              
ATOM    636  CA  TYR A  38      -6.050  -6.451  20.419  1.00  0.00              
ATOM    637  C   TYR A  38      -7.298  -6.543  19.549  1.00  0.00              
ATOM    638  O   TYR A  38      -8.303  -7.132  19.948  1.00  0.00              
ATOM    639  CB  TYR A  38      -6.193  -5.304  21.422  1.00  0.00              
ATOM    640  CG  TYR A  38      -5.552  -5.581  22.765  1.00  0.00              
ATOM    641  CD1 TYR A  38      -4.679  -4.668  23.339  1.00  0.00              
ATOM    642  CD2 TYR A  38      -5.822  -6.754  23.454  1.00  0.00              
ATOM    643  CE1 TYR A  38      -4.091  -4.915  24.564  1.00  0.00              
ATOM    644  CE2 TYR A  38      -5.239  -7.011  24.679  1.00  0.00              
ATOM    645  CZ  TYR A  38      -4.373  -6.090  25.230  1.00  0.00              
ATOM    646  OH  TYR A  38      -3.792  -6.342  26.452  1.00  0.00              
ATOM    647  H   TYR A  38      -4.394  -5.372  19.598  1.00  0.00              
ATOM    648  HA  TYR A  38      -5.986  -7.390  20.970  1.00  0.00              
ATOM    649 1HB  TYR A  38      -5.731  -4.424  20.974  1.00  0.00              
ATOM    650 2HB  TYR A  38      -7.258  -5.126  21.560  1.00  0.00              
ATOM    651  HD1 TYR A  38      -4.461  -3.742  22.806  1.00  0.00              
ATOM    652  HD2 TYR A  38      -6.506  -7.479  23.012  1.00  0.00              
ATOM    653  HE1 TYR A  38      -3.406  -4.191  25.003  1.00  0.00              
ATOM    654  HE2 TYR A  38      -5.464  -7.940  25.205  1.00  0.00              
ATOM    655  HH  TYR A  38      -4.424  -6.620  27.120  1.00  0.00              
ATOM    656  N   GLY A  39      -7.228  -5.956  18.359  1.00  0.00              
ATOM    657  CA  GLY A  39      -8.374  -5.908  17.460  1.00  0.00              
ATOM    658  C   GLY A  39      -9.132  -4.595  17.601  1.00  0.00              
ATOM    659  O   GLY A  39     -10.204  -4.421  17.022  1.00  0.00              
ATOM    660  H   GLY A  39      -6.358  -5.530  18.071  1.00  0.00              
ATOM    661 1HA  GLY A  39      -8.024  -6.008  16.432  1.00  0.00              
ATOM    662 2HA  GLY A  39      -9.046  -6.733  17.695  1.00  0.00              
ATOM    663  N   ILE A  40      -8.567  -3.672  18.371  1.00  0.00              
ATOM    664  CA  ILE A  40      -9.198  -2.378  18.605  1.00  0.00              
ATOM    665  C   ILE A  40      -9.071  -1.477  17.385  1.00  0.00              
ATOM    666  O   ILE A  40     -10.056  -0.906  16.916  1.00  0.00              
ATOM    667  CB  ILE A  40      -8.587  -1.663  19.824  1.00  0.00              
ATOM    668  CG1 ILE A  40      -8.870  -2.455  21.104  1.00  0.00              
ATOM    669  CG2 ILE A  40      -9.132  -0.247  19.939  1.00  0.00              
ATOM    670  CD1 ILE A  40      -8.055  -2.003  22.294  1.00  0.00              
ATOM    671  H   ILE A  40      -7.679  -3.872  18.809  1.00  0.00              
ATOM    672  HA  ILE A  40     -10.271  -2.494  18.752  1.00  0.00              
ATOM    673  HB  ILE A  40      -7.505  -1.627  19.711  1.00  0.00              
ATOM    674 1HG1 ILE A  40      -9.931  -2.344  21.326  1.00  0.00              
ATOM    675 2HG1 ILE A  40      -8.652  -3.502  20.892  1.00  0.00              
ATOM    676 1HG2 ILE A  40      -8.692   0.243  20.806  1.00  0.00              
ATOM    677 2HG2 ILE A  40      -8.882   0.312  19.039  1.00  0.00              
ATOM    678 3HG2 ILE A  40     -10.216  -0.283  20.055  1.00  0.00              
ATOM    679 1HD1 ILE A  40      -8.310  -2.611  23.163  1.00  0.00              
ATOM    680 2HD1 ILE A  40      -6.993  -2.115  22.073  1.00  0.00              
ATOM    681 3HD1 ILE A  40      -8.272  -0.958  22.508  1.00  0.00              
ATOM    682  N   TYR A  41      -7.851  -1.351  16.871  1.00  0.00              
ATOM    683  CA  TYR A  41      -7.605  -0.578  15.659  1.00  0.00              
ATOM    684  C   TYR A  41      -8.480  -1.066  14.510  1.00  0.00              
ATOM    685  O   TYR A  41      -8.954  -0.268  13.699  1.00  0.00              
ATOM    686  CB  TYR A  41      -6.129  -0.656  15.265  1.00  0.00              
ATOM    687  CG  TYR A  41      -5.834  -0.109  13.885  1.00  0.00              
ATOM    688  CD1 TYR A  41      -5.769   1.258  13.659  1.00  0.00              
ATOM    689  CD2 TYR A  41      -5.618  -0.963  12.813  1.00  0.00              
ATOM    690  CE1 TYR A  41      -5.501   1.762  12.401  1.00  0.00              
ATOM    691  CE2 TYR A  41      -5.348  -0.470  11.551  1.00  0.00              
ATOM    692  CZ  TYR A  41      -5.289   0.894  11.349  1.00  0.00              
ATOM    693  OH  TYR A  41      -5.019   1.391  10.094  1.00  0.00              
ATOM    694  H   TYR A  41      -7.074  -1.804  17.332  1.00  0.00              
ATOM    695  HA  TYR A  41      -7.866   0.467  15.827  1.00  0.00              
ATOM    696 1HB  TYR A  41      -5.566  -0.090  16.007  1.00  0.00              
ATOM    697 2HB  TYR A  41      -5.838  -1.705  15.309  1.00  0.00              
ATOM    698  HD1 TYR A  41      -5.937   1.938  14.494  1.00  0.00              
ATOM    699  HD2 TYR A  41      -5.666  -2.039  12.980  1.00  0.00              
ATOM    700  HE1 TYR A  41      -5.453   2.839  12.239  1.00  0.00              
ATOM    701  HE2 TYR A  41      -5.182  -1.157  10.721  1.00  0.00              
ATOM    702  HH  TYR A  41      -4.890   0.702   9.439  1.00  0.00              
ATOM    703  N   ARG A  42      -8.688  -2.375  14.444  1.00  0.00              
ATOM    704  CA  ARG A  42      -9.422  -2.980  13.339  1.00  0.00              
ATOM    705  C   ARG A  42     -10.924  -2.833  13.530  1.00  0.00              
ATOM    706  O   ARG A  42     -11.710  -3.180  12.647  1.00  0.00              
ATOM    707  CB  ARG A  42      -9.029  -4.434  13.116  1.00  0.00              
ATOM    708  CG  ARG A  42      -7.603  -4.643  12.630  1.00  0.00              
ATOM    709  CD  ARG A  42      -7.175  -6.065  12.588  1.00  0.00              
ATOM    710  NE  ARG A  42      -6.981  -6.675  13.892  1.00  0.00              
ATOM    711  CZ  ARG A  42      -6.691  -7.977  14.092  1.00  0.00              
ATOM    712  NH1 ARG A  42      -6.597  -8.814  13.082  1.00  0.00              
ATOM    713  NH2 ARG A  42      -6.527  -8.396  15.336  1.00  0.00              
ATOM    714  H   ARG A  42      -8.329  -2.968  15.180  1.00  0.00              
ATOM    715  HA  ARG A  42      -9.175  -2.469  12.409  1.00  0.00              
ATOM    716 1HB  ARG A  42      -9.164  -4.948  14.067  1.00  0.00              
ATOM    717 2HB  ARG A  42      -9.722  -4.840  12.382  1.00  0.00              
ATOM    718 1HG  ARG A  42      -7.516  -4.235  11.623  1.00  0.00              
ATOM    719 2HG  ARG A  42      -6.926  -4.109  13.298  1.00  0.00              
ATOM    720 1HD  ARG A  42      -7.931  -6.647  12.063  1.00  0.00              
ATOM    721 2HD  ARG A  42      -6.229  -6.132  12.052  1.00  0.00              
ATOM    722  HE  ARG A  42      -7.028  -6.260  14.813  1.00  0.00              
ATOM    723 1HH1 ARG A  42      -6.743  -8.480  12.140  1.00  0.00              
ATOM    724 2HH1 ARG A  42      -6.379  -9.784  13.254  1.00  0.00              
ATOM    725 1HH2 ARG A  42      -6.621  -7.742  16.102  1.00  0.00              
ATOM    726 2HH2 ARG A  42      -6.310  -9.365  15.513  1.00  0.00              
ATOM    727  N   ASN A  43     -11.321  -2.314  14.688  1.00  0.00              
ATOM    728  CA  ASN A  43     -12.734  -2.134  15.002  1.00  0.00              
ATOM    729  C   ASN A  43     -13.070  -0.660  15.194  1.00  0.00              
ATOM    730  O   ASN A  43     -14.031  -0.318  15.884  1.00  0.00              
ATOM    731  CB  ASN A  43     -13.137  -2.928  16.231  1.00  0.00              
ATOM    732  CG  ASN A  43     -14.610  -3.216  16.310  1.00  0.00              
ATOM    733  OD1 ASN A  43     -15.288  -3.376  15.288  1.00  0.00              
ATOM    734  ND2 ASN A  43     -15.125  -3.200  17.513  1.00  0.00              
ATOM    735  H   ASN A  43     -10.626  -2.040  15.368  1.00  0.00              
ATOM    736  HA  ASN A  43     -13.346  -2.485  14.170  1.00  0.00              
ATOM    737 1HB  ASN A  43     -12.582  -3.821  16.524  1.00  0.00              
ATOM    738 2HB  ASN A  43     -12.901  -2.113  16.914  1.00  0.00              
ATOM    739 1HD2 ASN A  43     -16.100  -3.383  17.641  1.00  0.00              
ATOM    740 2HD2 ASN A  43     -14.544  -3.005  18.302  1.00  0.00              
ATOM    741  N   LEU A  44     -12.274   0.209  14.581  1.00  0.00              
ATOM    742  CA  LEU A  44     -12.539   1.641  14.608  1.00  0.00              
ATOM    743  C   LEU A  44     -12.253   2.281  13.255  1.00  0.00              
ATOM    744  O   LEU A  44     -11.688   1.645  12.365  1.00  0.00              
ATOM    745  CB  LEU A  44     -11.702   2.314  15.704  1.00  0.00              
ATOM    746  CG  LEU A  44     -10.198   2.022  15.647  1.00  0.00              
ATOM    747  CD1 LEU A  44      -9.582   2.690  14.425  1.00  0.00              
ATOM    748  CD2 LEU A  44      -9.535   2.518  16.923  1.00  0.00              
ATOM    749  H   LEU A  44     -11.465  -0.133  14.081  1.00  0.00              
ATOM    750  HA  LEU A  44     -13.594   1.815  14.815  1.00  0.00              
ATOM    751 1HB  LEU A  44     -11.891   3.356  15.455  1.00  0.00              
ATOM    752 2HB  LEU A  44     -12.094   2.101  16.698  1.00  0.00              
ATOM    753  HG  LEU A  44     -10.078   0.940  15.608  1.00  0.00              
ATOM    754 1HD1 LEU A  44      -8.513   2.478  14.393  1.00  0.00              
ATOM    755 2HD1 LEU A  44     -10.054   2.304  13.522  1.00  0.00              
ATOM    756 3HD1 LEU A  44      -9.735   3.767  14.483  1.00  0.00              
ATOM    757 1HD2 LEU A  44      -8.465   2.309  16.883  1.00  0.00              
ATOM    758 2HD2 LEU A  44      -9.692   3.593  17.022  1.00  0.00              
ATOM    759 3HD2 LEU A  44      -9.971   2.007  17.782  1.00  0.00              
ATOM    760  N   GLU A  45     -12.650   3.540  13.105  1.00  0.00              
ATOM    761  CA  GLU A  45     -12.455   4.262  11.853  1.00  0.00              
ATOM    762  C   GLU A  45     -11.031   4.789  11.738  1.00  0.00              
ATOM    763  O   GLU A  45     -10.461   5.285  12.710  1.00  0.00              
ATOM    764  CB  GLU A  45     -13.455   5.414  11.738  1.00  0.00              
ATOM    765  CG  GLU A  45     -14.914   4.985  11.752  1.00  0.00              
ATOM    766  CD  GLU A  45     -15.833   6.171  11.663  1.00  0.00              
ATOM    767  OE1 GLU A  45     -15.348   7.277  11.675  1.00  0.00              
ATOM    768  OE2 GLU A  45     -17.009   5.973  11.470  1.00  0.00              
ATOM    769  H   GLU A  45     -13.096   4.010  13.879  1.00  0.00              
ATOM    770  HA  GLU A  45     -12.604   3.585  11.011  1.00  0.00              
ATOM    771 1HB  GLU A  45     -13.266   6.084  12.576  1.00  0.00              
ATOM    772 2HB  GLU A  45     -13.237   5.932  10.804  1.00  0.00              
ATOM    773 1HG  GLU A  45     -15.164   4.273  10.965  1.00  0.00              
ATOM    774 2HG  GLU A  45     -15.031   4.508  12.723  1.00  0.00              
ATOM    775  N   VAL A  46     -10.458   4.679  10.543  1.00  0.00              
ATOM    776  CA  VAL A  46      -9.050   4.991  10.335  1.00  0.00              
ATOM    777  C   VAL A  46      -8.881   6.246   9.489  1.00  0.00              
ATOM    778  O   VAL A  46      -9.401   6.330   8.376  1.00  0.00              
ATOM    779  CB  VAL A  46      -8.307   3.824   9.659  1.00  0.00              
ATOM    780  CG1 VAL A  46      -6.844   4.180   9.441  1.00  0.00              
ATOM    781  CG2 VAL A  46      -8.427   2.559  10.494  1.00  0.00              
ATOM    782  H   VAL A  46     -11.015   4.371   9.758  1.00  0.00              
ATOM    783  HA  VAL A  46      -8.552   5.220  11.280  1.00  0.00              
ATOM    784  HB  VAL A  46      -8.777   3.615   8.698  1.00  0.00              
ATOM    785 1HG1 VAL A  46      -6.334   3.344   8.961  1.00  0.00              
ATOM    786 2HG1 VAL A  46      -6.774   5.060   8.803  1.00  0.00              
ATOM    787 3HG1 VAL A  46      -6.372   4.388  10.402  1.00  0.00              
ATOM    788 1HG2 VAL A  46      -7.897   1.744  10.001  1.00  0.00              
ATOM    789 2HG2 VAL A  46      -7.993   2.732  11.479  1.00  0.00              
ATOM    790 3HG2 VAL A  46      -9.479   2.293  10.603  1.00  0.00              
ATOM    791  N   TYR A  47      -8.154   7.220  10.023  1.00  0.00              
ATOM    792  CA  TYR A  47      -7.900   8.466   9.309  1.00  0.00              
ATOM    793  C   TYR A  47      -6.420   8.821   9.330  1.00  0.00              
ATOM    794  O   TYR A  47      -5.673   8.364  10.194  1.00  0.00              
ATOM    795  CB  TYR A  47      -8.721   9.607   9.918  1.00  0.00              
ATOM    796  CG  TYR A  47     -10.218   9.409   9.815  1.00  0.00              
ATOM    797  CD1 TYR A  47     -10.927   8.797  10.837  1.00  0.00              
ATOM    798  CD2 TYR A  47     -10.916   9.836   8.696  1.00  0.00              
ATOM    799  CE1 TYR A  47     -12.294   8.612  10.749  1.00  0.00              
ATOM    800  CE2 TYR A  47     -12.282   9.657   8.595  1.00  0.00              
ATOM    801  CZ  TYR A  47     -12.968   9.046   9.624  1.00  0.00              
ATOM    802  OH  TYR A  47     -14.328   8.867   9.530  1.00  0.00              
ATOM    803  H   TYR A  47      -7.766   7.096  10.948  1.00  0.00              
ATOM    804  HA  TYR A  47      -8.180   8.357   8.262  1.00  0.00              
ATOM    805 1HB  TYR A  47      -8.438   9.686  10.968  1.00  0.00              
ATOM    806 2HB  TYR A  47      -8.439  10.520   9.395  1.00  0.00              
ATOM    807  HD1 TYR A  47     -10.388   8.457  11.723  1.00  0.00              
ATOM    808  HD2 TYR A  47     -10.368  10.319   7.885  1.00  0.00              
ATOM    809  HE1 TYR A  47     -12.838   8.128  11.559  1.00  0.00              
ATOM    810  HE2 TYR A  47     -12.811  10.000   7.707  1.00  0.00              
ATOM    811  HH  TYR A  47     -14.684   8.313  10.231  1.00  0.00              
ATOM    812  N   ARG A  48      -6.001   9.639   8.370  1.00  0.00              
ATOM    813  CA  ARG A  48      -4.636  10.155   8.344  1.00  0.00              
ATOM    814  C   ARG A  48      -4.605  11.646   8.646  1.00  0.00              
ATOM    815  O   ARG A  48      -5.328  12.430   8.030  1.00  0.00              
ATOM    816  CB  ARG A  48      -3.928   9.835   7.035  1.00  0.00              
ATOM    817  CG  ARG A  48      -2.463  10.241   6.986  1.00  0.00              
ATOM    818  CD  ARG A  48      -1.767   9.871   5.728  1.00  0.00              
ATOM    819  NE  ARG A  48      -0.345  10.167   5.717  1.00  0.00              
ATOM    820  CZ  ARG A  48       0.462  10.008   4.649  1.00  0.00              
ATOM    821  NH1 ARG A  48       0.001   9.519   3.518  1.00  0.00              
ATOM    822  NH2 ARG A  48       1.738  10.331   4.775  1.00  0.00              
ATOM    823  H   ARG A  48      -6.643   9.913   7.640  1.00  0.00              
ATOM    824  HA  ARG A  48      -4.043   9.667   9.120  1.00  0.00              
ATOM    825 1HB  ARG A  48      -4.007   8.759   6.885  1.00  0.00              
ATOM    826 2HB  ARG A  48      -4.471  10.353   6.245  1.00  0.00              
ATOM    827 1HG  ARG A  48      -2.400  11.323   7.099  1.00  0.00              
ATOM    828 2HG  ARG A  48      -1.942   9.759   7.814  1.00  0.00              
ATOM    829 1HD  ARG A  48      -1.878   8.799   5.563  1.00  0.00              
ATOM    830 2HD  ARG A  48      -2.221  10.414   4.899  1.00  0.00              
ATOM    831  HE  ARG A  48       0.247  10.520   6.456  1.00  0.00              
ATOM    832 1HH1 ARG A  48      -0.972   9.261   3.442  1.00  0.00              
ATOM    833 2HH1 ARG A  48       0.622   9.408   2.729  1.00  0.00              
ATOM    834 1HH2 ARG A  48       2.080  10.687   5.657  1.00  0.00              
ATOM    835 2HH2 ARG A  48       2.364  10.220   3.992  1.00  0.00              
ATOM    836  N   PRO A  49      -3.762  12.035   9.597  1.00  0.00              
ATOM    837  CA  PRO A  49      -3.644  13.433   9.990  1.00  0.00              
ATOM    838  C   PRO A  49      -2.983  14.261   8.894  1.00  0.00              
ATOM    839  O   PRO A  49      -1.839  14.006   8.516  1.00  0.00              
ATOM    840  CB  PRO A  49      -2.798  13.393  11.269  1.00  0.00              
ATOM    841  CG  PRO A  49      -2.002  12.138  11.147  1.00  0.00              
ATOM    842  CD  PRO A  49      -2.903  11.159  10.445  1.00  0.00              
ATOM    843  HA  PRO A  49      -4.618  13.913  10.159  1.00  0.00              
ATOM    844 1HB  PRO A  49      -2.144  14.274  11.348  1.00  0.00              
ATOM    845 2HB  PRO A  49      -3.429  13.377  12.168  1.00  0.00              
ATOM    846 1HG  PRO A  49      -1.079  12.308  10.572  1.00  0.00              
ATOM    847 2HG  PRO A  49      -1.700  11.761  12.135  1.00  0.00              
ATOM    848 1HD  PRO A  49      -2.342  10.440   9.831  1.00  0.00              
ATOM    849 2HD  PRO A  49      -3.509  10.571  11.151  1.00  0.00              
ATOM    850  N   PHE A  50      -3.710  15.249   8.387  1.00  0.00              
ATOM    851  CA  PHE A  50      -3.162  16.182   7.410  1.00  0.00              
ATOM    852  C   PHE A  50      -2.226  17.184   8.072  1.00  0.00              
ATOM    853  O   PHE A  50      -2.607  17.873   9.019  1.00  0.00              
ATOM    854  CB  PHE A  50      -4.288  16.916   6.680  1.00  0.00              
ATOM    855  CG  PHE A  50      -3.805  17.932   5.686  1.00  0.00              
ATOM    856  CD1 PHE A  50      -3.296  17.535   4.456  1.00  0.00              
ATOM    857  CD2 PHE A  50      -3.856  19.287   5.974  1.00  0.00              
ATOM    858  CE1 PHE A  50      -2.850  18.469   3.542  1.00  0.00              
ATOM    859  CE2 PHE A  50      -3.412  20.223   5.061  1.00  0.00              
ATOM    860  CZ  PHE A  50      -2.908  19.812   3.842  1.00  0.00              
ATOM    861  H   PHE A  50      -4.670  15.358   8.686  1.00  0.00              
ATOM    862  HA  PHE A  50      -2.565  15.640   6.674  1.00  0.00              
ATOM    863 1HB  PHE A  50      -4.902  16.206   6.127  1.00  0.00              
ATOM    864 2HB  PHE A  50      -4.911  17.451   7.396  1.00  0.00              
ATOM    865  HD1 PHE A  50      -3.251  16.471   4.219  1.00  0.00              
ATOM    866  HD2 PHE A  50      -4.253  19.610   6.937  1.00  0.00              
ATOM    867  HE1 PHE A  50      -2.453  18.142   2.581  1.00  0.00              
ATOM    868  HE2 PHE A  50      -3.458  21.285   5.301  1.00  0.00              
ATOM    869  HZ  PHE A  50      -2.557  20.550   3.122  1.00  0.00              
ATOM    870  N   PRO A  51      -0.999  17.263   7.568  1.00  0.00              
ATOM    871  CA  PRO A  51       0.001  18.166   8.124  1.00  0.00              
ATOM    872  C   PRO A  51      -0.558  19.573   8.288  1.00  0.00              
ATOM    873  O   PRO A  51      -1.036  20.177   7.330  1.00  0.00              
ATOM    874  CB  PRO A  51       1.153  18.117   7.114  1.00  0.00              
ATOM    875  CG  PRO A  51       1.073  16.750   6.526  1.00  0.00              
ATOM    876  CD  PRO A  51      -0.396  16.432   6.454  1.00  0.00              
ATOM    877  HA  PRO A  51       0.328  17.870   9.132  1.00  0.00              
ATOM    878 1HB  PRO A  51       1.043  18.890   6.341  1.00  0.00              
ATOM    879 2HB  PRO A  51       2.124  18.285   7.603  1.00  0.00              
ATOM    880 1HG  PRO A  51       1.535  16.719   5.529  1.00  0.00              
ATOM    881 2HG  PRO A  51       1.606  16.017   7.149  1.00  0.00              
ATOM    882 1HD  PRO A  51      -0.835  16.709   5.485  1.00  0.00              
ATOM    883 2HD  PRO A  51      -0.597  15.360   6.603  1.00  0.00              
ATOM    884  N   ALA A  52      -0.493  20.091   9.511  1.00  0.00              
ATOM    885  CA  ALA A  52      -0.987  21.431   9.803  1.00  0.00              
ATOM    886  C   ALA A  52      -0.228  22.484   9.006  1.00  0.00              
ATOM    887  O   ALA A  52       0.984  22.381   8.821  1.00  0.00              
ATOM    888  CB  ALA A  52      -0.894  21.718  11.294  1.00  0.00              
ATOM    889  H   ALA A  52      -0.089  19.542  10.258  1.00  0.00              
ATOM    890  HA  ALA A  52      -2.034  21.489   9.503  1.00  0.00              
ATOM    891 1HB  ALA A  52      -1.267  22.721  11.495  1.00  0.00              
ATOM    892 2HB  ALA A  52      -1.492  20.991  11.844  1.00  0.00              
ATOM    893 3HB  ALA A  52       0.146  21.648  11.612  1.00  0.00              
ATOM    894  N   THR A  53      -0.949  23.498   8.539  1.00  0.00              
ATOM    895  CA  THR A  53      -0.346  24.567   7.751  1.00  0.00              
ATOM    896  C   THR A  53      -0.119  25.814   8.596  1.00  0.00              
ATOM    897  O   THR A  53      -0.668  25.942   9.690  1.00  0.00              
ATOM    898  CB  THR A  53      -1.218  24.934   6.537  1.00  0.00              
ATOM    899  OG1 THR A  53      -2.458  25.495   6.986  1.00  0.00              
ATOM    900  CG2 THR A  53      -1.501  23.702   5.692  1.00  0.00              
ATOM    901  H   THR A  53      -1.939  23.530   8.734  1.00  0.00              
ATOM    902  HA  THR A  53       0.636  24.254   7.394  1.00  0.00              
ATOM    903  HB  THR A  53      -0.692  25.674   5.933  1.00  0.00              
ATOM    904  HG1 THR A  53      -2.840  24.928   7.660  1.00  0.00              
ATOM    905 1HG2 THR A  53      -2.118  23.981   4.837  1.00  0.00              
ATOM    906 2HG2 THR A  53      -0.561  23.279   5.338  1.00  0.00              
ATOM    907 3HG2 THR A  53      -2.027  22.962   6.293  1.00  0.00              
ATOM    908  N   PHE A  54       0.693  26.731   8.081  1.00  0.00              
ATOM    909  CA  PHE A  54       1.013  27.960   8.799  1.00  0.00              
ATOM    910  C   PHE A  54      -0.231  28.808   9.021  1.00  0.00              
ATOM    911  O   PHE A  54      -0.298  29.594   9.967  1.00  0.00              
ATOM    912  CB  PHE A  54       2.070  28.763   8.040  1.00  0.00              
ATOM    913  CG  PHE A  54       3.471  28.255   8.229  1.00  0.00              
ATOM    914  CD1 PHE A  54       4.008  27.320   7.356  1.00  0.00              
ATOM    915  CD2 PHE A  54       4.253  28.709   9.279  1.00  0.00              
ATOM    916  CE1 PHE A  54       5.296  26.851   7.530  1.00  0.00              
ATOM    917  CE2 PHE A  54       5.542  28.243   9.454  1.00  0.00              
ATOM    918  CZ  PHE A  54       6.063  27.313   8.578  1.00  0.00              
ATOM    919  H   PHE A  54       1.098  26.573   7.170  1.00  0.00              
ATOM    920  HA  PHE A  54       1.405  27.719   9.788  1.00  0.00              
ATOM    921 1HB  PHE A  54       1.868  28.731   6.969  1.00  0.00              
ATOM    922 2HB  PHE A  54       2.066  29.798   8.377  1.00  0.00              
ATOM    923  HD1 PHE A  54       3.401  26.955   6.527  1.00  0.00              
ATOM    924  HD2 PHE A  54       3.841  29.444   9.971  1.00  0.00              
ATOM    925  HE1 PHE A  54       5.706  26.116   6.837  1.00  0.00              
ATOM    926  HE2 PHE A  54       6.146  28.608  10.284  1.00  0.00              
ATOM    927  HZ  PHE A  54       7.078  26.943   8.716  1.00  0.00              
ATOM    928  N   GLU A  55      -1.216  28.647   8.143  1.00  0.00              
ATOM    929  CA  GLU A  55      -2.461  29.400   8.241  1.00  0.00              
ATOM    930  C   GLU A  55      -3.168  29.123   9.564  1.00  0.00              
ATOM    931  O   GLU A  55      -3.952  29.942  10.040  1.00  0.00              
ATOM    932  CB  GLU A  55      -3.386  29.060   7.069  1.00  0.00              
ATOM    933  CG  GLU A  55      -2.917  29.595   5.725  1.00  0.00              
ATOM    934  CD  GLU A  55      -3.837  29.166   4.616  1.00  0.00              
ATOM    935  OE1 GLU A  55      -4.753  28.424   4.883  1.00  0.00              
ATOM    936  OE2 GLU A  55      -3.692  29.664   3.524  1.00  0.00              
ATOM    937  H   GLU A  55      -1.099  27.987   7.389  1.00  0.00              
ATOM    938  HA  GLU A  55      -2.249  30.469   8.220  1.00  0.00              
ATOM    939 1HB  GLU A  55      -3.455  27.973   7.023  1.00  0.00              
ATOM    940 2HB  GLU A  55      -4.365  29.477   7.306  1.00  0.00              
ATOM    941 1HG  GLU A  55      -2.809  30.680   5.703  1.00  0.00              
ATOM    942 2HG  GLU A  55      -1.942  29.131   5.590  1.00  0.00              
ATOM    943  N   GLU A  56      -2.884  27.966  10.149  1.00  0.00              
ATOM    944  CA  GLU A  56      -3.463  27.596  11.435  1.00  0.00              
ATOM    945  C   GLU A  56      -2.462  27.786  12.566  1.00  0.00              
ATOM    946  O   GLU A  56      -2.809  28.280  13.640  1.00  0.00              
ATOM    947  CB  GLU A  56      -3.953  26.146  11.407  1.00  0.00              
ATOM    948  CG  GLU A  56      -5.044  25.871  10.382  1.00  0.00              
ATOM    949  CD  GLU A  56      -6.214  26.797  10.570  1.00  0.00              
ATOM    950  OE1 GLU A  56      -6.639  26.969  11.687  1.00  0.00              
ATOM    951  OE2 GLU A  56      -6.612  27.419   9.614  1.00  0.00              
ATOM    952  H   GLU A  56      -2.251  27.326   9.693  1.00  0.00              
ATOM    953  HA  GLU A  56      -4.312  28.246  11.660  1.00  0.00              
ATOM    954 1HB  GLU A  56      -3.085  25.522  11.189  1.00  0.00              
ATOM    955 2HB  GLU A  56      -4.324  25.915  12.405  1.00  0.00              
ATOM    956 1HG  GLU A  56      -4.697  25.930   9.351  1.00  0.00              
ATOM    957 2HG  GLU A  56      -5.351  24.850  10.604  1.00  0.00              
ATOM    958  N   MET A  57      -1.217  27.394  12.320  1.00  0.00              
ATOM    959  CA  MET A  57      -0.198  27.377  13.364  1.00  0.00              
ATOM    960  C   MET A  57       0.106  28.785  13.860  1.00  0.00              
ATOM    961  O   MET A  57       0.426  28.983  15.031  1.00  0.00              
ATOM    962  CB  MET A  57       1.076  26.711  12.846  1.00  0.00              
ATOM    963  CG  MET A  57       0.963  25.206  12.643  1.00  0.00              
ATOM    964  SD  MET A  57       2.544  24.440  12.235  1.00  0.00              
ATOM    965  CE  MET A  57       2.696  24.878  10.506  1.00  0.00              
ATOM    966  H   MET A  57      -0.969  27.101  11.386  1.00  0.00              
ATOM    967  HA  MET A  57      -0.558  26.815  14.225  1.00  0.00              
ATOM    968 1HB  MET A  57       1.320  27.189  11.899  1.00  0.00              
ATOM    969 2HB  MET A  57       1.862  26.922  13.572  1.00  0.00              
ATOM    970 1HG  MET A  57       0.579  24.768  13.563  1.00  0.00              
ATOM    971 2HG  MET A  57       0.258  25.026  11.832  1.00  0.00              
ATOM    972 1HE  MET A  57       3.627  24.474  10.108  1.00  0.00              
ATOM    973 2HE  MET A  57       1.853  24.464   9.950  1.00  0.00              
ATOM    974 3HE  MET A  57       2.699  25.964  10.404  1.00  0.00              
ATOM    975  N   THR A  58       0.005  29.757  12.960  1.00  0.00              
ATOM    976  CA  THR A  58       0.350  31.135  13.284  1.00  0.00              
ATOM    977  C   THR A  58      -0.836  31.872  13.897  1.00  0.00              
ATOM    978  O   THR A  58      -0.758  33.068  14.180  1.00  0.00              
ATOM    979  CB  THR A  58       0.832  31.905  12.040  1.00  0.00              
ATOM    980  OG1 THR A  58      -0.212  31.932  11.058  1.00  0.00              
ATOM    981  CG2 THR A  58       2.065  31.240  11.446  1.00  0.00              
ATOM    982  H   THR A  58      -0.319  29.536  12.031  1.00  0.00              
ATOM    983  HA  THR A  58       1.143  31.154  14.033  1.00  0.00              
ATOM    984  HB  THR A  58       1.075  32.927  12.327  1.00  0.00              
ATOM    985  HG1 THR A  58      -0.049  32.647  10.439  1.00  0.00              
ATOM    986 1HG2 THR A  58       2.390  31.797  10.568  1.00  0.00              
ATOM    987 2HG2 THR A  58       2.864  31.228  12.187  1.00  0.00              
ATOM    988 3HG2 THR A  58       1.822  30.218  11.158  1.00  0.00              
ATOM    989  N   ARG A  59      -1.932  31.150  14.099  1.00  0.00              
ATOM    990  CA  ARG A  59      -3.088  31.693  14.801  1.00  0.00              
ATOM    991  C   ARG A  59      -2.840  31.757  16.303  1.00  0.00              
ATOM    992  O   ARG A  59      -3.528  32.479  17.025  1.00  0.00              
ATOM    993  CB  ARG A  59      -4.365  30.932  14.480  1.00  0.00              
ATOM    994  CG  ARG A  59      -4.823  31.031  13.033  1.00  0.00              
ATOM    995  CD  ARG A  59      -6.029  30.224  12.716  1.00  0.00              
ATOM    996  NE  ARG A  59      -7.250  30.689  13.352  1.00  0.00              
ATOM    997  CZ  ARG A  59      -8.386  29.969  13.446  1.00  0.00              
ATOM    998  NH1 ARG A  59      -8.474  28.769  12.917  1.00  0.00              
ATOM    999  NH2 ARG A  59      -9.419  30.512  14.067  1.00  0.00              
ATOM   1000  H   ARG A  59      -1.967  30.200  13.756  1.00  0.00              
ATOM   1001  HA  ARG A  59      -3.273  32.718  14.472  1.00  0.00              
ATOM   1002 1HB  ARG A  59      -4.185  29.886  14.728  1.00  0.00              
ATOM   1003 2HB  ARG A  59      -5.145  31.329  15.130  1.00  0.00              
ATOM   1004 1HG  ARG A  59      -5.050  32.074  12.810  1.00  0.00              
ATOM   1005 2HG  ARG A  59      -4.012  30.692  12.389  1.00  0.00              
ATOM   1006 1HD  ARG A  59      -6.195  30.244  11.638  1.00  0.00              
ATOM   1007 2HD  ARG A  59      -5.863  29.197  13.037  1.00  0.00              
ATOM   1008  HE  ARG A  59      -7.447  31.574  13.803  1.00  0.00              
ATOM   1009 1HH1 ARG A  59      -7.680  28.377  12.431  1.00  0.00              
ATOM   1010 2HH1 ARG A  59      -9.332  28.247  13.000  1.00  0.00              
ATOM   1011 1HH2 ARG A  59      -9.340  31.443  14.453  1.00  0.00              
ATOM   1012 2HH2 ARG A  59     -10.281  29.995  14.153  1.00  0.00              
ATOM   1013  N   PHE A  60      -1.854  30.998  16.767  1.00  0.00              
ATOM   1014  CA  PHE A  60      -1.511  30.971  18.184  1.00  0.00              
ATOM   1015  C   PHE A  60      -0.025  31.235  18.396  1.00  0.00              
ATOM   1016  O   PHE A  60       0.363  31.942  19.327  1.00  0.00              
ATOM   1017  CB  PHE A  60      -1.898  29.626  18.802  1.00  0.00              
ATOM   1018  CG  PHE A  60      -1.497  29.483  20.242  1.00  0.00              
ATOM   1019  CD1 PHE A  60      -2.087  30.268  21.222  1.00  0.00              
ATOM   1020  CD2 PHE A  60      -0.530  28.565  20.621  1.00  0.00              
ATOM   1021  CE1 PHE A  60      -1.719  30.137  22.548  1.00  0.00              
ATOM   1022  CE2 PHE A  60      -0.161  28.432  21.945  1.00  0.00              
ATOM   1023  CZ  PHE A  60      -0.756  29.219  22.909  1.00  0.00              
ATOM   1024  H   PHE A  60      -1.328  30.425  16.122  1.00  0.00              
ATOM   1025  HA  PHE A  60      -2.046  31.763  18.710  1.00  0.00              
ATOM   1026 1HB  PHE A  60      -2.979  29.494  18.764  1.00  0.00              
ATOM   1027 2HB  PHE A  60      -1.415  28.813  18.262  1.00  0.00              
ATOM   1028  HD1 PHE A  60      -2.850  30.993  20.937  1.00  0.00              
ATOM   1029  HD2 PHE A  60      -0.059  27.943  19.859  1.00  0.00              
ATOM   1030  HE1 PHE A  60      -2.190  30.761  23.308  1.00  0.00              
ATOM   1031  HE2 PHE A  60       0.601  27.705  22.229  1.00  0.00              
ATOM   1032  HZ  PHE A  60      -0.464  29.116  23.954  1.00  0.00              
ATOM   1033  N   HIS A  61       0.803  30.667  17.526  1.00  0.00              
ATOM   1034  CA  HIS A  61       2.250  30.764  17.671  1.00  0.00              
ATOM   1035  C   HIS A  61       2.802  31.961  16.907  1.00  0.00              
ATOM   1036  O   HIS A  61       2.198  32.423  15.940  1.00  0.00              
ATOM   1037  CB  HIS A  61       2.930  29.477  17.191  1.00  0.00              
ATOM   1038  CG  HIS A  61       2.623  28.282  18.038  1.00  0.00              
ATOM   1039  ND1 HIS A  61       3.287  28.014  19.216  1.00  0.00              
ATOM   1040  CD2 HIS A  61       1.723  27.283  17.877  1.00  0.00              
ATOM   1041  CE1 HIS A  61       2.808  26.902  19.745  1.00  0.00              
ATOM   1042  NE2 HIS A  61       1.859  26.439  18.952  1.00  0.00              
ATOM   1043  H   HIS A  61       0.420  30.155  16.745  1.00  0.00              
ATOM   1044  HA  HIS A  61       2.504  30.922  18.719  1.00  0.00              
ATOM   1045 1HB  HIS A  61       2.603  29.234  16.179  1.00  0.00              
ATOM   1046 2HB  HIS A  61       4.013  29.598  17.202  1.00  0.00              
ATOM   1047  HD1 HIS A  61       3.965  28.603  19.659  1.00  0.00              
ATOM   1048  HD2 HIS A  61       0.985  27.068  17.105  1.00  0.00              
ATOM   1049  HE1 HIS A  61       3.204  26.519  20.685  1.00  0.00              
ATOM   1050  N   THR A  62       3.953  32.457  17.347  1.00  0.00              
ATOM   1051  CA  THR A  62       4.650  33.522  16.635  1.00  0.00              
ATOM   1052  C   THR A  62       5.230  33.017  15.321  1.00  0.00              
ATOM   1053  O   THR A  62       5.883  31.974  15.279  1.00  0.00              
ATOM   1054  CB  THR A  62       5.783  34.123  17.488  1.00  0.00              
ATOM   1055  OG1 THR A  62       5.240  34.648  18.706  1.00  0.00              
ATOM   1056  CG2 THR A  62       6.485  35.238  16.729  1.00  0.00              
ATOM   1057  H   THR A  62       4.355  32.088  18.198  1.00  0.00              
ATOM   1058  HA  THR A  62       3.947  34.316  16.379  1.00  0.00              
ATOM   1059  HB  THR A  62       6.500  33.340  17.727  1.00  0.00              
ATOM   1060  HG1 THR A  62       4.822  33.938  19.201  1.00  0.00              
ATOM   1061 1HG2 THR A  62       7.282  35.651  17.346  1.00  0.00              
ATOM   1062 2HG2 THR A  62       6.908  34.840  15.807  1.00  0.00              
ATOM   1063 3HG2 THR A  62       5.768  36.023  16.489  1.00  0.00              
ATOM   1064  N   ASN A  63       4.987  33.763  14.248  1.00  0.00              
ATOM   1065  CA  ASN A  63       5.431  33.361  12.920  1.00  0.00              
ATOM   1066  C   ASN A  63       6.918  33.024  12.914  1.00  0.00              
ATOM   1067  O   ASN A  63       7.336  32.026  12.326  1.00  0.00              
ATOM   1068  CB  ASN A  63       5.134  34.433  11.887  1.00  0.00              
ATOM   1069  CG  ASN A  63       5.490  34.034  10.481  1.00  0.00              
ATOM   1070  OD1 ASN A  63       4.920  33.094   9.917  1.00  0.00              
ATOM   1071  ND2 ASN A  63       6.487  34.691   9.943  1.00  0.00              
ATOM   1072  H   ASN A  63       4.481  34.631  14.356  1.00  0.00              
ATOM   1073  HA  ASN A  63       4.908  32.454  12.611  1.00  0.00              
ATOM   1074 1HB  ASN A  63       4.173  34.949  11.879  1.00  0.00              
ATOM   1075 2HB  ASN A  63       5.904  35.103  12.267  1.00  0.00              
ATOM   1076 1HD2 ASN A  63       6.777  34.480   9.010  1.00  0.00              
ATOM   1077 2HD2 ASN A  63       6.954  35.404  10.465  1.00  0.00              
ATOM   1078  N   GLU A  64       7.711  33.861  13.574  1.00  0.00              
ATOM   1079  CA  GLU A  64       9.146  33.627  13.688  1.00  0.00              
ATOM   1080  C   GLU A  64       9.434  32.281  14.341  1.00  0.00              
ATOM   1081  O   GLU A  64      10.351  31.567  13.936  1.00  0.00              
ATOM   1082  CB  GLU A  64       9.810  34.753  14.484  1.00  0.00              
ATOM   1083  CG  GLU A  64      11.316  34.600  14.653  1.00  0.00              
ATOM   1084  CD  GLU A  64      11.894  35.730  15.454  1.00  0.00              
ATOM   1085  OE1 GLU A  64      11.163  36.636  15.781  1.00  0.00              
ATOM   1086  OE2 GLU A  64      13.035  35.637  15.839  1.00  0.00              
ATOM   1087  H   GLU A  64       7.311  34.681  14.006  1.00  0.00              
ATOM   1088  HA  GLU A  64       9.596  33.592  12.694  1.00  0.00              
ATOM   1089 1HB  GLU A  64       9.598  35.683  13.959  1.00  0.00              
ATOM   1090 2HB  GLU A  64       9.337  34.771  15.465  1.00  0.00              
ATOM   1091 1HG  GLU A  64      11.608  33.651  15.101  1.00  0.00              
ATOM   1092 2HG  GLU A  64      11.694  34.648  13.631  1.00  0.00              
ATOM   1093  N   TYR A  65       8.645  31.942  15.356  1.00  0.00              
ATOM   1094  CA  TYR A  65       8.867  30.722  16.122  1.00  0.00              
ATOM   1095  C   TYR A  65       8.553  29.484  15.292  1.00  0.00              
ATOM   1096  O   TYR A  65       9.264  28.482  15.358  1.00  0.00              
ATOM   1097  CB  TYR A  65       8.020  30.728  17.396  1.00  0.00              
ATOM   1098  CG  TYR A  65       8.023  29.413  18.141  1.00  0.00              
ATOM   1099  CD1 TYR A  65       9.214  28.797  18.498  1.00  0.00              
ATOM   1100  CD2 TYR A  65       6.833  28.789  18.487  1.00  0.00              
ATOM   1101  CE1 TYR A  65       9.222  27.595  19.177  1.00  0.00              
ATOM   1102  CE2 TYR A  65       6.828  27.588  19.168  1.00  0.00              
ATOM   1103  CZ  TYR A  65       8.026  26.993  19.511  1.00  0.00              
ATOM   1104  OH  TYR A  65       8.028  25.796  20.190  1.00  0.00              
ATOM   1105  H   TYR A  65       7.874  32.544  15.601  1.00  0.00              
ATOM   1106  HA  TYR A  65       9.917  30.648  16.405  1.00  0.00              
ATOM   1107 1HB  TYR A  65       8.416  31.513  18.042  1.00  0.00              
ATOM   1108 2HB  TYR A  65       7.001  30.979  17.103  1.00  0.00              
ATOM   1109  HD1 TYR A  65      10.154  29.279  18.230  1.00  0.00              
ATOM   1110  HD2 TYR A  65       5.891  29.264  18.212  1.00  0.00              
ATOM   1111  HE1 TYR A  65      10.165  27.123  19.450  1.00  0.00              
ATOM   1112  HE2 TYR A  65       5.883  27.113  19.430  1.00  0.00              
ATOM   1113  HH  TYR A  65       7.206  25.307  20.092  1.00  0.00              
ATOM   1114  N   MET A  66       7.482  29.560  14.507  1.00  0.00              
ATOM   1115  CA  MET A  66       7.098  28.462  13.628  1.00  0.00              
ATOM   1116  C   MET A  66       8.107  28.279  12.501  1.00  0.00              
ATOM   1117  O   MET A  66       8.497  27.156  12.183  1.00  0.00              
ATOM   1118  CB  MET A  66       5.705  28.709  13.054  1.00  0.00              
ATOM   1119  CG  MET A  66       4.571  28.536  14.057  1.00  0.00              
ATOM   1120  SD  MET A  66       4.351  26.820  14.567  1.00  0.00              
ATOM   1121  CE  MET A  66       5.370  26.771  16.037  1.00  0.00              
ATOM   1122  H   MET A  66       6.922  30.400  14.521  1.00  0.00              
ATOM   1123  HA  MET A  66       7.082  27.529  14.186  1.00  0.00              
ATOM   1124 1HB  MET A  66       5.696  29.727  12.669  1.00  0.00              
ATOM   1125 2HB  MET A  66       5.570  28.007  12.231  1.00  0.00              
ATOM   1126 1HG  MET A  66       4.797  29.144  14.932  1.00  0.00              
ATOM   1127 2HG  MET A  66       3.651  28.893  13.592  1.00  0.00              
ATOM   1128 1HE  MET A  66       5.338  25.771  16.470  1.00  0.00              
ATOM   1129 2HE  MET A  66       6.400  27.020  15.775  1.00  0.00              
ATOM   1130 3HE  MET A  66       4.997  27.493  16.764  1.00  0.00              
ATOM   1131  N   MET A  67       8.525  29.389  11.902  1.00  0.00              
ATOM   1132  CA  MET A  67       9.525  29.356  10.841  1.00  0.00              
ATOM   1133  C   MET A  67      10.874  28.886  11.372  1.00  0.00              
ATOM   1134  O   MET A  67      11.621  28.202  10.675  1.00  0.00              
ATOM   1135  CB  MET A  67       9.660  30.736  10.200  1.00  0.00              
ATOM   1136  CG  MET A  67       8.474  31.149   9.341  1.00  0.00              
ATOM   1137  SD  MET A  67       8.173  30.008   7.976  1.00  0.00              
ATOM   1138  CE  MET A  67       9.678  30.208   7.028  1.00  0.00              
ATOM   1139  H   MET A  67       8.139  30.278  12.189  1.00  0.00              
ATOM   1140  HA  MET A  67       9.229  28.642  10.073  1.00  0.00              
ATOM   1141 1HB  MET A  67       9.787  31.451  11.011  1.00  0.00              
ATOM   1142 2HB  MET A  67      10.562  30.715   9.587  1.00  0.00              
ATOM   1143 1HG  MET A  67       7.589  31.188   9.976  1.00  0.00              
ATOM   1144 2HG  MET A  67       8.676  32.142   8.938  1.00  0.00              
ATOM   1145 1HE  MET A  67       9.644  29.565   6.149  1.00  0.00              
ATOM   1146 2HE  MET A  67       9.775  31.249   6.715  1.00  0.00              
ATOM   1147 3HE  MET A  67      10.535  29.934   7.645  1.00  0.00              
ATOM   1148  N   PHE A  68      11.179  29.259  12.610  1.00  0.00              
ATOM   1149  CA  PHE A  68      12.377  28.771  13.283  1.00  0.00              
ATOM   1150  C   PHE A  68      12.418  27.248  13.298  1.00  0.00              
ATOM   1151  O   PHE A  68      13.391  26.640  12.850  1.00  0.00              
ATOM   1152  CB  PHE A  68      12.444  29.311  14.713  1.00  0.00              
ATOM   1153  CG  PHE A  68      13.496  28.652  15.561  1.00  0.00              
ATOM   1154  CD1 PHE A  68      14.836  28.955  15.390  1.00  0.00              
ATOM   1155  CD2 PHE A  68      13.142  27.727  16.532  1.00  0.00              
ATOM   1156  CE1 PHE A  68      15.803  28.349  16.170  1.00  0.00              
ATOM   1157  CE2 PHE A  68      14.106  27.121  17.314  1.00  0.00              
ATOM   1158  CZ  PHE A  68      15.438  27.432  17.131  1.00  0.00              
ATOM   1159  H   PHE A  68      10.567  29.896  13.098  1.00  0.00              
ATOM   1160  HA  PHE A  68      13.266  29.099  12.744  1.00  0.00              
ATOM   1161 1HB  PHE A  68      12.677  30.376  14.701  1.00  0.00              
ATOM   1162 2HB  PHE A  68      11.492  29.153  15.218  1.00  0.00              
ATOM   1163  HD1 PHE A  68      15.125  29.680  14.628  1.00  0.00              
ATOM   1164  HD2 PHE A  68      12.089  27.480  16.676  1.00  0.00              
ATOM   1165  HE1 PHE A  68      16.856  28.596  16.023  1.00  0.00              
ATOM   1166  HE2 PHE A  68      13.815  26.394  18.074  1.00  0.00              
ATOM   1167  HZ  PHE A  68      16.199  26.952  17.746  1.00  0.00              
ATOM   1168  N   LEU A  69      11.358  26.636  13.812  1.00  0.00              
ATOM   1169  CA  LEU A  69      11.281  25.182  13.905  1.00  0.00              
ATOM   1170  C   LEU A  69      11.337  24.540  12.527  1.00  0.00              
ATOM   1171  O   LEU A  69      11.905  23.460  12.356  1.00  0.00              
ATOM   1172  CB  LEU A  69      10.000  24.764  14.637  1.00  0.00              
ATOM   1173  CG  LEU A  69       9.949  25.131  16.126  1.00  0.00              
ATOM   1174  CD1 LEU A  69       8.580  24.794  16.701  1.00  0.00              
ATOM   1175  CD2 LEU A  69      11.045  24.385  16.872  1.00  0.00              
ATOM   1176  H   LEU A  69      10.585  27.192  14.149  1.00  0.00              
ATOM   1177  HA  LEU A  69      12.143  24.806  14.457  1.00  0.00              
ATOM   1178 1HB  LEU A  69       9.276  25.357  14.081  1.00  0.00              
ATOM   1179 2HB  LEU A  69       9.783  23.705  14.499  1.00  0.00              
ATOM   1180  HG  LEU A  69      10.159  26.198  16.204  1.00  0.00              
ATOM   1181 1HD1 LEU A  69       8.554  25.058  17.757  1.00  0.00              
ATOM   1182 2HD1 LEU A  69       7.813  25.356  16.167  1.00  0.00              
ATOM   1183 3HD1 LEU A  69       8.392  23.726  16.589  1.00  0.00              
ATOM   1184 1HD2 LEU A  69      11.008  24.647  17.930  1.00  0.00              
ATOM   1185 2HD2 LEU A  69      10.898  23.311  16.758  1.00  0.00              
ATOM   1186 3HD2 LEU A  69      12.017  24.663  16.463  1.00  0.00              
ATOM   1187  N   ARG A  70      10.742  25.206  11.544  1.00  0.00              
ATOM   1188  CA  ARG A  70      10.790  24.740  10.162  1.00  0.00              
ATOM   1189  C   ARG A  70      12.228  24.611   9.675  1.00  0.00              
ATOM   1190  O   ARG A  70      12.579  23.642   8.999  1.00  0.00              
ATOM   1191  CB  ARG A  70       9.963  25.615   9.232  1.00  0.00              
ATOM   1192  CG  ARG A  70       9.967  25.181   7.774  1.00  0.00              
ATOM   1193  CD  ARG A  70       9.086  25.988   6.892  1.00  0.00              
ATOM   1194  NE  ARG A  70       9.161  25.639   5.482  1.00  0.00              
ATOM   1195  CZ  ARG A  70       8.501  26.281   4.499  1.00  0.00              
ATOM   1196  NH1 ARG A  70       7.689  27.279   4.768  1.00  0.00              
ATOM   1197  NH2 ARG A  70       8.673  25.865   3.257  1.00  0.00              
ATOM   1198  H   ARG A  70      10.245  26.059  11.758  1.00  0.00              
ATOM   1199  HA  ARG A  70      10.348  23.746  10.093  1.00  0.00              
ATOM   1200 1HB  ARG A  70       8.941  25.602   9.607  1.00  0.00              
ATOM   1201 2HB  ARG A  70      10.364  26.626   9.305  1.00  0.00              
ATOM   1202 1HG  ARG A  70      10.985  25.257   7.392  1.00  0.00              
ATOM   1203 2HG  ARG A  70       9.636  24.143   7.721  1.00  0.00              
ATOM   1204 1HD  ARG A  70       8.051  25.854   7.206  1.00  0.00              
ATOM   1205 2HD  ARG A  70       9.360  27.038   6.983  1.00  0.00              
ATOM   1206  HE  ARG A  70       9.686  24.904   5.027  1.00  0.00              
ATOM   1207 1HH1 ARG A  70       7.555  27.574   5.725  1.00  0.00              
ATOM   1208 2HH1 ARG A  70       7.204  27.747   4.016  1.00  0.00              
ATOM   1209 1HH2 ARG A  70       9.289  25.084   3.068  1.00  0.00              
ATOM   1210 2HH2 ARG A  70       8.191  26.327   2.501  1.00  0.00              
ATOM   1211  N   THR A  71      13.054  25.591  10.020  1.00  0.00              
ATOM   1212  CA  THR A  71      14.434  25.629   9.552  1.00  0.00              
ATOM   1213  C   THR A  71      15.380  25.007  10.571  1.00  0.00              
ATOM   1214  O   THR A  71      16.535  24.714  10.263  1.00  0.00              
ATOM   1215  CB  THR A  71      14.891  27.071   9.258  1.00  0.00              
ATOM   1216  OG1 THR A  71      14.829  27.850  10.460  1.00  0.00              
ATOM   1217  CG2 THR A  71      14.002  27.707   8.201  1.00  0.00              
ATOM   1218  H   THR A  71      12.718  26.328  10.622  1.00  0.00              
ATOM   1219  HA  THR A  71      14.532  25.039   8.640  1.00  0.00              
ATOM   1220  HB  THR A  71      15.921  27.050   8.902  1.00  0.00              
ATOM   1221  HG1 THR A  71      15.114  28.747  10.275  1.00  0.00              
ATOM   1222 1HG2 THR A  71      14.340  28.724   8.006  1.00  0.00              
ATOM   1223 2HG2 THR A  71      14.056  27.124   7.281  1.00  0.00              
ATOM   1224 3HG2 THR A  71      12.973  27.728   8.557  1.00  0.00              
ATOM   1225  N   ALA A  72      14.881  24.806  11.787  1.00  0.00              
ATOM   1226  CA  ALA A  72      15.696  24.265  12.869  1.00  0.00              
ATOM   1227  C   ALA A  72      16.057  22.808  12.610  1.00  0.00              
ATOM   1228  O   ALA A  72      15.178  21.950  12.509  1.00  0.00              
ATOM   1229  CB  ALA A  72      14.971  24.408  14.199  1.00  0.00              
ATOM   1230  H   ALA A  72      13.913  25.034  11.965  1.00  0.00              
ATOM   1231  HA  ALA A  72      16.628  24.826  12.919  1.00  0.00              
ATOM   1232 1HB  ALA A  72      15.592  23.999  14.996  1.00  0.00              
ATOM   1233 2HB  ALA A  72      14.776  25.463  14.396  1.00  0.00              
ATOM   1234 3HB  ALA A  72      14.028  23.865  14.160  1.00  0.00              
ATOM   1235  N   THR A  73      17.351  22.533  12.507  1.00  0.00              
ATOM   1236  CA  THR A  73      17.840  21.163  12.402  1.00  0.00              
ATOM   1237  C   THR A  73      19.031  20.931  13.320  1.00  0.00              
ATOM   1238  O   THR A  73      19.708  21.875  13.727  1.00  0.00              
ATOM   1239  CB  THR A  73      18.243  20.815  10.957  1.00  0.00              
ATOM   1240  OG1 THR A  73      19.374  21.607  10.570  1.00  0.00              
ATOM   1241  CG2 THR A  73      17.091  21.083  10.002  1.00  0.00              
ATOM   1242  H   THR A  73      18.016  23.294  12.500  1.00  0.00              
ATOM   1243  HA  THR A  73      17.061  20.470  12.724  1.00  0.00              
ATOM   1244  HB  THR A  73      18.516  19.761  10.909  1.00  0.00              
ATOM   1245  HG1 THR A  73      19.457  21.599   9.613  1.00  0.00              
ATOM   1246 1HG2 THR A  73      17.395  20.831   8.986  1.00  0.00              
ATOM   1247 2HG2 THR A  73      16.233  20.473  10.287  1.00  0.00              
ATOM   1248 3HG2 THR A  73      16.817  22.136  10.048  1.00  0.00              
ATOM   1249  N   PRO A  74      19.285  19.667  13.643  1.00  0.00              
ATOM   1250  CA  PRO A  74      20.409  19.306  14.501  1.00  0.00              
ATOM   1251  C   PRO A  74      21.732  19.747  13.889  1.00  0.00              
ATOM   1252  O   PRO A  74      22.739  19.872  14.587  1.00  0.00              
ATOM   1253  CB  PRO A  74      20.310  17.782  14.625  1.00  0.00              
ATOM   1254  CG  PRO A  74      19.468  17.367  13.467  1.00  0.00              
ATOM   1255  CD  PRO A  74      18.480  18.487  13.272  1.00  0.00              
ATOM   1256  HA  PRO A  74      20.370  19.801  15.483  1.00  0.00              
ATOM   1257 1HB  PRO A  74      21.302  17.310  14.587  1.00  0.00              
ATOM   1258 2HB  PRO A  74      19.848  17.485  15.578  1.00  0.00              
ATOM   1259 1HG  PRO A  74      20.081  17.220  12.565  1.00  0.00              
ATOM   1260 2HG  PRO A  74      18.955  16.417  13.667  1.00  0.00              
ATOM   1261 1HD  PRO A  74      18.112  18.540  12.236  1.00  0.00              
ATOM   1262 2HD  PRO A  74      17.597  18.380  13.920  1.00  0.00              
ATOM   1263  N   ASP A  75      21.726  19.981  12.581  1.00  0.00              
ATOM   1264  CA  ASP A  75      22.914  20.452  11.881  1.00  0.00              
ATOM   1265  C   ASP A  75      22.965  21.974  11.847  1.00  0.00              
ATOM   1266  O   ASP A  75      24.030  22.566  11.673  1.00  0.00              
ATOM   1267  CB  ASP A  75      22.953  19.894  10.456  1.00  0.00              
ATOM   1268  CG  ASP A  75      23.102  18.380  10.379  1.00  0.00              
ATOM   1269  OD1 ASP A  75      23.977  17.854  11.024  1.00  0.00              
ATOM   1270  OD2 ASP A  75      22.247  17.749   9.804  1.00  0.00              
ATOM   1271  H   ASP A  75      20.874  19.827  12.059  1.00  0.00              
ATOM   1272  HA  ASP A  75      23.809  20.124  12.410  1.00  0.00              
ATOM   1273 1HB  ASP A  75      22.109  20.207   9.842  1.00  0.00              
ATOM   1274 2HB  ASP A  75      23.865  20.367  10.091  1.00  0.00              
ATOM   1275  N   ASN A  76      21.807  22.604  12.016  1.00  0.00              
ATOM   1276  CA  ASN A  76      21.709  24.059  11.959  1.00  0.00              
ATOM   1277  C   ASN A  76      21.792  24.669  13.351  1.00  0.00              
ATOM   1278  O   ASN A  76      21.721  25.888  13.511  1.00  0.00              
ATOM   1279  CB  ASN A  76      20.436  24.505  11.265  1.00  0.00              
ATOM   1280  CG  ASN A  76      20.453  24.300   9.776  1.00  0.00              
ATOM   1281  OD1 ASN A  76      21.518  24.253   9.148  1.00  0.00              
ATOM   1282  ND2 ASN A  76      19.280  24.258   9.197  1.00  0.00              
ATOM   1283  H   ASN A  76      20.971  22.063  12.186  1.00  0.00              
ATOM   1284  HA  ASN A  76      22.551  24.463  11.394  1.00  0.00              
ATOM   1285 1HB  ASN A  76      19.458  24.217  11.654  1.00  0.00              
ATOM   1286 2HB  ASN A  76      20.614  25.559  11.477  1.00  0.00              
ATOM   1287 1HD2 ASN A  76      19.216  24.124   8.208  1.00  0.00              
ATOM   1288 2HD2 ASN A  76      18.449  24.361   9.744  1.00  0.00              
ATOM   1289  N   LEU A  77      21.940  23.815  14.359  1.00  0.00              
ATOM   1290  CA  LEU A  77      22.114  24.275  15.732  1.00  0.00              
ATOM   1291  C   LEU A  77      23.365  25.133  15.873  1.00  0.00              
ATOM   1292  O   LEU A  77      23.443  25.995  16.748  1.00  0.00              
ATOM   1293  CB  LEU A  77      22.179  23.076  16.687  1.00  0.00              
ATOM   1294  CG  LEU A  77      20.854  22.330  16.889  1.00  0.00              
ATOM   1295  CD1 LEU A  77      21.072  21.106  17.768  1.00  0.00              
ATOM   1296  CD2 LEU A  77      19.832  23.268  17.515  1.00  0.00              
ATOM   1297  H   LEU A  77      21.933  22.825  14.169  1.00  0.00              
ATOM   1298  HA  LEU A  77      21.274  24.906  16.016  1.00  0.00              
ATOM   1299 1HB  LEU A  77      22.879  22.450  16.138  1.00  0.00              
ATOM   1300 2HB  LEU A  77      22.612  23.350  17.649  1.00  0.00              
ATOM   1301  HG  LEU A  77      20.486  22.048  15.902  1.00  0.00              
ATOM   1302 1HD1 LEU A  77      20.126  20.583  17.906  1.00  0.00              
ATOM   1303 2HD1 LEU A  77      21.789  20.438  17.290  1.00  0.00              
ATOM   1304 3HD1 LEU A  77      21.458  21.419  18.738  1.00  0.00              
ATOM   1305 1HD2 LEU A  77      18.891  22.737  17.658  1.00  0.00              
ATOM   1306 2HD2 LEU A  77      20.201  23.618  18.479  1.00  0.00              
ATOM   1307 3HD2 LEU A  77      19.670  24.122  16.857  1.00  0.00              
ATOM   1308  N   LYS A  78      24.343  24.891  15.005  1.00  0.00              
ATOM   1309  CA  LYS A  78      25.548  25.709  14.962  1.00  0.00              
ATOM   1310  C   LYS A  78      25.251  27.099  14.415  1.00  0.00              
ATOM   1311  O   LYS A  78      25.968  28.058  14.704  1.00  0.00              
ATOM   1312  CB  LYS A  78      26.625  25.030  14.115  1.00  0.00              
ATOM   1313  CG  LYS A  78      27.185  23.749  14.718  1.00  0.00              
ATOM   1314  CD  LYS A  78      28.209  23.104  13.795  1.00  0.00              
ATOM   1315  CE  LYS A  78      28.764  21.819  14.394  1.00  0.00              
ATOM   1316  NZ  LYS A  78      29.727  21.149  13.479  1.00  0.00              
ATOM   1317  H   LYS A  78      24.249  24.120  14.360  1.00  0.00              
ATOM   1318  HA  LYS A  78      25.935  25.848  15.971  1.00  0.00              
ATOM   1319 1HB  LYS A  78      26.178  24.809  13.145  1.00  0.00              
ATOM   1320 2HB  LYS A  78      27.432  25.752  13.984  1.00  0.00              
ATOM   1321 1HG  LYS A  78      27.657  23.992  15.671  1.00  0.00              
ATOM   1322 2HG  LYS A  78      26.362  23.056  14.888  1.00  0.00              
ATOM   1323 1HD  LYS A  78      27.728  22.883  12.842  1.00  0.00              
ATOM   1324 2HD  LYS A  78      29.025  23.810  13.634  1.00  0.00              
ATOM   1325 1HE  LYS A  78      29.262  22.065  15.330  1.00  0.00              
ATOM   1326 2HE  LYS A  78      27.928  21.148  14.594  1.00  0.00              
ATOM   1327 1HZ  LYS A  78      30.070  20.303  13.912  1.00  0.00              
ATOM   1328 2HZ  LYS A  78      29.265  20.920  12.610  1.00  0.00              
ATOM   1329 3HZ  LYS A  78      30.502  21.771  13.293  1.00  0.00              
ATOM   1330  N   GLN A  79      24.188  27.204  13.623  1.00  0.00              
ATOM   1331  CA  GLN A  79      23.778  28.483  13.057  1.00  0.00              
ATOM   1332  C   GLN A  79      22.761  29.181  13.948  1.00  0.00              
ATOM   1333  O   GLN A  79      22.585  30.397  13.874  1.00  0.00              
ATOM   1334  CB  GLN A  79      23.188  28.285  11.658  1.00  0.00              
ATOM   1335  CG  GLN A  79      24.151  27.670  10.657  1.00  0.00              
ATOM   1336  CD  GLN A  79      25.424  28.480  10.506  1.00  0.00              
ATOM   1337  OE1 GLN A  79      25.382  29.703  10.342  1.00  0.00              
ATOM   1338  NE2 GLN A  79      26.565  27.802  10.554  1.00  0.00              
ATOM   1339  H   GLN A  79      23.651  26.376  13.410  1.00  0.00              
ATOM   1340  HA  GLN A  79      24.640  29.147  12.992  1.00  0.00              
ATOM   1341 1HB  GLN A  79      22.315  27.643  11.773  1.00  0.00              
ATOM   1342 2HB  GLN A  79      22.872  29.268  11.309  1.00  0.00              
ATOM   1343 1HG  GLN A  79      24.426  26.616  10.675  1.00  0.00              
ATOM   1344 2HG  GLN A  79      23.514  27.864   9.794  1.00  0.00              
ATOM   1345 1HE2 GLN A  79      27.438  28.284  10.460  1.00  0.00              
ATOM   1346 2HE2 GLN A  79      26.554  26.811  10.686  1.00  0.00              
ATOM   1347  N   PHE A  80      22.090  28.404  14.792  1.00  0.00              
ATOM   1348  CA  PHE A  80      21.109  28.950  15.723  1.00  0.00              
ATOM   1349  C   PHE A  80      21.645  28.957  17.148  1.00  0.00              
ATOM   1350  O   PHE A  80      20.940  28.589  18.089  1.00  0.00              
ATOM   1351  CB  PHE A  80      19.807  28.151  15.654  1.00  0.00              
ATOM   1352  CG  PHE A  80      19.117  28.230  14.321  1.00  0.00              
ATOM   1353  CD1 PHE A  80      18.877  27.083  13.579  1.00  0.00              
ATOM   1354  CD2 PHE A  80      18.708  29.451  13.806  1.00  0.00              
ATOM   1355  CE1 PHE A  80      18.243  27.153  12.353  1.00  0.00              
ATOM   1356  CE2 PHE A  80      18.074  29.525  12.581  1.00  0.00              
ATOM   1357  CZ  PHE A  80      17.841  28.374  11.854  1.00  0.00              
ATOM   1358  H   PHE A  80      22.265  27.409  14.791  1.00  0.00              
ATOM   1359  HA  PHE A  80      20.896  29.988  15.466  1.00  0.00              
ATOM   1360 1HB  PHE A  80      20.002  27.096  15.842  1.00  0.00              
ATOM   1361 2HB  PHE A  80      19.099  28.526  16.392  1.00  0.00              
ATOM   1362  HD1 PHE A  80      19.194  26.117  13.976  1.00  0.00              
ATOM   1363  HD2 PHE A  80      18.893  30.359  14.380  1.00  0.00              
ATOM   1364  HE1 PHE A  80      18.060  26.244  11.782  1.00  0.00              
ATOM   1365  HE2 PHE A  80      17.757  30.490  12.187  1.00  0.00              
ATOM   1366  HZ  PHE A  80      17.342  28.431  10.887  1.00  0.00              
ATOM   1367  N   ASN A  81      22.897  29.377  17.302  1.00  0.00              
ATOM   1368  CA  ASN A  81      23.551  29.370  18.605  1.00  0.00              
ATOM   1369  C   ASN A  81      22.766  30.192  19.621  1.00  0.00              
ATOM   1370  O   ASN A  81      22.715  29.851  20.802  1.00  0.00              
ATOM   1371  CB  ASN A  81      24.979  29.875  18.511  1.00  0.00              
ATOM   1372  CG  ASN A  81      25.935  28.881  17.913  1.00  0.00              
ATOM   1373  OD1 ASN A  81      25.680  27.670  17.906  1.00  0.00              
ATOM   1374  ND2 ASN A  81      27.068  29.374  17.484  1.00  0.00              
ATOM   1375  H   ASN A  81      23.407  29.709  16.497  1.00  0.00              
ATOM   1376  HA  ASN A  81      23.589  28.353  18.995  1.00  0.00              
ATOM   1377 1HB  ASN A  81      25.195  30.865  18.108  1.00  0.00              
ATOM   1378 2HB  ASN A  81      25.114  29.885  19.592  1.00  0.00              
ATOM   1379 1HD2 ASN A  81      27.752  28.771  17.073  1.00  0.00              
ATOM   1380 2HD2 ASN A  81      27.250  30.353  17.566  1.00  0.00              
ATOM   1381  N   LYS A  82      22.156  31.275  19.152  1.00  0.00              
ATOM   1382  CA  LYS A  82      21.381  32.155  20.019  1.00  0.00              
ATOM   1383  C   LYS A  82      19.913  31.749  20.044  1.00  0.00              
ATOM   1384  O   LYS A  82      19.321  31.590  21.111  1.00  0.00              
ATOM   1385  CB  LYS A  82      21.517  33.609  19.567  1.00  0.00              
ATOM   1386  CG  LYS A  82      20.724  34.605  20.404  1.00  0.00              
ATOM   1387  CD  LYS A  82      20.968  36.034  19.943  1.00  0.00              
ATOM   1388  CE  LYS A  82      20.237  37.033  20.826  1.00  0.00              
ATOM   1389  NZ  LYS A  82      20.555  38.439  20.457  1.00  0.00              
ATOM   1390  H   LYS A  82      22.231  31.496  18.169  1.00  0.00              
ATOM   1391  HA  LYS A  82      21.744  32.072  21.045  1.00  0.00              
ATOM   1392 1HB  LYS A  82      22.577  33.861  19.613  1.00  0.00              
ATOM   1393 2HB  LYS A  82      21.179  33.656  18.532  1.00  0.00              
ATOM   1394 1HG  LYS A  82      19.663  34.368  20.312  1.00  0.00              
ATOM   1395 2HG  LYS A  82      21.029  34.501  21.445  1.00  0.00              
ATOM   1396 1HD  LYS A  82      22.041  36.232  19.978  1.00  0.00              
ATOM   1397 2HD  LYS A  82      20.618  36.132  18.916  1.00  0.00              
ATOM   1398 1HE  LYS A  82      19.166  36.864  20.719  1.00  0.00              
ATOM   1399 2HE  LYS A  82      20.530  36.855  21.859  1.00  0.00              
ATOM   1400 1HZ  LYS A  82      20.051  39.070  21.066  1.00  0.00              
ATOM   1401 2HZ  LYS A  82      21.548  38.598  20.557  1.00  0.00              
ATOM   1402 3HZ  LYS A  82      20.282  38.606  19.499  1.00  0.00              
ATOM   1403  N   GLN A  83      19.331  31.581  18.863  1.00  0.00              
ATOM   1404  CA  GLN A  83      17.898  31.333  18.741  1.00  0.00              
ATOM   1405  C   GLN A  83      17.512  30.007  19.381  1.00  0.00              
ATOM   1406  O   GLN A  83      16.384  29.836  19.843  1.00  0.00              
ATOM   1407  CB  GLN A  83      17.476  31.340  17.269  1.00  0.00              
ATOM   1408  CG  GLN A  83      17.532  32.708  16.610  1.00  0.00              
ATOM   1409  CD  GLN A  83      17.048  32.679  15.175  1.00  0.00              
ATOM   1410  OE1 GLN A  83      16.536  31.663  14.697  1.00  0.00              
ATOM   1411  NE2 GLN A  83      17.210  33.797  14.473  1.00  0.00              
ATOM   1412  H   GLN A  83      19.895  31.625  18.024  1.00  0.00              
ATOM   1413  HA  GLN A  83      17.350  32.108  19.275  1.00  0.00              
ATOM   1414 1HB  GLN A  83      18.141  30.652  16.748  1.00  0.00              
ATOM   1415 2HB  GLN A  83      16.456  30.957  17.233  1.00  0.00              
ATOM   1416 1HG  GLN A  83      17.132  33.606  17.081  1.00  0.00              
ATOM   1417 2HG  GLN A  83      18.622  32.758  16.607  1.00  0.00              
ATOM   1418 1HE2 GLN A  83      16.909  33.836  13.519  1.00  0.00              
ATOM   1419 2HE2 GLN A  83      17.631  34.597  14.899  1.00  0.00              
ATOM   1420  N   MET A  84      18.455  29.071  19.406  1.00  0.00              
ATOM   1421  CA  MET A  84      18.270  27.816  20.124  1.00  0.00              
ATOM   1422  C   MET A  84      17.807  28.064  21.556  1.00  0.00              
ATOM   1423  O   MET A  84      16.889  27.404  22.043  1.00  0.00              
ATOM   1424  CB  MET A  84      19.567  27.010  20.121  1.00  0.00              
ATOM   1425  CG  MET A  84      19.512  25.725  20.936  1.00  0.00              
ATOM   1426  SD  MET A  84      21.110  24.895  21.032  1.00  0.00              
ATOM   1427  CE  MET A  84      21.999  25.996  22.130  1.00  0.00              
ATOM   1428  H   MET A  84      19.322  29.233  18.914  1.00  0.00              
ATOM   1429  HA  MET A  84      17.491  27.225  19.645  1.00  0.00              
ATOM   1430 1HB  MET A  84      19.789  26.773  19.082  1.00  0.00              
ATOM   1431 2HB  MET A  84      20.346  27.661  20.521  1.00  0.00              
ATOM   1432 1HG  MET A  84      19.177  25.975  21.941  1.00  0.00              
ATOM   1433 2HG  MET A  84      18.790  25.058  20.467  1.00  0.00              
ATOM   1434 1HE  MET A  84      23.008  25.617  22.288  1.00  0.00              
ATOM   1435 2HE  MET A  84      22.049  26.991  21.684  1.00  0.00              
ATOM   1436 3HE  MET A  84      21.478  26.054  23.087  1.00  0.00              
ATOM   1437  N   LEU A  85      18.448  29.017  22.221  1.00  0.00              
ATOM   1438  CA  LEU A  85      18.109  29.347  23.600  1.00  0.00              
ATOM   1439  C   LEU A  85      16.867  30.227  23.665  1.00  0.00              
ATOM   1440  O   LEU A  85      16.020  30.058  24.542  1.00  0.00              
ATOM   1441  CB  LEU A  85      19.292  30.041  24.285  1.00  0.00              
ATOM   1442  CG  LEU A  85      20.562  29.192  24.413  1.00  0.00              
ATOM   1443  CD1 LEU A  85      21.693  30.027  24.996  1.00  0.00              
ATOM   1444  CD2 LEU A  85      20.279  27.982  25.290  1.00  0.00              
ATOM   1445  H   LEU A  85      19.191  29.525  21.763  1.00  0.00              
ATOM   1446  HA  LEU A  85      17.870  28.435  24.146  1.00  0.00              
ATOM   1447 1HB  LEU A  85      19.455  30.853  23.577  1.00  0.00              
ATOM   1448 2HB  LEU A  85      19.012  30.457  25.255  1.00  0.00              
ATOM   1449  HG  LEU A  85      20.812  28.829  23.415  1.00  0.00              
ATOM   1450 1HD1 LEU A  85      22.592  29.414  25.083  1.00  0.00              
ATOM   1451 2HD1 LEU A  85      21.895  30.875  24.341  1.00  0.00              
ATOM   1452 3HD1 LEU A  85      21.406  30.391  25.983  1.00  0.00              
ATOM   1453 1HD2 LEU A  85      21.183  27.379  25.380  1.00  0.00              
ATOM   1454 2HD2 LEU A  85      19.964  28.315  26.278  1.00  0.00              
ATOM   1455 3HD2 LEU A  85      19.486  27.384  24.839  1.00  0.00              
ATOM   1456  N   LYS A  86      16.765  31.166  22.732  1.00  0.00              
ATOM   1457  CA  LYS A  86      15.603  32.045  22.656  1.00  0.00              
ATOM   1458  C   LYS A  86      14.307  31.250  22.697  1.00  0.00              
ATOM   1459  O   LYS A  86      13.373  31.601  23.418  1.00  0.00              
ATOM   1460  CB  LYS A  86      15.657  32.896  21.385  1.00  0.00              
ATOM   1461  CG  LYS A  86      14.472  33.838  21.208  1.00  0.00              
ATOM   1462  CD  LYS A  86      14.607  34.662  19.936  1.00  0.00              
ATOM   1463  CE  LYS A  86      13.422  35.600  19.756  1.00  0.00              
ATOM   1464  NZ  LYS A  86      13.562  36.449  18.541  1.00  0.00              
ATOM   1465  H   LYS A  86      17.510  31.275  22.059  1.00  0.00              
ATOM   1466  HA  LYS A  86      15.588  32.712  23.517  1.00  0.00              
ATOM   1467 1HB  LYS A  86      16.578  33.478  21.428  1.00  0.00              
ATOM   1468 2HB  LYS A  86      15.703  32.208  20.540  1.00  0.00              
ATOM   1469 1HG  LYS A  86      13.561  33.241  21.162  1.00  0.00              
ATOM   1470 2HG  LYS A  86      14.427  34.504  22.069  1.00  0.00              
ATOM   1471 1HD  LYS A  86      15.527  35.245  19.994  1.00  0.00              
ATOM   1472 2HD  LYS A  86      14.664  33.982  19.085  1.00  0.00              
ATOM   1473 1HE  LYS A  86      12.517  34.998  19.674  1.00  0.00              
ATOM   1474 2HE  LYS A  86      13.354  36.237  20.636  1.00  0.00              
ATOM   1475 1HZ  LYS A  86      12.759  37.054  18.459  1.00  0.00              
ATOM   1476 2HZ  LYS A  86      14.401  37.010  18.617  1.00  0.00              
ATOM   1477 3HZ  LYS A  86      13.625  35.858  17.724  1.00  0.00              
ATOM   1478  N   PHE A  87      14.252  30.176  21.915  1.00  0.00              
ATOM   1479  CA  PHE A  87      13.020  29.415  21.743  1.00  0.00              
ATOM   1480  C   PHE A  87      13.035  28.145  22.584  1.00  0.00              
ATOM   1481  O   PHE A  87      12.183  27.272  22.421  1.00  0.00              
ATOM   1482  CB  PHE A  87      12.809  29.066  20.268  1.00  0.00              
ATOM   1483  CG  PHE A  87      12.684  30.266  19.374  1.00  0.00              
ATOM   1484  CD1 PHE A  87      13.686  30.582  18.469  1.00  0.00              
ATOM   1485  CD2 PHE A  87      11.565  31.084  19.437  1.00  0.00              
ATOM   1486  CE1 PHE A  87      13.573  31.688  17.645  1.00  0.00              
ATOM   1487  CE2 PHE A  87      11.448  32.188  18.615  1.00  0.00              
ATOM   1488  CZ  PHE A  87      12.454  32.490  17.719  1.00  0.00              
ATOM   1489  H   PHE A  87      15.086  29.878  21.431  1.00  0.00              
ATOM   1490  HA  PHE A  87      12.170  30.006  22.087  1.00  0.00              
ATOM   1491 1HB  PHE A  87      13.652  28.486  19.896  1.00  0.00              
ATOM   1492 2HB  PHE A  87      11.891  28.492  20.147  1.00  0.00              
ATOM   1493  HD1 PHE A  87      14.571  29.947  18.410  1.00  0.00              
ATOM   1494  HD2 PHE A  87      10.769  30.846  20.145  1.00  0.00              
ATOM   1495  HE1 PHE A  87      14.367  31.924  16.939  1.00  0.00              
ATOM   1496  HE2 PHE A  87      10.563  32.822  18.675  1.00  0.00              
ATOM   1497  HZ  PHE A  87      12.364  33.362  17.072  1.00  0.00              
ATOM   1498  N   ASN A  88      14.006  28.049  23.484  1.00  0.00              
ATOM   1499  CA  ASN A  88      14.076  26.934  24.421  1.00  0.00              
ATOM   1500  C   ASN A  88      14.007  25.597  23.694  1.00  0.00              
ATOM   1501  O   ASN A  88      13.093  24.804  23.919  1.00  0.00              
ATOM   1502  CB  ASN A  88      12.980  27.018  25.469  1.00  0.00              
ATOM   1503  CG  ASN A  88      13.209  26.129  26.659  1.00  0.00              
ATOM   1504  OD1 ASN A  88      14.343  25.951  27.117  1.00  0.00              
ATOM   1505  ND2 ASN A  88      12.148  25.504  27.111  1.00  0.00              
ATOM   1506  H   ASN A  88      14.717  28.767  23.520  1.00  0.00              
ATOM   1507  HA  ASN A  88      15.031  26.952  24.948  1.00  0.00              
ATOM   1508 1HB  ASN A  88      12.609  27.984  25.812  1.00  0.00              
ATOM   1509 2HB  ASN A  88      12.237  26.554  24.822  1.00  0.00              
ATOM   1510 1HD2 ASN A  88      12.227  24.896  27.900  1.00  0.00              
ATOM   1511 2HD2 ASN A  88      11.263  25.637  26.667  1.00  0.00              
ATOM   1512  N   VAL A  89      14.978  25.354  22.822  1.00  0.00              
ATOM   1513  CA  VAL A  89      15.105  24.063  22.156  1.00  0.00              
ATOM   1514  C   VAL A  89      16.512  23.500  22.310  1.00  0.00              
ATOM   1515  O   VAL A  89      17.441  24.216  22.686  1.00  0.00              
ATOM   1516  CB  VAL A  89      14.764  24.163  20.658  1.00  0.00              
ATOM   1517  CG1 VAL A  89      13.322  24.610  20.468  1.00  0.00              
ATOM   1518  CG2 VAL A  89      15.714  25.122  19.958  1.00  0.00              
ATOM   1519  H   VAL A  89      15.646  26.082  22.613  1.00  0.00              
ATOM   1520  HA  VAL A  89      14.453  23.316  22.612  1.00  0.00              
ATOM   1521  HB  VAL A  89      14.905  23.185  20.196  1.00  0.00              
ATOM   1522 1HG1 VAL A  89      13.098  24.675  19.403  1.00  0.00              
ATOM   1523 2HG1 VAL A  89      12.653  23.888  20.936  1.00  0.00              
ATOM   1524 3HG1 VAL A  89      13.181  25.588  20.928  1.00  0.00              
ATOM   1525 1HG2 VAL A  89      15.460  25.181  18.900  1.00  0.00              
ATOM   1526 2HG2 VAL A  89      15.628  26.112  20.408  1.00  0.00              
ATOM   1527 3HG2 VAL A  89      16.738  24.763  20.065  1.00  0.00              
ATOM   1528  N   GLY A  90      16.739  22.201  22.147  1.00  0.00              
ATOM   1529  CA  GLY A  90      18.013  21.498  22.264  1.00  0.00              
ATOM   1530  C   GLY A  90      18.133  20.796  23.611  1.00  0.00              
ATOM   1531  O   GLY A  90      18.787  19.760  23.725  1.00  0.00              
ATOM   1532  H   GLY A  90      15.911  21.680  21.896  1.00  0.00              
ATOM   1533 1HA  GLY A  90      18.082  20.756  21.468  1.00  0.00              
ATOM   1534 2HA  GLY A  90      18.825  22.215  22.161  1.00  0.00              
ATOM   1535  N   GLU A  91      17.499  21.369  24.627  1.00  0.00              
ATOM   1536  CA  GLU A  91      17.540  20.804  25.971  1.00  0.00              
ATOM   1537  C   GLU A  91      16.188  20.231  26.368  1.00  0.00              
ATOM   1538  O   GLU A  91      16.006  19.014  26.410  1.00  0.00              
ATOM   1539  CB  GLU A  91      17.981  21.862  26.984  1.00  0.00              
ATOM   1540  CG  GLU A  91      19.467  22.192  26.944  1.00  0.00              
ATOM   1541  CD  GLU A  91      19.814  23.006  25.729  1.00  0.00              
ATOM   1542  OE1 GLU A  91      19.281  24.080  25.584  1.00  0.00              
ATOM   1543  OE2 GLU A  91      20.694  22.607  25.002  1.00  0.00              
ATOM   1544  H   GLU A  91      16.976  22.219  24.466  1.00  0.00              
ATOM   1545  HA  GLU A  91      18.250  19.975  26.001  1.00  0.00              
ATOM   1546 1HB  GLU A  91      17.404  22.763  26.774  1.00  0.00              
ATOM   1547 2HB  GLU A  91      17.720  21.486  27.974  1.00  0.00              
ATOM   1548 1HG  GLU A  91      19.822  22.706  27.836  1.00  0.00              
ATOM   1549 2HG  GLU A  91      19.945  21.216  26.875  1.00  0.00              
ATOM   1550  N   ASP A  92      15.239  21.113  26.662  1.00  0.00              
ATOM   1551  CA  ASP A  92      13.874  20.701  26.959  1.00  0.00              
ATOM   1552  C   ASP A  92      13.223  20.034  25.751  1.00  0.00              
ATOM   1553  O   ASP A  92      12.467  19.073  25.892  1.00  0.00              
ATOM   1554  CB  ASP A  92      13.039  21.901  27.412  1.00  0.00              
ATOM   1555  CG  ASP A  92      13.377  22.412  28.807  1.00  0.00              
ATOM   1556  OD1 ASP A  92      14.088  21.736  29.510  1.00  0.00              
ATOM   1557  OD2 ASP A  92      13.054  23.539  29.098  1.00  0.00              
ATOM   1558  H   ASP A  92      15.470  22.097  26.679  1.00  0.00              
ATOM   1559  HA  ASP A  92      13.878  19.958  27.757  1.00  0.00              
ATOM   1560 1HB  ASP A  92      13.055  22.732  26.707  1.00  0.00              
ATOM   1561 2HB  ASP A  92      12.045  21.451  27.422  1.00  0.00              
ATOM   1562  N   CYS A  93      13.523  20.551  24.564  1.00  0.00              
ATOM   1563  CA  CYS A  93      13.014  19.973  23.327  1.00  0.00              
ATOM   1564  C   CYS A  93      14.125  19.813  22.297  1.00  0.00              
ATOM   1565  O   CYS A  93      14.324  20.678  21.444  1.00  0.00              
ATOM   1566  CB  CYS A  93      11.996  21.014  22.861  1.00  0.00              
ATOM   1567  SG  CYS A  93      10.619  21.279  24.006  1.00  0.00              
ATOM   1568  H   CYS A  93      14.117  21.365  24.520  1.00  0.00              
ATOM   1569  HA  CYS A  93      12.500  19.024  23.472  1.00  0.00              
ATOM   1570 1HB  CYS A  93      12.478  21.985  22.738  1.00  0.00              
ATOM   1571 2HB  CYS A  93      11.549  20.707  21.917  1.00  0.00              
ATOM   1572  HG  CYS A  93      11.264  22.121  24.807  1.00  0.00              
ATOM   1573  N   PRO A  94      14.846  18.700  22.382  1.00  0.00              
ATOM   1574  CA  PRO A  94      15.969  18.446  21.488  1.00  0.00              
ATOM   1575  C   PRO A  94      15.544  18.541  20.028  1.00  0.00              
ATOM   1576  O   PRO A  94      14.496  18.026  19.641  1.00  0.00              
ATOM   1577  CB  PRO A  94      16.433  17.034  21.862  1.00  0.00              
ATOM   1578  CG  PRO A  94      16.028  16.876  23.287  1.00  0.00              
ATOM   1579  CD  PRO A  94      14.729  17.627  23.418  1.00  0.00              
ATOM   1580  HA  PRO A  94      16.776  19.184  21.597  1.00  0.00              
ATOM   1581 1HB  PRO A  94      15.960  16.273  21.226  1.00  0.00              
ATOM   1582 2HB  PRO A  94      17.521  16.922  21.742  1.00  0.00              
ATOM   1583 1HG  PRO A  94      15.899  15.814  23.549  1.00  0.00              
ATOM   1584 2HG  PRO A  94      16.790  17.283  23.967  1.00  0.00              
ATOM   1585 1HD  PRO A  94      13.856  16.987  23.222  1.00  0.00              
ATOM   1586 2HD  PRO A  94      14.594  18.053  24.423  1.00  0.00              
ATOM   1587  N   VAL A  95      16.365  19.203  19.219  1.00  0.00              
ATOM   1588  CA  VAL A  95      16.080  19.360  17.800  1.00  0.00              
ATOM   1589  C   VAL A  95      16.569  18.158  17.002  1.00  0.00              
ATOM   1590  O   VAL A  95      17.689  17.685  17.199  1.00  0.00              
ATOM   1591  CB  VAL A  95      16.726  20.638  17.232  1.00  0.00              
ATOM   1592  CG1 VAL A  95      16.495  20.730  15.731  1.00  0.00              
ATOM   1593  CG2 VAL A  95      16.174  21.870  17.931  1.00  0.00              
ATOM   1594  H   VAL A  95      17.210  19.607  19.601  1.00  0.00              
ATOM   1595  HA  VAL A  95      15.006  19.401  17.613  1.00  0.00              
ATOM   1596  HB  VAL A  95      17.797  20.612  17.434  1.00  0.00              
ATOM   1597 1HG1 VAL A  95      16.958  21.640  15.346  1.00  0.00              
ATOM   1598 2HG1 VAL A  95      16.936  19.863  15.240  1.00  0.00              
ATOM   1599 3HG1 VAL A  95      15.423  20.757  15.529  1.00  0.00              
ATOM   1600 1HG2 VAL A  95      16.642  22.764  17.519  1.00  0.00              
ATOM   1601 2HG2 VAL A  95      15.096  21.922  17.780  1.00  0.00              
ATOM   1602 3HG2 VAL A  95      16.388  21.810  18.999  1.00  0.00              
ATOM   1603  N   PHE A  96      15.724  17.668  16.101  1.00  0.00              
ATOM   1604  CA  PHE A  96      16.028  16.460  15.342  1.00  0.00              
ATOM   1605  C   PHE A  96      15.478  16.546  13.925  1.00  0.00              
ATOM   1606  O   PHE A  96      14.601  17.362  13.638  1.00  0.00              
ATOM   1607  CB  PHE A  96      15.465  15.228  16.052  1.00  0.00              
ATOM   1608  CG  PHE A  96      13.970  15.247  16.205  1.00  0.00              
ATOM   1609  CD1 PHE A  96      13.153  14.683  15.236  1.00  0.00              
ATOM   1610  CD2 PHE A  96      13.379  15.827  17.317  1.00  0.00              
ATOM   1611  CE1 PHE A  96      11.777  14.701  15.376  1.00  0.00              
ATOM   1612  CE2 PHE A  96      12.006  15.845  17.460  1.00  0.00              
ATOM   1613  CZ  PHE A  96      11.204  15.280  16.488  1.00  0.00              
ATOM   1614  H   PHE A  96      14.850  18.145  15.936  1.00  0.00              
ATOM   1615  HA  PHE A  96      17.108  16.344  15.249  1.00  0.00              
ATOM   1616 1HB  PHE A  96      15.709  14.327  15.490  1.00  0.00              
ATOM   1617 2HB  PHE A  96      15.880  15.151  17.056  1.00  0.00              
ATOM   1618  HD1 PHE A  96      13.607  14.223  14.358  1.00  0.00              
ATOM   1619  HD2 PHE A  96      14.012  16.273  18.084  1.00  0.00              
ATOM   1620  HE1 PHE A  96      11.147  14.255  14.606  1.00  0.00              
ATOM   1621  HE2 PHE A  96      11.554  16.303  18.339  1.00  0.00              
ATOM   1622  HZ  PHE A  96      10.121  15.295  16.597  1.00  0.00              
ATOM   1623  N   ASP A  97      15.998  15.701  13.043  1.00  0.00              
ATOM   1624  CA  ASP A  97      15.546  15.669  11.656  1.00  0.00              
ATOM   1625  C   ASP A  97      14.099  15.206  11.558  1.00  0.00              
ATOM   1626  O   ASP A  97      13.781  14.061  11.879  1.00  0.00              
ATOM   1627  CB  ASP A  97      16.449  14.757  10.820  1.00  0.00              
ATOM   1628  CG  ASP A  97      16.127  14.748   9.331  1.00  0.00              
ATOM   1629  OD1 ASP A  97      15.152  15.351   8.950  1.00  0.00              
ATOM   1630  OD2 ASP A  97      16.939  14.274   8.572  1.00  0.00              
ATOM   1631  H   ASP A  97      16.723  15.065  13.338  1.00  0.00              
ATOM   1632  HA  ASP A  97      15.581  16.673  11.233  1.00  0.00              
ATOM   1633 1HB  ASP A  97      17.512  14.951  10.960  1.00  0.00              
ATOM   1634 2HB  ASP A  97      16.194  13.789  11.252  1.00  0.00              
ATOM   1635  N   GLY A  98      13.226  16.102  11.112  1.00  0.00              
ATOM   1636  CA  GLY A  98      11.798  15.812  11.046  1.00  0.00              
ATOM   1637  C   GLY A  98      11.057  16.426  12.226  1.00  0.00              
ATOM   1638  O   GLY A  98       9.910  16.073  12.503  1.00  0.00              
ATOM   1639  H   GLY A  98      13.558  17.006  10.811  1.00  0.00              
ATOM   1640 1HA  GLY A  98      11.393  16.222  10.121  1.00  0.00              
ATOM   1641 2HA  GLY A  98      11.652  14.732  11.057  1.00  0.00              
ATOM   1642  N   LEU A  99      11.716  17.349  12.917  1.00  0.00              
ATOM   1643  CA  LEU A  99      11.090  18.080  14.014  1.00  0.00              
ATOM   1644  C   LEU A  99       9.764  18.692  13.580  1.00  0.00              
ATOM   1645  O   LEU A  99       8.721  18.419  14.174  1.00  0.00              
ATOM   1646  CB  LEU A  99      12.036  19.169  14.533  1.00  0.00              
ATOM   1647  CG  LEU A  99      11.561  19.897  15.797  1.00  0.00              
ATOM   1648  CD1 LEU A  99      12.655  20.825  16.308  1.00  0.00              
ATOM   1649  CD2 LEU A  99      10.292  20.679  15.487  1.00  0.00              
ATOM   1650  H   LEU A  99      12.677  17.550  12.679  1.00  0.00              
ATOM   1651  HA  LEU A  99      10.863  17.391  14.826  1.00  0.00              
ATOM   1652 1HB  LEU A  99      12.905  18.555  14.762  1.00  0.00              
ATOM   1653 2HB  LEU A  99      12.292  19.887  13.754  1.00  0.00              
ATOM   1654  HG  LEU A  99      11.310  19.136  16.536  1.00  0.00              
ATOM   1655 1HD1 LEU A  99      12.308  21.338  17.205  1.00  0.00              
ATOM   1656 2HD1 LEU A  99      13.545  20.242  16.546  1.00  0.00              
ATOM   1657 3HD1 LEU A  99      12.896  21.561  15.541  1.00  0.00              
ATOM   1658 1HD2 LEU A  99       9.955  21.196  16.386  1.00  0.00              
ATOM   1659 2HD2 LEU A  99      10.496  21.409  14.704  1.00  0.00              
ATOM   1660 3HD2 LEU A  99       9.515  19.993  15.150  1.00  0.00              
ATOM   1661  N   PHE A 100       9.813  19.520  12.543  1.00  0.00              
ATOM   1662  CA  PHE A 100       8.651  20.301  12.133  1.00  0.00              
ATOM   1663  C   PHE A 100       7.573  19.408  11.529  1.00  0.00              
ATOM   1664  O   PHE A 100       6.380  19.678  11.671  1.00  0.00              
ATOM   1665  CB  PHE A 100       9.060  21.382  11.130  1.00  0.00              
ATOM   1666  CG  PHE A 100       8.068  22.504  11.009  1.00  0.00              
ATOM   1667  CD1 PHE A 100       7.809  23.338  12.087  1.00  0.00              
ATOM   1668  CD2 PHE A 100       7.391  22.725   9.820  1.00  0.00              
ATOM   1669  CE1 PHE A 100       6.896  24.370  11.976  1.00  0.00              
ATOM   1670  CE2 PHE A 100       6.480  23.756   9.706  1.00  0.00              
ATOM   1671  CZ  PHE A 100       6.232  24.580  10.786  1.00  0.00              
ATOM   1672  H   PHE A 100      10.674  19.612  12.026  1.00  0.00              
ATOM   1673  HA  PHE A 100       8.203  20.784  13.002  1.00  0.00              
ATOM   1674 1HB  PHE A 100      10.005  21.834  11.431  1.00  0.00              
ATOM   1675 2HB  PHE A 100       9.165  20.950  10.137  1.00  0.00              
ATOM   1676  HD1 PHE A 100       8.336  23.174  13.027  1.00  0.00              
ATOM   1677  HD2 PHE A 100       7.587  22.075   8.967  1.00  0.00              
ATOM   1678  HE1 PHE A 100       6.702  25.019  12.830  1.00  0.00              
ATOM   1679  HE2 PHE A 100       5.955  23.920   8.765  1.00  0.00              
ATOM   1680  HZ  PHE A 100       5.512  25.392  10.699  1.00  0.00              
ATOM   1681  N   GLU A 101       8.001  18.347  10.854  1.00  0.00              
ATOM   1682  CA  GLU A 101       7.073  17.377  10.284  1.00  0.00              
ATOM   1683  C   GLU A 101       6.309  16.639  11.376  1.00  0.00              
ATOM   1684  O   GLU A 101       5.101  16.430  11.269  1.00  0.00              
ATOM   1685  CB  GLU A 101       7.820  16.377   9.399  1.00  0.00              
ATOM   1686  CG  GLU A 101       8.361  16.966   8.103  1.00  0.00              
ATOM   1687  CD  GLU A 101       9.271  15.999   7.401  1.00  0.00              
ATOM   1688  OE1 GLU A 101       9.576  14.978   7.970  1.00  0.00              
ATOM   1689  OE2 GLU A 101       9.573  16.225   6.252  1.00  0.00              
ATOM   1690  H   GLU A 101       8.994  18.207  10.732  1.00  0.00              
ATOM   1691  HA  GLU A 101       6.328  17.891   9.677  1.00  0.00              
ATOM   1692 1HB  GLU A 101       8.648  15.985   9.991  1.00  0.00              
ATOM   1693 2HB  GLU A 101       7.123  15.572   9.168  1.00  0.00              
ATOM   1694 1HG  GLU A 101       7.580  17.293   7.416  1.00  0.00              
ATOM   1695 2HG  GLU A 101       8.935  17.832   8.434  1.00  0.00              
ATOM   1696  N   PHE A 102       7.020  16.246  12.427  1.00  0.00              
ATOM   1697  CA  PHE A 102       6.392  15.637  13.594  1.00  0.00              
ATOM   1698  C   PHE A 102       5.297  16.534  14.159  1.00  0.00              
ATOM   1699  O   PHE A 102       4.197  16.071  14.460  1.00  0.00              
ATOM   1700  CB  PHE A 102       7.438  15.340  14.670  1.00  0.00              
ATOM   1701  CG  PHE A 102       6.852  14.869  15.970  1.00  0.00              
ATOM   1702  CD1 PHE A 102       6.443  13.554  16.127  1.00  0.00              
ATOM   1703  CD2 PHE A 102       6.708  15.741  17.040  1.00  0.00              
ATOM   1704  CE1 PHE A 102       5.903  13.119  17.323  1.00  0.00              
ATOM   1705  CE2 PHE A 102       6.170  15.309  18.237  1.00  0.00              
ATOM   1706  CZ  PHE A 102       5.768  13.996  18.378  1.00  0.00              
ATOM   1707  H   PHE A 102       8.024  16.370  12.418  1.00  0.00              
ATOM   1708  HA  PHE A 102       5.909  14.702  13.309  1.00  0.00              
ATOM   1709 1HB  PHE A 102       8.113  14.556  14.331  1.00  0.00              
ATOM   1710 2HB  PHE A 102       8.010  16.240  14.895  1.00  0.00              
ATOM   1711  HD1 PHE A 102       6.551  12.859  15.294  1.00  0.00              
ATOM   1712  HD2 PHE A 102       7.026  16.778  16.928  1.00  0.00              
ATOM   1713  HE1 PHE A 102       5.586  12.082  17.432  1.00  0.00              
ATOM   1714  HE2 PHE A 102       6.063  16.004  19.069  1.00  0.00              
ATOM   1715  HZ  PHE A 102       5.341  13.655  19.321  1.00  0.00              
ATOM   1716  N   CYS A 103       5.606  17.818  14.302  1.00  0.00              
ATOM   1717  CA  CYS A 103       4.664  18.774  14.870  1.00  0.00              
ATOM   1718  C   CYS A 103       3.438  18.937  13.980  1.00  0.00              
ATOM   1719  O   CYS A 103       2.307  18.979  14.466  1.00  0.00              
ATOM   1720  CB  CYS A 103       5.477  20.069  14.909  1.00  0.00              
ATOM   1721  SG  CYS A 103       6.926  20.011  15.989  1.00  0.00              
ATOM   1722  H   CYS A 103       6.516  18.141  14.006  1.00  0.00              
ATOM   1723  HA  CYS A 103       4.355  18.526  15.885  1.00  0.00              
ATOM   1724 1HB  CYS A 103       5.851  20.309  13.913  1.00  0.00              
ATOM   1725 2HB  CYS A 103       4.861  20.889  15.274  1.00  0.00              
ATOM   1726  HG  CYS A 103       7.417  21.192  15.626  1.00  0.00              
ATOM   1727  N   GLN A 104       3.669  19.029  12.675  1.00  0.00              
ATOM   1728  CA  GLN A 104       2.586  19.213  11.717  1.00  0.00              
ATOM   1729  C   GLN A 104       1.605  18.049  11.765  1.00  0.00              
ATOM   1730  O   GLN A 104       0.392  18.244  11.674  1.00  0.00              
ATOM   1731  CB  GLN A 104       3.145  19.360  10.298  1.00  0.00              
ATOM   1732  CG  GLN A 104       3.729  20.729   9.998  1.00  0.00              
ATOM   1733  CD  GLN A 104       4.280  20.825   8.587  1.00  0.00              
ATOM   1734  OE1 GLN A 104       5.384  20.352   8.303  1.00  0.00              
ATOM   1735  NE2 GLN A 104       3.517  21.445   7.696  1.00  0.00              
ATOM   1736  H   GLN A 104       4.619  18.970  12.338  1.00  0.00              
ATOM   1737  HA  GLN A 104       2.019  20.108  11.973  1.00  0.00              
ATOM   1738 1HB  GLN A 104       3.914  18.597  10.183  1.00  0.00              
ATOM   1739 2HB  GLN A 104       2.323  19.151   9.613  1.00  0.00              
ATOM   1740 1HG  GLN A 104       3.201  21.656  10.215  1.00  0.00              
ATOM   1741 2HG  GLN A 104       4.566  20.619  10.689  1.00  0.00              
ATOM   1742 1HE2 GLN A 104       3.828  21.541   6.750  1.00  0.00              
ATOM   1743 2HE2 GLN A 104       2.628  21.816   7.969  1.00  0.00              
ATOM   1744  N   LEU A 105       2.134  16.840  11.910  1.00  0.00              
ATOM   1745  CA  LEU A 105       1.308  15.639  11.947  1.00  0.00              
ATOM   1746  C   LEU A 105       0.559  15.527  13.269  1.00  0.00              
ATOM   1747  O   LEU A 105      -0.606  15.131  13.304  1.00  0.00              
ATOM   1748  CB  LEU A 105       2.172  14.392  11.716  1.00  0.00              
ATOM   1749  CG  LEU A 105       2.759  14.258  10.305  1.00  0.00              
ATOM   1750  CD1 LEU A 105       3.738  13.094  10.257  1.00  0.00              
ATOM   1751  CD2 LEU A 105       1.633  14.058   9.303  1.00  0.00              
ATOM   1752  H   LEU A 105       3.136  16.750  11.995  1.00  0.00              
ATOM   1753  HA  LEU A 105       0.549  15.695  11.167  1.00  0.00              
ATOM   1754 1HB  LEU A 105       2.966  14.592  12.434  1.00  0.00              
ATOM   1755 2HB  LEU A 105       1.647  13.480  11.999  1.00  0.00              
ATOM   1756  HG  LEU A 105       3.252  15.202  10.068  1.00  0.00              
ATOM   1757 1HD1 LEU A 105       4.151  13.006   9.251  1.00  0.00              
ATOM   1758 2HD1 LEU A 105       4.548  13.269  10.966  1.00  0.00              
ATOM   1759 3HD1 LEU A 105       3.221  12.172  10.517  1.00  0.00              
ATOM   1760 1HD2 LEU A 105       2.052  13.963   8.300  1.00  0.00              
ATOM   1761 2HD2 LEU A 105       1.079  13.153   9.552  1.00  0.00              
ATOM   1762 3HD2 LEU A 105       0.959  14.915   9.334  1.00  0.00              
ATOM   1763  N   SER A 106       1.236  15.880  14.358  1.00  0.00              
ATOM   1764  CA  SER A 106       0.622  15.864  15.680  1.00  0.00              
ATOM   1765  C   SER A 106      -0.541  16.845  15.759  1.00  0.00              
ATOM   1766  O   SER A 106      -1.575  16.551  16.359  1.00  0.00              
ATOM   1767  CB  SER A 106       1.657  16.186  16.740  1.00  0.00              
ATOM   1768  OG  SER A 106       2.570  15.139  16.920  1.00  0.00              
ATOM   1769  H   SER A 106       2.200  16.166  14.266  1.00  0.00              
ATOM   1770  HA  SER A 106       0.292  14.873  15.993  1.00  0.00              
ATOM   1771 1HB  SER A 106       2.200  17.081  16.437  1.00  0.00              
ATOM   1772 2HB  SER A 106       1.144  16.376  17.682  1.00  0.00              
ATOM   1773  HG  SER A 106       2.311  14.617  17.682  1.00  0.00              
ATOM   1774  N   CYS A 107      -0.366  18.013  15.150  1.00  0.00              
ATOM   1775  CA  CYS A 107      -1.413  19.029  15.123  1.00  0.00              
ATOM   1776  C   CYS A 107      -2.405  18.768  13.998  1.00  0.00              
ATOM   1777  O   CYS A 107      -3.549  19.221  14.050  1.00  0.00              
ATOM   1778  CB  CYS A 107      -0.628  20.315  14.862  1.00  0.00              
ATOM   1779  SG  CYS A 107       0.513  20.780  16.186  1.00  0.00              
ATOM   1780  H   CYS A 107       0.513  18.202  14.691  1.00  0.00              
ATOM   1781  HA  CYS A 107      -1.942  19.129  16.071  1.00  0.00              
ATOM   1782 1HB  CYS A 107      -0.022  20.212  13.962  1.00  0.00              
ATOM   1783 2HB  CYS A 107      -1.313  21.155  14.745  1.00  0.00              
ATOM   1784  HG  CYS A 107       0.802  19.537  16.562  1.00  0.00              
ATOM   1785  N   GLY A 108      -1.961  18.037  12.981  1.00  0.00              
ATOM   1786  CA  GLY A 108      -2.826  17.670  11.866  1.00  0.00              
ATOM   1787  C   GLY A 108      -3.956  16.756  12.323  1.00  0.00              
ATOM   1788  O   GLY A 108      -5.093  16.887  11.873  1.00  0.00              
ATOM   1789  H   GLY A 108      -0.999  17.728  12.980  1.00  0.00              
ATOM   1790 1HA  GLY A 108      -3.254  18.576  11.434  1.00  0.00              
ATOM   1791 2HA  GLY A 108      -2.234  17.154  11.111  1.00  0.00              
ATOM   1792  N   GLY A 109      -3.634  15.830  13.220  1.00  0.00              
ATOM   1793  CA  GLY A 109      -4.625  14.902  13.753  1.00  0.00              
ATOM   1794  C   GLY A 109      -5.687  15.635  14.562  1.00  0.00              
ATOM   1795  O   GLY A 109      -6.869  15.303  14.497  1.00  0.00              
ATOM   1796  H   GLY A 109      -2.679  15.766  13.540  1.00  0.00              
ATOM   1797 1HA  GLY A 109      -5.106  14.382  12.925  1.00  0.00              
ATOM   1798 2HA  GLY A 109      -4.125  14.178  14.395  1.00  0.00              
ATOM   1799  N   SER A 110      -5.256  16.633  15.326  1.00  0.00              
ATOM   1800  CA  SER A 110      -6.155  17.365  16.210  1.00  0.00              
ATOM   1801  C   SER A 110      -7.033  18.330  15.428  1.00  0.00              
ATOM   1802  O   SER A 110      -8.211  18.506  15.740  1.00  0.00              
ATOM   1803  CB  SER A 110      -5.359  18.110  17.264  1.00  0.00              
ATOM   1804  OG  SER A 110      -4.704  17.239  18.144  1.00  0.00              
ATOM   1805  H   SER A 110      -4.280  16.893  15.292  1.00  0.00              
ATOM   1806  HA  SER A 110      -6.776  16.715  16.829  1.00  0.00              
ATOM   1807 1HB  SER A 110      -4.619  18.734  16.765  1.00  0.00              
ATOM   1808 2HB  SER A 110      -6.040  18.743  17.833  1.00  0.00              
ATOM   1809  HG  SER A 110      -4.146  17.745  18.738  1.00  0.00              
ATOM   1810  N   LEU A 111      -6.454  18.956  14.409  1.00  0.00              
ATOM   1811  CA  LEU A 111      -7.208  19.827  13.516  1.00  0.00              
ATOM   1812  C   LEU A 111      -8.244  19.039  12.723  1.00  0.00              
ATOM   1813  O   LEU A 111      -9.396  19.454  12.603  1.00  0.00              
ATOM   1814  CB  LEU A 111      -6.256  20.564  12.566  1.00  0.00              
ATOM   1815  CG  LEU A 111      -5.390  21.647  13.221  1.00  0.00              
ATOM   1816  CD1 LEU A 111      -4.356  22.160  12.227  1.00  0.00              
ATOM   1817  CD2 LEU A 111      -6.278  22.782  13.710  1.00  0.00              
ATOM   1818  H   LEU A 111      -5.466  18.825  14.249  1.00  0.00              
ATOM   1819  HA  LEU A 111      -7.761  20.561  14.102  1.00  0.00              
ATOM   1820 1HB  LEU A 111      -5.634  19.727  12.253  1.00  0.00              
ATOM   1821 2HB  LEU A 111      -6.782  20.969  11.702  1.00  0.00              
ATOM   1822  HG  LEU A 111      -4.914  21.197  14.093  1.00  0.00              
ATOM   1823 1HD1 LEU A 111      -3.745  22.929  12.702  1.00  0.00              
ATOM   1824 2HD1 LEU A 111      -3.717  21.336  11.909  1.00  0.00              
ATOM   1825 3HD1 LEU A 111      -4.862  22.583  11.361  1.00  0.00              
ATOM   1826 1HD2 LEU A 111      -5.661  23.551  14.176  1.00  0.00              
ATOM   1827 2HD2 LEU A 111      -6.818  23.212  12.866  1.00  0.00              
ATOM   1828 3HD2 LEU A 111      -6.992  22.399  14.440  1.00  0.00              
ATOM   1829  N   ALA A 112      -7.825  17.901  12.181  1.00  0.00              
ATOM   1830  CA  ALA A 112      -8.737  17.004  11.482  1.00  0.00              
ATOM   1831  C   ALA A 112      -9.780  16.428  12.432  1.00  0.00              
ATOM   1832  O   ALA A 112     -10.930  16.212  12.049  1.00  0.00              
ATOM   1833  CB  ALA A 112      -7.963  15.885  10.800  1.00  0.00              
ATOM   1834  H   ALA A 112      -6.850  17.648  12.257  1.00  0.00              
ATOM   1835  HA  ALA A 112      -9.271  17.572  10.720  1.00  0.00              
ATOM   1836 1HB  ALA A 112      -8.659  15.225  10.283  1.00  0.00              
ATOM   1837 2HB  ALA A 112      -7.265  16.312  10.080  1.00  0.00              
ATOM   1838 3HB  ALA A 112      -7.412  15.316  11.547  1.00  0.00              
ATOM   1839  N   ALA A 113      -9.372  16.182  13.672  1.00  0.00              
ATOM   1840  CA  ALA A 113     -10.295  15.730  14.707  1.00  0.00              
ATOM   1841  C   ALA A 113     -11.409  16.743  14.932  1.00  0.00              
ATOM   1842  O   ALA A 113     -12.580  16.378  15.032  1.00  0.00              
ATOM   1843  CB  ALA A 113      -9.545  15.464  16.005  1.00  0.00              
ATOM   1844  H   ALA A 113      -8.398  16.312  13.903  1.00  0.00              
ATOM   1845  HA  ALA A 113     -10.759  14.799  14.378  1.00  0.00              
ATOM   1846 1HB  ALA A 113     -10.248  15.127  16.766  1.00  0.00              
ATOM   1847 2HB  ALA A 113      -8.793  14.692  15.840  1.00  0.00              
ATOM   1848 3HB  ALA A 113      -9.060  16.379  16.339  1.00  0.00              
ATOM   1849  N   ALA A 114     -11.038  18.016  15.010  1.00  0.00              
ATOM   1850  CA  ALA A 114     -12.011  19.090  15.168  1.00  0.00              
ATOM   1851  C   ALA A 114     -12.965  19.148  13.981  1.00  0.00              
ATOM   1852  O   ALA A 114     -14.168  19.342  14.150  1.00  0.00              
ATOM   1853  CB  ALA A 114     -11.303  20.425  15.350  1.00  0.00              
ATOM   1854  H   ALA A 114     -10.056  18.246  14.958  1.00  0.00              
ATOM   1855  HA  ALA A 114     -12.611  18.890  16.057  1.00  0.00              
ATOM   1856 1HB  ALA A 114     -12.045  21.216  15.467  1.00  0.00              
ATOM   1857 2HB  ALA A 114     -10.673  20.384  16.239  1.00  0.00              
ATOM   1858 3HB  ALA A 114     -10.688  20.632  14.476  1.00  0.00              
ATOM   1859  N   VAL A 115     -12.420  18.979  12.783  1.00  0.00              
ATOM   1860  CA  VAL A 115     -13.227  18.966  11.569  1.00  0.00              
ATOM   1861  C   VAL A 115     -14.250  17.836  11.601  1.00  0.00              
ATOM   1862  O   VAL A 115     -15.420  18.038  11.281  1.00  0.00              
ATOM   1863  CB  VAL A 115     -12.352  18.818  10.309  1.00  0.00              
ATOM   1864  CG1 VAL A 115     -13.220  18.565   9.085  1.00  0.00              
ATOM   1865  CG2 VAL A 115     -11.496  20.058  10.107  1.00  0.00              
ATOM   1866  H   VAL A 115     -11.419  18.857  12.708  1.00  0.00              
ATOM   1867  HA  VAL A 115     -13.820  19.877  11.475  1.00  0.00              
ATOM   1868  HB  VAL A 115     -11.669  17.980  10.449  1.00  0.00              
ATOM   1869 1HG1 VAL A 115     -12.585  18.463   8.205  1.00  0.00              
ATOM   1870 2HG1 VAL A 115     -13.792  17.649   9.227  1.00  0.00              
ATOM   1871 3HG1 VAL A 115     -13.903  19.402   8.944  1.00  0.00              
ATOM   1872 1HG2 VAL A 115     -10.884  19.937   9.214  1.00  0.00              
ATOM   1873 2HG2 VAL A 115     -12.141  20.930   9.990  1.00  0.00              
ATOM   1874 3HG2 VAL A 115     -10.849  20.199  10.973  1.00  0.00              
ATOM   1875  N   LYS A 116     -13.800  16.647  11.988  1.00  0.00              
ATOM   1876  CA  LYS A 116     -14.671  15.481  12.048  1.00  0.00              
ATOM   1877  C   LYS A 116     -15.773  15.667  13.082  1.00  0.00              
ATOM   1878  O   LYS A 116     -16.927  15.311  12.846  1.00  0.00              
ATOM   1879  CB  LYS A 116     -13.859  14.223  12.364  1.00  0.00              
ATOM   1880  CG  LYS A 116     -13.553  13.351  11.154  1.00  0.00              
ATOM   1881  CD  LYS A 116     -12.860  14.148  10.059  1.00  0.00              
ATOM   1882  CE  LYS A 116     -12.476  13.261   8.885  1.00  0.00              
ATOM   1883  NZ  LYS A 116     -11.986  14.053   7.724  1.00  0.00              
ATOM   1884  H   LYS A 116     -12.828  16.550  12.250  1.00  0.00              
ATOM   1885  HA  LYS A 116     -15.168  15.341  11.087  1.00  0.00              
ATOM   1886 1HB  LYS A 116     -12.926  14.552  12.821  1.00  0.00              
ATOM   1887 2HB  LYS A 116     -14.434  13.646  13.090  1.00  0.00              
ATOM   1888 1HG  LYS A 116     -12.907  12.532  11.473  1.00  0.00              
ATOM   1889 2HG  LYS A 116     -14.489  12.946  10.772  1.00  0.00              
ATOM   1890 1HD  LYS A 116     -13.538  14.932   9.718  1.00  0.00              
ATOM   1891 2HD  LYS A 116     -11.962  14.605  10.477  1.00  0.00              
ATOM   1892 1HE  LYS A 116     -11.695  12.578   9.213  1.00  0.00              
ATOM   1893 2HE  LYS A 116     -13.355  12.690   8.588  1.00  0.00              
ATOM   1894 1HZ  LYS A 116     -11.744  13.429   6.968  1.00  0.00              
ATOM   1895 2HZ  LYS A 116     -12.712  14.687   7.418  1.00  0.00              
ATOM   1896 3HZ  LYS A 116     -11.171  14.583   7.998  1.00  0.00              
ATOM   1897  N   LEU A 117     -15.410  16.229  14.231  1.00  0.00              
ATOM   1898  CA  LEU A 117     -16.378  16.512  15.284  1.00  0.00              
ATOM   1899  C   LEU A 117     -17.373  17.578  14.847  1.00  0.00              
ATOM   1900  O   LEU A 117     -18.560  17.501  15.163  1.00  0.00              
ATOM   1901  CB  LEU A 117     -15.655  16.950  16.564  1.00  0.00              
ATOM   1902  CG  LEU A 117     -14.819  15.860  17.246  1.00  0.00              
ATOM   1903  CD1 LEU A 117     -13.990  16.466  18.371  1.00  0.00              
ATOM   1904  CD2 LEU A 117     -15.738  14.772  17.780  1.00  0.00              
ATOM   1905  H   LEU A 117     -14.439  16.465  14.378  1.00  0.00              
ATOM   1906  HA  LEU A 117     -16.958  15.615  15.496  1.00  0.00              
ATOM   1907 1HB  LEU A 117     -15.002  17.714  16.145  1.00  0.00              
ATOM   1908 2HB  LEU A 117     -16.339  17.408  17.277  1.00  0.00              
ATOM   1909  HG  LEU A 117     -14.182  15.413  16.482  1.00  0.00              
ATOM   1910 1HD1 LEU A 117     -13.399  15.685  18.850  1.00  0.00              
ATOM   1911 2HD1 LEU A 117     -13.323  17.225  17.963  1.00  0.00              
ATOM   1912 3HD1 LEU A 117     -14.652  16.921  19.106  1.00  0.00              
ATOM   1913 1HD2 LEU A 117     -15.143  13.998  18.265  1.00  0.00              
ATOM   1914 2HD2 LEU A 117     -16.432  15.203  18.503  1.00  0.00              
ATOM   1915 3HD2 LEU A 117     -16.300  14.334  16.955  1.00  0.00              
ATOM   1916  N   ASN A 118     -16.882  18.575  14.118  1.00  0.00              
ATOM   1917  CA  ASN A 118     -17.716  19.688  13.681  1.00  0.00              
ATOM   1918  C   ASN A 118     -18.704  19.248  12.608  1.00  0.00              
ATOM   1919  O   ASN A 118     -19.825  19.753  12.537  1.00  0.00              
ATOM   1920  CB  ASN A 118     -16.875  20.846  13.176  1.00  0.00              
ATOM   1921  CG  ASN A 118     -16.150  21.587  14.265  1.00  0.00              
ATOM   1922  OD1 ASN A 118     -16.543  21.550  15.436  1.00  0.00              
ATOM   1923  ND2 ASN A 118     -15.142  22.324  13.872  1.00  0.00              
ATOM   1924  H   ASN A 118     -15.906  18.561  13.860  1.00  0.00              
ATOM   1925  HA  ASN A 118     -18.314  20.054  14.519  1.00  0.00              
ATOM   1926 1HB  ASN A 118     -16.206  20.721  12.323  1.00  0.00              
ATOM   1927 2HB  ASN A 118     -17.745  21.429  12.874  1.00  0.00              
ATOM   1928 1HD2 ASN A 118     -14.614  22.845  14.543  1.00  0.00              
ATOM   1929 2HD2 ASN A 118     -14.902  22.366  12.903  1.00  0.00              
ATOM   1930  N   LYS A 119     -18.279  18.306  11.772  1.00  0.00              
ATOM   1931  CA  LYS A 119     -19.094  17.854  10.649  1.00  0.00              
ATOM   1932  C   LYS A 119     -19.897  16.613  11.018  1.00  0.00              
ATOM   1933  O   LYS A 119     -20.572  16.025  10.173  1.00  0.00              
ATOM   1934  CB  LYS A 119     -18.218  17.570   9.429  1.00  0.00              
ATOM   1935  CG  LYS A 119     -17.547  18.802   8.837  1.00  0.00              
ATOM   1936  CD  LYS A 119     -16.767  18.456   7.577  1.00  0.00              
ATOM   1937  CE  LYS A 119     -16.147  19.696   6.951  1.00  0.00              
ATOM   1938  NZ  LYS A 119     -15.401  19.375   5.704  1.00  0.00              
ATOM   1939  H   LYS A 119     -17.370  17.892  11.917  1.00  0.00              
ATOM   1940  HA  LYS A 119     -19.819  18.625  10.387  1.00  0.00              
ATOM   1941 1HB  LYS A 119     -17.455  16.857   9.743  1.00  0.00              
ATOM   1942 2HB  LYS A 119     -18.857  17.109   8.676  1.00  0.00              
ATOM   1943 1HG  LYS A 119     -18.318  19.535   8.597  1.00  0.00              
ATOM   1944 2HG  LYS A 119     -16.869  19.220   9.581  1.00  0.00              
ATOM   1945 1HD  LYS A 119     -15.981  17.747   7.839  1.00  0.00              
ATOM   1946 2HD  LYS A 119     -17.448  17.991   6.863  1.00  0.00              
ATOM   1947 1HE  LYS A 119     -16.945  20.401   6.725  1.00  0.00              
ATOM   1948 2HE  LYS A 119     -15.465  20.140   7.676  1.00  0.00              
ATOM   1949 1HZ  LYS A 119     -15.005  20.222   5.320  1.00  0.00              
ATOM   1950 2HZ  LYS A 119     -14.658  18.722   5.913  1.00  0.00              
ATOM   1951 3HZ  LYS A 119     -16.031  18.964   5.030  1.00  0.00              
ATOM   1952  N   ARG A 120     -19.821  16.218  12.285  1.00  0.00              
ATOM   1953  CA  ARG A 120     -20.568  15.067  12.776  1.00  0.00              
ATOM   1954  C   ARG A 120     -20.206  13.806  12.004  1.00  0.00              
ATOM   1955  O   ARG A 120     -21.077  13.012  11.645  1.00  0.00              
ATOM   1956  CB  ARG A 120     -22.070  15.311  12.769  1.00  0.00              
ATOM   1957  CG  ARG A 120     -22.528  16.497  13.603  1.00  0.00              
ATOM   1958  CD  ARG A 120     -23.997  16.715  13.601  1.00  0.00              
ATOM   1959  NE  ARG A 120     -24.756  15.713  14.332  1.00  0.00              
ATOM   1960  CZ  ARG A 120     -24.948  15.722  15.666  1.00  0.00              
ATOM   1961  NH1 ARG A 120     -24.410  16.653  16.422  1.00  0.00              
ATOM   1962  NH2 ARG A 120     -25.673  14.754  16.199  1.00  0.00              
ATOM   1963  H   ARG A 120     -19.229  16.730  12.925  1.00  0.00              
ATOM   1964  HA  ARG A 120     -20.311  14.876  13.818  1.00  0.00              
ATOM   1965 1HB  ARG A 120     -22.363  15.467  11.732  1.00  0.00              
ATOM   1966 2HB  ARG A 120     -22.541  14.404  13.148  1.00  0.00              
ATOM   1967 1HG  ARG A 120     -22.214  16.339  14.634  1.00  0.00              
ATOM   1968 2HG  ARG A 120     -22.054  17.399  13.212  1.00  0.00              
ATOM   1969 1HD  ARG A 120     -24.212  17.683  14.055  1.00  0.00              
ATOM   1970 2HD  ARG A 120     -24.356  16.710  12.573  1.00  0.00              
ATOM   1971  HE  ARG A 120     -25.238  14.894  13.990  1.00  0.00              
ATOM   1972 1HH1 ARG A 120     -23.843  17.376  16.002  1.00  0.00              
ATOM   1973 2HH1 ARG A 120     -24.564  16.641  17.420  1.00  0.00              
ATOM   1974 1HH2 ARG A 120     -26.065  14.036  15.605  1.00  0.00              
ATOM   1975 2HH2 ARG A 120     -25.831  14.736  17.195  1.00  0.00              
ATOM   1976  N   LYS A 121     -18.914  13.623  11.746  1.00  0.00              
ATOM   1977  CA  LYS A 121     -18.420  12.400  11.129  1.00  0.00              
ATOM   1978  C   LYS A 121     -17.777  11.482  12.162  1.00  0.00              
ATOM   1979  O   LYS A 121     -17.430  10.340  11.863  1.00  0.00              
ATOM   1980  CB  LYS A 121     -17.419  12.725  10.019  1.00  0.00              
ATOM   1981  CG  LYS A 121     -18.008  13.499   8.849  1.00  0.00              
ATOM   1982  CD  LYS A 121     -16.980  13.700   7.745  1.00  0.00              
ATOM   1983  CE  LYS A 121     -17.590  14.404   6.541  1.00  0.00              
ATOM   1984  NZ  LYS A 121     -16.659  14.428   5.380  1.00  0.00              
ATOM   1985  H   LYS A 121     -18.259  14.354  11.986  1.00  0.00              
ATOM   1986  HA  LYS A 121     -19.251  11.843  10.695  1.00  0.00              
ATOM   1987 1HB  LYS A 121     -16.618  13.310  10.474  1.00  0.00              
ATOM   1988 2HB  LYS A 121     -17.018  11.777   9.662  1.00  0.00              
ATOM   1989 1HG  LYS A 121     -18.858  12.938   8.456  1.00  0.00              
ATOM   1990 2HG  LYS A 121     -18.349  14.470   9.209  1.00  0.00              
ATOM   1991 1HD  LYS A 121     -16.160  14.299   8.140  1.00  0.00              
ATOM   1992 2HD  LYS A 121     -16.603  12.724   7.440  1.00  0.00              
ATOM   1993 1HE  LYS A 121     -18.503  13.878   6.263  1.00  0.00              
ATOM   1994 2HE  LYS A 121     -17.833  15.426   6.831  1.00  0.00              
ATOM   1995 1HZ  LYS A 121     -17.099  14.903   4.606  1.00  0.00              
ATOM   1996 2HZ  LYS A 121     -15.811  14.916   5.637  1.00  0.00              
ATOM   1997 3HZ  LYS A 121     -16.433  13.481   5.110  1.00  0.00              
ATOM   1998  N   ALA A 122     -17.621  11.989  13.380  1.00  0.00              
ATOM   1999  CA  ALA A 122     -17.083  11.194  14.477  1.00  0.00              
ATOM   2000  C   ALA A 122     -17.550  11.728  15.826  1.00  0.00              
ATOM   2001  O   ALA A 122     -17.918  12.897  15.948  1.00  0.00              
ATOM   2002  CB  ALA A 122     -15.562  11.164  14.415  1.00  0.00              
ATOM   2003  H   ALA A 122     -17.881  12.950  13.550  1.00  0.00              
ATOM   2004  HA  ALA A 122     -17.456  10.174  14.386  1.00  0.00              
ATOM   2005 1HB  ALA A 122     -15.177  10.566  15.241  1.00  0.00              
ATOM   2006 2HB  ALA A 122     -15.246  10.723  13.469  1.00  0.00              
ATOM   2007 3HB  ALA A 122     -15.175  12.179  14.489  1.00  0.00              
ATOM   2008  N   ASP A 123     -17.535  10.865  16.836  1.00  0.00              
ATOM   2009  CA  ASP A 123     -17.970  11.246  18.175  1.00  0.00              
ATOM   2010  C   ASP A 123     -16.798  11.280  19.146  1.00  0.00              
ATOM   2011  O   ASP A 123     -16.730  12.142  20.023  1.00  0.00              
ATOM   2012  CB  ASP A 123     -19.047  10.283  18.682  1.00  0.00              
ATOM   2013  CG  ASP A 123     -20.283  10.200  17.798  1.00  0.00              
ATOM   2014  OD1 ASP A 123     -20.836  11.227  17.484  1.00  0.00              
ATOM   2015  OD2 ASP A 123     -20.574   9.129  17.318  1.00  0.00              
ATOM   2016  H   ASP A 123     -17.213   9.922  16.672  1.00  0.00              
ATOM   2017  HA  ASP A 123     -18.386  12.254  18.156  1.00  0.00              
ATOM   2018 1HB  ASP A 123     -18.672   9.278  18.880  1.00  0.00              
ATOM   2019 2HB  ASP A 123     -19.307  10.767  19.625  1.00  0.00              
ATOM   2020  N   ILE A 124     -15.875  10.337  18.986  1.00  0.00              
ATOM   2021  CA  ILE A 124     -14.629  10.346  19.743  1.00  0.00              
ATOM   2022  C   ILE A 124     -13.422  10.302  18.816  1.00  0.00              
ATOM   2023  O   ILE A 124     -13.215   9.325  18.095  1.00  0.00              
ATOM   2024  CB  ILE A 124     -14.556   9.162  20.724  1.00  0.00              
ATOM   2025  CG1 ILE A 124     -15.701   9.236  21.737  1.00  0.00              
ATOM   2026  CG2 ILE A 124     -13.211   9.144  21.436  1.00  0.00              
ATOM   2027  CD1 ILE A 124     -15.757   8.057  22.682  1.00  0.00              
ATOM   2028  H   ILE A 124     -16.043   9.593  18.323  1.00  0.00              
ATOM   2029  HA  ILE A 124     -14.522  11.280  20.294  1.00  0.00              
ATOM   2030  HB  ILE A 124     -14.686   8.233  20.170  1.00  0.00              
ATOM   2031 1HG1 ILE A 124     -15.569  10.153  22.309  1.00  0.00              
ATOM   2032 2HG1 ILE A 124     -16.631   9.292  21.171  1.00  0.00              
ATOM   2033 1HG2 ILE A 124     -13.176   8.302  22.126  1.00  0.00              
ATOM   2034 2HG2 ILE A 124     -12.413   9.046  20.702  1.00  0.00              
ATOM   2035 3HG2 ILE A 124     -13.081  10.073  21.991  1.00  0.00              
ATOM   2036 1HD1 ILE A 124     -16.594   8.180  23.369  1.00  0.00              
ATOM   2037 2HD1 ILE A 124     -15.890   7.138  22.110  1.00  0.00              
ATOM   2038 3HD1 ILE A 124     -14.830   7.999  23.249  1.00  0.00              
ATOM   2039  N   ALA A 125     -12.627  11.366  18.838  1.00  0.00              
ATOM   2040  CA  ALA A 125     -11.411  11.433  18.032  1.00  0.00              
ATOM   2041  C   ALA A 125     -10.191  11.018  18.841  1.00  0.00              
ATOM   2042  O   ALA A 125      -9.988  11.485  19.962  1.00  0.00              
ATOM   2043  CB  ALA A 125     -11.229  12.833  17.468  1.00  0.00              
ATOM   2044  H   ALA A 125     -12.868  12.149  19.430  1.00  0.00              
ATOM   2045  HA  ALA A 125     -11.506  10.733  17.202  1.00  0.00              
ATOM   2046 1HB  ALA A 125     -10.320  12.867  16.868  1.00  0.00              
ATOM   2047 2HB  ALA A 125     -12.083  13.091  16.843  1.00  0.00              
ATOM   2048 3HB  ALA A 125     -11.148  13.548  18.286  1.00  0.00              
ATOM   2049  N   ILE A 126      -9.378  10.138  18.266  1.00  0.00              
ATOM   2050  CA  ILE A 126      -8.192   9.629  18.947  1.00  0.00              
ATOM   2051  C   ILE A 126      -6.919  10.149  18.296  1.00  0.00              
ATOM   2052  O   ILE A 126      -6.595   9.785  17.163  1.00  0.00              
ATOM   2053  CB  ILE A 126      -8.163   8.090  18.956  1.00  0.00              
ATOM   2054  CG1 ILE A 126      -9.467   7.535  19.535  1.00  0.00              
ATOM   2055  CG2 ILE A 126      -6.968   7.586  19.750  1.00  0.00              
ATOM   2056  CD1 ILE A 126      -9.728   7.954  20.964  1.00  0.00              
ATOM   2057  H   ILE A 126      -9.586   9.813  17.332  1.00  0.00              
ATOM   2058  HA  ILE A 126      -8.151  10.000  19.971  1.00  0.00              
ATOM   2059  HB  ILE A 126      -8.097   7.730  17.930  1.00  0.00              
ATOM   2060 1HG1 ILE A 126     -10.279   7.885  18.900  1.00  0.00              
ATOM   2061 2HG1 ILE A 126      -9.408   6.448  19.482  1.00  0.00              
ATOM   2062 1HG2 ILE A 126      -6.962   6.497  19.748  1.00  0.00              
ATOM   2063 2HG2 ILE A 126      -6.049   7.955  19.296  1.00  0.00              
ATOM   2064 3HG2 ILE A 126      -7.034   7.946  20.777  1.00  0.00              
ATOM   2065 1HD1 ILE A 126     -10.669   7.521  21.305  1.00  0.00              
ATOM   2066 2HD1 ILE A 126      -8.916   7.602  21.602  1.00  0.00              
ATOM   2067 3HD1 ILE A 126      -9.788   9.040  21.020  1.00  0.00              
ATOM   2068  N   ASN A 127      -6.194  10.999  19.015  1.00  0.00              
ATOM   2069  CA  ASN A 127      -4.911  11.502  18.544  1.00  0.00              
ATOM   2070  C   ASN A 127      -3.862  11.464  19.649  1.00  0.00              
ATOM   2071  O   ASN A 127      -3.573  12.481  20.278  1.00  0.00              
ATOM   2072  CB  ASN A 127      -5.037  12.910  17.990  1.00  0.00              
ATOM   2073  CG  ASN A 127      -3.768  13.436  17.379  1.00  0.00              
ATOM   2074  OD1 ASN A 127      -2.875  12.670  16.996  1.00  0.00              
ATOM   2075  ND2 ASN A 127      -3.647  14.739  17.362  1.00  0.00              
ATOM   2076  H   ASN A 127      -6.543  11.303  19.913  1.00  0.00              
ATOM   2077  HA  ASN A 127      -4.535  10.867  17.740  1.00  0.00              
ATOM   2078 1HB  ASN A 127      -5.880  13.187  17.356  1.00  0.00              
ATOM   2079 2HB  ASN A 127      -5.163  13.355  18.977  1.00  0.00              
ATOM   2080 1HD2 ASN A 127      -2.828  15.159  16.970  1.00  0.00              
ATOM   2081 2HD2 ASN A 127      -4.372  15.313  17.739  1.00  0.00              
ATOM   2082  N   TRP A 128      -3.299  10.283  19.881  1.00  0.00              
ATOM   2083  CA  TRP A 128      -2.275  10.110  20.905  1.00  0.00              
ATOM   2084  C   TRP A 128      -0.995  10.847  20.533  1.00  0.00              
ATOM   2085  O   TRP A 128      -0.135  11.085  21.382  1.00  0.00              
ATOM   2086  CB  TRP A 128      -1.981   8.625  21.122  1.00  0.00              
ATOM   2087  CG  TRP A 128      -3.165   7.845  21.606  1.00  0.00              
ATOM   2088  CD1 TRP A 128      -3.656   6.692  21.072  1.00  0.00              
ATOM   2089  CD2 TRP A 128      -4.008   8.162  22.721  1.00  0.00              
ATOM   2090  NE1 TRP A 128      -4.752   6.268  21.783  1.00  0.00              
ATOM   2091  CE2 TRP A 128      -4.987   7.156  22.803  1.00  0.00              
ATOM   2092  CE3 TRP A 128      -4.026   9.201  23.661  1.00  0.00              
ATOM   2093  CZ2 TRP A 128      -5.972   7.155  23.779  1.00  0.00              
ATOM   2094  CZ3 TRP A 128      -5.014   9.200  24.638  1.00  0.00              
ATOM   2095  CH2 TRP A 128      -5.958   8.206  24.696  1.00  0.00              
ATOM   2096  H   TRP A 128      -3.586   9.485  19.333  1.00  0.00              
ATOM   2097  HA  TRP A 128      -2.619  10.540  21.846  1.00  0.00              
ATOM   2098 1HB  TRP A 128      -1.665   8.163  20.187  1.00  0.00              
ATOM   2099 2HB  TRP A 128      -1.198   8.502  21.870  1.00  0.00              
ATOM   2100  HD1 TRP A 128      -3.136   6.291  20.204  1.00  0.00              
ATOM   2101  HE1 TRP A 128      -5.297   5.441  21.588  1.00  0.00              
ATOM   2102  HE3 TRP A 128      -3.300  10.013  23.662  1.00  0.00              
ATOM   2103  HZ2 TRP A 128      -6.703   6.346  23.788  1.00  0.00              
ATOM   2104  HZ3 TRP A 128      -5.017  10.015  25.363  1.00  0.00              
ATOM   2105  HH2 TRP A 128      -6.715   8.242  25.481  1.00  0.00              
ATOM   2106  N   MET A 129      -0.873  11.202  19.259  1.00  0.00              
ATOM   2107  CA  MET A 129       0.315  11.891  18.766  1.00  0.00              
ATOM   2108  C   MET A 129       0.326  13.351  19.204  1.00  0.00              
ATOM   2109  O   MET A 129       1.374  13.996  19.218  1.00  0.00              
ATOM   2110  CB  MET A 129       0.387  11.796  17.244  1.00  0.00              
ATOM   2111  CG  MET A 129       0.406  10.374  16.702  1.00  0.00              
ATOM   2112  SD  MET A 129       0.330  10.314  14.901  1.00  0.00              
ATOM   2113  CE  MET A 129       0.774   8.606  14.600  1.00  0.00              
ATOM   2114  H   MET A 129      -1.621  10.990  18.614  1.00  0.00              
ATOM   2115  HA  MET A 129       1.212  11.435  19.187  1.00  0.00              
ATOM   2116 1HB  MET A 129      -0.481  12.322  16.851  1.00  0.00              
ATOM   2117 2HB  MET A 129       1.296  12.314  16.936  1.00  0.00              
ATOM   2118 1HG  MET A 129       1.327   9.895  17.037  1.00  0.00              
ATOM   2119 2HG  MET A 129      -0.450   9.842  17.115  1.00  0.00              
ATOM   2120 1HE  MET A 129       0.771   8.413  13.526  1.00  0.00              
ATOM   2121 2HE  MET A 129       1.770   8.414  15.000  1.00  0.00              
ATOM   2122 3HE  MET A 129       0.053   7.951  15.088  1.00  0.00              
ATOM   2123  N   GLY A 130      -0.847  13.864  19.563  1.00  0.00              
ATOM   2124  CA  GLY A 130      -0.977  15.255  19.983  1.00  0.00              
ATOM   2125  C   GLY A 130      -0.987  15.372  21.502  1.00  0.00              
ATOM   2126  O   GLY A 130      -0.434  14.525  22.204  1.00  0.00              
ATOM   2127  H   GLY A 130      -1.667  13.276  19.544  1.00  0.00              
ATOM   2128 1HA  GLY A 130      -0.138  15.825  19.589  1.00  0.00              
ATOM   2129 2HA  GLY A 130      -1.909  15.659  19.589  1.00  0.00              
ATOM   2130  N   GLY A 131      -1.618  16.428  22.005  1.00  0.00              
ATOM   2131  CA  GLY A 131      -1.687  16.667  23.442  1.00  0.00              
ATOM   2132  C   GLY A 131      -0.475  17.452  23.927  1.00  0.00              
ATOM   2133  O   GLY A 131      -0.054  17.314  25.077  1.00  0.00              
ATOM   2134  H   GLY A 131      -2.062  17.082  21.375  1.00  0.00              
ATOM   2135 1HA  GLY A 131      -2.592  17.233  23.665  1.00  0.00              
ATOM   2136 2HA  GLY A 131      -1.721  15.709  23.961  1.00  0.00              
ATOM   2137  N   LEU A 132       0.081  18.277  23.047  1.00  0.00              
ATOM   2138  CA  LEU A 132       1.244  19.088  23.386  1.00  0.00              
ATOM   2139  C   LEU A 132       0.850  20.284  24.243  1.00  0.00              
ATOM   2140  O   LEU A 132       0.803  21.416  23.763  1.00  0.00              
ATOM   2141  CB  LEU A 132       1.953  19.558  22.110  1.00  0.00              
ATOM   2142  CG  LEU A 132       2.893  18.528  21.469  1.00  0.00              
ATOM   2143  CD1 LEU A 132       2.176  17.193  21.314  1.00  0.00              
ATOM   2144  CD2 LEU A 132       3.369  19.044  20.119  1.00  0.00              
ATOM   2145  H   LEU A 132      -0.311  18.343  22.119  1.00  0.00              
ATOM   2146  HA  LEU A 132       1.941  18.498  23.981  1.00  0.00              
ATOM   2147 1HB  LEU A 132       1.084  19.717  21.473  1.00  0.00              
ATOM   2148 2HB  LEU A 132       2.473  20.504  22.261  1.00  0.00              
ATOM   2149  HG  LEU A 132       3.765  18.436  22.117  1.00  0.00              
ATOM   2150 1HD1 LEU A 132       2.851  16.468  20.859  1.00  0.00              
ATOM   2151 2HD1 LEU A 132       1.865  16.830  22.294  1.00  0.00              
ATOM   2152 3HD1 LEU A 132       1.300  17.322  20.679  1.00  0.00              
ATOM   2153 1HD2 LEU A 132       4.037  18.311  19.666  1.00  0.00              
ATOM   2154 2HD2 LEU A 132       2.510  19.206  19.468  1.00  0.00              
ATOM   2155 3HD2 LEU A 132       3.903  19.984  20.257  1.00  0.00              
ATOM   2156  N   HIS A 133       0.565  20.026  25.514  1.00  0.00              
ATOM   2157  CA  HIS A 133       0.038  21.053  26.407  1.00  0.00              
ATOM   2158  C   HIS A 133       1.158  21.915  26.977  1.00  0.00              
ATOM   2159  O   HIS A 133       0.907  22.864  27.718  1.00  0.00              
ATOM   2160  CB  HIS A 133      -0.766  20.420  27.547  1.00  0.00              
ATOM   2161  CG  HIS A 133      -0.012  19.369  28.303  1.00  0.00              
ATOM   2162  ND1 HIS A 133       0.561  18.278  27.687  1.00  0.00              
ATOM   2163  CD2 HIS A 133       0.260  19.244  29.626  1.00  0.00              
ATOM   2164  CE1 HIS A 133       1.156  17.525  28.599  1.00  0.00              
ATOM   2165  NE2 HIS A 133       0.987  18.090  29.781  1.00  0.00              
ATOM   2166  H   HIS A 133       0.716  19.094  25.875  1.00  0.00              
ATOM   2167  HA  HIS A 133      -0.614  21.723  25.848  1.00  0.00              
ATOM   2168 1HB  HIS A 133      -1.052  21.182  28.274  1.00  0.00              
ATOM   2169 2HB  HIS A 133      -1.661  19.941  27.154  1.00  0.00              
ATOM   2170  HD2 HIS A 133       0.015  19.857  30.494  1.00  0.00              
ATOM   2171  HE1 HIS A 133       1.672  16.610  28.311  1.00  0.00              
ATOM   2172  HE2 HIS A 133       1.333  17.738  30.662  1.00  0.00              
ATOM   2173  N   HIS A 134       2.395  21.574  26.627  1.00  0.00              
ATOM   2174  CA  HIS A 134       3.555  22.321  27.097  1.00  0.00              
ATOM   2175  C   HIS A 134       4.167  23.154  25.979  1.00  0.00              
ATOM   2176  O   HIS A 134       5.255  23.710  26.128  1.00  0.00              
ATOM   2177  CB  HIS A 134       4.609  21.373  27.680  1.00  0.00              
ATOM   2178  CG  HIS A 134       4.402  21.062  29.130  1.00  0.00              
ATOM   2179  ND1 HIS A 134       4.974  21.806  30.139  1.00  0.00              
ATOM   2180  CD2 HIS A 134       3.688  20.085  29.739  1.00  0.00              
ATOM   2181  CE1 HIS A 134       4.618  21.303  31.309  1.00  0.00              
ATOM   2182  NE2 HIS A 134       3.839  20.258  31.093  1.00  0.00              
ATOM   2183  H   HIS A 134       2.534  20.780  26.018  1.00  0.00              
ATOM   2184  HA  HIS A 134       3.250  23.022  27.875  1.00  0.00              
ATOM   2185 1HB  HIS A 134       4.591  20.420  27.151  1.00  0.00              
ATOM   2186 2HB  HIS A 134       5.601  21.817  27.594  1.00  0.00              
ATOM   2187  HD1 HIS A 134       5.504  22.647  30.027  1.00  0.00              
ATOM   2188  HD2 HIS A 134       3.076  19.269  29.358  1.00  0.00              
ATOM   2189  HE1 HIS A 134       4.968  21.754  32.238  1.00  0.00              
ATOM   2190  N   ALA A 135       3.460  23.237  24.856  1.00  0.00              
ATOM   2191  CA  ALA A 135       3.876  24.094  23.752  1.00  0.00              
ATOM   2192  C   ALA A 135       3.394  25.524  23.952  1.00  0.00              
ATOM   2193  O   ALA A 135       2.203  25.765  24.153  1.00  0.00              
ATOM   2194  CB  ALA A 135       3.366  23.540  22.430  1.00  0.00              
ATOM   2195  H   ALA A 135       2.613  22.695  24.767  1.00  0.00              
ATOM   2196  HA  ALA A 135       4.964  24.119  23.721  1.00  0.00              
ATOM   2197 1HB  ALA A 135       3.684  24.191  21.615  1.00  0.00              
ATOM   2198 2HB  ALA A 135       3.771  22.539  22.273  1.00  0.00              
ATOM   2199 3HB  ALA A 135       2.277  23.492  22.451  1.00  0.00              
ATOM   2200  N   LYS A 136       4.324  26.471  23.895  1.00  0.00              
ATOM   2201  CA  LYS A 136       4.021  27.864  24.196  1.00  0.00              
ATOM   2202  C   LYS A 136       4.028  28.716  22.932  1.00  0.00              
ATOM   2203  O   LYS A 136       4.529  28.293  21.891  1.00  0.00              
ATOM   2204  CB  LYS A 136       5.018  28.422  25.212  1.00  0.00              
ATOM   2205  CG  LYS A 136       5.059  27.667  26.533  1.00  0.00              
ATOM   2206  CD  LYS A 136       3.737  27.783  27.278  1.00  0.00              
ATOM   2207  CE  LYS A 136       3.440  29.225  27.660  1.00  0.00              
ATOM   2208  NZ  LYS A 136       2.224  29.335  28.512  1.00  0.00              
ATOM   2209  H   LYS A 136       5.267  26.219  23.637  1.00  0.00              
ATOM   2210  HA  LYS A 136       3.016  27.940  24.615  1.00  0.00              
ATOM   2211 1HB  LYS A 136       6.002  28.388  24.744  1.00  0.00              
ATOM   2212 2HB  LYS A 136       4.741  29.460  25.397  1.00  0.00              
ATOM   2213 1HG  LYS A 136       5.269  26.617  26.326  1.00  0.00              
ATOM   2214 2HG  LYS A 136       5.859  28.082  27.146  1.00  0.00              
ATOM   2215 1HD  LYS A 136       2.941  27.407  26.632  1.00  0.00              
ATOM   2216 2HD  LYS A 136       3.790  27.173  28.180  1.00  0.00              
ATOM   2217 1HE  LYS A 136       4.299  29.618  28.200  1.00  0.00              
ATOM   2218 2HE  LYS A 136       3.293  29.797  26.745  1.00  0.00              
ATOM   2219 1HZ  LYS A 136       2.063  30.305  28.743  1.00  0.00              
ATOM   2220 2HZ  LYS A 136       1.426  28.971  28.010  1.00  0.00              
ATOM   2221 3HZ  LYS A 136       2.359  28.805  29.361  1.00  0.00              
ATOM   2222  N   LYS A 137       3.471  29.918  23.033  1.00  0.00              
ATOM   2223  CA  LYS A 137       3.298  30.781  21.869  1.00  0.00              
ATOM   2224  C   LYS A 137       4.626  31.020  21.161  1.00  0.00              
ATOM   2225  O   LYS A 137       4.674  31.146  19.936  1.00  0.00              
ATOM   2226  CB  LYS A 137       2.673  32.116  22.280  1.00  0.00              
ATOM   2227  CG  LYS A 137       1.254  32.006  22.820  1.00  0.00              
ATOM   2228  CD  LYS A 137       0.767  33.337  23.373  1.00  0.00              
ATOM   2229  CE  LYS A 137      -0.570  33.186  24.084  1.00  0.00              
ATOM   2230  NZ  LYS A 137      -0.961  34.429  24.802  1.00  0.00              
ATOM   2231  H   LYS A 137       3.159  30.242  23.935  1.00  0.00              
ATOM   2232  HA  LYS A 137       2.643  30.297  21.144  1.00  0.00              
ATOM   2233 1HB  LYS A 137       3.319  32.549  23.044  1.00  0.00              
ATOM   2234 2HB  LYS A 137       2.676  32.755  21.397  1.00  0.00              
ATOM   2235 1HG  LYS A 137       0.598  31.688  22.008  1.00  0.00              
ATOM   2236 2HG  LYS A 137       1.241  31.256  23.611  1.00  0.00              
ATOM   2237 1HD  LYS A 137       1.512  33.714  24.076  1.00  0.00              
ATOM   2238 2HD  LYS A 137       0.661  34.039  22.547  1.00  0.00              
ATOM   2239 1HE  LYS A 137      -1.327  32.944  23.340  1.00  0.00              
ATOM   2240 2HE  LYS A 137      -0.487  32.366  24.797  1.00  0.00              
ATOM   2241 1HZ  LYS A 137      -1.851  34.288  25.259  1.00  0.00              
ATOM   2242 2HZ  LYS A 137      -0.259  34.654  25.494  1.00  0.00              
ATOM   2243 3HZ  LYS A 137      -1.039  35.189  24.142  1.00  0.00              
ATOM   2244  N   SER A 138       5.722  31.217  21.884  1.00  0.00              
ATOM   2245  CA  SER A 138       6.949  31.688  21.252  1.00  0.00              
ATOM   2246  C   SER A 138       8.163  30.921  21.763  1.00  0.00              
ATOM   2247  O   SER A 138       9.284  31.424  21.730  1.00  0.00              
ATOM   2248  CB  SER A 138       7.123  33.174  21.494  1.00  0.00              
ATOM   2249  OG  SER A 138       7.172  33.483  22.860  1.00  0.00              
ATOM   2250  H   SER A 138       5.712  31.063  22.882  1.00  0.00              
ATOM   2251  HA  SER A 138       6.918  31.648  20.162  1.00  0.00              
ATOM   2252 1HB  SER A 138       8.052  33.497  21.025  1.00  0.00              
ATOM   2253 2HB  SER A 138       6.286  33.703  21.041  1.00  0.00              
ATOM   2254  HG  SER A 138       7.282  34.431  22.970  1.00  0.00              
ATOM   2255  N   GLU A 139       7.930  29.701  22.235  1.00  0.00              
ATOM   2256  CA  GLU A 139       9.006  28.853  22.734  1.00  0.00              
ATOM   2257  C   GLU A 139       8.527  27.422  22.941  1.00  0.00              
ATOM   2258  O   GLU A 139       7.343  27.180  23.171  1.00  0.00              
ATOM   2259  CB  GLU A 139       9.570  29.415  24.041  1.00  0.00              
ATOM   2260  CG  GLU A 139       8.587  29.409  25.203  1.00  0.00              
ATOM   2261  CD  GLU A 139       9.174  30.070  26.418  1.00  0.00              
ATOM   2262  OE1 GLU A 139      10.265  30.577  26.325  1.00  0.00              
ATOM   2263  OE2 GLU A 139       8.487  30.167  27.407  1.00  0.00              
ATOM   2264  H   GLU A 139       6.980  29.352  22.250  1.00  0.00              
ATOM   2265  HA  GLU A 139       9.810  28.808  21.999  1.00  0.00              
ATOM   2266 1HB  GLU A 139      10.439  28.809  24.299  1.00  0.00              
ATOM   2267 2HB  GLU A 139       9.886  30.437  23.838  1.00  0.00              
ATOM   2268 1HG  GLU A 139       7.630  29.874  24.964  1.00  0.00              
ATOM   2269 2HG  GLU A 139       8.434  28.351  25.405  1.00  0.00              
ATOM   2270  N   ALA A 140       9.458  26.477  22.857  1.00  0.00              
ATOM   2271  CA  ALA A 140       9.152  25.077  23.127  1.00  0.00              
ATOM   2272  C   ALA A 140       9.343  24.742  24.601  1.00  0.00              
ATOM   2273  O   ALA A 140       9.985  25.492  25.336  1.00  0.00              
ATOM   2274  CB  ALA A 140      10.013  24.169  22.259  1.00  0.00              
ATOM   2275  H   ALA A 140      10.400  26.735  22.602  1.00  0.00              
ATOM   2276  HA  ALA A 140       8.103  24.895  22.886  1.00  0.00              
ATOM   2277 1HB  ALA A 140       9.771  23.127  22.472  1.00  0.00              
ATOM   2278 2HB  ALA A 140       9.817  24.379  21.207  1.00  0.00              
ATOM   2279 3HB  ALA A 140      11.065  24.349  22.477  1.00  0.00              
ATOM   2280  N   SER A 141       8.783  23.616  25.025  1.00  0.00              
ATOM   2281  CA  SER A 141       8.909  23.171  26.407  1.00  0.00              
ATOM   2282  C   SER A 141       8.308  21.784  26.596  1.00  0.00              
ATOM   2283  O   SER A 141       7.333  21.425  25.937  1.00  0.00              
ATOM   2284  CB  SER A 141       8.247  24.166  27.338  1.00  0.00              
ATOM   2285  OG  SER A 141       8.148  23.678  28.648  1.00  0.00              
ATOM   2286  H   SER A 141       8.254  23.054  24.373  1.00  0.00              
ATOM   2287  HA  SER A 141       9.937  23.182  26.772  1.00  0.00              
ATOM   2288 1HB  SER A 141       8.836  25.083  27.345  1.00  0.00              
ATOM   2289 2HB  SER A 141       7.245  24.382  26.965  1.00  0.00              
ATOM   2290  HG  SER A 141       7.473  24.168  29.121  1.00  0.00              
ATOM   2291  N   GLY A 142       8.897  21.006  27.500  1.00  0.00              
ATOM   2292  CA  GLY A 142       8.354  19.704  27.860  1.00  0.00              
ATOM   2293  C   GLY A 142       8.348  18.759  26.666  1.00  0.00              
ATOM   2294  O   GLY A 142       7.480  17.895  26.550  1.00  0.00              
ATOM   2295  H   GLY A 142       9.745  21.327  27.945  1.00  0.00              
ATOM   2296 1HA  GLY A 142       8.963  19.270  28.653  1.00  0.00              
ATOM   2297 2HA  GLY A 142       7.332  19.830  28.217  1.00  0.00              
ATOM   2298  N   PHE A 143       9.323  18.927  25.779  1.00  0.00              
ATOM   2299  CA  PHE A 143       9.405  18.121  24.568  1.00  0.00              
ATOM   2300  C   PHE A 143       8.182  18.329  23.683  1.00  0.00              
ATOM   2301  O   PHE A 143       7.830  17.464  22.882  1.00  0.00              
ATOM   2302  CB  PHE A 143       9.554  16.641  24.921  1.00  0.00              
ATOM   2303  CG  PHE A 143      10.748  16.341  25.782  1.00  0.00              
ATOM   2304  CD1 PHE A 143      10.617  16.221  27.158  1.00  0.00              
ATOM   2305  CD2 PHE A 143      12.005  16.176  25.220  1.00  0.00              
ATOM   2306  CE1 PHE A 143      11.715  15.945  27.951  1.00  0.00              
ATOM   2307  CE2 PHE A 143      13.103  15.900  26.010  1.00  0.00              
ATOM   2308  CZ  PHE A 143      12.958  15.785  27.377  1.00  0.00              
ATOM   2309  H   PHE A 143      10.026  19.634  25.950  1.00  0.00              
ATOM   2310  HA  PHE A 143      10.269  18.429  23.976  1.00  0.00              
ATOM   2311 1HB  PHE A 143       8.680  16.296  25.470  1.00  0.00              
ATOM   2312 2HB  PHE A 143       9.668  16.050  24.013  1.00  0.00              
ATOM   2313  HD1 PHE A 143       9.633  16.346  27.611  1.00  0.00              
ATOM   2314  HD2 PHE A 143      12.121  16.267  24.139  1.00  0.00              
ATOM   2315  HE1 PHE A 143      11.597  15.855  29.031  1.00  0.00              
ATOM   2316  HE2 PHE A 143      14.085  15.773  25.554  1.00  0.00              
ATOM   2317  HZ  PHE A 143      13.823  15.569  28.002  1.00  0.00              
ATOM   2318  N   CYS A 144       7.539  19.482  23.833  1.00  0.00              
ATOM   2319  CA  CYS A 144       6.468  19.887  22.929  1.00  0.00              
ATOM   2320  C   CYS A 144       6.845  21.144  22.157  1.00  0.00              
ATOM   2321  O   CYS A 144       7.524  22.025  22.682  1.00  0.00              
ATOM   2322  CB  CYS A 144       5.308  20.168  23.885  1.00  0.00              
ATOM   2323  SG  CYS A 144       4.805  18.750  24.888  1.00  0.00              
ATOM   2324  H   CYS A 144       7.797  20.094  24.594  1.00  0.00              
ATOM   2325  HA  CYS A 144       6.167  19.101  22.236  1.00  0.00              
ATOM   2326 1HB  CYS A 144       5.581  20.954  24.589  1.00  0.00              
ATOM   2327 2HB  CYS A 144       4.424  20.471  23.325  1.00  0.00              
ATOM   2328  HG  CYS A 144       4.971  17.839  23.933  1.00  0.00              
ATOM   2329  N   TYR A 145       6.399  21.220  20.908  1.00  0.00              
ATOM   2330  CA  TYR A 145       6.809  22.297  20.013  1.00  0.00              
ATOM   2331  C   TYR A 145       5.617  23.149  19.595  1.00  0.00              
ATOM   2332  O   TYR A 145       5.629  24.370  19.750  1.00  0.00              
ATOM   2333  CB  TYR A 145       7.505  21.727  18.776  1.00  0.00              
ATOM   2334  CG  TYR A 145       8.691  20.842  19.092  1.00  0.00              
ATOM   2335  CD1 TYR A 145       8.532  19.478  19.280  1.00  0.00              
ATOM   2336  CD2 TYR A 145       9.967  21.375  19.201  1.00  0.00              
ATOM   2337  CE1 TYR A 145       9.611  18.664  19.570  1.00  0.00              
ATOM   2338  CE2 TYR A 145      11.054  20.573  19.490  1.00  0.00              
ATOM   2339  CZ  TYR A 145      10.871  19.218  19.675  1.00  0.00              
ATOM   2340  OH  TYR A 145      11.950  18.413  19.963  1.00  0.00              
ATOM   2341  H   TYR A 145       5.760  20.516  20.569  1.00  0.00              
ATOM   2342  HA  TYR A 145       7.501  22.963  20.528  1.00  0.00              
ATOM   2343 1HB  TYR A 145       6.761  21.152  18.221  1.00  0.00              
ATOM   2344 2HB  TYR A 145       7.834  22.573  18.173  1.00  0.00              
ATOM   2345  HD1 TYR A 145       7.533  19.048  19.197  1.00  0.00              
ATOM   2346  HD2 TYR A 145      10.104  22.446  19.054  1.00  0.00              
ATOM   2347  HE1 TYR A 145       9.470  17.593  19.716  1.00  0.00              
ATOM   2348  HE2 TYR A 145      12.048  21.011  19.573  1.00  0.00              
ATOM   2349  HH  TYR A 145      12.792  18.862  19.855  1.00  0.00              
ATOM   2350  N   THR A 146       4.588  22.497  19.065  1.00  0.00              
ATOM   2351  CA  THR A 146       3.407  23.199  18.574  1.00  0.00              
ATOM   2352  C   THR A 146       2.159  22.776  19.337  1.00  0.00              
ATOM   2353  O   THR A 146       1.861  21.585  19.449  1.00  0.00              
ATOM   2354  CB  THR A 146       3.186  22.951  17.071  1.00  0.00              
ATOM   2355  OG1 THR A 146       4.342  23.379  16.339  1.00  0.00              
ATOM   2356  CG2 THR A 146       1.967  23.717  16.578  1.00  0.00              
ATOM   2357  H   THR A 146       4.623  21.491  18.999  1.00  0.00              
ATOM   2358  HA  THR A 146       3.520  24.271  18.740  1.00  0.00              
ATOM   2359  HB  THR A 146       3.036  21.885  16.905  1.00  0.00              
ATOM   2360  HG1 THR A 146       4.103  23.521  15.419  1.00  0.00              
ATOM   2361 1HG2 THR A 146       1.827  23.528  15.514  1.00  0.00              
ATOM   2362 2HG2 THR A 146       1.085  23.385  17.125  1.00  0.00              
ATOM   2363 3HG2 THR A 146       2.117  24.783  16.742  1.00  0.00              
ATOM   2364  N   ASN A 147       1.428  23.755  19.861  1.00  0.00              
ATOM   2365  CA  ASN A 147       0.315  23.485  20.762  1.00  0.00              
ATOM   2366  C   ASN A 147      -0.946  23.127  19.989  1.00  0.00              
ATOM   2367  O   ASN A 147      -1.682  24.007  19.541  1.00  0.00              
ATOM   2368  CB  ASN A 147       0.049  24.659  21.684  1.00  0.00              
ATOM   2369  CG  ASN A 147      -0.868  24.334  22.830  1.00  0.00              
ATOM   2370  OD1 ASN A 147      -2.002  23.882  22.636  1.00  0.00              
ATOM   2371  ND2 ASN A 147      -0.414  24.637  24.019  1.00  0.00              
ATOM   2372  H   ASN A 147       1.651  24.713  19.627  1.00  0.00              
ATOM   2373  HA  ASN A 147       0.547  22.623  21.389  1.00  0.00              
ATOM   2374 1HB  ASN A 147       0.868  25.282  22.046  1.00  0.00              
ATOM   2375 2HB  ASN A 147      -0.515  25.206  20.928  1.00  0.00              
ATOM   2376 1HD2 ASN A 147      -0.969  24.449  24.829  1.00  0.00              
ATOM   2377 2HD2 ASN A 147       0.487  25.058  24.119  1.00  0.00              
ATOM   2378  N   ASP A 148      -1.192  21.831  19.831  1.00  0.00              
ATOM   2379  CA  ASP A 148      -2.307  21.354  19.020  1.00  0.00              
ATOM   2380  C   ASP A 148      -3.630  21.502  19.761  1.00  0.00              
ATOM   2381  O   ASP A 148      -4.697  21.511  19.149  1.00  0.00              
ATOM   2382  CB  ASP A 148      -2.090  19.895  18.615  1.00  0.00              
ATOM   2383  CG  ASP A 148      -1.892  18.940  19.785  1.00  0.00              
ATOM   2384  OD1 ASP A 148      -0.932  19.100  20.501  1.00  0.00              
ATOM   2385  OD2 ASP A 148      -2.778  18.162  20.048  1.00  0.00              
ATOM   2386  H   ASP A 148      -0.592  21.158  20.284  1.00  0.00              
ATOM   2387  HA  ASP A 148      -2.388  21.958  18.115  1.00  0.00              
ATOM   2388 1HB  ASP A 148      -2.869  19.506  17.958  1.00  0.00              
ATOM   2389 2HB  ASP A 148      -1.157  19.987  18.059  1.00  0.00              
ATOM   2390  N   ILE A 149      -3.552  21.618  21.083  1.00  0.00              
ATOM   2391  CA  ILE A 149      -4.745  21.667  21.919  1.00  0.00              
ATOM   2392  C   ILE A 149      -5.501  22.974  21.723  1.00  0.00              
ATOM   2393  O   ILE A 149      -6.708  22.975  21.482  1.00  0.00              
ATOM   2394  CB  ILE A 149      -4.397  21.505  23.411  1.00  0.00              
ATOM   2395  CG1 ILE A 149      -3.841  20.105  23.680  1.00  0.00              
ATOM   2396  CG2 ILE A 149      -5.621  21.771  24.273  1.00  0.00              
ATOM   2397  CD1 ILE A 149      -3.195  19.956  25.038  1.00  0.00              
ATOM   2398  H   ILE A 149      -2.641  21.672  21.520  1.00  0.00              
ATOM   2399  HA  ILE A 149      -5.452  20.892  21.625  1.00  0.00              
ATOM   2400  HB  ILE A 149      -3.609  22.211  23.670  1.00  0.00              
ATOM   2401 1HG1 ILE A 149      -4.672  19.404  23.594  1.00  0.00              
ATOM   2402 2HG1 ILE A 149      -3.107  19.893  22.902  1.00  0.00              
ATOM   2403 1HG2 ILE A 149      -5.358  21.652  25.324  1.00  0.00              
ATOM   2404 2HG2 ILE A 149      -5.974  22.787  24.101  1.00  0.00              
ATOM   2405 3HG2 ILE A 149      -6.410  21.065  24.015  1.00  0.00              
ATOM   2406 1HD1 ILE A 149      -2.824  18.937  25.156  1.00  0.00              
ATOM   2407 2HD1 ILE A 149      -2.363  20.656  25.125  1.00  0.00              
ATOM   2408 3HD1 ILE A 149      -3.928  20.166  25.816  1.00  0.00              
ATOM   2409  N   VAL A 150      -4.783  24.089  21.827  1.00  0.00              
ATOM   2410  CA  VAL A 150      -5.383  25.405  21.645  1.00  0.00              
ATOM   2411  C   VAL A 150      -5.986  25.548  20.254  1.00  0.00              
ATOM   2412  O   VAL A 150      -7.098  26.052  20.097  1.00  0.00              
ATOM   2413  CB  VAL A 150      -4.352  26.530  21.865  1.00  0.00              
ATOM   2414  CG1 VAL A 150      -4.934  27.873  21.450  1.00  0.00              
ATOM   2415  CG2 VAL A 150      -3.909  26.569  23.319  1.00  0.00              
ATOM   2416  H   VAL A 150      -3.799  24.020  22.039  1.00  0.00              
ATOM   2417  HA  VAL A 150      -6.216  25.560  22.330  1.00  0.00              
ATOM   2418  HB  VAL A 150      -3.465  26.318  21.269  1.00  0.00              
ATOM   2419 1HG1 VAL A 150      -4.193  28.655  21.612  1.00  0.00              
ATOM   2420 2HG1 VAL A 150      -5.204  27.842  20.394  1.00  0.00              
ATOM   2421 3HG1 VAL A 150      -5.821  28.085  22.046  1.00  0.00              
ATOM   2422 1HG2 VAL A 150      -3.182  27.368  23.456  1.00  0.00              
ATOM   2423 2HG2 VAL A 150      -4.774  26.751  23.957  1.00  0.00              
ATOM   2424 3HG2 VAL A 150      -3.455  25.615  23.587  1.00  0.00              
ATOM   2425  N   LEU A 151      -5.247  25.099  19.244  1.00  0.00              
ATOM   2426  CA  LEU A 151      -5.699  25.195  17.863  1.00  0.00              
ATOM   2427  C   LEU A 151      -6.934  24.337  17.625  1.00  0.00              
ATOM   2428  O   LEU A 151      -7.870  24.752  16.942  1.00  0.00              
ATOM   2429  CB  LEU A 151      -4.571  24.785  16.907  1.00  0.00              
ATOM   2430  CG  LEU A 151      -3.361  25.728  16.882  1.00  0.00              
ATOM   2431  CD1 LEU A 151      -2.262  25.144  16.004  1.00  0.00              
ATOM   2432  CD2 LEU A 151      -3.792  27.094  16.367  1.00  0.00              
ATOM   2433  H   LEU A 151      -4.348  24.681  19.441  1.00  0.00              
ATOM   2434  HA  LEU A 151      -5.991  26.222  17.643  1.00  0.00              
ATOM   2435 1HB  LEU A 151      -4.294  23.834  17.358  1.00  0.00              
ATOM   2436 2HB  LEU A 151      -4.941  24.613  15.897  1.00  0.00              
ATOM   2437  HG  LEU A 151      -3.024  25.851  17.911  1.00  0.00              
ATOM   2438 1HD1 LEU A 151      -1.407  25.820  15.993  1.00  0.00              
ATOM   2439 2HD1 LEU A 151      -1.953  24.177  16.405  1.00  0.00              
ATOM   2440 3HD1 LEU A 151      -2.636  25.015  14.990  1.00  0.00              
ATOM   2441 1HD2 LEU A 151      -2.931  27.763  16.351  1.00  0.00              
ATOM   2442 2HD2 LEU A 151      -4.194  26.993  15.359  1.00  0.00              
ATOM   2443 3HD2 LEU A 151      -4.558  27.506  17.024  1.00  0.00              
ATOM   2444  N   GLY A 152      -6.931  23.136  18.193  1.00  0.00              
ATOM   2445  CA  GLY A 152      -8.077  22.238  18.096  1.00  0.00              
ATOM   2446  C   GLY A 152      -9.323  22.864  18.709  1.00  0.00              
ATOM   2447  O   GLY A 152     -10.413  22.779  18.144  1.00  0.00              
ATOM   2448  H   GLY A 152      -6.115  22.837  18.709  1.00  0.00              
ATOM   2449 1HA  GLY A 152      -8.269  22.020  17.045  1.00  0.00              
ATOM   2450 2HA  GLY A 152      -7.849  21.312  18.622  1.00  0.00              
ATOM   2451  N   ILE A 153      -9.153  23.495  19.865  1.00  0.00              
ATOM   2452  CA  ILE A 153     -10.255  24.173  20.537  1.00  0.00              
ATOM   2453  C   ILE A 153     -10.782  25.330  19.697  1.00  0.00              
ATOM   2454  O   ILE A 153     -11.992  25.518  19.572  1.00  0.00              
ATOM   2455  CB  ILE A 153      -9.833  24.703  21.919  1.00  0.00              
ATOM   2456  CG1 ILE A 153      -9.569  23.541  22.879  1.00  0.00              
ATOM   2457  CG2 ILE A 153     -10.899  25.630  22.481  1.00  0.00              
ATOM   2458  CD1 ILE A 153      -8.885  23.952  24.164  1.00  0.00              
ATOM   2459  H   ILE A 153      -8.238  23.504  20.292  1.00  0.00              
ATOM   2460  HA  ILE A 153     -11.107  23.504  20.649  1.00  0.00              
ATOM   2461  HB  ILE A 153      -8.894  25.248  21.820  1.00  0.00              
ATOM   2462 1HG1 ILE A 153     -10.531  23.084  23.109  1.00  0.00              
ATOM   2463 2HG1 ILE A 153      -8.945  22.820  22.351  1.00  0.00              
ATOM   2464 1HG2 ILE A 153     -10.585  25.995  23.459  1.00  0.00              
ATOM   2465 2HG2 ILE A 153     -11.041  26.474  21.808  1.00  0.00              
ATOM   2466 3HG2 ILE A 153     -11.838  25.086  22.582  1.00  0.00              
ATOM   2467 1HD1 ILE A 153      -8.731  23.074  24.792  1.00  0.00              
ATOM   2468 2HD1 ILE A 153      -7.921  24.406  23.934  1.00  0.00              
ATOM   2469 3HD1 ILE A 153      -9.508  24.671  24.694  1.00  0.00              
ATOM   2470  N   LEU A 154      -9.866  26.104  19.123  1.00  0.00              
ATOM   2471  CA  LEU A 154     -10.238  27.235  18.283  1.00  0.00              
ATOM   2472  C   LEU A 154     -11.063  26.786  17.085  1.00  0.00              
ATOM   2473  O   LEU A 154     -11.977  27.487  16.650  1.00  0.00              
ATOM   2474  CB  LEU A 154      -8.984  27.985  17.814  1.00  0.00              
ATOM   2475  CG  LEU A 154      -8.249  28.773  18.906  1.00  0.00              
ATOM   2476  CD1 LEU A 154      -6.914  29.279  18.376  1.00  0.00              
ATOM   2477  CD2 LEU A 154      -9.119  29.932  19.370  1.00  0.00              
ATOM   2478  H   LEU A 154      -8.889  25.904  19.273  1.00  0.00              
ATOM   2479  HA  LEU A 154     -10.866  27.921  18.850  1.00  0.00              
ATOM   2480 1HB  LEU A 154      -8.380  27.137  17.496  1.00  0.00              
ATOM   2481 2HB  LEU A 154      -9.192  28.623  16.957  1.00  0.00              
ATOM   2482  HG  LEU A 154      -8.110  28.102  19.754  1.00  0.00              
ATOM   2483 1HD1 LEU A 154      -6.400  29.838  19.158  1.00  0.00              
ATOM   2484 2HD1 LEU A 154      -6.299  28.432  18.072  1.00  0.00              
ATOM   2485 3HD1 LEU A 154      -7.086  29.930  17.520  1.00  0.00              
ATOM   2486 1HD2 LEU A 154      -8.596  30.491  20.146  1.00  0.00              
ATOM   2487 2HD2 LEU A 154      -9.329  30.589  18.526  1.00  0.00              
ATOM   2488 3HD2 LEU A 154     -10.057  29.545  19.771  1.00  0.00              
ATOM   2489  N   GLU A 155     -10.737  25.611  16.555  1.00  0.00              
ATOM   2490  CA  GLU A 155     -11.505  25.024  15.465  1.00  0.00              
ATOM   2491  C   GLU A 155     -12.884  24.583  15.934  1.00  0.00              
ATOM   2492  O   GLU A 155     -13.883  24.791  15.245  1.00  0.00              
ATOM   2493  CB  GLU A 155     -10.753  23.837  14.859  1.00  0.00              
ATOM   2494  CG  GLU A 155      -9.538  24.221  14.026  1.00  0.00              
ATOM   2495  CD  GLU A 155      -9.922  25.123  12.886  1.00  0.00              
ATOM   2496  OE1 GLU A 155     -10.797  24.763  12.136  1.00  0.00              
ATOM   2497  OE2 GLU A 155      -9.419  26.220  12.829  1.00  0.00              
ATOM   2498  H   GLU A 155      -9.938  25.113  16.919  1.00  0.00              
ATOM   2499  HA  GLU A 155     -11.666  25.767  14.683  1.00  0.00              
ATOM   2500 1HB  GLU A 155     -10.438  23.203  15.689  1.00  0.00              
ATOM   2501 2HB  GLU A 155     -11.463  23.293  14.236  1.00  0.00              
ATOM   2502 1HG  GLU A 155      -8.744  24.689  14.607  1.00  0.00              
ATOM   2503 2HG  GLU A 155      -9.187  23.268  13.632  1.00  0.00              
ATOM   2504  N   LEU A 156     -12.937  23.976  17.115  1.00  0.00              
ATOM   2505  CA  LEU A 156     -14.194  23.503  17.679  1.00  0.00              
ATOM   2506  C   LEU A 156     -15.167  24.655  17.898  1.00  0.00              
ATOM   2507  O   LEU A 156     -16.378  24.497  17.740  1.00  0.00              
ATOM   2508  CB  LEU A 156     -13.939  22.763  18.998  1.00  0.00              
ATOM   2509  CG  LEU A 156     -13.248  21.400  18.859  1.00  0.00              
ATOM   2510  CD1 LEU A 156     -12.869  20.865  20.233  1.00  0.00              
ATOM   2511  CD2 LEU A 156     -14.176  20.431  18.140  1.00  0.00              
ATOM   2512  H   LEU A 156     -12.082  23.837  17.634  1.00  0.00              
ATOM   2513  HA  LEU A 156     -14.676  22.821  16.978  1.00  0.00              
ATOM   2514 1HB  LEU A 156     -13.267  23.476  19.474  1.00  0.00              
ATOM   2515 2HB  LEU A 156     -14.848  22.670  19.592  1.00  0.00              
ATOM   2516  HG  LEU A 156     -12.368  21.546  18.233  1.00  0.00              
ATOM   2517 1HD1 LEU A 156     -12.379  19.898  20.123  1.00  0.00              
ATOM   2518 2HD1 LEU A 156     -12.186  21.563  20.719  1.00  0.00              
ATOM   2519 3HD1 LEU A 156     -13.765  20.750  20.839  1.00  0.00              
ATOM   2520 1HD2 LEU A 156     -13.683  19.464  18.041  1.00  0.00              
ATOM   2521 2HD2 LEU A 156     -15.095  20.315  18.713  1.00  0.00              
ATOM   2522 3HD2 LEU A 156     -14.412  20.820  17.150  1.00  0.00              
ATOM   2523  N   LEU A 157     -14.631  25.815  18.263  1.00  0.00              
ATOM   2524  CA  LEU A 157     -15.456  26.971  18.589  1.00  0.00              
ATOM   2525  C   LEU A 157     -16.274  27.422  17.385  1.00  0.00              
ATOM   2526  O   LEU A 157     -17.256  28.149  17.527  1.00  0.00              
ATOM   2527  CB  LEU A 157     -14.579  28.121  19.100  1.00  0.00              
ATOM   2528  CG  LEU A 157     -13.977  27.914  20.495  1.00  0.00              
ATOM   2529  CD1 LEU A 157     -12.988  29.029  20.808  1.00  0.00              
ATOM   2530  CD2 LEU A 157     -15.093  27.875  21.530  1.00  0.00              
ATOM   2531  H   LEU A 157     -13.626  25.897  18.315  1.00  0.00              
ATOM   2532  HA  LEU A 157     -16.171  26.702  19.366  1.00  0.00              
ATOM   2533 1HB  LEU A 157     -13.794  28.093  18.346  1.00  0.00              
ATOM   2534 2HB  LEU A 157     -15.098  29.079  19.047  1.00  0.00              
ATOM   2535  HG  LEU A 157     -13.489  26.939  20.496  1.00  0.00              
ATOM   2536 1HD1 LEU A 157     -12.567  28.873  21.802  1.00  0.00              
ATOM   2537 2HD1 LEU A 157     -12.187  29.023  20.070  1.00  0.00              
ATOM   2538 3HD1 LEU A 157     -13.502  29.989  20.780  1.00  0.00              
ATOM   2539 1HD2 LEU A 157     -14.663  27.727  22.521  1.00  0.00              
ATOM   2540 2HD2 LEU A 157     -15.642  28.818  21.508  1.00  0.00              
ATOM   2541 3HD2 LEU A 157     -15.772  27.055  21.302  1.00  0.00              
ATOM   2542  N   LYS A 158     -15.862  26.986  16.199  1.00  0.00              
ATOM   2543  CA  LYS A 158     -16.564  27.333  14.969  1.00  0.00              
ATOM   2544  C   LYS A 158     -17.991  26.800  14.979  1.00  0.00              
ATOM   2545  O   LYS A 158     -18.907  27.442  14.466  1.00  0.00              
ATOM   2546  CB  LYS A 158     -15.811  26.792  13.752  1.00  0.00              
ATOM   2547  CG  LYS A 158     -14.499  27.509  13.454  1.00  0.00              
ATOM   2548  CD  LYS A 158     -13.800  26.903  12.248  1.00  0.00              
ATOM   2549  CE  LYS A 158     -12.551  27.690  11.878  1.00  0.00              
ATOM   2550  NZ  LYS A 158     -11.811  27.063  10.750  1.00  0.00              
ATOM   2551  H   LYS A 158     -15.043  26.398  16.148  1.00  0.00              
ATOM   2552  HA  LYS A 158     -16.638  28.417  14.879  1.00  0.00              
ATOM   2553 1HB  LYS A 158     -15.613  25.737  13.941  1.00  0.00              
ATOM   2554 2HB  LYS A 158     -16.478  26.888  12.894  1.00  0.00              
ATOM   2555 1HG  LYS A 158     -14.716  28.560  13.261  1.00  0.00              
ATOM   2556 2HG  LYS A 158     -13.855  27.427  14.329  1.00  0.00              
ATOM   2557 1HD  LYS A 158     -13.523  25.875  12.487  1.00  0.00              
ATOM   2558 2HD  LYS A 158     -14.492  26.905  11.407  1.00  0.00              
ATOM   2559 1HE  LYS A 158     -12.854  28.698  11.597  1.00  0.00              
ATOM   2560 2HE  LYS A 158     -11.905  27.738  12.754  1.00  0.00              
ATOM   2561 1HZ  LYS A 158     -10.992  27.615  10.536  1.00  0.00              
ATOM   2562 2HZ  LYS A 158     -11.529  26.128  11.010  1.00  0.00              
ATOM   2563 3HZ  LYS A 158     -12.409  27.019   9.937  1.00  0.00              
ATOM   2564  N   TYR A 159     -18.173  25.624  15.568  1.00  0.00              
ATOM   2565  CA  TYR A 159     -19.469  24.952  15.553  1.00  0.00              
ATOM   2566  C   TYR A 159     -19.877  24.513  16.953  1.00  0.00              
ATOM   2567  O   TYR A 159     -20.898  23.850  17.133  1.00  0.00              
ATOM   2568  CB  TYR A 159     -19.434  23.744  14.614  1.00  0.00              
ATOM   2569  CG  TYR A 159     -19.229  24.104  13.159  1.00  0.00              
ATOM   2570  CD1 TYR A 159     -17.955  24.170  12.615  1.00  0.00              
ATOM   2571  CD2 TYR A 159     -20.310  24.375  12.334  1.00  0.00              
ATOM   2572  CE1 TYR A 159     -17.760  24.499  11.287  1.00  0.00              
ATOM   2573  CE2 TYR A 159     -20.128  24.705  11.005  1.00  0.00              
ATOM   2574  CZ  TYR A 159     -18.851  24.766  10.485  1.00  0.00              
ATOM   2575  OH  TYR A 159     -18.665  25.093   9.161  1.00  0.00              
ATOM   2576  H   TYR A 159     -17.397  25.183  16.038  1.00  0.00              
ATOM   2577  HA  TYR A 159     -20.239  25.642  15.206  1.00  0.00              
ATOM   2578 1HB  TYR A 159     -18.621  23.099  14.947  1.00  0.00              
ATOM   2579 2HB  TYR A 159     -20.383  23.221  14.728  1.00  0.00              
ATOM   2580  HD1 TYR A 159     -17.097  23.959  13.255  1.00  0.00              
ATOM   2581  HD2 TYR A 159     -21.316  24.327  12.751  1.00  0.00              
ATOM   2582  HE1 TYR A 159     -16.753  24.547  10.873  1.00  0.00              
ATOM   2583  HE2 TYR A 159     -20.991  24.916  10.372  1.00  0.00              
ATOM   2584  HH  TYR A 159     -19.488  25.257   8.696  1.00  0.00              
ATOM   2585  N   HIS A 160     -19.075  24.889  17.944  1.00  0.00              
ATOM   2586  CA  HIS A 160     -19.393  24.601  19.336  1.00  0.00              
ATOM   2587  C   HIS A 160     -19.382  25.872  20.178  1.00  0.00              
ATOM   2588  O   HIS A 160     -18.373  26.574  20.247  1.00  0.00              
ATOM   2589  CB  HIS A 160     -18.407  23.581  19.916  1.00  0.00              
ATOM   2590  CG  HIS A 160     -18.464  22.243  19.247  1.00  0.00              
ATOM   2591  ND1 HIS A 160     -19.466  21.329  19.498  1.00  0.00              
ATOM   2592  CD2 HIS A 160     -17.644  21.665  18.338  1.00  0.00              
ATOM   2593  CE1 HIS A 160     -19.259  20.244  18.770  1.00  0.00              
ATOM   2594  NE2 HIS A 160     -18.161  20.423  18.059  1.00  0.00              
ATOM   2595  H   HIS A 160     -18.223  25.387  17.725  1.00  0.00              
ATOM   2596  HA  HIS A 160     -20.400  24.192  19.407  1.00  0.00              
ATOM   2597 1HB  HIS A 160     -17.384  23.941  19.806  1.00  0.00              
ATOM   2598 2HB  HIS A 160     -18.619  23.412  20.971  1.00  0.00              
ATOM   2599  HD2 HIS A 160     -16.730  21.999  17.846  1.00  0.00              
ATOM   2600  HE1 HIS A 160     -19.945  19.399  18.825  1.00  0.00              
ATOM   2601  HE2 HIS A 160     -17.758  19.760  17.412  1.00  0.00              
ATOM   2602  N   LYS A 161     -20.511  26.163  20.815  1.00  0.00              
ATOM   2603  CA  LYS A 161     -20.633  27.349  21.655  1.00  0.00              
ATOM   2604  C   LYS A 161     -19.587  27.351  22.761  1.00  0.00              
ATOM   2605  O   LYS A 161     -18.892  28.346  22.969  1.00  0.00              
ATOM   2606  CB  LYS A 161     -22.036  27.434  22.259  1.00  0.00              
ATOM   2607  CG  LYS A 161     -22.284  28.680  23.099  1.00  0.00              
ATOM   2608  CD  LYS A 161     -23.708  28.714  23.631  1.00  0.00              
ATOM   2609  CE  LYS A 161     -23.941  29.931  24.515  1.00  0.00              
ATOM   2610  NZ  LYS A 161     -25.339  29.991  25.024  1.00  0.00              
ATOM   2611  H   LYS A 161     -21.306  25.547  20.716  1.00  0.00              
ATOM   2612  HA  LYS A 161     -20.457  28.244  21.058  1.00  0.00              
ATOM   2613 1HB  LYS A 161     -22.743  27.410  21.429  1.00  0.00              
ATOM   2614 2HB  LYS A 161     -22.173  26.547  22.877  1.00  0.00              
ATOM   2615 1HG  LYS A 161     -21.583  28.678  23.935  1.00  0.00              
ATOM   2616 2HG  LYS A 161     -22.106  29.558  22.479  1.00  0.00              
ATOM   2617 1HD  LYS A 161     -24.395  28.744  22.784  1.00  0.00              
ATOM   2618 2HD  LYS A 161     -23.885  27.808  24.209  1.00  0.00              
ATOM   2619 1HE  LYS A 161     -23.251  29.878  25.357  1.00  0.00              
ATOM   2620 2HE  LYS A 161     -23.730  30.824  23.929  1.00  0.00              
ATOM   2621 1HZ  LYS A 161     -25.450  30.810  25.604  1.00  0.00              
ATOM   2622 2HZ  LYS A 161     -25.979  30.040  24.244  1.00  0.00              
ATOM   2623 3HZ  LYS A 161     -25.534  29.163  25.568  1.00  0.00              
ATOM   2624  N   ARG A 162     -19.475  26.231  23.466  1.00  0.00              
ATOM   2625  CA  ARG A 162     -18.569  26.128  24.603  1.00  0.00              
ATOM   2626  C   ARG A 162     -17.689  24.888  24.497  1.00  0.00              
ATOM   2627  O   ARG A 162     -18.158  23.814  24.123  1.00  0.00              
ATOM   2628  CB  ARG A 162     -19.309  26.172  25.932  1.00  0.00              
ATOM   2629  CG  ARG A 162     -19.910  27.524  26.283  1.00  0.00              
ATOM   2630  CD  ARG A 162     -20.656  27.547  27.568  1.00  0.00              
ATOM   2631  NE  ARG A 162     -21.244  28.834  27.901  1.00  0.00              
ATOM   2632  CZ  ARG A 162     -22.015  29.067  28.981  1.00  0.00              
ATOM   2633  NH1 ARG A 162     -22.326  28.098  29.813  1.00  0.00              
ATOM   2634  NH2 ARG A 162     -22.472  30.293  29.169  1.00  0.00              
ATOM   2635  H   ARG A 162     -20.033  25.430  23.208  1.00  0.00              
ATOM   2636  HA  ARG A 162     -17.894  26.986  24.617  1.00  0.00              
ATOM   2637 1HB  ARG A 162     -20.103  25.428  25.880  1.00  0.00              
ATOM   2638 2HB  ARG A 162     -18.594  25.886  26.704  1.00  0.00              
ATOM   2639 1HG  ARG A 162     -19.105  28.255  26.350  1.00  0.00              
ATOM   2640 2HG  ARG A 162     -20.600  27.814  25.490  1.00  0.00              
ATOM   2641 1HD  ARG A 162     -21.466  26.821  27.521  1.00  0.00              
ATOM   2642 2HD  ARG A 162     -19.976  27.279  28.376  1.00  0.00              
ATOM   2643  HE  ARG A 162     -21.179  29.718  27.414  1.00  0.00              
ATOM   2644 1HH1 ARG A 162     -21.983  27.163  29.644  1.00  0.00              
ATOM   2645 2HH1 ARG A 162     -22.906  28.293  30.616  1.00  0.00              
ATOM   2646 1HH2 ARG A 162     -22.238  31.023  28.510  1.00  0.00              
ATOM   2647 2HH2 ARG A 162     -23.053  30.494  29.969  1.00  0.00              
ATOM   2648  N   VAL A 163     -16.413  25.044  24.829  1.00  0.00              
ATOM   2649  CA  VAL A 163     -15.468  23.933  24.788  1.00  0.00              
ATOM   2650  C   VAL A 163     -14.774  23.750  26.131  1.00  0.00              
ATOM   2651  O   VAL A 163     -14.256  24.705  26.708  1.00  0.00              
ATOM   2652  CB  VAL A 163     -14.403  24.137  23.694  1.00  0.00              
ATOM   2653  CG1 VAL A 163     -13.408  22.988  23.700  1.00  0.00              
ATOM   2654  CG2 VAL A 163     -15.060  24.266  22.328  1.00  0.00              
ATOM   2655  H   VAL A 163     -16.087  25.956  25.118  1.00  0.00              
ATOM   2656  HA  VAL A 163     -15.978  22.987  24.605  1.00  0.00              
ATOM   2657  HB  VAL A 163     -13.877  25.074  23.882  1.00  0.00              
ATOM   2658 1HG1 VAL A 163     -12.662  23.148  22.921  1.00  0.00              
ATOM   2659 2HG1 VAL A 163     -12.914  22.938  24.670  1.00  0.00              
ATOM   2660 3HG1 VAL A 163     -13.933  22.051  23.510  1.00  0.00              
ATOM   2661 1HG2 VAL A 163     -14.293  24.410  21.567  1.00  0.00              
ATOM   2662 2HG2 VAL A 163     -15.622  23.357  22.109  1.00  0.00              
ATOM   2663 3HG2 VAL A 163     -15.735  25.120  22.328  1.00  0.00              
ATOM   2664  N   LEU A 164     -14.768  22.518  26.625  1.00  0.00              
ATOM   2665  CA  LEU A 164     -14.135  22.205  27.901  1.00  0.00              
ATOM   2666  C   LEU A 164     -12.812  21.479  27.696  1.00  0.00              
ATOM   2667  O   LEU A 164     -12.740  20.494  26.961  1.00  0.00              
ATOM   2668  CB  LEU A 164     -15.078  21.361  28.769  1.00  0.00              
ATOM   2669  CG  LEU A 164     -14.440  20.752  30.023  1.00  0.00              
ATOM   2670  CD1 LEU A 164     -14.101  21.850  31.022  1.00  0.00              
ATOM   2671  CD2 LEU A 164     -15.395  19.739  30.638  1.00  0.00              
ATOM   2672  H   LEU A 164     -15.213  21.776  26.103  1.00  0.00              
ATOM   2673  HA  LEU A 164     -13.902  23.131  28.429  1.00  0.00              
ATOM   2674 1HB  LEU A 164     -15.796  22.130  29.050  1.00  0.00              
ATOM   2675 2HB  LEU A 164     -15.582  20.590  28.185  1.00  0.00              
ATOM   2676  HG  LEU A 164     -13.545  20.217  29.705  1.00  0.00              
ATOM   2677 1HD1 LEU A 164     -13.648  21.408  31.910  1.00  0.00              
ATOM   2678 2HD1 LEU A 164     -13.400  22.550  30.569  1.00  0.00              
ATOM   2679 3HD1 LEU A 164     -15.010  22.378  31.304  1.00  0.00              
ATOM   2680 1HD2 LEU A 164     -14.939  19.307  31.530  1.00  0.00              
ATOM   2681 2HD2 LEU A 164     -16.326  20.235  30.910  1.00  0.00              
ATOM   2682 3HD2 LEU A 164     -15.601  18.949  29.917  1.00  0.00              
ATOM   2683  N   TYR A 165     -11.766  21.971  28.350  1.00  0.00              
ATOM   2684  CA  TYR A 165     -10.471  21.301  28.341  1.00  0.00              
ATOM   2685  C   TYR A 165     -10.138  20.728  29.712  1.00  0.00              
ATOM   2686  O   TYR A 165     -10.223  21.424  30.723  1.00  0.00              
ATOM   2687  CB  TYR A 165      -9.372  22.268  27.894  1.00  0.00              
ATOM   2688  CG  TYR A 165      -7.972  21.715  28.046  1.00  0.00              
ATOM   2689  CD1 TYR A 165      -7.512  20.699  27.221  1.00  0.00              
ATOM   2690  CD2 TYR A 165      -7.112  22.213  29.015  1.00  0.00              
ATOM   2691  CE1 TYR A 165      -6.235  20.191  27.356  1.00  0.00              
ATOM   2692  CE2 TYR A 165      -5.833  21.713  29.158  1.00  0.00              
ATOM   2693  CZ  TYR A 165      -5.398  20.702  28.327  1.00  0.00              
ATOM   2694  OH  TYR A 165      -4.124  20.200  28.465  1.00  0.00              
ATOM   2695  H   TYR A 165     -11.869  22.833  28.868  1.00  0.00              
ATOM   2696  HA  TYR A 165     -10.496  20.457  27.650  1.00  0.00              
ATOM   2697 1HB  TYR A 165      -9.557  22.504  26.845  1.00  0.00              
ATOM   2698 2HB  TYR A 165      -9.473  23.172  28.495  1.00  0.00              
ATOM   2699  HD1 TYR A 165      -8.180  20.302  26.456  1.00  0.00              
ATOM   2700  HD2 TYR A 165      -7.462  23.011  29.669  1.00  0.00              
ATOM   2701  HE1 TYR A 165      -5.887  19.393  26.700  1.00  0.00              
ATOM   2702  HE2 TYR A 165      -5.173  22.117  29.926  1.00  0.00              
ATOM   2703  HH  TYR A 165      -3.834  20.158  29.380  1.00  0.00              
ATOM   2704  N   VAL A 166      -9.757  19.456  29.739  1.00  0.00              
ATOM   2705  CA  VAL A 166      -9.386  18.793  30.983  1.00  0.00              
ATOM   2706  C   VAL A 166      -7.972  18.230  30.908  1.00  0.00              
ATOM   2707  O   VAL A 166      -7.671  17.398  30.051  1.00  0.00              
ATOM   2708  CB  VAL A 166     -10.365  17.655  31.331  1.00  0.00              
ATOM   2709  CG1 VAL A 166      -9.948  16.971  32.624  1.00  0.00              
ATOM   2710  CG2 VAL A 166     -11.784  18.189  31.446  1.00  0.00              
ATOM   2711  H   VAL A 166      -9.724  18.933  28.875  1.00  0.00              
ATOM   2712  HA  VAL A 166      -9.363  19.497  31.817  1.00  0.00              
ATOM   2713  HB  VAL A 166     -10.365  16.928  30.519  1.00  0.00              
ATOM   2714 1HG1 VAL A 166     -10.650  16.169  32.854  1.00  0.00              
ATOM   2715 2HG1 VAL A 166      -8.947  16.554  32.509  1.00  0.00              
ATOM   2716 3HG1 VAL A 166      -9.948  17.697  33.436  1.00  0.00              
ATOM   2717 1HG2 VAL A 166     -12.462  17.372  31.692  1.00  0.00              
ATOM   2718 2HG2 VAL A 166     -11.825  18.943  32.233  1.00  0.00              
ATOM   2719 3HG2 VAL A 166     -12.084  18.636  30.498  1.00  0.00              
ATOM   2720  N   ASP A 167      -7.109  18.688  31.809  1.00  0.00              
ATOM   2721  CA  ASP A 167      -5.717  18.259  31.823  1.00  0.00              
ATOM   2722  C   ASP A 167      -5.454  17.281  32.960  1.00  0.00              
ATOM   2723  O   ASP A 167      -5.538  17.642  34.135  1.00  0.00              
ATOM   2724  CB  ASP A 167      -4.784  19.466  31.941  1.00  0.00              
ATOM   2725  CG  ASP A 167      -3.308  19.143  31.751  1.00  0.00              
ATOM   2726  OD1 ASP A 167      -2.837  18.221  32.373  1.00  0.00              
ATOM   2727  OD2 ASP A 167      -2.704  19.713  30.874  1.00  0.00              
ATOM   2728  H   ASP A 167      -7.427  19.352  32.501  1.00  0.00              
ATOM   2729  HA  ASP A 167      -5.483  17.728  30.898  1.00  0.00              
ATOM   2730 1HB  ASP A 167      -5.060  20.295  31.289  1.00  0.00              
ATOM   2731 2HB  ASP A 167      -4.963  19.745  32.980  1.00  0.00              
ATOM   2732  N   ILE A 168      -5.133  16.040  32.606  1.00  0.00              
ATOM   2733  CA  ILE A 168      -4.972  14.979  33.593  1.00  0.00              
ATOM   2734  C   ILE A 168      -3.522  14.862  34.042  1.00  0.00              
ATOM   2735  O   ILE A 168      -3.242  14.455  35.171  1.00  0.00              
ATOM   2736  CB  ILE A 168      -5.441  13.619  33.044  1.00  0.00              
ATOM   2737  CG1 ILE A 168      -6.891  13.709  32.561  1.00  0.00              
ATOM   2738  CG2 ILE A 168      -5.297  12.538  34.105  1.00  0.00              
ATOM   2739  CD1 ILE A 168      -7.860  14.176  33.624  1.00  0.00              
ATOM   2740  H   ILE A 168      -4.998  15.827  31.628  1.00  0.00              
ATOM   2741  HA  ILE A 168      -5.525  15.213  34.501  1.00  0.00              
ATOM   2742  HB  ILE A 168      -4.836  13.358  32.176  1.00  0.00              
ATOM   2743 1HG1 ILE A 168      -6.909  14.403  31.722  1.00  0.00              
ATOM   2744 2HG1 ILE A 168      -7.180  12.716  32.217  1.00  0.00              
ATOM   2745 1HG2 ILE A 168      -5.634  11.584  33.700  1.00  0.00              
ATOM   2746 2HG2 ILE A 168      -4.252  12.456  34.401  1.00  0.00              
ATOM   2747 3HG2 ILE A 168      -5.901  12.799  34.974  1.00  0.00              
ATOM   2748 1HD1 ILE A 168      -8.867  14.214  33.207  1.00  0.00              
ATOM   2749 2HD1 ILE A 168      -7.842  13.481  34.464  1.00  0.00              
ATOM   2750 3HD1 ILE A 168      -7.573  15.169  33.968  1.00  0.00              
ATOM   2751  N   ASP A 169      -2.613  15.273  33.163  1.00  0.00              
ATOM   2752  CA  ASP A 169      -1.179  15.260  33.420  1.00  0.00              
ATOM   2753  C   ASP A 169      -0.837  16.049  34.679  1.00  0.00              
ATOM   2754  O   ASP A 169      -1.541  16.991  35.041  1.00  0.00              
ATOM   2755  CB  ASP A 169      -0.415  15.824  32.220  1.00  0.00              
ATOM   2756  CG  ASP A 169       1.097  15.860  32.397  1.00  0.00              
ATOM   2757  OD1 ASP A 169       1.700  14.813  32.395  1.00  0.00              
ATOM   2758  OD2 ASP A 169       1.652  16.932  32.376  1.00  0.00              
ATOM   2759  H   ASP A 169      -2.958  15.702  32.317  1.00  0.00              
ATOM   2760  HA  ASP A 169      -0.844  14.237  33.597  1.00  0.00              
ATOM   2761 1HB  ASP A 169      -0.658  15.331  31.279  1.00  0.00              
ATOM   2762 2HB  ASP A 169      -0.803  16.843  32.208  1.00  0.00              
ATOM   2763  N   VAL A 170       0.247  15.659  35.339  1.00  0.00              
ATOM   2764  CA  VAL A 170       0.598  16.221  36.638  1.00  0.00              
ATOM   2765  C   VAL A 170       0.945  17.700  36.522  1.00  0.00              
ATOM   2766  O   VAL A 170       0.842  18.449  37.493  1.00  0.00              
ATOM   2767  CB  VAL A 170       1.784  15.475  37.275  1.00  0.00              
ATOM   2768  CG1 VAL A 170       2.202  16.148  38.574  1.00  0.00              
ATOM   2769  CG2 VAL A 170       1.427  14.017  37.524  1.00  0.00              
ATOM   2770  H   VAL A 170       0.845  14.955  34.931  1.00  0.00              
ATOM   2771  HA  VAL A 170      -0.249  16.186  37.325  1.00  0.00              
ATOM   2772  HB  VAL A 170       2.622  15.481  36.577  1.00  0.00              
ATOM   2773 1HG1 VAL A 170       3.042  15.607  39.010  1.00  0.00              
ATOM   2774 2HG1 VAL A 170       2.498  17.177  38.372  1.00  0.00              
ATOM   2775 3HG1 VAL A 170       1.365  16.140  39.272  1.00  0.00              
ATOM   2776 1HG2 VAL A 170       2.276  13.506  37.973  1.00  0.00              
ATOM   2777 2HG2 VAL A 170       0.572  13.963  38.198  1.00  0.00              
ATOM   2778 3HG2 VAL A 170       1.175  13.539  36.577  1.00  0.00              
ATOM   2779  N   HIS A 171       1.356  18.115  35.328  1.00  0.00              
ATOM   2780  CA  HIS A 171       1.908  19.447  35.130  1.00  0.00              
ATOM   2781  C   HIS A 171       0.806  20.471  34.886  1.00  0.00              
ATOM   2782  O   HIS A 171      -0.260  20.136  34.365  1.00  0.00              
ATOM   2783  CB  HIS A 171       2.898  19.455  33.958  1.00  0.00              
ATOM   2784  CG  HIS A 171       4.135  18.649  34.210  1.00  0.00              
ATOM   2785  ND1 HIS A 171       4.167  17.276  34.073  1.00  0.00              
ATOM   2786  CD2 HIS A 171       5.378  19.019  34.593  1.00  0.00              
ATOM   2787  CE1 HIS A 171       5.381  16.838  34.359  1.00  0.00              
ATOM   2788  NE2 HIS A 171       6.134  17.875  34.678  1.00  0.00              
ATOM   2789  H   HIS A 171       1.283  17.488  34.539  1.00  0.00              
ATOM   2790  HA  HIS A 171       2.433  19.765  36.031  1.00  0.00              
ATOM   2791 1HB  HIS A 171       2.429  19.036  33.067  1.00  0.00              
ATOM   2792 2HB  HIS A 171       3.226  20.473  33.752  1.00  0.00              
ATOM   2793  HD2 HIS A 171       5.826  19.987  34.821  1.00  0.00              
ATOM   2794  HE1 HIS A 171       5.614  15.776  34.307  1.00  0.00              
ATOM   2795  HE2 HIS A 171       7.109  17.842  34.942  1.00  0.00              
ATOM   2796  N   HIS A 172       1.068  21.716  35.263  1.00  0.00              
ATOM   2797  CA  HIS A 172       0.092  22.787  35.101  1.00  0.00              
ATOM   2798  C   HIS A 172      -0.126  23.116  33.629  1.00  0.00              
ATOM   2799  O   HIS A 172       0.819  23.442  32.910  1.00  0.00              
ATOM   2800  CB  HIS A 172       0.534  24.042  35.858  1.00  0.00              
ATOM   2801  CG  HIS A 172      -0.491  25.134  35.866  1.00  0.00              
ATOM   2802  ND1 HIS A 172      -0.193  26.431  36.226  1.00  0.00              
ATOM   2803  CD2 HIS A 172      -1.810  25.120  35.559  1.00  0.00              
ATOM   2804  CE1 HIS A 172      -1.284  27.171  36.138  1.00  0.00              
ATOM   2805  NE2 HIS A 172      -2.279  26.399  35.736  1.00  0.00              
ATOM   2806  H   HIS A 172       1.965  21.928  35.675  1.00  0.00              
ATOM   2807  HA  HIS A 172      -0.874  22.466  35.491  1.00  0.00              
ATOM   2808 1HB  HIS A 172       0.739  23.799  36.902  1.00  0.00              
ATOM   2809 2HB  HIS A 172       1.431  24.461  35.401  1.00  0.00              
ATOM   2810  HD2 HIS A 172      -2.487  24.332  35.227  1.00  0.00              
ATOM   2811  HE1 HIS A 172      -1.255  28.232  36.381  1.00  0.00              
ATOM   2812  HE2 HIS A 172      -3.232  26.693  35.580  1.00  0.00              
ATOM   2813  N   GLY A 173      -1.374  23.031  33.187  1.00  0.00              
ATOM   2814  CA  GLY A 173      -1.716  23.296  31.794  1.00  0.00              
ATOM   2815  C   GLY A 173      -1.792  24.792  31.522  1.00  0.00              
ATOM   2816  O   GLY A 173      -2.831  25.306  31.109  1.00  0.00              
ATOM   2817  H   GLY A 173      -2.110  22.774  33.833  1.00  0.00              
ATOM   2818 1HA  GLY A 173      -0.953  22.856  31.152  1.00  0.00              
ATOM   2819 2HA  GLY A 173      -2.682  22.846  31.572  1.00  0.00              
ATOM   2820  N   ASP A 174      -0.685  25.489  31.756  1.00  0.00              
ATOM   2821  CA  ASP A 174      -0.649  26.940  31.621  1.00  0.00              
ATOM   2822  C   ASP A 174      -0.697  27.357  30.157  1.00  0.00              
ATOM   2823  O   ASP A 174      -1.104  28.473  29.831  1.00  0.00              
ATOM   2824  CB  ASP A 174       0.605  27.511  32.289  1.00  0.00              
ATOM   2825  CG  ASP A 174       1.913  27.103  31.624  1.00  0.00              
ATOM   2826  OD1 ASP A 174       2.189  25.927  31.572  1.00  0.00              
ATOM   2827  OD2 ASP A 174       2.545  27.947  31.036  1.00  0.00              
ATOM   2828  H   ASP A 174       0.154  24.999  32.036  1.00  0.00              
ATOM   2829  HA  ASP A 174      -1.526  27.378  32.097  1.00  0.00              
ATOM   2830 1HB  ASP A 174       0.580  28.594  32.405  1.00  0.00              
ATOM   2831 2HB  ASP A 174       0.533  27.038  33.269  1.00  0.00              
ATOM   2832  N   GLY A 175      -0.278  26.456  29.275  1.00  0.00              
ATOM   2833  CA  GLY A 175      -0.287  26.722  27.842  1.00  0.00              
ATOM   2834  C   GLY A 175      -1.696  27.023  27.347  1.00  0.00              
ATOM   2835  O   GLY A 175      -1.913  27.984  26.608  1.00  0.00              
ATOM   2836  H   GLY A 175       0.057  25.561  29.608  1.00  0.00              
ATOM   2837 1HA  GLY A 175       0.353  27.581  27.636  1.00  0.00              
ATOM   2838 2HA  GLY A 175       0.096  25.850  27.314  1.00  0.00              
ATOM   2839  N   VAL A 176      -2.651  26.195  27.758  1.00  0.00              
ATOM   2840  CA  VAL A 176      -4.039  26.361  27.342  1.00  0.00              
ATOM   2841  C   VAL A 176      -4.739  27.432  28.167  1.00  0.00              
ATOM   2842  O   VAL A 176      -5.498  28.241  27.637  1.00  0.00              
ATOM   2843  CB  VAL A 176      -4.824  25.042  27.456  1.00  0.00              
ATOM   2844  CG1 VAL A 176      -6.283  25.255  27.079  1.00  0.00              
ATOM   2845  CG2 VAL A 176      -4.201  23.971  26.576  1.00  0.00              
ATOM   2846  H   VAL A 176      -2.410  25.434  28.375  1.00  0.00              
ATOM   2847  HA  VAL A 176      -4.103  26.715  26.311  1.00  0.00              
ATOM   2848  HB  VAL A 176      -4.765  24.683  28.484  1.00  0.00              
ATOM   2849 1HG1 VAL A 176      -6.824  24.313  27.166  1.00  0.00              
ATOM   2850 2HG1 VAL A 176      -6.727  25.993  27.747  1.00  0.00              
ATOM   2851 3HG1 VAL A 176      -6.344  25.614  26.050  1.00  0.00              
ATOM   2852 1HG2 VAL A 176      -4.767  23.044  26.671  1.00  0.00              
ATOM   2853 2HG2 VAL A 176      -4.212  24.300  25.537  1.00  0.00              
ATOM   2854 3HG2 VAL A 176      -3.169  23.797  26.889  1.00  0.00              
ATOM   2855  N   GLU A 177      -4.478  27.432  29.470  1.00  0.00              
ATOM   2856  CA  GLU A 177      -5.060  28.421  30.369  1.00  0.00              
ATOM   2857  C   GLU A 177      -4.762  29.836  29.899  1.00  0.00              
ATOM   2858  O   GLU A 177      -5.654  30.684  29.848  1.00  0.00              
ATOM   2859  CB  GLU A 177      -4.540  28.222  31.795  1.00  0.00              
ATOM   2860  CG  GLU A 177      -5.109  29.198  32.814  1.00  0.00              
ATOM   2861  CD  GLU A 177      -4.532  28.958  34.181  1.00  0.00              
ATOM   2862  OE1 GLU A 177      -3.705  28.089  34.311  1.00  0.00              
ATOM   2863  OE2 GLU A 177      -4.834  29.715  35.073  1.00  0.00              
ATOM   2864  H   GLU A 177      -3.861  26.728  29.847  1.00  0.00              
ATOM   2865  HA  GLU A 177      -6.148  28.318  30.376  1.00  0.00              
ATOM   2866 1HB  GLU A 177      -4.794  27.203  32.087  1.00  0.00              
ATOM   2867 2HB  GLU A 177      -3.454  28.330  31.756  1.00  0.00              
ATOM   2868 1HG  GLU A 177      -4.968  30.244  32.540  1.00  0.00              
ATOM   2869 2HG  GLU A 177      -6.174  28.967  32.824  1.00  0.00              
ATOM   2870  N   GLU A 178      -3.504  30.085  29.551  1.00  0.00              
ATOM   2871  CA  GLU A 178      -3.087  31.401  29.082  1.00  0.00              
ATOM   2872  C   GLU A 178      -3.791  31.773  27.783  1.00  0.00              
ATOM   2873  O   GLU A 178      -4.252  32.902  27.615  1.00  0.00              
ATOM   2874  CB  GLU A 178      -1.568  31.444  28.888  1.00  0.00              
ATOM   2875  CG  GLU A 178      -1.042  32.761  28.334  1.00  0.00              
ATOM   2876  CD  GLU A 178       0.460  32.780  28.305  1.00  0.00              
ATOM   2877  OE1 GLU A 178       1.057  31.886  28.856  1.00  0.00              
ATOM   2878  OE2 GLU A 178       1.011  33.624  27.638  1.00  0.00              
ATOM   2879  H   GLU A 178      -2.821  29.347  29.615  1.00  0.00              
ATOM   2880  HA  GLU A 178      -3.365  32.161  29.812  1.00  0.00              
ATOM   2881 1HB  GLU A 178      -1.118  31.255  29.862  1.00  0.00              
ATOM   2882 2HB  GLU A 178      -1.312  30.635  28.204  1.00  0.00              
ATOM   2883 1HG  GLU A 178      -1.426  32.999  27.343  1.00  0.00              
ATOM   2884 2HG  GLU A 178      -1.400  33.501  29.048  1.00  0.00              
ATOM   2885  N   ALA A 179      -3.874  30.813  26.865  1.00  0.00              
ATOM   2886  CA  ALA A 179      -4.537  31.033  25.586  1.00  0.00              
ATOM   2887  C   ALA A 179      -5.988  31.453  25.780  1.00  0.00              
ATOM   2888  O   ALA A 179      -6.493  32.327  25.073  1.00  0.00              
ATOM   2889  CB  ALA A 179      -4.454  29.781  24.725  1.00  0.00              
ATOM   2890  H   ALA A 179      -3.469  29.909  27.061  1.00  0.00              
ATOM   2891  HA  ALA A 179      -4.029  31.847  25.066  1.00  0.00              
ATOM   2892 1HB  ALA A 179      -4.951  29.963  23.772  1.00  0.00              
ATOM   2893 2HB  ALA A 179      -3.408  29.531  24.545  1.00  0.00              
ATOM   2894 3HB  ALA A 179      -4.942  28.954  25.237  1.00  0.00              
ATOM   2895  N   PHE A 180      -6.655  30.826  26.742  1.00  0.00              
ATOM   2896  CA  PHE A 180      -8.074  31.072  26.975  1.00  0.00              
ATOM   2897  C   PHE A 180      -8.312  31.627  28.374  1.00  0.00              
ATOM   2898  O   PHE A 180      -9.257  31.232  29.057  1.00  0.00              
ATOM   2899  CB  PHE A 180      -8.879  29.788  26.773  1.00  0.00              
ATOM   2900  CG  PHE A 180      -8.723  29.185  25.407  1.00  0.00              
ATOM   2901  CD1 PHE A 180      -7.981  28.028  25.223  1.00  0.00              
ATOM   2902  CD2 PHE A 180      -9.320  29.772  24.300  1.00  0.00              
ATOM   2903  CE1 PHE A 180      -7.837  27.473  23.966  1.00  0.00              
ATOM   2904  CE2 PHE A 180      -9.179  29.218  23.044  1.00  0.00              
ATOM   2905  CZ  PHE A 180      -8.436  28.066  22.876  1.00  0.00              
ATOM   2906  H   PHE A 180      -6.168  30.161  27.326  1.00  0.00              
ATOM   2907  HA  PHE A 180      -8.438  31.824  26.277  1.00  0.00              
ATOM   2908 1HB  PHE A 180      -8.561  29.029  27.486  1.00  0.00              
ATOM   2909 2HB  PHE A 180      -9.941  29.987  26.906  1.00  0.00              
ATOM   2910  HD1 PHE A 180      -7.507  27.557  26.085  1.00  0.00              
ATOM   2911  HD2 PHE A 180      -9.906  30.682  24.433  1.00  0.00              
ATOM   2912  HE1 PHE A 180      -7.249  26.563  23.836  1.00  0.00              
ATOM   2913  HE2 PHE A 180      -9.654  29.689  22.182  1.00  0.00              
ATOM   2914  HZ  PHE A 180      -8.323  27.629  21.884  1.00  0.00              
ATOM   2915  N   TYR A 181      -7.449  32.545  28.797  1.00  0.00              
ATOM   2916  CA  TYR A 181      -7.495  33.071  30.156  1.00  0.00              
ATOM   2917  C   TYR A 181      -8.630  34.073  30.321  1.00  0.00              
ATOM   2918  O   TYR A 181      -9.153  34.257  31.421  1.00  0.00              
ATOM   2919  CB  TYR A 181      -6.160  33.723  30.521  1.00  0.00              
ATOM   2920  CG  TYR A 181      -5.995  33.996  32.001  1.00  0.00              
ATOM   2921  CD1 TYR A 181      -5.891  32.954  32.909  1.00  0.00              
ATOM   2922  CD2 TYR A 181      -5.944  35.296  32.481  1.00  0.00              
ATOM   2923  CE1 TYR A 181      -5.741  33.196  34.261  1.00  0.00              
ATOM   2924  CE2 TYR A 181      -5.793  35.553  33.831  1.00  0.00              
ATOM   2925  CZ  TYR A 181      -5.691  34.502  34.719  1.00  0.00              
ATOM   2926  OH  TYR A 181      -5.540  34.754  36.065  1.00  0.00              
ATOM   2927  H   TYR A 181      -6.745  32.888  28.159  1.00  0.00              
ATOM   2928  HA  TYR A 181      -7.689  32.260  30.860  1.00  0.00              
ATOM   2929 1HB  TYR A 181      -5.369  33.051  30.186  1.00  0.00              
ATOM   2930 2HB  TYR A 181      -6.098  34.663  29.969  1.00  0.00              
ATOM   2931  HD1 TYR A 181      -5.930  31.930  32.541  1.00  0.00              
ATOM   2932  HD2 TYR A 181      -6.025  36.122  31.777  1.00  0.00              
ATOM   2933  HE1 TYR A 181      -5.660  32.366  34.963  1.00  0.00              
ATOM   2934  HE2 TYR A 181      -5.756  36.583  34.190  1.00  0.00              
ATOM   2935  HH  TYR A 181      -5.704  33.982  36.611  1.00  0.00              
ATOM   2936  N   THR A 182      -9.006  34.720  29.224  1.00  0.00              
ATOM   2937  CA  THR A 182      -9.946  35.834  29.276  1.00  0.00              
ATOM   2938  C   THR A 182     -11.116  35.611  28.325  1.00  0.00              
ATOM   2939  O   THR A 182     -11.554  36.535  27.638  1.00  0.00              
ATOM   2940  CB  THR A 182      -9.262  37.169  28.928  1.00  0.00              
ATOM   2941  OG1 THR A 182      -8.667  37.078  27.627  1.00  0.00              
ATOM   2942  CG2 THR A 182      -8.187  37.499  29.952  1.00  0.00              
ATOM   2943  H   THR A 182      -8.632  34.434  28.331  1.00  0.00              
ATOM   2944  HA  THR A 182     -10.373  35.911  30.276  1.00  0.00              
ATOM   2945  HB  THR A 182     -10.011  37.959  28.921  1.00  0.00              
ATOM   2946  HG1 THR A 182      -8.522  37.962  27.280  1.00  0.00              
ATOM   2947 1HG2 THR A 182      -7.715  38.445  29.689  1.00  0.00              
ATOM   2948 2HG2 THR A 182      -8.639  37.579  30.941  1.00  0.00              
ATOM   2949 3HG2 THR A 182      -7.437  36.709  29.959  1.00  0.00              
ATOM   2950  N   THR A 183     -11.618  34.382  28.290  1.00  0.00              
ATOM   2951  CA  THR A 183     -12.776  34.050  27.467  1.00  0.00              
ATOM   2952  C   THR A 183     -13.776  33.200  28.240  1.00  0.00              
ATOM   2953  O   THR A 183     -13.397  32.432  29.126  1.00  0.00              
ATOM   2954  CB  THR A 183     -12.363  33.301  26.187  1.00  0.00              
ATOM   2955  OG1 THR A 183     -13.518  33.081  25.366  1.00  0.00              
ATOM   2956  CG2 THR A 183     -11.729  31.963  26.531  1.00  0.00              
ATOM   2957  H   THR A 183     -11.187  33.658  28.846  1.00  0.00              
ATOM   2958  HA  THR A 183     -13.301  34.962  27.185  1.00  0.00              
ATOM   2959  HB  THR A 183     -11.648  33.909  25.635  1.00  0.00              
ATOM   2960  HG1 THR A 183     -13.246  32.981  24.451  1.00  0.00              
ATOM   2961 1HG2 THR A 183     -11.444  31.448  25.614  1.00  0.00              
ATOM   2962 2HG2 THR A 183     -10.844  32.127  27.146  1.00  0.00              
ATOM   2963 3HG2 THR A 183     -12.445  31.353  27.082  1.00  0.00              
ATOM   2964  N   ASP A 184     -15.051  33.341  27.901  1.00  0.00              
ATOM   2965  CA  ASP A 184     -16.109  32.590  28.568  1.00  0.00              
ATOM   2966  C   ASP A 184     -16.579  31.420  27.713  1.00  0.00              
ATOM   2967  O   ASP A 184     -17.500  30.695  28.088  1.00  0.00              
ATOM   2968  CB  ASP A 184     -17.291  33.506  28.898  1.00  0.00              
ATOM   2969  CG  ASP A 184     -17.969  34.122  27.682  1.00  0.00              
ATOM   2970  OD1 ASP A 184     -17.547  33.839  26.585  1.00  0.00              
ATOM   2971  OD2 ASP A 184     -18.992  34.741  27.848  1.00  0.00              
ATOM   2972  H   ASP A 184     -15.296  33.983  27.159  1.00  0.00              
ATOM   2973  HA  ASP A 184     -15.730  32.164  29.496  1.00  0.00              
ATOM   2974 1HB  ASP A 184     -18.042  33.033  29.532  1.00  0.00              
ATOM   2975 2HB  ASP A 184     -16.777  34.285  29.462  1.00  0.00              
ATOM   2976  N   ARG A 185     -15.938  31.240  26.562  1.00  0.00              
ATOM   2977  CA  ARG A 185     -16.329  30.193  25.626  1.00  0.00              
ATOM   2978  C   ARG A 185     -15.543  28.912  25.874  1.00  0.00              
ATOM   2979  O   ARG A 185     -15.994  27.819  25.530  1.00  0.00              
ATOM   2980  CB  ARG A 185     -16.209  30.647  24.178  1.00  0.00              
ATOM   2981  CG  ARG A 185     -17.205  31.717  23.759  1.00  0.00              
ATOM   2982  CD  ARG A 185     -17.352  31.877  22.289  1.00  0.00              
ATOM   2983  NE  ARG A 185     -17.743  30.665  21.587  1.00  0.00              
ATOM   2984  CZ  ARG A 185     -17.758  30.529  20.247  1.00  0.00              
ATOM   2985  NH1 ARG A 185     -17.443  31.532  19.461  1.00  0.00              
ATOM   2986  NH2 ARG A 185     -18.123  29.362  19.743  1.00  0.00              
ATOM   2987  H   ARG A 185     -15.163  31.846  26.331  1.00  0.00              
ATOM   2988  HA  ARG A 185     -17.380  29.945  25.765  1.00  0.00              
ATOM   2989 1HB  ARG A 185     -15.197  31.025  24.044  1.00  0.00              
ATOM   2990 2HB  ARG A 185     -16.351  29.763  23.554  1.00  0.00              
ATOM   2991 1HG  ARG A 185     -18.183  31.462  24.168  1.00  0.00              
ATOM   2992 2HG  ARG A 185     -16.878  32.673  24.171  1.00  0.00              
ATOM   2993 1HD  ARG A 185     -18.111  32.630  22.089  1.00  0.00              
ATOM   2994 2HD  ARG A 185     -16.398  32.203  21.871  1.00  0.00              
ATOM   2995  HE  ARG A 185     -18.049  29.775  21.959  1.00  0.00              
ATOM   2996 1HH1 ARG A 185     -17.182  32.423  19.861  1.00  0.00              
ATOM   2997 2HH1 ARG A 185     -17.461  31.410  18.458  1.00  0.00              
ATOM   2998 1HH2 ARG A 185     -18.380  28.606  20.362  1.00  0.00              
ATOM   2999 2HH2 ARG A 185     -18.144  29.232  18.743  1.00  0.00              
ATOM   3000  N   VAL A 186     -14.366  29.052  26.475  1.00  0.00              
ATOM   3001  CA  VAL A 186     -13.505  27.908  26.750  1.00  0.00              
ATOM   3002  C   VAL A 186     -13.144  27.833  28.229  1.00  0.00              
ATOM   3003  O   VAL A 186     -12.697  28.815  28.819  1.00  0.00              
ATOM   3004  CB  VAL A 186     -12.211  27.962  25.917  1.00  0.00              
ATOM   3005  CG1 VAL A 186     -11.329  26.762  26.226  1.00  0.00              
ATOM   3006  CG2 VAL A 186     -12.535  28.015  24.432  1.00  0.00              
ATOM   3007  H   VAL A 186     -14.060  29.975  26.749  1.00  0.00              
ATOM   3008  HA  VAL A 186     -14.016  26.967  26.539  1.00  0.00              
ATOM   3009  HB  VAL A 186     -11.674  28.880  26.157  1.00  0.00              
ATOM   3010 1HG1 VAL A 186     -10.418  26.817  25.628  1.00  0.00              
ATOM   3011 2HG1 VAL A 186     -11.069  26.764  27.284  1.00  0.00              
ATOM   3012 3HG1 VAL A 186     -11.865  25.845  25.985  1.00  0.00              
ATOM   3013 1HG2 VAL A 186     -11.610  28.053  23.859  1.00  0.00              
ATOM   3014 2HG2 VAL A 186     -13.100  27.125  24.151  1.00  0.00              
ATOM   3015 3HG2 VAL A 186     -13.129  28.904  24.220  1.00  0.00              
ATOM   3016  N   MET A 187     -13.341  26.660  28.822  1.00  0.00              
ATOM   3017  CA  MET A 187     -13.010  26.447  30.224  1.00  0.00              
ATOM   3018  C   MET A 187     -11.804  25.528  30.373  1.00  0.00              
ATOM   3019  O   MET A 187     -11.803  24.404  29.872  1.00  0.00              
ATOM   3020  CB  MET A 187     -14.211  25.867  30.968  1.00  0.00              
ATOM   3021  CG  MET A 187     -13.945  25.531  32.429  1.00  0.00              
ATOM   3022  SD  MET A 187     -15.426  24.969  33.293  1.00  0.00              
ATOM   3023  CE  MET A 187     -16.231  26.531  33.634  1.00  0.00              
ATOM   3024  H   MET A 187     -13.729  25.896  28.285  1.00  0.00              
ATOM   3025  HA  MET A 187     -12.738  27.394  30.691  1.00  0.00              
ATOM   3026 1HB  MET A 187     -15.010  26.606  30.905  1.00  0.00              
ATOM   3027 2HB  MET A 187     -14.509  24.964  30.435  1.00  0.00              
ATOM   3028 1HG  MET A 187     -13.191  24.746  32.464  1.00  0.00              
ATOM   3029 2HG  MET A 187     -13.563  26.425  32.919  1.00  0.00              
ATOM   3030 1HE  MET A 187     -17.166  26.350  34.167  1.00  0.00              
ATOM   3031 2HE  MET A 187     -15.577  27.152  34.247  1.00  0.00              
ATOM   3032 3HE  MET A 187     -16.443  27.042  32.694  1.00  0.00              
ATOM   3033  N   THR A 188     -10.779  26.013  31.066  1.00  0.00              
ATOM   3034  CA  THR A 188      -9.606  25.202  31.370  1.00  0.00              
ATOM   3035  C   THR A 188      -9.710  24.578  32.755  1.00  0.00              
ATOM   3036  O   THR A 188      -9.854  25.285  33.754  1.00  0.00              
ATOM   3037  CB  THR A 188      -8.310  26.030  31.286  1.00  0.00              
ATOM   3038  OG1 THR A 188      -8.127  26.503  29.946  1.00  0.00              
ATOM   3039  CG2 THR A 188      -7.111  25.185  31.689  1.00  0.00              
ATOM   3040  H   THR A 188     -10.814  26.968  31.390  1.00  0.00              
ATOM   3041  HA  THR A 188      -9.538  24.373  30.663  1.00  0.00              
ATOM   3042  HB  THR A 188      -8.393  26.886  31.956  1.00  0.00              
ATOM   3043  HG1 THR A 188      -8.679  27.276  29.802  1.00  0.00              
ATOM   3044 1HG2 THR A 188      -6.205  25.787  31.625  1.00  0.00              
ATOM   3045 2HG2 THR A 188      -7.242  24.833  32.713  1.00  0.00              
ATOM   3046 3HG2 THR A 188      -7.027  24.330  31.020  1.00  0.00              
ATOM   3047  N   CYS A 189      -9.636  23.253  32.810  1.00  0.00              
ATOM   3048  CA  CYS A 189      -9.586  22.540  34.082  1.00  0.00              
ATOM   3049  C   CYS A 189      -8.300  21.736  34.210  1.00  0.00              
ATOM   3050  O   CYS A 189      -8.220  20.597  33.753  1.00  0.00              
ATOM   3051  CB  CYS A 189     -10.796  21.610  33.996  1.00  0.00              
ATOM   3052  SG  CYS A 189     -12.394  22.460  33.967  1.00  0.00              
ATOM   3053  H   CYS A 189      -9.614  22.726  31.949  1.00  0.00              
ATOM   3054  HA  CYS A 189      -9.707  23.191  34.947  1.00  0.00              
ATOM   3055 1HB  CYS A 189     -10.753  21.018  33.081  1.00  0.00              
ATOM   3056 2HB  CYS A 189     -10.822  20.947  34.860  1.00  0.00              
ATOM   3057  HG  CYS A 189     -12.473  22.649  35.281  1.00  0.00              
ATOM   3058  N   SER A 190      -7.293  22.335  34.838  1.00  0.00              
ATOM   3059  CA  SER A 190      -5.993  21.694  34.990  1.00  0.00              
ATOM   3060  C   SER A 190      -5.870  21.012  36.346  1.00  0.00              
ATOM   3061  O   SER A 190      -5.902  21.667  37.386  1.00  0.00              
ATOM   3062  CB  SER A 190      -4.884  22.711  34.809  1.00  0.00              
ATOM   3063  OG  SER A 190      -3.617  22.152  35.020  1.00  0.00              
ATOM   3064  H   SER A 190      -7.433  23.259  35.221  1.00  0.00              
ATOM   3065  HA  SER A 190      -5.767  20.981  34.195  1.00  0.00              
ATOM   3066 1HB  SER A 190      -4.933  23.104  33.793  1.00  0.00              
ATOM   3067 2HB  SER A 190      -5.035  23.523  35.519  1.00  0.00              
ATOM   3068  HG  SER A 190      -3.421  22.149  35.960  1.00  0.00              
ATOM   3069  N   PHE A 191      -5.730  19.689  36.327  1.00  0.00              
ATOM   3070  CA  PHE A 191      -5.528  18.923  37.551  1.00  0.00              
ATOM   3071  C   PHE A 191      -4.060  18.572  37.747  1.00  0.00              
ATOM   3072  O   PHE A 191      -3.552  17.628  37.142  1.00  0.00              
ATOM   3073  CB  PHE A 191      -6.374  17.649  37.529  1.00  0.00              
ATOM   3074  CG  PHE A 191      -7.854  17.903  37.568  1.00  0.00              
ATOM   3075  CD1 PHE A 191      -8.545  18.240  36.413  1.00  0.00              
ATOM   3076  CD2 PHE A 191      -8.559  17.807  38.759  1.00  0.00              
ATOM   3077  CE1 PHE A 191      -9.907  18.474  36.447  1.00  0.00              
ATOM   3078  CE2 PHE A 191      -9.920  18.040  38.795  1.00  0.00              
ATOM   3079  CZ  PHE A 191     -10.594  18.374  37.638  1.00  0.00              
ATOM   3080  H   PHE A 191      -5.763  19.204  35.442  1.00  0.00              
ATOM   3081  HA  PHE A 191      -5.822  19.522  38.415  1.00  0.00              
ATOM   3082 1HB  PHE A 191      -6.179  17.084  36.619  1.00  0.00              
ATOM   3083 2HB  PHE A 191      -6.143  17.030  38.396  1.00  0.00              
ATOM   3084  HD1 PHE A 191      -8.001  18.318  35.471  1.00  0.00              
ATOM   3085  HD2 PHE A 191      -8.027  17.544  39.673  1.00  0.00              
ATOM   3086  HE1 PHE A 191     -10.438  18.738  35.533  1.00  0.00              
ATOM   3087  HE2 PHE A 191     -10.463  17.960  39.738  1.00  0.00              
ATOM   3088  HZ  PHE A 191     -11.667  18.559  37.666  1.00  0.00              
ATOM   3089  N   HIS A 192      -3.381  19.339  38.593  1.00  0.00              
ATOM   3090  CA  HIS A 192      -1.924  19.326  38.639  1.00  0.00              
ATOM   3091  C   HIS A 192      -1.417  19.471  40.068  1.00  0.00              
ATOM   3092  O   HIS A 192      -2.168  19.846  40.970  1.00  0.00              
ATOM   3093  CB  HIS A 192      -1.345  20.439  37.762  1.00  0.00              
ATOM   3094  CG  HIS A 192      -1.745  21.816  38.193  1.00  0.00              
ATOM   3095  ND1 HIS A 192      -2.910  22.419  37.768  1.00  0.00              
ATOM   3096  CD2 HIS A 192      -1.137  22.707  39.011  1.00  0.00              
ATOM   3097  CE1 HIS A 192      -3.002  23.621  38.307  1.00  0.00              
ATOM   3098  NE2 HIS A 192      -1.939  23.820  39.064  1.00  0.00              
ATOM   3099  H   HIS A 192      -3.888  19.944  39.222  1.00  0.00              
ATOM   3100  HA  HIS A 192      -1.554  18.367  38.276  1.00  0.00              
ATOM   3101 1HB  HIS A 192      -0.254  20.411  37.787  1.00  0.00              
ATOM   3102 2HB  HIS A 192      -1.686  20.322  36.733  1.00  0.00              
ATOM   3103  HD2 HIS A 192      -0.204  22.678  39.576  1.00  0.00              
ATOM   3104  HE1 HIS A 192      -3.857  24.263  38.093  1.00  0.00              
ATOM   3105  HE2 HIS A 192      -1.738  24.653  39.601  1.00  0.00              
ATOM   3106  N   LYS A 193      -0.136  19.175  40.270  1.00  0.00              
ATOM   3107  CA  LYS A 193       0.483  19.310  41.583  1.00  0.00              
ATOM   3108  C   LYS A 193       0.865  20.757  41.866  1.00  0.00              
ATOM   3109  O   LYS A 193       1.524  21.406  41.053  1.00  0.00              
ATOM   3110  CB  LYS A 193       1.715  18.410  41.690  1.00  0.00              
ATOM   3111  CG  LYS A 193       2.414  18.457  43.043  1.00  0.00              
ATOM   3112  CD  LYS A 193       3.499  17.396  43.144  1.00  0.00              
ATOM   3113  CE  LYS A 193       4.329  17.568  44.407  1.00  0.00              
ATOM   3114  NZ  LYS A 193       5.514  16.669  44.423  1.00  0.00              
ATOM   3115  H   LYS A 193       0.421  18.850  39.493  1.00  0.00              
ATOM   3116  HA  LYS A 193      -0.226  19.018  42.358  1.00  0.00              
ATOM   3117 1HB  LYS A 193       1.386  17.391  41.487  1.00  0.00              
ATOM   3118 2HB  LYS A 193       2.411  18.727  40.912  1.00  0.00              
ATOM   3119 1HG  LYS A 193       2.858  19.445  43.169  1.00  0.00              
ATOM   3120 2HG  LYS A 193       1.671  18.293  43.823  1.00  0.00              
ATOM   3121 1HD  LYS A 193       3.024  16.414  43.151  1.00  0.00              
ATOM   3122 2HD  LYS A 193       4.147  17.477  42.271  1.00  0.00              
ATOM   3123 1HE  LYS A 193       4.659  18.605  44.459  1.00  0.00              
ATOM   3124 2HE  LYS A 193       3.695  17.346  45.265  1.00  0.00              
ATOM   3125 1HZ  LYS A 193       6.035  16.814  45.275  1.00  0.00              
ATOM   3126 2HZ  LYS A 193       5.209  15.707  44.376  1.00  0.00              
ATOM   3127 3HZ  LYS A 193       6.103  16.874  43.627  1.00  0.00              
ATOM   3128  N   TYR A 194       0.448  21.256  43.025  1.00  0.00              
ATOM   3129  CA  TYR A 194       0.707  22.642  43.399  1.00  0.00              
ATOM   3130  C   TYR A 194       1.678  22.723  44.569  1.00  0.00              
ATOM   3131  O   TYR A 194       1.367  22.294  45.678  1.00  0.00              
ATOM   3132  CB  TYR A 194      -0.601  23.354  43.752  1.00  0.00              
ATOM   3133  CG  TYR A 194      -0.422  24.802  44.151  1.00  0.00              
ATOM   3134  CD1 TYR A 194      -0.229  25.786  43.194  1.00  0.00              
ATOM   3135  CD2 TYR A 194      -0.451  25.179  45.485  1.00  0.00              
ATOM   3136  CE1 TYR A 194      -0.064  27.110  43.553  1.00  0.00              
ATOM   3137  CE2 TYR A 194      -0.288  26.501  45.856  1.00  0.00              
ATOM   3138  CZ  TYR A 194      -0.095  27.463  44.886  1.00  0.00              
ATOM   3139  OH  TYR A 194       0.066  28.780  45.251  1.00  0.00              
ATOM   3140  H   TYR A 194      -0.059  20.662  43.663  1.00  0.00              
ATOM   3141  HA  TYR A 194       1.176  23.168  42.567  1.00  0.00              
ATOM   3142 1HB  TYR A 194      -1.247  23.296  42.875  1.00  0.00              
ATOM   3143 2HB  TYR A 194      -1.056  22.803  44.575  1.00  0.00              
ATOM   3144  HD1 TYR A 194      -0.205  25.500  42.142  1.00  0.00              
ATOM   3145  HD2 TYR A 194      -0.603  24.414  46.246  1.00  0.00              
ATOM   3146  HE1 TYR A 194       0.088  27.873  42.790  1.00  0.00              
ATOM   3147  HE2 TYR A 194      -0.311  26.778  46.910  1.00  0.00              
ATOM   3148  HH  TYR A 194      -0.149  28.944  46.172  1.00  0.00              
ATOM   3149  N   GLY A 195       2.857  23.283  44.314  1.00  0.00              
ATOM   3150  CA  GLY A 195       3.885  23.404  45.340  1.00  0.00              
ATOM   3151  C   GLY A 195       4.883  22.255  45.259  1.00  0.00              
ATOM   3152  O   GLY A 195       4.507  21.111  45.006  1.00  0.00              
ATOM   3153  H   GLY A 195       3.046  23.631  43.386  1.00  0.00              
ATOM   3154 1HA  GLY A 195       4.417  24.346  45.203  1.00  0.00              
ATOM   3155 2HA  GLY A 195       3.412  23.395  46.320  1.00  0.00              
ATOM   3156  N   ASP A 196       6.156  22.569  45.475  1.00  0.00              
ATOM   3157  CA  ASP A 196       7.212  21.564  45.417  1.00  0.00              
ATOM   3158  C   ASP A 196       7.202  20.831  44.083  1.00  0.00              
ATOM   3159  O   ASP A 196       7.519  19.644  44.014  1.00  0.00              
ATOM   3160  CB  ASP A 196       7.065  20.566  46.567  1.00  0.00              
ATOM   3161  CG  ASP A 196       7.188  21.182  47.954  1.00  0.00              
ATOM   3162  OD1 ASP A 196       8.150  21.873  48.194  1.00  0.00              
ATOM   3163  OD2 ASP A 196       6.249  21.088  48.709  1.00  0.00              
ATOM   3164  H   ASP A 196       6.399  23.526  45.684  1.00  0.00              
ATOM   3165  HA  ASP A 196       8.186  22.048  45.499  1.00  0.00              
ATOM   3166 1HB  ASP A 196       6.153  19.971  46.514  1.00  0.00              
ATOM   3167 2HB  ASP A 196       7.928  19.927  46.377  1.00  0.00              
ATOM   3168  N   PHE A 197       6.836  21.544  43.022  1.00  0.00              
ATOM   3169  CA  PHE A 197       6.741  20.951  41.696  1.00  0.00              
ATOM   3170  C   PHE A 197       6.684  22.022  40.616  1.00  0.00              
ATOM   3171  O   PHE A 197       6.074  23.075  40.804  1.00  0.00              
ATOM   3172  CB  PHE A 197       5.513  20.045  41.603  1.00  0.00              
ATOM   3173  CG  PHE A 197       5.442  19.249  40.330  1.00  0.00              
ATOM   3174  CD1 PHE A 197       6.174  18.081  40.184  1.00  0.00              
ATOM   3175  CD2 PHE A 197       4.645  19.670  39.273  1.00  0.00              
ATOM   3176  CE1 PHE A 197       6.110  17.349  39.014  1.00  0.00              
ATOM   3177  CE2 PHE A 197       4.579  18.939  38.103  1.00  0.00              
ATOM   3178  CZ  PHE A 197       5.313  17.778  37.974  1.00  0.00              
ATOM   3179  H   PHE A 197       6.618  22.523  43.142  1.00  0.00              
ATOM   3180  HA  PHE A 197       7.632  20.352  41.492  1.00  0.00              
ATOM   3181 1HB  PHE A 197       5.513  19.325  42.421  1.00  0.00              
ATOM   3182 2HB  PHE A 197       4.603  20.643  41.648  1.00  0.00              
ATOM   3183  HD1 PHE A 197       6.804  17.741  41.007  1.00  0.00              
ATOM   3184  HD2 PHE A 197       4.065  20.588  39.376  1.00  0.00              
ATOM   3185  HE1 PHE A 197       6.691  16.433  38.913  1.00  0.00              
ATOM   3186  HE2 PHE A 197       3.949  19.279  37.281  1.00  0.00              
ATOM   3187  HZ  PHE A 197       5.263  17.203  37.050  1.00  0.00              
ATOM   3188  N   PHE A 198       7.323  21.749  39.483  1.00  0.00              
ATOM   3189  CA  PHE A 198       7.364  22.697  38.377  1.00  0.00              
ATOM   3190  C   PHE A 198       5.960  23.056  37.905  1.00  0.00              
ATOM   3191  O   PHE A 198       5.204  22.188  37.467  1.00  0.00              
ATOM   3192  CB  PHE A 198       8.180  22.127  37.216  1.00  0.00              
ATOM   3193  CG  PHE A 198       8.170  22.991  35.987  1.00  0.00              
ATOM   3194  CD1 PHE A 198       8.780  24.237  35.992  1.00  0.00              
ATOM   3195  CD2 PHE A 198       7.550  22.560  34.824  1.00  0.00              
ATOM   3196  CE1 PHE A 198       8.771  25.032  34.862  1.00  0.00              
ATOM   3197  CE2 PHE A 198       7.541  23.353  33.692  1.00  0.00              
ATOM   3198  CZ  PHE A 198       8.152  24.590  33.712  1.00  0.00              
ATOM   3199  H   PHE A 198       7.793  20.859  39.385  1.00  0.00              
ATOM   3200  HA  PHE A 198       7.825  23.630  38.708  1.00  0.00              
ATOM   3201 1HB  PHE A 198       9.223  22.016  37.510  1.00  0.00              
ATOM   3202 2HB  PHE A 198       7.782  21.158  36.919  1.00  0.00              
ATOM   3203  HD1 PHE A 198       9.271  24.586  36.901  1.00  0.00              
ATOM   3204  HD2 PHE A 198       7.067  21.583  34.808  1.00  0.00              
ATOM   3205  HE1 PHE A 198       9.254  26.009  34.880  1.00  0.00              
ATOM   3206  HE2 PHE A 198       7.051  23.002  32.784  1.00  0.00              
ATOM   3207  HZ  PHE A 198       8.144  25.217  32.821  1.00  0.00              
ATOM   3208  N   PRO A 199       5.362  23.874  37.477  1.00  0.00              
ATOM   3209  CA  PRO A 199       5.877  25.207  37.758  1.00  0.00              
ATOM   3210  C   PRO A 199       5.663  25.585  39.218  1.00  0.00              
ATOM   3211  O   PRO A 199       6.428  26.363  39.787  1.00  0.00              
ATOM   3212  CB  PRO A 199       5.094  26.118  36.806  1.00  0.00              
ATOM   3213  CG  PRO A 199       3.804  25.404  36.586  1.00  0.00              
ATOM   3214  CD  PRO A 199       4.150  23.939  36.609  1.00  0.00              
ATOM   3215  HA  PRO A 199       6.964  25.289  37.600  1.00  0.00              
ATOM   3216 1HB  PRO A 199       4.929  27.113  37.245  1.00  0.00              
ATOM   3217 2HB  PRO A 199       5.633  26.269  35.859  1.00  0.00              
ATOM   3218 1HG  PRO A 199       3.074  25.651  37.371  1.00  0.00              
ATOM   3219 2HG  PRO A 199       3.352  25.689  35.625  1.00  0.00              
ATOM   3220 1HD  PRO A 199       3.336  23.327  37.025  1.00  0.00              
ATOM   3221 2HD  PRO A 199       4.366  23.547  35.605  1.00  0.00              
ATOM   3222  N   GLY A 200       4.616  25.029  39.821  1.00  0.00              
ATOM   3223  CA  GLY A 200       4.267  25.348  41.201  1.00  0.00              
ATOM   3224  C   GLY A 200       3.193  26.427  41.258  1.00  0.00              
ATOM   3225  O   GLY A 200       3.070  27.139  42.255  1.00  0.00              
ATOM   3226  H   GLY A 200       4.050  24.366  39.310  1.00  0.00              
ATOM   3227 1HA  GLY A 200       3.893  24.449  41.690  1.00  0.00              
ATOM   3228 2HA  GLY A 200       5.154  25.702  41.720  1.00  0.00              
ATOM   3229  N   THR A 201       2.419  26.544  40.185  1.00  0.00              
ATOM   3230  CA  THR A 201       1.368  27.553  40.102  1.00  0.00              
ATOM   3231  C   THR A 201       0.019  26.918  39.797  1.00  0.00              
ATOM   3232  O   THR A 201      -0.086  25.702  39.635  1.00  0.00              
ATOM   3233  CB  THR A 201       1.681  28.609  39.028  1.00  0.00              
ATOM   3234  OG1 THR A 201       1.738  27.983  37.740  1.00  0.00              
ATOM   3235  CG2 THR A 201       3.013  29.288  39.316  1.00  0.00              
ATOM   3236  H   THR A 201       2.561  25.917  39.405  1.00  0.00              
ATOM   3237  HA  THR A 201       1.262  28.053  41.066  1.00  0.00              
ATOM   3238  HB  THR A 201       0.887  29.356  39.023  1.00  0.00              
ATOM   3239  HG1 THR A 201       0.910  27.527  37.570  1.00  0.00              
ATOM   3240 1HG2 THR A 201       3.215  30.032  38.547  1.00  0.00              
ATOM   3241 2HG2 THR A 201       2.968  29.776  40.290  1.00  0.00              
ATOM   3242 3HG2 THR A 201       3.806  28.544  39.319  1.00  0.00              
ATOM   3243  N   GLY A 202      -1.014  27.750  39.713  1.00  0.00              
ATOM   3244  CA  GLY A 202      -2.356  27.277  39.391  1.00  0.00              
ATOM   3245  C   GLY A 202      -3.089  26.806  40.639  1.00  0.00              
ATOM   3246  O   GLY A 202      -3.463  25.640  40.750  1.00  0.00              
ATOM   3247  H   GLY A 202      -0.867  28.734  39.880  1.00  0.00              
ATOM   3248 1HA  GLY A 202      -2.919  28.089  38.932  1.00  0.00              
ATOM   3249 2HA  GLY A 202      -2.279  26.446  38.690  1.00  0.00              
ATOM   3250  N   GLU A 203      -3.291  27.723  41.580  1.00  0.00              
ATOM   3251  CA  GLU A 203      -4.146  27.463  42.733  1.00  0.00              
ATOM   3252  C   GLU A 203      -5.608  27.743  42.408  1.00  0.00              
ATOM   3253  O   GLU A 203      -5.916  28.559  41.540  1.00  0.00              
ATOM   3254  CB  GLU A 203      -3.703  28.304  43.932  1.00  0.00              
ATOM   3255  CG  GLU A 203      -4.365  27.924  45.247  1.00  0.00              
ATOM   3256  CD  GLU A 203      -3.752  28.665  46.403  1.00  0.00              
ATOM   3257  OE1 GLU A 203      -2.867  29.454  46.174  1.00  0.00              
ATOM   3258  OE2 GLU A 203      -4.242  28.527  47.499  1.00  0.00              
ATOM   3259  H   GLU A 203      -2.841  28.623  41.496  1.00  0.00              
ATOM   3260  HA  GLU A 203      -4.087  26.409  43.006  1.00  0.00              
ATOM   3261 1HB  GLU A 203      -2.622  28.186  44.022  1.00  0.00              
ATOM   3262 2HB  GLU A 203      -3.937  29.343  43.694  1.00  0.00              
ATOM   3263 1HG  GLU A 203      -5.444  28.079  45.250  1.00  0.00              
ATOM   3264 2HG  GLU A 203      -4.152  26.861  45.343  1.00  0.00              
ATOM   3265  N   LEU A 204      -6.507  27.062  43.111  1.00  0.00              
ATOM   3266  CA  LEU A 204      -7.938  27.210  42.873  1.00  0.00              
ATOM   3267  C   LEU A 204      -8.379  28.657  43.051  1.00  0.00              
ATOM   3268  O   LEU A 204      -9.430  29.061  42.554  1.00  0.00              
ATOM   3269  CB  LEU A 204      -8.730  26.292  43.813  1.00  0.00              
ATOM   3270  CG  LEU A 204      -8.646  26.653  45.301  1.00  0.00              
ATOM   3271  CD1 LEU A 204      -9.766  27.616  45.670  1.00  0.00              
ATOM   3272  CD2 LEU A 204      -8.728  25.385  46.138  1.00  0.00              
ATOM   3273  H   LEU A 204      -6.190  26.426  43.829  1.00  0.00              
ATOM   3274  HA  LEU A 204      -8.167  26.941  41.844  1.00  0.00              
ATOM   3275 1HB  LEU A 204      -9.734  26.480  43.440  1.00  0.00              
ATOM   3276 2HB  LEU A 204      -8.475  25.243  43.661  1.00  0.00              
ATOM   3277  HG  LEU A 204      -7.667  27.101  45.472  1.00  0.00              
ATOM   3278 1HD1 LEU A 204      -9.699  27.867  46.729  1.00  0.00              
ATOM   3279 2HD1 LEU A 204      -9.675  28.525  45.076  1.00  0.00              
ATOM   3280 3HD1 LEU A 204     -10.729  27.146  45.469  1.00  0.00              
ATOM   3281 1HD2 LEU A 204      -8.667  25.642  47.196  1.00  0.00              
ATOM   3282 2HD2 LEU A 204      -9.673  24.879  45.940  1.00  0.00              
ATOM   3283 3HD2 LEU A 204      -7.901  24.723  45.879  1.00  0.00              
ATOM   3284  N   LYS A 205      -7.569  29.434  43.762  1.00  0.00              
ATOM   3285  CA  LYS A 205      -7.843  30.853  43.954  1.00  0.00              
ATOM   3286  C   LYS A 205      -7.776  31.611  42.636  1.00  0.00              
ATOM   3287  O   LYS A 205      -8.464  32.615  42.450  1.00  0.00              
ATOM   3288  CB  LYS A 205      -6.860  31.456  44.959  1.00  0.00              
ATOM   3289  CG  LYS A 205      -7.053  30.980  46.392  1.00  0.00              
ATOM   3290  CD  LYS A 205      -6.040  31.620  47.329  1.00  0.00              
ATOM   3291  CE  LYS A 205      -6.226  31.137  48.760  1.00  0.00              
ATOM   3292  NZ  LYS A 205      -5.216  31.725  49.682  1.00  0.00              
ATOM   3293  H   LYS A 205      -6.742  29.032  44.180  1.00  0.00              
ATOM   3294  HA  LYS A 205      -8.855  30.984  44.337  1.00  0.00              
ATOM   3295 1HB  LYS A 205      -5.857  31.193  44.621  1.00  0.00              
ATOM   3296 2HB  LYS A 205      -6.984  32.539  44.917  1.00  0.00              
ATOM   3297 1HG  LYS A 205      -8.062  31.243  46.711  1.00  0.00              
ATOM   3298 2HG  LYS A 205      -6.936  29.896  46.416  1.00  0.00              
ATOM   3299 1HD  LYS A 205      -5.038  31.362  46.985  1.00  0.00              
ATOM   3300 2HD  LYS A 205      -6.168  32.702  47.293  1.00  0.00              
ATOM   3301 1HE  LYS A 205      -7.225  31.420  49.089  1.00  0.00              
ATOM   3302 2HE  LYS A 205      -6.136  30.051  48.769  1.00  0.00              
ATOM   3303 1HZ  LYS A 205      -5.374  31.380  50.618  1.00  0.00              
ATOM   3304 2HZ  LYS A 205      -4.290  31.462  49.378  1.00  0.00              
ATOM   3305 3HZ  LYS A 205      -5.300  32.732  49.675  1.00  0.00              
ATOM   3306  N   ASP A 206      -6.943  31.125  41.722  1.00  0.00              
ATOM   3307  CA  ASP A 206      -6.838  31.713  40.391  1.00  0.00              
ATOM   3308  C   ASP A 206      -7.952  31.218  39.479  1.00  0.00              
ATOM   3309  O   ASP A 206      -7.947  30.066  39.044  1.00  0.00              
ATOM   3310  CB  ASP A 206      -5.475  31.398  39.772  1.00  0.00              
ATOM   3311  CG  ASP A 206      -5.236  32.042  38.412  1.00  0.00              
ATOM   3312  OD1 ASP A 206      -6.147  32.646  37.895  1.00  0.00              
ATOM   3313  OD2 ASP A 206      -4.110  32.063  37.976  1.00  0.00              
ATOM   3314  H   ASP A 206      -6.368  30.328  41.954  1.00  0.00              
ATOM   3315  HA  ASP A 206      -6.949  32.796  40.456  1.00  0.00              
ATOM   3316 1HB  ASP A 206      -4.636  31.622  40.431  1.00  0.00              
ATOM   3317 2HB  ASP A 206      -5.564  30.318  39.650  1.00  0.00              
ATOM   3318  N   ILE A 207      -8.910  32.094  39.194  1.00  0.00              
ATOM   3319  CA  ILE A 207     -10.132  31.696  38.505  1.00  0.00              
ATOM   3320  C   ILE A 207     -10.105  32.123  37.043  1.00  0.00              
ATOM   3321  O   ILE A 207     -10.892  31.639  36.231  1.00  0.00              
ATOM   3322  CB  ILE A 207     -11.381  32.291  39.180  1.00  0.00              
ATOM   3323  CG1 ILE A 207     -11.351  33.820  39.105  1.00  0.00              
ATOM   3324  CG2 ILE A 207     -11.476  31.828  40.627  1.00  0.00              
ATOM   3325  CD1 ILE A 207     -12.639  34.478  39.543  1.00  0.00              
ATOM   3326  H   ILE A 207      -8.786  33.060  39.460  1.00  0.00              
ATOM   3327  HA  ILE A 207     -10.221  30.612  38.476  1.00  0.00              
ATOM   3328  HB  ILE A 207     -12.268  31.967  38.636  1.00  0.00              
ATOM   3329 1HG1 ILE A 207     -10.535  34.161  39.740  1.00  0.00              
ATOM   3330 2HG1 ILE A 207     -11.140  34.089  38.069  1.00  0.00              
ATOM   3331 1HG2 ILE A 207     -12.363  32.258  41.089  1.00  0.00              
ATOM   3332 2HG2 ILE A 207     -11.542  30.742  40.656  1.00  0.00              
ATOM   3333 3HG2 ILE A 207     -10.589  32.153  41.171  1.00  0.00              
ATOM   3334 1HD1 ILE A 207     -12.542  35.561  39.462  1.00  0.00              
ATOM   3335 2HD1 ILE A 207     -13.458  34.140  38.907  1.00  0.00              
ATOM   3336 3HD1 ILE A 207     -12.851  34.212  40.578  1.00  0.00              
ATOM   3337  N   GLY A 208      -9.194  33.032  36.715  1.00  0.00              
ATOM   3338  CA  GLY A 208      -9.186  33.669  35.404  1.00  0.00              
ATOM   3339  C   GLY A 208      -9.323  35.182  35.525  1.00  0.00              
ATOM   3340  O   GLY A 208      -9.266  35.733  36.623  1.00  0.00              
ATOM   3341  H   GLY A 208      -8.489  33.288  37.391  1.00  0.00              
ATOM   3342 1HA  GLY A 208      -8.248  33.437  34.900  1.00  0.00              
ATOM   3343 2HA  GLY A 208     -10.017  33.284  34.815  1.00  0.00              
ATOM   3344  N   ALA A 209      -9.504  35.848  34.389  1.00  0.00              
ATOM   3345  CA  ALA A 209      -9.643  37.299  34.366  1.00  0.00              
ATOM   3346  C   ALA A 209     -10.580  37.745  33.252  1.00  0.00              
ATOM   3347  O   ALA A 209     -10.751  37.045  32.253  1.00  0.00              
ATOM   3348  CB  ALA A 209      -8.280  37.958  34.212  1.00  0.00              
ATOM   3349  H   ALA A 209      -9.548  35.335  33.520  1.00  0.00              
ATOM   3350  HA  ALA A 209     -10.083  37.624  35.310  1.00  0.00              
ATOM   3351 1HB  ALA A 209      -8.402  39.042  34.196  1.00  0.00              
ATOM   3352 2HB  ALA A 209      -7.643  37.677  35.051  1.00  0.00              
ATOM   3353 3HB  ALA A 209      -7.821  37.631  33.281  1.00  0.00              
ATOM   3354  N   GLY A 210     -11.187  38.915  33.429  1.00  0.00              
ATOM   3355  CA  GLY A 210     -12.094  39.465  32.429  1.00  0.00              
ATOM   3356  C   GLY A 210     -13.332  38.593  32.266  1.00  0.00              
ATOM   3357  O   GLY A 210     -14.078  38.374  33.221  1.00  0.00              
ATOM   3358  H   GLY A 210     -11.016  39.434  34.277  1.00  0.00              
ATOM   3359 1HA  GLY A 210     -12.402  40.464  32.738  1.00  0.00              
ATOM   3360 2HA  GLY A 210     -11.575  39.526  31.472  1.00  0.00              
ATOM   3361  N   ARG A 211     -13.546  38.097  31.052  1.00  0.00              
ATOM   3362  CA  ARG A 211     -14.647  37.182  30.781  1.00  0.00              
ATOM   3363  C   ARG A 211     -14.249  35.740  31.072  1.00  0.00              
ATOM   3364  O   ARG A 211     -15.073  34.829  30.994  1.00  0.00              
ATOM   3365  CB  ARG A 211     -15.188  37.335  29.368  1.00  0.00              
ATOM   3366  CG  ARG A 211     -15.857  38.671  29.081  1.00  0.00              
ATOM   3367  CD  ARG A 211     -16.384  38.807  27.698  1.00  0.00              
ATOM   3368  NE  ARG A 211     -17.443  37.871  27.362  1.00  0.00              
ATOM   3369  CZ  ARG A 211     -18.138  37.884  26.208  1.00  0.00              
ATOM   3370  NH1 ARG A 211     -17.916  38.802  25.294  1.00  0.00              
ATOM   3371  NH2 ARG A 211     -19.068  36.962  26.027  1.00  0.00              
ATOM   3372  H   ARG A 211     -12.930  38.363  30.297  1.00  0.00              
ATOM   3373  HA  ARG A 211     -15.487  37.410  31.438  1.00  0.00              
ATOM   3374 1HB  ARG A 211     -14.346  37.202  28.690  1.00  0.00              
ATOM   3375 2HB  ARG A 211     -15.909  36.533  29.213  1.00  0.00              
ATOM   3376 1HG  ARG A 211     -16.691  38.796  29.771  1.00  0.00              
ATOM   3377 2HG  ARG A 211     -15.129  39.465  29.244  1.00  0.00              
ATOM   3378 1HD  ARG A 211     -16.783  39.812  27.570  1.00  0.00              
ATOM   3379 2HD  ARG A 211     -15.568  38.646  26.992  1.00  0.00              
ATOM   3380  HE  ARG A 211     -17.817  37.099  27.899  1.00  0.00              
ATOM   3381 1HH1 ARG A 211     -17.215  39.510  25.453  1.00  0.00              
ATOM   3382 2HH1 ARG A 211     -18.448  38.794  24.434  1.00  0.00              
ATOM   3383 1HH2 ARG A 211     -19.239  36.273  26.748  1.00  0.00              
ATOM   3384 2HH2 ARG A 211     -19.603  36.949  25.172  1.00  0.00              
ATOM   3385  N   GLY A 212     -12.979  35.539  31.408  1.00  0.00              
ATOM   3386  CA  GLY A 212     -12.458  34.203  31.673  1.00  0.00              
ATOM   3387  C   GLY A 212     -12.472  33.894  33.165  1.00  0.00              
ATOM   3388  O   GLY A 212     -11.932  32.879  33.603  1.00  0.00              
ATOM   3389  H   GLY A 212     -12.357  36.332  31.479  1.00  0.00              
ATOM   3390 1HA  GLY A 212     -13.077  33.471  31.153  1.00  0.00              
ATOM   3391 2HA  GLY A 212     -11.435  34.139  31.306  1.00  0.00              
ATOM   3392  N   LYS A 213     -13.094  34.775  33.941  1.00  0.00              
ATOM   3393  CA  LYS A 213     -13.261  34.551  35.372  1.00  0.00              
ATOM   3394  C   LYS A 213     -14.152  33.345  35.639  1.00  0.00              
ATOM   3395  O   LYS A 213     -15.262  33.252  35.117  1.00  0.00              
ATOM   3396  CB  LYS A 213     -13.845  35.795  36.043  1.00  0.00              
ATOM   3397  CG  LYS A 213     -12.889  36.979  36.114  1.00  0.00              
ATOM   3398  CD  LYS A 213     -13.507  38.145  36.871  1.00  0.00              
ATOM   3399  CE  LYS A 213     -12.544  39.319  36.964  1.00  0.00              
ATOM   3400  NZ  LYS A 213     -13.126  40.458  37.724  1.00  0.00              
ATOM   3401  H   LYS A 213     -13.459  35.622  33.530  1.00  0.00              
ATOM   3402  HA  LYS A 213     -12.295  34.331  35.827  1.00  0.00              
ATOM   3403 1HB  LYS A 213     -14.732  36.078  35.477  1.00  0.00              
ATOM   3404 2HB  LYS A 213     -14.137  35.506  37.053  1.00  0.00              
ATOM   3405 1HG  LYS A 213     -11.977  36.659  36.619  1.00  0.00              
ATOM   3406 2HG  LYS A 213     -12.651  37.291  35.098  1.00  0.00              
ATOM   3407 1HD  LYS A 213     -14.413  38.457  36.350  1.00  0.00              
ATOM   3408 2HD  LYS A 213     -13.766  37.809  37.875  1.00  0.00              
ATOM   3409 1HE  LYS A 213     -11.636  38.979  37.459  1.00  0.00              
ATOM   3410 2HE  LYS A 213     -12.305  39.644  35.951  1.00  0.00              
ATOM   3411 1HZ  LYS A 213     -12.457  41.214  37.762  1.00  0.00              
ATOM   3412 2HZ  LYS A 213     -13.968  40.775  37.265  1.00  0.00              
ATOM   3413 3HZ  LYS A 213     -13.348  40.157  38.663  1.00  0.00              
ATOM   3414  N   TYR A 214     -13.658  32.420  36.457  1.00  0.00              
ATOM   3415  CA  TYR A 214     -14.346  31.157  36.690  1.00  0.00              
ATOM   3416  C   TYR A 214     -14.403  30.318  35.419  1.00  0.00              
ATOM   3417  O   TYR A 214     -15.286  29.476  35.259  1.00  0.00              
ATOM   3418  CB  TYR A 214     -15.761  31.406  37.218  1.00  0.00              
ATOM   3419  CG  TYR A 214     -15.810  32.292  38.443  1.00  0.00              
ATOM   3420  CD1 TYR A 214     -16.357  33.564  38.381  1.00  0.00              
ATOM   3421  CD2 TYR A 214     -15.309  31.851  39.659  1.00  0.00              
ATOM   3422  CE1 TYR A 214     -16.404  34.378  39.496  1.00  0.00              
ATOM   3423  CE2 TYR A 214     -15.351  32.655  40.782  1.00  0.00              
ATOM   3424  CZ  TYR A 214     -15.900  33.919  40.697  1.00  0.00              
ATOM   3425  OH  TYR A 214     -15.945  34.724  41.812  1.00  0.00              
ATOM   3426  H   TYR A 214     -12.782  32.599  36.929  1.00  0.00              
ATOM   3427  HA  TYR A 214     -13.799  30.568  37.427  1.00  0.00              
ATOM   3428 1HB  TYR A 214     -16.328  31.870  36.411  1.00  0.00              
ATOM   3429 2HB  TYR A 214     -16.192  30.434  37.455  1.00  0.00              
ATOM   3430  HD1 TYR A 214     -16.753  33.921  37.430  1.00  0.00              
ATOM   3431  HD2 TYR A 214     -14.877  30.853  39.719  1.00  0.00              
ATOM   3432  HE1 TYR A 214     -16.838  35.376  39.433  1.00  0.00              
ATOM   3433  HE2 TYR A 214     -14.951  32.291  41.728  1.00  0.00              
ATOM   3434  HH  TYR A 214     -15.569  34.307  42.591  1.00  0.00              
ATOM   3435  N   TYR A 215     -13.456  30.554  34.517  1.00  0.00              
ATOM   3436  CA  TYR A 215     -13.302  29.720  33.332  1.00  0.00              
ATOM   3437  C   TYR A 215     -11.870  29.219  33.193  1.00  0.00              
ATOM   3438  O   TYR A 215     -11.521  28.574  32.204  1.00  0.00              
ATOM   3439  CB  TYR A 215     -13.713  30.494  32.077  1.00  0.00              
ATOM   3440  CG  TYR A 215     -15.180  30.862  32.036  1.00  0.00              
ATOM   3441  CD1 TYR A 215     -15.603  32.141  32.363  1.00  0.00              
ATOM   3442  CD2 TYR A 215     -16.137  29.927  31.668  1.00  0.00              
ATOM   3443  CE1 TYR A 215     -16.941  32.482  32.327  1.00  0.00              
ATOM   3444  CE2 TYR A 215     -17.478  30.257  31.628  1.00  0.00              
ATOM   3445  CZ  TYR A 215     -17.876  31.537  31.959  1.00  0.00              
ATOM   3446  OH  TYR A 215     -19.210  31.871  31.921  1.00  0.00              
ATOM   3447  H   TYR A 215     -12.827  31.333  34.657  1.00  0.00              
ATOM   3448  HA  TYR A 215     -13.934  28.835  33.418  1.00  0.00              
ATOM   3449 1HB  TYR A 215     -13.110  31.402  32.046  1.00  0.00              
ATOM   3450 2HB  TYR A 215     -13.471  29.867  31.219  1.00  0.00              
ATOM   3451  HD1 TYR A 215     -14.859  32.883  32.654  1.00  0.00              
ATOM   3452  HD2 TYR A 215     -15.815  28.919  31.407  1.00  0.00              
ATOM   3453  HE1 TYR A 215     -17.260  33.491  32.588  1.00  0.00              
ATOM   3454  HE2 TYR A 215     -18.215  29.509  31.336  1.00  0.00              
ATOM   3455  HH  TYR A 215     -19.773  31.141  31.650  1.00  0.00              
ATOM   3456  N   ALA A 216     -11.045  29.521  34.189  1.00  0.00              
ATOM   3457  CA  ALA A 216      -9.694  28.974  34.259  1.00  0.00              
ATOM   3458  C   ALA A 216      -9.493  28.163  35.533  1.00  0.00              
ATOM   3459  O   ALA A 216      -8.772  28.581  36.437  1.00  0.00              
ATOM   3460  CB  ALA A 216      -8.665  30.089  34.168  1.00  0.00              
ATOM   3461  H   ALA A 216     -11.360  30.144  34.917  1.00  0.00              
ATOM   3462  HA  ALA A 216      -9.549  28.295  33.416  1.00  0.00              
ATOM   3463 1HB  ALA A 216      -7.663  29.664  34.220  1.00  0.00              
ATOM   3464 2HB  ALA A 216      -8.784  30.619  33.222  1.00  0.00              
ATOM   3465 3HB  ALA A 216      -8.808  30.783  34.993  1.00  0.00              
ATOM   3466  N   VAL A 217     -10.134  27.002  35.598  1.00  0.00              
ATOM   3467  CA  VAL A 217     -10.104  26.175  36.798  1.00  0.00              
ATOM   3468  C   VAL A 217      -8.716  25.590  37.029  1.00  0.00              
ATOM   3469  O   VAL A 217      -8.181  24.881  36.176  1.00  0.00              
ATOM   3470  CB  VAL A 217     -11.127  25.026  36.717  1.00  0.00              
ATOM   3471  CG1 VAL A 217     -11.008  24.120  37.934  1.00  0.00              
ATOM   3472  CG2 VAL A 217     -12.540  25.579  36.604  1.00  0.00              
ATOM   3473  H   VAL A 217     -10.658  26.682  34.794  1.00  0.00              
ATOM   3474  HA  VAL A 217     -10.310  26.765  37.691  1.00  0.00              
ATOM   3475  HB  VAL A 217     -10.940  24.447  35.812  1.00  0.00              
ATOM   3476 1HG1 VAL A 217     -11.738  23.314  37.860  1.00  0.00              
ATOM   3477 2HG1 VAL A 217     -10.003  23.697  37.974  1.00  0.00              
ATOM   3478 3HG1 VAL A 217     -11.196  24.698  38.839  1.00  0.00              
ATOM   3479 1HG2 VAL A 217     -13.251  24.753  36.548  1.00  0.00              
ATOM   3480 2HG2 VAL A 217     -12.762  26.190  37.478  1.00  0.00              
ATOM   3481 3HG2 VAL A 217     -12.622  26.189  35.704  1.00  0.00              
ATOM   3482  N   ASN A 218      -8.138  25.892  38.186  1.00  0.00              
ATOM   3483  CA  ASN A 218      -6.806  25.406  38.526  1.00  0.00              
ATOM   3484  C   ASN A 218      -6.831  24.581  39.806  1.00  0.00              
ATOM   3485  O   ASN A 218      -6.967  25.123  40.903  1.00  0.00              
ATOM   3486  CB  ASN A 218      -5.816  26.548  38.657  1.00  0.00              
ATOM   3487  CG  ASN A 218      -5.577  27.292  37.374  1.00  0.00              
ATOM   3488  OD1 ASN A 218      -4.948  26.779  36.442  1.00  0.00              
ATOM   3489  ND2 ASN A 218      -6.003  28.530  37.350  1.00  0.00              
ATOM   3490  H   ASN A 218      -8.633  26.472  38.848  1.00  0.00              
ATOM   3491  HA  ASN A 218      -6.441  24.746  37.739  1.00  0.00              
ATOM   3492 1HB  ASN A 218      -5.895  27.265  39.477  1.00  0.00              
ATOM   3493 2HB  ASN A 218      -4.972  25.881  38.838  1.00  0.00              
ATOM   3494 1HD2 ASN A 218      -5.880  29.087  36.527  1.00  0.00              
ATOM   3495 2HD2 ASN A 218      -6.454  28.919  38.153  1.00  0.00              
ATOM   3496  N   VAL A 219      -6.697  23.266  39.660  1.00  0.00              
ATOM   3497  CA  VAL A 219      -6.871  22.350  40.779  1.00  0.00              
ATOM   3498  C   VAL A 219      -5.530  21.961  41.388  1.00  0.00              
ATOM   3499  O   VAL A 219      -4.747  21.234  40.778  1.00  0.00              
ATOM   3500  CB  VAL A 219      -7.620  21.073  40.352  1.00  0.00              
ATOM   3501  CG1 VAL A 219      -7.770  20.124  41.531  1.00  0.00              
ATOM   3502  CG2 VAL A 219      -8.982  21.422  39.774  1.00  0.00              
ATOM   3503  H   VAL A 219      -6.467  22.894  38.748  1.00  0.00              
ATOM   3504  HA  VAL A 219      -7.423  22.819  41.595  1.00  0.00              
ATOM   3505  HB  VAL A 219      -7.057  20.582  39.558  1.00  0.00              
ATOM   3506 1HG1 VAL A 219      -8.300  19.227  41.211  1.00  0.00              
ATOM   3507 2HG1 VAL A 219      -6.783  19.848  41.903  1.00  0.00              
ATOM   3508 3HG1 VAL A 219      -8.333  20.614  42.325  1.00  0.00              
ATOM   3509 1HG2 VAL A 219      -9.498  20.509  39.477  1.00  0.00              
ATOM   3510 2HG2 VAL A 219      -9.574  21.943  40.528  1.00  0.00              
ATOM   3511 3HG2 VAL A 219      -8.855  22.066  38.904  1.00  0.00              
ATOM   3512  N   PRO A 220      -5.271  22.451  42.597  1.00  0.00              
ATOM   3513  CA  PRO A 220      -4.028  22.148  43.296  1.00  0.00              
ATOM   3514  C   PRO A 220      -4.063  20.753  43.904  1.00  0.00              
ATOM   3515  O   PRO A 220      -4.918  20.449  44.736  1.00  0.00              
ATOM   3516  CB  PRO A 220      -3.924  23.241  44.365  1.00  0.00              
ATOM   3517  CG  PRO A 220      -5.338  23.563  44.705  1.00  0.00              
ATOM   3518  CD  PRO A 220      -6.103  23.412  43.416  1.00  0.00              
ATOM   3519  HA  PRO A 220      -3.154  22.144  42.627  1.00  0.00              
ATOM   3520 1HB  PRO A 220      -3.372  22.887  45.248  1.00  0.00              
ATOM   3521 2HB  PRO A 220      -3.393  24.127  43.985  1.00  0.00              
ATOM   3522 1HG  PRO A 220      -5.727  22.884  45.477  1.00  0.00              
ATOM   3523 2HG  PRO A 220      -5.428  24.586  45.099  1.00  0.00              
ATOM   3524 1HD  PRO A 220      -7.113  23.008  43.577  1.00  0.00              
ATOM   3525 2HD  PRO A 220      -6.221  24.369  42.888  1.00  0.00              
ATOM   3526  N   LEU A 221      -3.132  19.905  43.482  1.00  0.00              
ATOM   3527  CA  LEU A 221      -2.993  18.571  44.055  1.00  0.00              
ATOM   3528  C   LEU A 221      -1.646  18.404  44.745  1.00  0.00              
ATOM   3529  O   LEU A 221      -0.756  19.243  44.600  1.00  0.00              
ATOM   3530  CB  LEU A 221      -3.172  17.505  42.966  1.00  0.00              
ATOM   3531  CG  LEU A 221      -4.474  17.606  42.162  1.00  0.00              
ATOM   3532  CD1 LEU A 221      -4.484  16.561  41.053  1.00  0.00              
ATOM   3533  CD2 LEU A 221      -5.662  17.415  43.093  1.00  0.00              
ATOM   3534  H   LEU A 221      -2.502  20.192  42.746  1.00  0.00              
ATOM   3535  HA  LEU A 221      -3.752  18.423  44.822  1.00  0.00              
ATOM   3536 1HB  LEU A 221      -2.322  17.756  42.333  1.00  0.00              
ATOM   3537 2HB  LEU A 221      -3.045  16.498  43.362  1.00  0.00              
ATOM   3538  HG  LEU A 221      -4.528  18.616  41.756  1.00  0.00              
ATOM   3539 1HD1 LEU A 221      -5.412  16.639  40.488  1.00  0.00              
ATOM   3540 2HD1 LEU A 221      -3.639  16.731  40.386  1.00  0.00              
ATOM   3541 3HD1 LEU A 221      -4.409  15.567  41.490  1.00  0.00              
ATOM   3542 1HD2 LEU A 221      -6.588  17.485  42.520  1.00  0.00              
ATOM   3543 2HD2 LEU A 221      -5.602  16.433  43.566  1.00  0.00              
ATOM   3544 3HD2 LEU A 221      -5.650  18.187  43.861  1.00  0.00              
ATOM   3545  N   ARG A 222      -1.501  17.316  45.493  1.00  0.00              
ATOM   3546  CA  ARG A 222      -0.239  17.006  46.156  1.00  0.00              
ATOM   3547  C   ARG A 222       0.314  15.666  45.688  1.00  0.00              
ATOM   3548  O   ARG A 222      -0.271  15.011  44.825  1.00  0.00              
ATOM   3549  CB  ARG A 222      -0.359  17.059  47.672  1.00  0.00              
ATOM   3550  CG  ARG A 222      -0.655  18.437  48.242  1.00  0.00              
ATOM   3551  CD  ARG A 222       0.419  19.437  48.013  1.00  0.00              
ATOM   3552  NE  ARG A 222       1.719  19.055  48.538  1.00  0.00              
ATOM   3553  CZ  ARG A 222       2.852  19.764  48.366  1.00  0.00              
ATOM   3554  NH1 ARG A 222       2.859  20.870  47.654  1.00  0.00              
ATOM   3555  NH2 ARG A 222       3.965  19.305  48.912  1.00  0.00              
ATOM   3556  H   ARG A 222      -2.285  16.690  45.607  1.00  0.00              
ATOM   3557  HA  ARG A 222       0.508  17.757  45.899  1.00  0.00              
ATOM   3558 1HB  ARG A 222      -1.161  16.375  47.952  1.00  0.00              
ATOM   3559 2HB  ARG A 222       0.585  16.699  48.079  1.00  0.00              
ATOM   3560 1HG  ARG A 222      -1.569  18.815  47.783  1.00  0.00              
ATOM   3561 2HG  ARG A 222      -0.803  18.342  49.320  1.00  0.00              
ATOM   3562 1HD  ARG A 222       0.532  19.595  46.941  1.00  0.00              
ATOM   3563 2HD  ARG A 222       0.136  20.376  48.491  1.00  0.00              
ATOM   3564  HE  ARG A 222       1.982  18.246  49.085  1.00  0.00              
ATOM   3565 1HH1 ARG A 222       2.003  21.198  47.229  1.00  0.00              
ATOM   3566 2HH1 ARG A 222       3.718  21.388  47.538  1.00  0.00              
ATOM   3567 1HH2 ARG A 222       3.947  18.444  49.441  1.00  0.00              
ATOM   3568 2HH2 ARG A 222       4.828  19.818  48.798  1.00  0.00              
ATOM   3569  N   ASP A 223       1.444  15.265  46.262  1.00  0.00              
ATOM   3570  CA  ASP A 223       2.185  14.111  45.769  1.00  0.00              
ATOM   3571  C   ASP A 223       1.540  12.808  46.220  1.00  0.00              
ATOM   3572  O   ASP A 223       1.084  12.692  47.359  1.00  0.00              
ATOM   3573  CB  ASP A 223       3.641  14.168  46.237  1.00  0.00              
ATOM   3574  CG  ASP A 223       4.594  13.290  45.438  1.00  0.00              
ATOM   3575  OD1 ASP A 223       4.500  12.090  45.548  1.00  0.00              
ATOM   3576  OD2 ASP A 223       5.299  13.814  44.608  1.00  0.00              
ATOM   3577  H   ASP A 223       1.796  15.773  47.059  1.00  0.00              
ATOM   3578  HA  ASP A 223       2.170  14.102  44.677  1.00  0.00              
ATOM   3579 1HB  ASP A 223       4.041  15.181  46.291  1.00  0.00              
ATOM   3580 2HB  ASP A 223       3.534  13.764  47.244  1.00  0.00              
ATOM   3581  N   GLY A 224       1.507  11.828  45.325  1.00  0.00              
ATOM   3582  CA  GLY A 224       1.117  10.470  45.688  1.00  0.00              
ATOM   3583  C   GLY A 224      -0.396  10.348  45.823  1.00  0.00              
ATOM   3584  O   GLY A 224      -0.897   9.508  46.571  1.00  0.00              
ATOM   3585  H   GLY A 224       1.757  12.027  44.367  1.00  0.00              
ATOM   3586 1HA  GLY A 224       1.460   9.781  44.917  1.00  0.00              
ATOM   3587 2HA  GLY A 224       1.581  10.209  46.639  1.00  0.00              
ATOM   3588  N   ILE A 225      -1.119  11.193  45.096  1.00  0.00              
ATOM   3589  CA  ILE A 225      -2.576  11.153  45.100  1.00  0.00              
ATOM   3590  C   ILE A 225      -3.091   9.804  44.615  1.00  0.00              
ATOM   3591  O   ILE A 225      -2.706   9.329  43.547  1.00  0.00              
ATOM   3592  CB  ILE A 225      -3.175  12.266  44.219  1.00  0.00              
ATOM   3593  CG1 ILE A 225      -4.628  12.537  44.616  1.00  0.00              
ATOM   3594  CG2 ILE A 225      -3.082  11.888  42.749  1.00  0.00              
ATOM   3595  CD1 ILE A 225      -5.206  13.790  44.000  1.00  0.00              
ATOM   3596  H   ILE A 225      -0.647  11.881  44.526  1.00  0.00              
ATOM   3597  HA  ILE A 225      -2.960  11.248  46.115  1.00  0.00              
ATOM   3598  HB  ILE A 225      -2.625  13.190  44.392  1.00  0.00              
ATOM   3599 1HG1 ILE A 225      -5.216  11.673  44.303  1.00  0.00              
ATOM   3600 2HG1 ILE A 225      -4.658  12.620  45.703  1.00  0.00              
ATOM   3601 1HG2 ILE A 225      -3.510  12.685  42.141  1.00  0.00              
ATOM   3602 2HG2 ILE A 225      -2.039  11.745  42.475  1.00  0.00              
ATOM   3603 3HG2 ILE A 225      -3.634  10.964  42.575  1.00  0.00              
ATOM   3604 1HD1 ILE A 225      -6.238  13.915  44.327  1.00  0.00              
ATOM   3605 2HD1 ILE A 225      -4.620  14.654  44.313  1.00  0.00              
ATOM   3606 3HD1 ILE A 225      -5.179  13.708  42.914  1.00  0.00              
ATOM   3607  N   THR A 226      -3.966   9.191  45.406  1.00  0.00              
ATOM   3608  CA  THR A 226      -4.477   7.862  45.097  1.00  0.00              
ATOM   3609  C   THR A 226      -5.668   7.936  44.149  1.00  0.00              
ATOM   3610  O   THR A 226      -6.144   9.022  43.820  1.00  0.00              
ATOM   3611  CB  THR A 226      -4.896   7.106  46.372  1.00  0.00              
ATOM   3612  OG1 THR A 226      -6.043   7.742  46.951  1.00  0.00              
ATOM   3613  CG2 THR A 226      -3.760   7.096  47.383  1.00  0.00              
ATOM   3614  H   THR A 226      -4.283   9.658  46.243  1.00  0.00              
ATOM   3615  HA  THR A 226      -3.711   7.281  44.584  1.00  0.00              
ATOM   3616  HB  THR A 226      -5.155   6.081  46.108  1.00  0.00              
ATOM   3617  HG1 THR A 226      -6.479   7.131  47.551  1.00  0.00              
ATOM   3618 1HG2 THR A 226      -4.076   6.558  48.277  1.00  0.00              
ATOM   3619 2HG2 THR A 226      -2.891   6.603  46.950  1.00  0.00              
ATOM   3620 3HG2 THR A 226      -3.502   8.121  47.649  1.00  0.00              
ATOM   3621  N   ASP A 227      -6.143   6.775  43.713  1.00  0.00              
ATOM   3622  CA  ASP A 227      -7.341   6.701  42.884  1.00  0.00              
ATOM   3623  C   ASP A 227      -8.519   7.393  43.557  1.00  0.00              
ATOM   3624  O   ASP A 227      -9.207   8.208  42.941  1.00  0.00              
ATOM   3625  CB  ASP A 227      -7.692   5.243  42.578  1.00  0.00              
ATOM   3626  CG  ASP A 227      -6.764   4.569  41.575  1.00  0.00              
ATOM   3627  OD1 ASP A 227      -6.030   5.265  40.915  1.00  0.00              
ATOM   3628  OD2 ASP A 227      -6.681   3.364  41.592  1.00  0.00              
ATOM   3629  H   ASP A 227      -5.663   5.921  43.961  1.00  0.00              
ATOM   3630  HA  ASP A 227      -7.172   7.223  41.943  1.00  0.00              
ATOM   3631 1HB  ASP A 227      -7.777   4.620  43.469  1.00  0.00              
ATOM   3632 2HB  ASP A 227      -8.676   5.373  42.129  1.00  0.00              
ATOM   3633  N   GLU A 228      -8.748   7.063  44.823  1.00  0.00              
ATOM   3634  CA  GLU A 228      -9.850   7.645  45.581  1.00  0.00              
ATOM   3635  C   GLU A 228      -9.646   9.140  45.789  1.00  0.00              
ATOM   3636  O   GLU A 228     -10.561   9.936  45.581  1.00  0.00              
ATOM   3637  CB  GLU A 228     -10.002   6.941  46.932  1.00  0.00              
ATOM   3638  CG  GLU A 228     -10.522   5.513  46.841  1.00  0.00              
ATOM   3639  CD  GLU A 228     -10.518   4.845  48.188  1.00  0.00              
ATOM   3640  OE1 GLU A 228     -10.064   5.450  49.129  1.00  0.00              
ATOM   3641  OE2 GLU A 228     -11.072   3.777  48.300  1.00  0.00              
ATOM   3642  H   GLU A 228      -8.142   6.391  45.274  1.00  0.00              
ATOM   3643  HA  GLU A 228     -10.781   7.535  45.022  1.00  0.00              
ATOM   3644 1HB  GLU A 228      -9.019   6.939  47.402  1.00  0.00              
ATOM   3645 2HB  GLU A 228     -10.690   7.540  47.528  1.00  0.00              
ATOM   3646 1HG  GLU A 228     -11.517   5.441  46.404  1.00  0.00              
ATOM   3647 2HG  GLU A 228      -9.803   5.019  46.190  1.00  0.00              
ATOM   3648  N   SER A 229      -8.439   9.515  46.200  1.00  0.00              
ATOM   3649  CA  SER A 229      -8.117  10.915  46.452  1.00  0.00              
ATOM   3650  C   SER A 229      -8.386  11.772  45.221  1.00  0.00              
ATOM   3651  O   SER A 229      -9.010  12.829  45.316  1.00  0.00              
ATOM   3652  CB  SER A 229      -6.669  11.048  46.880  1.00  0.00              
ATOM   3653  OG  SER A 229      -6.411  10.370  48.080  1.00  0.00              
ATOM   3654  H   SER A 229      -7.728   8.813  46.343  1.00  0.00              
ATOM   3655  HA  SER A 229      -8.637  11.331  47.315  1.00  0.00              
ATOM   3656 1HB  SER A 229      -6.035  10.635  46.097  1.00  0.00              
ATOM   3657 2HB  SER A 229      -6.440  12.104  47.014  1.00  0.00              
ATOM   3658  HG  SER A 229      -6.330   9.431  47.904  1.00  0.00              
ATOM   3659  N   TYR A 230      -7.913  11.310  44.069  1.00  0.00              
ATOM   3660  CA  TYR A 230      -8.026  12.075  42.834  1.00  0.00              
ATOM   3661  C   TYR A 230      -9.472  12.151  42.363  1.00  0.00              
ATOM   3662  O   TYR A 230      -9.993  13.235  42.096  1.00  0.00              
ATOM   3663  CB  TYR A 230      -7.150  11.457  41.741  1.00  0.00              
ATOM   3664  CG  TYR A 230      -7.203  12.196  40.422  1.00  0.00              
ATOM   3665  CD1 TYR A 230      -6.511  13.385  40.244  1.00  0.00              
ATOM   3666  CD2 TYR A 230      -7.944  11.701  39.360  1.00  0.00              
ATOM   3667  CE1 TYR A 230      -6.556  14.064  39.041  1.00  0.00              
ATOM   3668  CE2 TYR A 230      -7.996  12.371  38.153  1.00  0.00              
ATOM   3669  CZ  TYR A 230      -7.301  13.552  37.997  1.00  0.00              
ATOM   3670  OH  TYR A 230      -7.348  14.223  36.797  1.00  0.00              
ATOM   3671  H   TYR A 230      -7.465  10.405  44.050  1.00  0.00              
ATOM   3672  HA  TYR A 230      -7.700  13.101  43.002  1.00  0.00              
ATOM   3673 1HB  TYR A 230      -6.124  11.452  42.114  1.00  0.00              
ATOM   3674 2HB  TYR A 230      -7.489  10.432  41.598  1.00  0.00              
ATOM   3675  HD1 TYR A 230      -5.925  13.783  41.073  1.00  0.00              
ATOM   3676  HD2 TYR A 230      -8.490  10.767  39.489  1.00  0.00              
ATOM   3677  HE1 TYR A 230      -6.009  14.998  38.914  1.00  0.00              
ATOM   3678  HE2 TYR A 230      -8.584  11.966  37.329  1.00  0.00              
ATOM   3679  HH  TYR A 230      -6.744  14.969  36.759  1.00  0.00              
ATOM   3680  N   GLN A 231     -10.120  10.995  42.265  1.00  0.00              
ATOM   3681  CA  GLN A 231     -11.467  10.915  41.712  1.00  0.00              
ATOM   3682  C   GLN A 231     -12.466  11.659  42.588  1.00  0.00              
ATOM   3683  O   GLN A 231     -13.466  12.185  42.098  1.00  0.00              
ATOM   3684  CB  GLN A 231     -11.899   9.453  41.563  1.00  0.00              
ATOM   3685  CG  GLN A 231     -11.218   8.716  40.423  1.00  0.00              
ATOM   3686  CD  GLN A 231     -11.634   7.259  40.346  1.00  0.00              
ATOM   3687  OE1 GLN A 231     -12.447   6.788  41.145  1.00  0.00              
ATOM   3688  NE2 GLN A 231     -11.074   6.535  39.382  1.00  0.00              
ATOM   3689  H   GLN A 231      -9.667  10.150  42.579  1.00  0.00              
ATOM   3690  HA  GLN A 231     -11.491  11.397  40.735  1.00  0.00              
ATOM   3691 1HB  GLN A 231     -11.673   8.960  42.509  1.00  0.00              
ATOM   3692 2HB  GLN A 231     -12.977   9.459  41.405  1.00  0.00              
ATOM   3693 1HG  GLN A 231     -11.180   9.107  39.406  1.00  0.00              
ATOM   3694 2HG  GLN A 231     -10.224   8.768  40.868  1.00  0.00              
ATOM   3695 1HE2 GLN A 231     -11.310   5.567  39.282  1.00  0.00              
ATOM   3696 2HE2 GLN A 231     -10.418   6.957  38.757  1.00  0.00              
ATOM   3697  N   SER A 232     -12.189  11.704  43.886  1.00  0.00              
ATOM   3698  CA  SER A 232     -13.087  12.346  44.840  1.00  0.00              
ATOM   3699  C   SER A 232     -13.131  13.854  44.625  1.00  0.00              
ATOM   3700  O   SER A 232     -14.054  14.529  45.082  1.00  0.00              
ATOM   3701  CB  SER A 232     -12.656  12.027  46.259  1.00  0.00              
ATOM   3702  OG  SER A 232     -11.455  12.663  46.599  1.00  0.00              
ATOM   3703  H   SER A 232     -11.335  11.283  44.223  1.00  0.00              
ATOM   3704  HA  SER A 232     -14.098  11.940  44.824  1.00  0.00              
ATOM   3705 1HB  SER A 232     -13.438  12.358  46.942  1.00  0.00              
ATOM   3706 2HB  SER A 232     -12.527  10.950  46.350  1.00  0.00              
ATOM   3707  HG  SER A 232     -10.837  12.592  45.867  1.00  0.00              
ATOM   3708  N   ILE A 233     -12.129  14.377  43.926  1.00  0.00              
ATOM   3709  CA  ILE A 233     -12.079  15.798  43.605  1.00  0.00              
ATOM   3710  C   ILE A 233     -12.005  16.020  42.100  1.00  0.00              
ATOM   3711  O   ILE A 233     -11.704  17.121  41.639  1.00  0.00              
ATOM   3712  CB  ILE A 233     -10.877  16.487  44.275  1.00  0.00              
ATOM   3713  CG1 ILE A 233      -9.570  15.812  43.852  1.00  0.00              
ATOM   3714  CG2 ILE A 233     -11.026  16.463  45.788  1.00  0.00              
ATOM   3715  CD1 ILE A 233      -9.102  16.202  42.469  1.00  0.00              
ATOM   3716  H   ILE A 233     -11.383  13.775  43.612  1.00  0.00              
ATOM   3717  HA  ILE A 233     -13.000  16.294  43.912  1.00  0.00              
ATOM   3718  HB  ILE A 233     -10.822  17.520  43.932  1.00  0.00              
ATOM   3719 1HG1 ILE A 233      -8.811  16.086  44.584  1.00  0.00              
ATOM   3720 2HG1 ILE A 233      -9.736  14.735  43.888  1.00  0.00              
ATOM   3721 1HG2 ILE A 233     -10.168  16.953  46.246  1.00  0.00              
ATOM   3722 2HG2 ILE A 233     -11.937  16.987  46.073  1.00  0.00              
ATOM   3723 3HG2 ILE A 233     -11.079  15.430  46.133  1.00  0.00              
ATOM   3724 1HD1 ILE A 233      -8.170  15.683  42.239  1.00  0.00              
ATOM   3725 2HD1 ILE A 233      -9.859  15.927  41.735  1.00  0.00              
ATOM   3726 3HD1 ILE A 233      -8.935  17.278  42.431  1.00  0.00              
ATOM   3727  N   PHE A 234     -12.281  14.967  41.337  1.00  0.00              
ATOM   3728  CA  PHE A 234     -12.176  15.024  39.885  1.00  0.00              
ATOM   3729  C   PHE A 234     -13.543  14.897  39.229  1.00  0.00              
ATOM   3730  O   PHE A 234     -13.915  15.707  38.378  1.00  0.00              
ATOM   3731  CB  PHE A 234     -11.242  13.927  39.372  1.00  0.00              
ATOM   3732  CG  PHE A 234     -11.164  13.847  37.874  1.00  0.00              
ATOM   3733  CD1 PHE A 234     -10.551  14.853  37.143  1.00  0.00              
ATOM   3734  CD2 PHE A 234     -11.705  12.767  37.193  1.00  0.00              
ATOM   3735  CE1 PHE A 234     -10.479  14.781  35.764  1.00  0.00              
ATOM   3736  CE2 PHE A 234     -11.634  12.692  35.815  1.00  0.00              
ATOM   3737  CZ  PHE A 234     -11.020  13.701  35.101  1.00  0.00              
ATOM   3738  H   PHE A 234     -12.571  14.105  41.776  1.00  0.00              
ATOM   3739  HA  PHE A 234     -11.776  15.992  39.580  1.00  0.00              
ATOM   3740 1HB  PHE A 234     -10.228  14.100  39.728  1.00  0.00              
ATOM   3741 2HB  PHE A 234     -11.585  12.952  39.718  1.00  0.00              
ATOM   3742  HD1 PHE A 234     -10.122  15.706  37.667  1.00  0.00              
ATOM   3743  HD2 PHE A 234     -12.191  11.970  37.757  1.00  0.00              
ATOM   3744  HE1 PHE A 234      -9.995  15.579  35.201  1.00  0.00              
ATOM   3745  HE2 PHE A 234     -12.063  11.837  35.293  1.00  0.00              
ATOM   3746  HZ  PHE A 234     -10.965  13.644  34.015  1.00  0.00              
ATOM   3747  N   VAL A 235     -14.291  13.873  39.626  1.00  0.00              
ATOM   3748  CA  VAL A 235     -15.569  13.564  38.991  1.00  0.00              
ATOM   3749  C   VAL A 235     -16.634  14.583  39.374  1.00  0.00              
ATOM   3750  O   VAL A 235     -17.398  15.046  38.527  1.00  0.00              
ATOM   3751  CB  VAL A 235     -16.063  12.155  39.369  1.00  0.00              
ATOM   3752  CG1 VAL A 235     -17.469  11.924  38.839  1.00  0.00              
ATOM   3753  CG2 VAL A 235     -15.112  11.096  38.833  1.00  0.00              
ATOM   3754  H   VAL A 235     -13.968  13.292  40.387  1.00  0.00              
ATOM   3755  HA  VAL A 235     -15.497  13.629  37.904  1.00  0.00              
ATOM   3756  HB  VAL A 235     -16.063  12.059  40.456  1.00  0.00              
ATOM   3757 1HG1 VAL A 235     -17.803  10.923  39.114  1.00  0.00              
ATOM   3758 2HG1 VAL A 235     -18.146  12.662  39.268  1.00  0.00              
ATOM   3759 3HG1 VAL A 235     -17.469  12.018  37.753  1.00  0.00              
ATOM   3760 1HG2 VAL A 235     -15.475  10.107  39.109  1.00  0.00              
ATOM   3761 2HG2 VAL A 235     -15.058  11.173  37.746  1.00  0.00              
ATOM   3762 3HG2 VAL A 235     -14.119  11.249  39.257  1.00  0.00              
ATOM   3763  N   PRO A 236     -16.682  14.929  40.656  1.00  0.00              
ATOM   3764  CA  PRO A 236     -17.607  15.945  41.142  1.00  0.00              
ATOM   3765  C   PRO A 236     -17.419  17.262  40.400  1.00  0.00              
ATOM   3766  O   PRO A 236     -18.384  17.973  40.122  1.00  0.00              
ATOM   3767  CB  PRO A 236     -17.276  16.070  42.633  1.00  0.00              
ATOM   3768  CG  PRO A 236     -16.661  14.761  42.988  1.00  0.00              
ATOM   3769  CD  PRO A 236     -15.850  14.361  41.785  1.00  0.00              
ATOM   3770  HA  PRO A 236     -18.661  15.675  40.976  1.00  0.00              
ATOM   3771 1HB  PRO A 236     -16.581  16.901  42.822  1.00  0.00              
ATOM   3772 2HB  PRO A 236     -18.179  16.263  43.230  1.00  0.00              
ATOM   3773 1HG  PRO A 236     -16.027  14.848  43.882  1.00  0.00              
ATOM   3774 2HG  PRO A 236     -17.432  14.009  43.214  1.00  0.00              
ATOM   3775 1HD  PRO A 236     -14.840  14.796  41.801  1.00  0.00              
ATOM   3776 2HD  PRO A 236     -15.727  13.270  41.711  1.00  0.00              
ATOM   3777  N   VAL A 237     -16.169  17.582  40.083  1.00  0.00              
ATOM   3778  CA  VAL A 237     -15.854  18.806  39.355  1.00  0.00              
ATOM   3779  C   VAL A 237     -16.381  18.749  37.927  1.00  0.00              
ATOM   3780  O   VAL A 237     -17.016  19.692  37.453  1.00  0.00              
ATOM   3781  CB  VAL A 237     -14.336  19.067  39.320  1.00  0.00              
ATOM   3782  CG1 VAL A 237     -14.017  20.234  38.396  1.00  0.00              
ATOM   3783  CG2 VAL A 237     -13.810  19.341  40.721  1.00  0.00              
ATOM   3784  H   VAL A 237     -15.417  16.963  40.352  1.00  0.00              
ATOM   3785  HA  VAL A 237     -16.343  19.670  39.801  1.00  0.00              
ATOM   3786  HB  VAL A 237     -13.830  18.171  38.961  1.00  0.00              
ATOM   3787 1HG1 VAL A 237     -12.940  20.405  38.383  1.00  0.00              
ATOM   3788 2HG1 VAL A 237     -14.360  20.003  37.388  1.00  0.00              
ATOM   3789 3HG1 VAL A 237     -14.522  21.131  38.755  1.00  0.00              
ATOM   3790 1HG2 VAL A 237     -12.737  19.523  40.678  1.00  0.00              
ATOM   3791 2HG2 VAL A 237     -14.311  20.217  41.132  1.00  0.00              
ATOM   3792 3HG2 VAL A 237     -14.006  18.478  41.358  1.00  0.00              
ATOM   3793  N   MET A 238     -16.117  17.640  37.246  1.00  0.00              
ATOM   3794  CA  MET A 238     -16.588  17.448  35.880  1.00  0.00              
ATOM   3795  C   MET A 238     -18.103  17.582  35.796  1.00  0.00              
ATOM   3796  O   MET A 238     -18.630  18.207  34.876  1.00  0.00              
ATOM   3797  CB  MET A 238     -16.148  16.081  35.358  1.00  0.00              
ATOM   3798  CG  MET A 238     -14.660  15.968  35.064  1.00  0.00              
ATOM   3799  SD  MET A 238     -14.241  14.463  34.161  1.00  0.00              
ATOM   3800  CE  MET A 238     -14.827  13.212  35.300  1.00  0.00              
ATOM   3801  H   MET A 238     -15.575  16.911  37.687  1.00  0.00              
ATOM   3802  HA  MET A 238     -16.172  18.218  35.232  1.00  0.00              
ATOM   3803 1HB  MET A 238     -16.427  15.349  36.115  1.00  0.00              
ATOM   3804 2HB  MET A 238     -16.714  15.893  34.444  1.00  0.00              
ATOM   3805 1HG  MET A 238     -14.363  16.833  34.473  1.00  0.00              
ATOM   3806 2HG  MET A 238     -14.125  15.976  36.014  1.00  0.00              
ATOM   3807 1HE  MET A 238     -14.639  12.222  34.883  1.00  0.00              
ATOM   3808 2HE  MET A 238     -14.303  13.311  36.251  1.00  0.00              
ATOM   3809 3HE  MET A 238     -15.899  13.340  35.461  1.00  0.00              
ATOM   3810  N   GLU A 239     -18.798  16.994  36.763  1.00  0.00              
ATOM   3811  CA  GLU A 239     -20.256  17.040  36.795  1.00  0.00              
ATOM   3812  C   GLU A 239     -20.758  18.463  37.000  1.00  0.00              
ATOM   3813  O   GLU A 239     -21.711  18.894  36.352  1.00  0.00              
ATOM   3814  CB  GLU A 239     -20.797  16.127  37.897  1.00  0.00              
ATOM   3815  CG  GLU A 239     -20.638  14.640  37.617  1.00  0.00              
ATOM   3816  CD  GLU A 239     -21.055  13.813  38.802  1.00  0.00              
ATOM   3817  OE1 GLU A 239     -21.375  14.383  39.817  1.00  0.00              
ATOM   3818  OE2 GLU A 239     -21.163  12.618  38.659  1.00  0.00              
ATOM   3819  H   GLU A 239     -18.306  16.502  37.494  1.00  0.00              
ATOM   3820  HA  GLU A 239     -20.657  16.705  35.839  1.00  0.00              
ATOM   3821 1HB  GLU A 239     -20.262  16.383  38.812  1.00  0.00              
ATOM   3822 2HB  GLU A 239     -21.854  16.364  38.017  1.00  0.00              
ATOM   3823 1HG  GLU A 239     -21.179  14.305  36.733  1.00  0.00              
ATOM   3824 2HG  GLU A 239     -19.568  14.523  37.452  1.00  0.00              
ATOM   3825  N   ARG A 240     -20.111  19.188  37.905  1.00  0.00              
ATOM   3826  CA  ARG A 240     -20.440  20.588  38.142  1.00  0.00              
ATOM   3827  C   ARG A 240     -20.240  21.421  36.880  1.00  0.00              
ATOM   3828  O   ARG A 240     -21.038  22.307  36.577  1.00  0.00              
ATOM   3829  CB  ARG A 240     -19.671  21.168  39.320  1.00  0.00              
ATOM   3830  CG  ARG A 240     -19.945  22.636  39.603  1.00  0.00              
ATOM   3831  CD  ARG A 240     -21.346  22.932  39.999  1.00  0.00              
ATOM   3832  NE  ARG A 240     -21.740  22.373  41.282  1.00  0.00              
ATOM   3833  CZ  ARG A 240     -22.989  22.420  41.786  1.00  0.00              
ATOM   3834  NH1 ARG A 240     -23.957  23.031  41.140  1.00  0.00              
ATOM   3835  NH2 ARG A 240     -23.210  21.856  42.961  1.00  0.00              
ATOM   3836  H   ARG A 240     -19.374  18.758  38.446  1.00  0.00              
ATOM   3837  HA  ARG A 240     -21.492  20.682  38.411  1.00  0.00              
ATOM   3838 1HB  ARG A 240     -19.937  20.578  40.194  1.00  0.00              
ATOM   3839 2HB  ARG A 240     -18.611  21.038  39.102  1.00  0.00              
ATOM   3840 1HG  ARG A 240     -19.291  22.962  40.413  1.00  0.00              
ATOM   3841 2HG  ARG A 240     -19.723  23.210  38.703  1.00  0.00              
ATOM   3842 1HD  ARG A 240     -21.476  24.012  40.060  1.00  0.00              
ATOM   3843 2HD  ARG A 240     -22.020  22.527  39.246  1.00  0.00              
ATOM   3844  HE  ARG A 240     -21.183  21.885  41.971  1.00  0.00              
ATOM   3845 1HH1 ARG A 240     -23.768  23.472  40.251  1.00  0.00              
ATOM   3846 2HH1 ARG A 240     -24.887  23.055  41.535  1.00  0.00              
ATOM   3847 1HH2 ARG A 240     -22.449  21.407  43.453  1.00  0.00              
ATOM   3848 2HH2 ARG A 240     -24.135  21.878  43.362  1.00  0.00              
ATOM   3849  N   VAL A 241     -19.170  21.129  36.149  1.00  0.00              
ATOM   3850  CA  VAL A 241     -18.898  21.806  34.886  1.00  0.00              
ATOM   3851  C   VAL A 241     -19.991  21.525  33.864  1.00  0.00              
ATOM   3852  O   VAL A 241     -20.467  22.433  33.184  1.00  0.00              
ATOM   3853  CB  VAL A 241     -17.539  21.382  34.298  1.00  0.00              
ATOM   3854  CG1 VAL A 241     -17.388  21.903  32.876  1.00  0.00              
ATOM   3855  CG2 VAL A 241     -16.400  21.886  35.171  1.00  0.00              
ATOM   3856  H   VAL A 241     -18.528  20.420  36.476  1.00  0.00              
ATOM   3857  HA  VAL A 241     -18.901  22.890  35.008  1.00  0.00              
ATOM   3858  HB  VAL A 241     -17.478  20.294  34.295  1.00  0.00              
ATOM   3859 1HG1 VAL A 241     -16.422  21.594  32.476  1.00  0.00              
ATOM   3860 2HG1 VAL A 241     -18.185  21.497  32.253  1.00  0.00              
ATOM   3861 3HG1 VAL A 241     -17.448  22.990  32.879  1.00  0.00              
ATOM   3862 1HG2 VAL A 241     -15.447  21.578  34.741  1.00  0.00              
ATOM   3863 2HG2 VAL A 241     -16.439  22.974  35.226  1.00  0.00              
ATOM   3864 3HG2 VAL A 241     -16.497  21.468  36.174  1.00  0.00              
ATOM   3865  N   MET A 242     -20.387  20.260  33.761  1.00  0.00              
ATOM   3866  CA  MET A 242     -21.432  19.860  32.826  1.00  0.00              
ATOM   3867  C   MET A 242     -22.762  20.515  33.172  1.00  0.00              
ATOM   3868  O   MET A 242     -23.579  20.785  32.292  1.00  0.00              
ATOM   3869  CB  MET A 242     -21.578  18.339  32.819  1.00  0.00              
ATOM   3870  CG  MET A 242     -20.406  17.597  32.190  1.00  0.00              
ATOM   3871  SD  MET A 242     -20.148  18.045  30.463  1.00  0.00              
ATOM   3872  CE  MET A 242     -21.622  17.364  29.711  1.00  0.00              
ATOM   3873  H   MET A 242     -19.952  19.559  34.344  1.00  0.00              
ATOM   3874  HA  MET A 242     -21.176  20.188  31.818  1.00  0.00              
ATOM   3875 1HB  MET A 242     -21.691  18.026  33.857  1.00  0.00              
ATOM   3876 2HB  MET A 242     -22.491  18.110  32.268  1.00  0.00              
ATOM   3877 1HG  MET A 242     -19.509  17.832  32.760  1.00  0.00              
ATOM   3878 2HG  MET A 242     -20.609  16.528  32.256  1.00  0.00              
ATOM   3879 1HE  MET A 242     -21.609  17.561  28.639  1.00  0.00              
ATOM   3880 2HE  MET A 242     -21.655  16.287  29.882  1.00  0.00              
ATOM   3881 3HE  MET A 242     -22.504  17.830  30.154  1.00  0.00              
ATOM   3882  N   GLU A 243     -22.973  20.769  34.460  1.00  0.00              
ATOM   3883  CA  GLU A 243     -24.183  21.439  34.919  1.00  0.00              
ATOM   3884  C   GLU A 243     -24.160  22.921  34.562  1.00  0.00              
ATOM   3885  O   GLU A 243     -25.127  23.452  34.015  1.00  0.00              
ATOM   3886  CB  GLU A 243     -24.351  21.265  36.430  1.00  0.00              
ATOM   3887  CG  GLU A 243     -25.597  21.925  37.004  1.00  0.00              
ATOM   3888  CD  GLU A 243     -25.725  21.659  38.478  1.00  0.00              
ATOM   3889  OE1 GLU A 243     -24.889  20.970  39.013  1.00  0.00              
ATOM   3890  OE2 GLU A 243     -26.593  22.235  39.092  1.00  0.00              
ATOM   3891  H   GLU A 243     -22.278  20.488  35.137  1.00  0.00              
ATOM   3892  HA  GLU A 243     -25.055  21.014  34.421  1.00  0.00              
ATOM   3893 1HB  GLU A 243     -24.386  20.193  36.624  1.00  0.00              
ATOM   3894 2HB  GLU A 243     -23.465  21.691  36.900  1.00  0.00              
ATOM   3895 1HG  GLU A 243     -25.641  22.999  36.824  1.00  0.00              
ATOM   3896 2HG  GLU A 243     -26.413  21.435  36.474  1.00  0.00              
ATOM   3897  N   THR A 244     -23.052  23.581  34.871  1.00  0.00              
ATOM   3898  CA  THR A 244     -22.963  25.031  34.744  1.00  0.00              
ATOM   3899  C   THR A 244     -22.422  25.432  33.377  1.00  0.00              
ATOM   3900  O   THR A 244     -23.079  26.154  32.626  1.00  0.00              
ATOM   3901  CB  THR A 244     -22.067  25.641  35.839  1.00  0.00              
ATOM   3902  OG1 THR A 244     -20.734  25.128  35.709  1.00  0.00              
ATOM   3903  CG2 THR A 244     -22.604  25.300  37.220  1.00  0.00              
ATOM   3904  H   THR A 244     -22.249  23.067  35.204  1.00  0.00              
ATOM   3905  HA  THR A 244     -23.958  25.471  34.824  1.00  0.00              
ATOM   3906  HB  THR A 244     -22.044  26.724  35.715  1.00  0.00              
ATOM   3907  HG1 THR A 244     -20.749  24.173  35.803  1.00  0.00              
ATOM   3908 1HG2 THR A 244     -21.958  25.739  37.979  1.00  0.00              
ATOM   3909 2HG2 THR A 244     -23.614  25.699  37.325  1.00  0.00              
ATOM   3910 3HG2 THR A 244     -22.627  24.218  37.344  1.00  0.00              
ATOM   3911  N   PHE A 245     -21.221  24.962  33.060  1.00  0.00              
ATOM   3912  CA  PHE A 245     -20.547  25.349  31.828  1.00  0.00              
ATOM   3913  C   PHE A 245     -21.236  24.746  30.610  1.00  0.00              
ATOM   3914  O   PHE A 245     -21.332  25.382  29.561  1.00  0.00              
ATOM   3915  CB  PHE A 245     -19.079  24.922  31.866  1.00  0.00              
ATOM   3916  CG  PHE A 245     -18.269  25.429  30.707  1.00  0.00              
ATOM   3917  CD1 PHE A 245     -18.101  26.791  30.503  1.00  0.00              
ATOM   3918  CD2 PHE A 245     -17.677  24.547  29.817  1.00  0.00              
ATOM   3919  CE1 PHE A 245     -17.357  27.259  29.435  1.00  0.00              
ATOM   3920  CE2 PHE A 245     -16.932  25.012  28.750  1.00  0.00              
ATOM   3921  CZ  PHE A 245     -16.772  26.369  28.560  1.00  0.00              
ATOM   3922  H   PHE A 245     -20.763  24.318  33.690  1.00  0.00              
ATOM   3923  HA  PHE A 245     -20.593  26.432  31.705  1.00  0.00              
ATOM   3924 1HB  PHE A 245     -18.600  25.302  32.769  1.00  0.00              
ATOM   3925 2HB  PHE A 245     -19.003  23.837  31.847  1.00  0.00              
ATOM   3926  HD1 PHE A 245     -18.562  27.495  31.196  1.00  0.00              
ATOM   3927  HD2 PHE A 245     -17.802  23.474  29.967  1.00  0.00              
ATOM   3928  HE1 PHE A 245     -17.232  28.331  29.288  1.00  0.00              
ATOM   3929  HE2 PHE A 245     -16.470  24.307  28.058  1.00  0.00              
ATOM   3930  HZ  PHE A 245     -16.187  26.737  27.718  1.00  0.00              
ATOM   3931  N   GLN A 246     -21.716  23.515  30.756  1.00  0.00              
ATOM   3932  CA  GLN A 246     -22.467  22.854  29.696  1.00  0.00              
ATOM   3933  C   GLN A 246     -21.736  22.949  28.362  1.00  0.00              
ATOM   3934  O   GLN A 246     -22.223  23.575  27.421  1.00  0.00              
ATOM   3935  CB  GLN A 246     -23.863  23.468  29.565  1.00  0.00              
ATOM   3936  CG  GLN A 246     -24.706  23.370  30.826  1.00  0.00              
ATOM   3937  CD  GLN A 246     -25.860  24.356  30.828  1.00  0.00              
ATOM   3938  OE1 GLN A 246     -26.931  24.081  30.279  1.00  0.00              
ATOM   3939  NE2 GLN A 246     -25.647  25.512  31.443  1.00  0.00              
ATOM   3940  H   GLN A 246     -21.555  23.025  31.625  1.00  0.00              
ATOM   3941  HA  GLN A 246     -22.561  21.793  29.924  1.00  0.00              
ATOM   3942 1HB  GLN A 246     -23.724  24.514  29.296  1.00  0.00              
ATOM   3943 2HB  GLN A 246     -24.361  22.947  28.748  1.00  0.00              
ATOM   3944 1HG  GLN A 246     -25.077  22.421  31.215  1.00  0.00              
ATOM   3945 2HG  GLN A 246     -23.925  23.752  31.483  1.00  0.00              
ATOM   3946 1HE2 GLN A 246     -26.371  26.203  31.478  1.00  0.00              
ATOM   3947 2HE2 GLN A 246     -24.762  25.694  31.874  1.00  0.00              
ATOM   3948  N   PRO A 247     -20.567  22.323  28.288  1.00  0.00              
ATOM   3949  CA  PRO A 247     -19.761  22.346  27.074  1.00  0.00              
ATOM   3950  C   PRO A 247     -20.423  21.548  25.959  1.00  0.00              
ATOM   3951  O   PRO A 247     -21.194  20.622  26.216  1.00  0.00              
ATOM   3952  CB  PRO A 247     -18.422  21.738  27.502  1.00  0.00              
ATOM   3953  CG  PRO A 247     -18.761  20.879  28.672  1.00  0.00              
ATOM   3954  CD  PRO A 247     -19.871  21.601  29.389  1.00  0.00              
ATOM   3955  HA  PRO A 247     -19.639  23.358  26.664  1.00  0.00              
ATOM   3956 1HB  PRO A 247     -17.971  21.146  26.692  1.00  0.00              
ATOM   3957 2HB  PRO A 247     -17.695  22.516  27.776  1.00  0.00              
ATOM   3958 1HG  PRO A 247     -19.083  19.878  28.352  1.00  0.00              
ATOM   3959 2HG  PRO A 247     -17.890  20.742  29.331  1.00  0.00              
ATOM   3960 1HD  PRO A 247     -20.555  20.909  29.902  1.00  0.00              
ATOM   3961 2HD  PRO A 247     -19.492  22.300  30.148  1.00  0.00              
ATOM   3962  N   CYS A 248     -20.121  21.912  24.716  1.00  0.00              
ATOM   3963  CA  CYS A 248     -20.614  21.174  23.560  1.00  0.00              
ATOM   3964  C   CYS A 248     -19.536  20.261  22.988  1.00  0.00              
ATOM   3965  O   CYS A 248     -19.837  19.285  22.301  1.00  0.00              
ATOM   3966  CB  CYS A 248     -20.958  22.288  22.570  1.00  0.00              
ATOM   3967  SG  CYS A 248     -22.121  23.521  23.203  1.00  0.00              
ATOM   3968  H   CYS A 248     -19.532  22.720  24.571  1.00  0.00              
ATOM   3969  HA  CYS A 248     -21.517  20.598  23.765  1.00  0.00              
ATOM   3970 1HB  CYS A 248     -20.058  22.836  22.293  1.00  0.00              
ATOM   3971 2HB  CYS A 248     -21.419  21.868  21.677  1.00  0.00              
ATOM   3972  HG  CYS A 248     -23.216  22.794  23.001  1.00  0.00              
ATOM   3973  N   ALA A 249     -18.280  20.585  23.276  1.00  0.00              
ATOM   3974  CA  ALA A 249     -17.165  19.710  22.931  1.00  0.00              
ATOM   3975  C   ALA A 249     -16.116  19.694  24.034  1.00  0.00              
ATOM   3976  O   ALA A 249     -15.922  20.687  24.735  1.00  0.00              
ATOM   3977  CB  ALA A 249     -16.544  20.143  21.610  1.00  0.00              
ATOM   3978  H   ALA A 249     -18.092  21.459  23.748  1.00  0.00              
ATOM   3979  HA  ALA A 249     -17.539  18.693  22.822  1.00  0.00              
ATOM   3980 1HB  ALA A 249     -15.714  19.481  21.365  1.00  0.00              
ATOM   3981 2HB  ALA A 249     -17.293  20.090  20.820  1.00  0.00              
ATOM   3982 3HB  ALA A 249     -16.179  21.165  21.696  1.00  0.00              
ATOM   3983  N   VAL A 250     -15.441  18.559  24.184  1.00  0.00              
ATOM   3984  CA  VAL A 250     -14.448  18.392  25.238  1.00  0.00              
ATOM   3985  C   VAL A 250     -13.109  17.942  24.668  1.00  0.00              
ATOM   3986  O   VAL A 250     -13.041  16.985  23.898  1.00  0.00              
ATOM   3987  CB  VAL A 250     -14.913  17.374  26.296  1.00  0.00              
ATOM   3988  CG1 VAL A 250     -13.833  17.168  27.348  1.00  0.00              
ATOM   3989  CG2 VAL A 250     -16.207  17.836  26.947  1.00  0.00              
ATOM   3990  H   VAL A 250     -15.620  17.794  23.551  1.00  0.00              
ATOM   3991  HA  VAL A 250     -14.235  19.339  25.737  1.00  0.00              
ATOM   3992  HB  VAL A 250     -15.126  16.425  25.804  1.00  0.00              
ATOM   3993 1HG1 VAL A 250     -14.178  16.445  28.087  1.00  0.00              
ATOM   3994 2HG1 VAL A 250     -12.927  16.794  26.870  1.00  0.00              
ATOM   3995 3HG1 VAL A 250     -13.619  18.117  27.841  1.00  0.00              
ATOM   3996 1HG2 VAL A 250     -16.522  17.105  27.691  1.00  0.00              
ATOM   3997 2HG2 VAL A 250     -16.047  18.800  27.430  1.00  0.00              
ATOM   3998 3HG2 VAL A 250     -16.982  17.935  26.187  1.00  0.00              
ATOM   3999  N   VAL A 251     -12.045  18.640  25.051  1.00  0.00              
ATOM   4000  CA  VAL A 251     -10.688  18.200  24.741  1.00  0.00              
ATOM   4001  C   VAL A 251     -10.003  17.622  25.973  1.00  0.00              
ATOM   4002  O   VAL A 251      -9.794  18.321  26.964  1.00  0.00              
ATOM   4003  CB  VAL A 251      -9.834  19.353  24.182  1.00  0.00              
ATOM   4004  CG1 VAL A 251      -8.422  18.873  23.883  1.00  0.00              
ATOM   4005  CG2 VAL A 251     -10.474  19.933  22.930  1.00  0.00              
ATOM   4006  H   VAL A 251     -12.176  19.495  25.571  1.00  0.00              
ATOM   4007  HA  VAL A 251     -10.692  17.387  24.014  1.00  0.00              
ATOM   4008  HB  VAL A 251      -9.796  20.155  24.919  1.00  0.00              
ATOM   4009 1HG1 VAL A 251      -7.831  19.701  23.489  1.00  0.00              
ATOM   4010 2HG1 VAL A 251      -7.962  18.503  24.800  1.00  0.00              
ATOM   4011 3HG1 VAL A 251      -8.459  18.071  23.145  1.00  0.00              
ATOM   4012 1HG2 VAL A 251      -9.858  20.746  22.549  1.00  0.00              
ATOM   4013 2HG2 VAL A 251     -10.558  19.155  22.172  1.00  0.00              
ATOM   4014 3HG2 VAL A 251     -11.467  20.313  23.172  1.00  0.00              
ATOM   4015  N   LEU A 252      -9.650  16.343  25.900  1.00  0.00              
ATOM   4016  CA  LEU A 252      -9.112  15.631  27.054  1.00  0.00              
ATOM   4017  C   LEU A 252      -7.651  15.258  26.837  1.00  0.00              
ATOM   4018  O   LEU A 252      -7.321  14.508  25.918  1.00  0.00              
ATOM   4019  CB  LEU A 252      -9.947  14.377  27.339  1.00  0.00              
ATOM   4020  CG  LEU A 252      -9.465  13.527  28.522  1.00  0.00              
ATOM   4021  CD1 LEU A 252      -9.579  14.323  29.817  1.00  0.00              
ATOM   4022  CD2 LEU A 252     -10.289  12.251  28.600  1.00  0.00              
ATOM   4023  H   LEU A 252      -9.760  15.850  25.026  1.00  0.00              
ATOM   4024  HA  LEU A 252      -9.138  16.280  27.929  1.00  0.00              
ATOM   4025 1HB  LEU A 252     -10.898  14.849  27.581  1.00  0.00              
ATOM   4026 2HB  LEU A 252     -10.064  13.758  26.450  1.00  0.00              
ATOM   4027  HG  LEU A 252      -8.433  13.246  28.320  1.00  0.00              
ATOM   4028 1HD1 LEU A 252      -9.234  13.712  30.651  1.00  0.00              
ATOM   4029 2HD1 LEU A 252      -8.963  15.220  29.747  1.00  0.00              
ATOM   4030 3HD1 LEU A 252     -10.617  14.606  29.979  1.00  0.00              
ATOM   4031 1HD2 LEU A 252      -9.946  11.648  29.442  1.00  0.00              
ATOM   4032 2HD2 LEU A 252     -11.341  12.504  28.740  1.00  0.00              
ATOM   4033 3HD2 LEU A 252     -10.173  11.684  27.677  1.00  0.00              
ATOM   4034  N   GLN A 253      -6.778  15.783  27.690  1.00  0.00              
ATOM   4035  CA  GLN A 253      -5.345  15.553  27.557  1.00  0.00              
ATOM   4036  C   GLN A 253      -4.840  14.599  28.632  1.00  0.00              
ATOM   4037  O   GLN A 253      -4.825  14.933  29.816  1.00  0.00              
ATOM   4038  CB  GLN A 253      -4.579  16.876  27.640  1.00  0.00              
ATOM   4039  CG  GLN A 253      -3.111  16.770  27.263  1.00  0.00              
ATOM   4040  CD  GLN A 253      -2.261  16.224  28.395  1.00  0.00              
ATOM   4041  OE1 GLN A 253      -2.474  16.555  29.564  1.00  0.00              
ATOM   4042  NE2 GLN A 253      -1.289  15.387  28.052  1.00  0.00              
ATOM   4043  H   GLN A 253      -7.116  16.357  28.448  1.00  0.00              
ATOM   4044  HA  GLN A 253      -5.137  15.077  26.600  1.00  0.00              
ATOM   4045 1HB  GLN A 253      -5.083  17.573  26.969  1.00  0.00              
ATOM   4046 2HB  GLN A 253      -4.671  17.230  28.666  1.00  0.00              
ATOM   4047 1HG  GLN A 253      -2.772  16.307  26.336  1.00  0.00              
ATOM   4048 2HG  GLN A 253      -2.958  17.848  27.206  1.00  0.00              
ATOM   4049 1HE2 GLN A 253      -0.696  14.994  28.757  1.00  0.00              
ATOM   4050 2HE2 GLN A 253      -1.150  15.146  27.092  1.00  0.00              
ATOM   4051  N   ASN A 254      -4.425  13.408  28.212  1.00  0.00              
ATOM   4052  CA  ASN A 254      -4.023  12.363  29.147  1.00  0.00              
ATOM   4053  C   ASN A 254      -2.514  12.153  29.122  1.00  0.00              
ATOM   4054  O   ASN A 254      -1.955  11.721  28.115  1.00  0.00              
ATOM   4055  CB  ASN A 254      -4.739  11.056  28.861  1.00  0.00              
ATOM   4056  CG  ASN A 254      -6.236  11.146  28.985  1.00  0.00              
ATOM   4057  OD1 ASN A 254      -6.774  11.403  30.066  1.00  0.00              
ATOM   4058  ND2 ASN A 254      -6.910  10.857  27.901  1.00  0.00              
ATOM   4059  H   ASN A 254      -4.389  13.222  27.220  1.00  0.00              
ATOM   4060  HA  ASN A 254      -4.277  12.660  30.166  1.00  0.00              
ATOM   4061 1HB  ASN A 254      -4.489  10.463  27.980  1.00  0.00              
ATOM   4062 2HB  ASN A 254      -4.343  10.570  29.751  1.00  0.00              
ATOM   4063 1HD2 ASN A 254      -7.910  10.896  27.910  1.00  0.00              
ATOM   4064 2HD2 ASN A 254      -6.427  10.597  27.065  1.00  0.00              
ATOM   4065  N   GLY A 255      -1.861  12.463  30.236  1.00  0.00              
ATOM   4066  CA  GLY A 255      -0.436  12.194  30.388  1.00  0.00              
ATOM   4067  C   GLY A 255      -0.198  10.880  31.121  1.00  0.00              
ATOM   4068  O   GLY A 255      -1.144  10.181  31.484  1.00  0.00              
ATOM   4069  H   GLY A 255      -2.364  12.895  30.998  1.00  0.00              
ATOM   4070 1HA  GLY A 255       0.023  12.139  29.401  1.00  0.00              
ATOM   4071 2HA  GLY A 255       0.021  13.004  30.955  1.00  0.00              
ATOM   4072  N   ALA A 256       1.071  10.548  31.334  1.00  0.00              
ATOM   4073  CA  ALA A 256       1.436   9.293  31.982  1.00  0.00              
ATOM   4074  C   ALA A 256       2.138   9.544  33.310  1.00  0.00              
ATOM   4075  O   ALA A 256       2.370   8.615  34.085  1.00  0.00              
ATOM   4076  CB  ALA A 256       2.319   8.462  31.062  1.00  0.00              
ATOM   4077  H   ALA A 256       1.801  11.182  31.041  1.00  0.00              
ATOM   4078  HA  ALA A 256       0.528   8.732  32.193  1.00  0.00              
ATOM   4079 1HB  ALA A 256       2.583   7.529  31.560  1.00  0.00              
ATOM   4080 2HB  ALA A 256       1.779   8.240  30.140  1.00  0.00              
ATOM   4081 3HB  ALA A 256       3.226   9.016  30.829  1.00  0.00              
ATOM   4082  N   ASP A 257       2.472  10.804  33.570  1.00  0.00              
ATOM   4083  CA  ASP A 257       3.134  11.181  34.813  1.00  0.00              
ATOM   4084  C   ASP A 257       2.214  10.979  36.010  1.00  0.00              
ATOM   4085  O   ASP A 257       2.670  10.896  37.150  1.00  0.00              
ATOM   4086  CB  ASP A 257       3.604  12.637  34.751  1.00  0.00              
ATOM   4087  CG  ASP A 257       4.767  12.882  33.800  1.00  0.00              
ATOM   4088  OD1 ASP A 257       5.697  12.111  33.818  1.00  0.00              
ATOM   4089  OD2 ASP A 257       4.649  13.741  32.958  1.00  0.00              
ATOM   4090  H   ASP A 257       2.264  11.518  32.888  1.00  0.00              
ATOM   4091  HA  ASP A 257       4.003  10.541  34.978  1.00  0.00              
ATOM   4092 1HB  ASP A 257       2.802  13.343  34.534  1.00  0.00              
ATOM   4093 2HB  ASP A 257       3.942  12.773  35.778  1.00  0.00              
ATOM   4094  N   SER A 258       0.914  10.898  35.743  1.00  0.00              
ATOM   4095  CA  SER A 258      -0.074  10.709  36.798  1.00  0.00              
ATOM   4096  C   SER A 258      -0.200   9.239  37.178  1.00  0.00              
ATOM   4097  O   SER A 258      -0.758   8.902  38.222  1.00  0.00              
ATOM   4098  CB  SER A 258      -1.417  11.259  36.360  1.00  0.00              
ATOM   4099  OG  SER A 258      -1.377  12.644  36.152  1.00  0.00              
ATOM   4100  H   SER A 258       0.602  10.970  34.785  1.00  0.00              
ATOM   4101  HA  SER A 258       0.124  11.306  37.689  1.00  0.00              
ATOM   4102 1HB  SER A 258      -1.707  10.769  35.431  1.00  0.00              
ATOM   4103 2HB  SER A 258      -2.154  11.037  37.131  1.00  0.00              
ATOM   4104  HG  SER A 258      -2.172  12.923  35.693  1.00  0.00              
ATOM   4105  N   LEU A 259       0.361   8.336  36.382  1.00  0.00              
ATOM   4106  CA  LEU A 259       0.281   6.899  36.620  1.00  0.00              
ATOM   4107  C   LEU A 259       1.455   6.416  37.464  1.00  0.00              
ATOM   4108  O   LEU A 259       2.569   6.921  37.341  1.00  0.00              
ATOM   4109  CB  LEU A 259       0.235   6.142  35.286  1.00  0.00              
ATOM   4110  CG  LEU A 259      -1.057   6.321  34.479  1.00  0.00              
ATOM   4111  CD1 LEU A 259      -0.921   5.648  33.120  1.00  0.00              
ATOM   4112  CD2 LEU A 259      -2.228   5.737  35.255  1.00  0.00              
ATOM   4113  H   LEU A 259       0.815   8.670  35.544  1.00  0.00              
ATOM   4114  HA  LEU A 259      -0.622   6.673  37.185  1.00  0.00              
ATOM   4115 1HB  LEU A 259       1.065   6.629  34.777  1.00  0.00              
ATOM   4116 2HB  LEU A 259       0.460   5.083  35.415  1.00  0.00              
ATOM   4117  HG  LEU A 259      -1.228   7.393  34.374  1.00  0.00              
ATOM   4118 1HD1 LEU A 259      -1.843   5.781  32.553  1.00  0.00              
ATOM   4119 2HD1 LEU A 259      -0.092   6.098  32.574  1.00  0.00              
ATOM   4120 3HD1 LEU A 259      -0.732   4.584  33.259  1.00  0.00              
ATOM   4121 1HD2 LEU A 259      -3.146   5.866  34.680  1.00  0.00              
ATOM   4122 2HD2 LEU A 259      -2.055   4.675  35.431  1.00  0.00              
ATOM   4123 3HD2 LEU A 259      -2.324   6.252  36.211  1.00  0.00              
ATOM   4124  N   ASN A 260       1.194   5.435  38.322  1.00  0.00              
ATOM   4125  CA  ASN A 260       2.254   4.778  39.078  1.00  0.00              
ATOM   4126  C   ASN A 260       3.147   3.947  38.164  1.00  0.00              
ATOM   4127  O   ASN A 260       2.661   3.140  37.372  1.00  0.00              
ATOM   4128  CB  ASN A 260       1.689   3.910  40.187  1.00  0.00              
ATOM   4129  CG  ASN A 260       2.740   3.243  41.030  1.00  0.00              
ATOM   4130  OD1 ASN A 260       3.834   3.781  41.233  1.00  0.00              
ATOM   4131  ND2 ASN A 260       2.445   2.041  41.454  1.00  0.00              
ATOM   4132  H   ASN A 260       0.238   5.136  38.454  1.00  0.00              
ATOM   4133  HA  ASN A 260       2.898   5.526  39.541  1.00  0.00              
ATOM   4134 1HB  ASN A 260       0.893   4.282  40.835  1.00  0.00              
ATOM   4135 2HB  ASN A 260       1.277   3.177  39.493  1.00  0.00              
ATOM   4136 1HD2 ASN A 260       3.098   1.537  42.021  1.00  0.00              
ATOM   4137 2HD2 ASN A 260       1.567   1.627  41.212  1.00  0.00              
ATOM   4138  N   GLY A 261       4.455   4.149  38.282  1.00  0.00              
ATOM   4139  CA  GLY A 261       5.425   3.338  37.555  1.00  0.00              
ATOM   4140  C   GLY A 261       6.204   4.177  36.553  1.00  0.00              
ATOM   4141  O   GLY A 261       7.214   3.731  36.008  1.00  0.00              
ATOM   4142  H   GLY A 261       4.787   4.884  38.890  1.00  0.00              
ATOM   4143 1HA  GLY A 261       6.120   2.893  38.267  1.00  0.00              
ATOM   4144 2HA  GLY A 261       4.898   2.547  37.022  1.00  0.00              
ATOM   4145  N   ASP A 262       5.733   5.397  36.316  1.00  0.00              
ATOM   4146  CA  ASP A 262       6.432   6.332  35.443  1.00  0.00              
ATOM   4147  C   ASP A 262       7.779   6.733  36.030  1.00  0.00              
ATOM   4148  O   ASP A 262       7.898   6.968  37.233  1.00  0.00              
ATOM   4149  CB  ASP A 262       5.576   7.577  35.196  1.00  0.00              
ATOM   4150  CG  ASP A 262       6.151   8.541  34.165  1.00  0.00              
ATOM   4151  OD1 ASP A 262       7.056   9.267  34.500  1.00  0.00              
ATOM   4152  OD2 ASP A 262       5.791   8.433  33.017  1.00  0.00              
ATOM   4153  H   ASP A 262       4.868   5.682  36.752  1.00  0.00              
ATOM   4154  HA  ASP A 262       6.641   5.857  34.484  1.00  0.00              
ATOM   4155 1HB  ASP A 262       4.541   7.348  34.942  1.00  0.00              
ATOM   4156 2HB  ASP A 262       5.616   8.036  36.183  1.00  0.00              
ATOM   4157  N   ARG A 263       8.793   6.809  35.174  1.00  0.00              
ATOM   4158  CA  ARG A 263      10.155   7.079  35.622  1.00  0.00              
ATOM   4159  C   ARG A 263      10.214   8.335  36.479  1.00  0.00              
ATOM   4160  O   ARG A 263      10.983   8.411  37.438  1.00  0.00              
ATOM   4161  CB  ARG A 263      11.137   7.149  34.462  1.00  0.00              
ATOM   4162  CG  ARG A 263      11.367   5.832  33.737  1.00  0.00              
ATOM   4163  CD  ARG A 263      12.273   5.929  32.565  1.00  0.00              
ATOM   4164  NE  ARG A 263      12.376   4.708  31.781  1.00  0.00              
ATOM   4165  CZ  ARG A 263      13.048   4.601  30.618  1.00  0.00              
ATOM   4166  NH1 ARG A 263      13.644   5.642  30.081  1.00  0.00              
ATOM   4167  NH2 ARG A 263      13.071   3.423  30.017  1.00  0.00              
ATOM   4168  H   ARG A 263       8.615   6.678  34.189  1.00  0.00              
ATOM   4169  HA  ARG A 263      10.506   6.259  36.248  1.00  0.00              
ATOM   4170 1HB  ARG A 263      10.746   7.883  33.759  1.00  0.00              
ATOM   4171 2HB  ARG A 263      12.084   7.504  34.868  1.00  0.00              
ATOM   4172 1HG  ARG A 263      11.801   5.121  34.439  1.00  0.00              
ATOM   4173 2HG  ARG A 263      10.404   5.457  33.389  1.00  0.00              
ATOM   4174 1HD  ARG A 263      11.912   6.713  31.901  1.00  0.00              
ATOM   4175 2HD  ARG A 263      13.274   6.180  32.912  1.00  0.00              
ATOM   4176  HE  ARG A 263      11.989   3.792  31.961  1.00  0.00              
ATOM   4177 1HH1 ARG A 263      13.602   6.539  30.543  1.00  0.00              
ATOM   4178 2HH1 ARG A 263      14.142   5.541  29.208  1.00  0.00              
ATOM   4179 1HH2 ARG A 263      12.592   2.637  30.434  1.00  0.00              
ATOM   4180 2HH2 ARG A 263      13.566   3.315  29.144  1.00  0.00              
ATOM   4181  N   LEU A 264       9.397   9.324  36.129  1.00  0.00              
ATOM   4182  CA  LEU A 264       9.303  10.553  36.909  1.00  0.00              
ATOM   4183  C   LEU A 264       7.867  10.823  37.341  1.00  0.00              
ATOM   4184  O   LEU A 264       7.424  11.970  37.372  1.00  0.00              
ATOM   4185  CB  LEU A 264       9.849  11.736  36.100  1.00  0.00              
ATOM   4186  CG  LEU A 264      11.360  11.705  35.834  1.00  0.00              
ATOM   4187  CD1 LEU A 264      11.753  12.858  34.921  1.00  0.00              
ATOM   4188  CD2 LEU A 264      12.110  11.783  37.154  1.00  0.00              
ATOM   4189  H   LEU A 264       8.828   9.222  35.301  1.00  0.00              
ATOM   4190  HA  LEU A 264       9.887  10.452  37.822  1.00  0.00              
ATOM   4191 1HB  LEU A 264       9.304  11.583  35.171  1.00  0.00              
ATOM   4192 2HB  LEU A 264       9.560  12.692  36.537  1.00  0.00              
ATOM   4193  HG  LEU A 264      11.587  10.741  35.377  1.00  0.00              
ATOM   4194 1HD1 LEU A 264      12.828  12.827  34.738  1.00  0.00              
ATOM   4195 2HD1 LEU A 264      11.222  12.770  33.973  1.00  0.00              
ATOM   4196 3HD1 LEU A 264      11.494  13.803  35.397  1.00  0.00              
ATOM   4197 1HD2 LEU A 264      13.184  11.760  36.964  1.00  0.00              
ATOM   4198 2HD2 LEU A 264      11.851  12.710  37.666  1.00  0.00              
ATOM   4199 3HD2 LEU A 264      11.836  10.935  37.780  1.00  0.00              
ATOM   4200  N   GLY A 265       7.147   9.757  37.673  1.00  0.00              
ATOM   4201  CA  GLY A 265       5.746   9.872  38.067  1.00  0.00              
ATOM   4202  C   GLY A 265       5.606  10.626  39.383  1.00  0.00              
ATOM   4203  O   GLY A 265       6.509  10.611  40.218  1.00  0.00              
ATOM   4204  H   GLY A 265       7.577   8.845  37.654  1.00  0.00              
ATOM   4205 1HA  GLY A 265       5.202  10.409  37.290  1.00  0.00              
ATOM   4206 2HA  GLY A 265       5.326   8.875  38.181  1.00  0.00              
ATOM   4207  N   THR A 266       4.465  11.283  39.563  1.00  0.00              
ATOM   4208  CA  THR A 266       4.239  12.119  40.736  1.00  0.00              
ATOM   4209  C   THR A 266       2.984  11.692  41.483  1.00  0.00              
ATOM   4210  O   THR A 266       2.909  11.804  42.708  1.00  0.00              
ATOM   4211  CB  THR A 266       4.115  13.607  40.356  1.00  0.00              
ATOM   4212  OG1 THR A 266       5.325  14.042  39.720  1.00  0.00              
ATOM   4213  CG2 THR A 266       3.863  14.455  41.593  1.00  0.00              
ATOM   4214  H   THR A 266       3.734  11.200  38.870  1.00  0.00              
ATOM   4215  HA  THR A 266       5.068  12.007  41.434  1.00  0.00              
ATOM   4216  HB  THR A 266       3.286  13.727  39.658  1.00  0.00              
ATOM   4217  HG1 THR A 266       6.062  13.928  40.325  1.00  0.00              
ATOM   4218 1HG2 THR A 266       3.778  15.502  41.303  1.00  0.00              
ATOM   4219 2HG2 THR A 266       2.938  14.133  42.070  1.00  0.00              
ATOM   4220 3HG2 THR A 266       4.692  14.336  42.289  1.00  0.00              
ATOM   4221  N   PHE A 267       1.997  11.200  40.742  1.00  0.00              
ATOM   4222  CA  PHE A 267       0.751  10.732  41.337  1.00  0.00              
ATOM   4223  C   PHE A 267       0.738   9.214  41.466  1.00  0.00              
ATOM   4224  O   PHE A 267       1.651   8.535  40.997  1.00  0.00              
ATOM   4225  CB  PHE A 267      -0.446  11.201  40.508  1.00  0.00              
ATOM   4226  CG  PHE A 267      -0.668  12.686  40.550  1.00  0.00              
ATOM   4227  CD1 PHE A 267      -0.007  13.475  41.480  1.00  0.00              
ATOM   4228  CD2 PHE A 267      -1.539  13.297  39.661  1.00  0.00              
ATOM   4229  CE1 PHE A 267      -0.210  14.842  41.520  1.00  0.00              
ATOM   4230  CE2 PHE A 267      -1.744  14.663  39.698  1.00  0.00              
ATOM   4231  CZ  PHE A 267      -1.079  15.435  40.628  1.00  0.00              
ATOM   4232  H   PHE A 267       2.113  11.151  39.740  1.00  0.00              
ATOM   4233  HA  PHE A 267       0.650  11.130  42.348  1.00  0.00              
ATOM   4234 1HB  PHE A 267      -0.304  10.936  39.461  1.00  0.00              
ATOM   4235 2HB  PHE A 267      -1.361  10.739  40.878  1.00  0.00              
ATOM   4236  HD1 PHE A 267       0.681  13.005  42.184  1.00  0.00              
ATOM   4237  HD2 PHE A 267      -2.065  12.687  38.926  1.00  0.00              
ATOM   4238  HE1 PHE A 267       0.316  15.449  42.256  1.00  0.00              
ATOM   4239  HE2 PHE A 267      -2.430  15.131  38.992  1.00  0.00              
ATOM   4240  HZ  PHE A 267      -1.240  16.512  40.659  1.00  0.00              
ATOM   4241  N   ASN A 268      -0.300   8.689  42.106  1.00  0.00              
ATOM   4242  CA  ASN A 268      -0.373   7.264  42.408  1.00  0.00              
ATOM   4243  C   ASN A 268      -1.633   6.640  41.820  1.00  0.00              
ATOM   4244  O   ASN A 268      -2.301   5.838  42.473  1.00  0.00              
ATOM   4245  CB  ASN A 268      -0.310   7.010  43.903  1.00  0.00              
ATOM   4246  CG  ASN A 268      -0.019   5.579  44.262  1.00  0.00              
ATOM   4247  OD1 ASN A 268       0.588   4.834  43.484  1.00  0.00              
ATOM   4248  ND2 ASN A 268      -0.519   5.170  45.400  1.00  0.00              
ATOM   4249  H   ASN A 268      -1.059   9.290  42.389  1.00  0.00              
ATOM   4250  HA  ASN A 268       0.471   6.745  41.951  1.00  0.00              
ATOM   4251 1HB  ASN A 268       0.264   7.667  44.557  1.00  0.00              
ATOM   4252 2HB  ASN A 268      -1.374   7.197  44.043  1.00  0.00              
ATOM   4253 1HD2 ASN A 268      -0.365   4.229  45.704  1.00  0.00              
ATOM   4254 2HD2 ASN A 268      -1.055   5.797  45.965  1.00  0.00              
ATOM   4255  N   LEU A 269      -1.949   7.011  40.584  1.00  0.00              
ATOM   4256  CA  LEU A 269      -3.170   6.548  39.934  1.00  0.00              
ATOM   4257  C   LEU A 269      -2.940   5.230  39.208  1.00  0.00              
ATOM   4258  O   LEU A 269      -1.837   4.957  38.733  1.00  0.00              
ATOM   4259  CB  LEU A 269      -3.688   7.612  38.959  1.00  0.00              
ATOM   4260  CG  LEU A 269      -3.969   8.987  39.580  1.00  0.00              
ATOM   4261  CD1 LEU A 269      -4.523   9.934  38.525  1.00  0.00              
ATOM   4262  CD2 LEU A 269      -4.948   8.833  40.734  1.00  0.00              
ATOM   4263  H   LEU A 269      -1.329   7.631  40.083  1.00  0.00              
ATOM   4264  HA  LEU A 269      -3.935   6.357  40.687  1.00  0.00              
ATOM   4265 1HB  LEU A 269      -2.830   7.673  38.290  1.00  0.00              
ATOM   4266 2HB  LEU A 269      -4.557   7.262  38.403  1.00  0.00              
ATOM   4267  HG  LEU A 269      -3.027   9.356  39.988  1.00  0.00              
ATOM   4268 1HD1 LEU A 269      -4.719  10.907  38.975  1.00  0.00              
ATOM   4269 2HD1 LEU A 269      -3.796  10.048  37.720  1.00  0.00              
ATOM   4270 3HD1 LEU A 269      -5.450   9.527  38.122  1.00  0.00              
ATOM   4271 1HD2 LEU A 269      -5.146   9.811  41.176  1.00  0.00              
ATOM   4272 2HD2 LEU A 269      -5.880   8.405  40.366  1.00  0.00              
ATOM   4273 3HD2 LEU A 269      -4.521   8.174  41.490  1.00  0.00              
ATOM   4274  N   THR A 270      -3.987   4.416  39.123  1.00  0.00              
ATOM   4275  CA  THR A 270      -3.929   3.169  38.370  1.00  0.00              
ATOM   4276  C   THR A 270      -4.524   3.337  36.977  1.00  0.00              
ATOM   4277  O   THR A 270      -5.110   4.373  36.663  1.00  0.00              
ATOM   4278  CB  THR A 270      -4.671   2.034  39.100  1.00  0.00              
ATOM   4279  OG1 THR A 270      -6.078   2.314  39.118  1.00  0.00              
ATOM   4280  CG2 THR A 270      -4.167   1.897  40.526  1.00  0.00              
ATOM   4281  H   THR A 270      -4.844   4.669  39.592  1.00  0.00              
ATOM   4282  HA  THR A 270      -2.890   2.872  38.228  1.00  0.00              
ATOM   4283  HB  THR A 270      -4.503   1.099  38.565  1.00  0.00              
ATOM   4284  HG1 THR A 270      -6.347   2.542  40.011  1.00  0.00              
ATOM   4285 1HG2 THR A 270      -4.703   1.091  41.026  1.00  0.00              
ATOM   4286 2HG2 THR A 270      -3.101   1.673  40.516  1.00  0.00              
ATOM   4287 3HG2 THR A 270      -4.336   2.831  41.062  1.00  0.00              
ATOM   4288  N   LEU A 271      -4.365   2.314  36.145  1.00  0.00              
ATOM   4289  CA  LEU A 271      -4.836   2.369  34.766  1.00  0.00              
ATOM   4290  C   LEU A 271      -6.355   2.472  34.705  1.00  0.00              
ATOM   4291  O   LEU A 271      -6.904   3.236  33.913  1.00  0.00              
ATOM   4292  CB  LEU A 271      -4.353   1.136  33.992  1.00  0.00              
ATOM   4293  CG  LEU A 271      -4.729   1.111  32.505  1.00  0.00              
ATOM   4294  CD1 LEU A 271      -4.149   2.329  31.800  1.00  0.00              
ATOM   4295  CD2 LEU A 271      -4.216  -0.175  31.872  1.00  0.00              
ATOM   4296  H   LEU A 271      -3.909   1.476  36.476  1.00  0.00              
ATOM   4297  HA  LEU A 271      -4.446   3.264  34.282  1.00  0.00              
ATOM   4298 1HB  LEU A 271      -3.278   1.266  34.104  1.00  0.00              
ATOM   4299 2HB  LEU A 271      -4.660   0.209  34.478  1.00  0.00              
ATOM   4300  HG  LEU A 271      -5.817   1.100  32.445  1.00  0.00              
ATOM   4301 1HD1 LEU A 271      -4.420   2.303  30.744  1.00  0.00              
ATOM   4302 2HD1 LEU A 271      -4.547   3.237  32.253  1.00  0.00              
ATOM   4303 3HD1 LEU A 271      -3.063   2.321  31.895  1.00  0.00              
ATOM   4304 1HD2 LEU A 271      -4.483  -0.191  30.815  1.00  0.00              
ATOM   4305 2HD2 LEU A 271      -3.131  -0.222  31.974  1.00  0.00              
ATOM   4306 3HD2 LEU A 271      -4.665  -1.032  32.373  1.00  0.00              
ATOM   4307  N   ARG A 272      -7.029   1.696  35.548  1.00  0.00              
ATOM   4308  CA  ARG A 272      -8.486   1.677  35.571  1.00  0.00              
ATOM   4309  C   ARG A 272      -9.045   2.944  36.206  1.00  0.00              
ATOM   4310  O   ARG A 272     -10.080   3.459  35.782  1.00  0.00              
ATOM   4311  CB  ARG A 272      -9.032   0.429  36.246  1.00  0.00              
ATOM   4312  CG  ARG A 272      -8.813  -0.863  35.475  1.00  0.00              
ATOM   4313  CD  ARG A 272      -9.233  -2.090  36.202  1.00  0.00              
ATOM   4314  NE  ARG A 272      -8.942  -3.332  35.506  1.00  0.00              
ATOM   4315  CZ  ARG A 272      -9.048  -4.559  36.053  1.00  0.00              
ATOM   4316  NH1 ARG A 272      -9.402  -4.712  37.309  1.00  0.00              
ATOM   4317  NH2 ARG A 272      -8.765  -5.606  35.298  1.00  0.00              
ATOM   4318  H   ARG A 272      -6.519   1.104  36.189  1.00  0.00              
ATOM   4319  HA  ARG A 272      -8.872   1.645  34.551  1.00  0.00              
ATOM   4320 1HB  ARG A 272      -8.546   0.354  37.219  1.00  0.00              
ATOM   4321 2HB  ARG A 272     -10.102   0.584  36.387  1.00  0.00              
ATOM   4322 1HG  ARG A 272      -9.381  -0.814  34.546  1.00  0.00              
ATOM   4323 2HG  ARG A 272      -7.751  -0.955  35.247  1.00  0.00              
ATOM   4324 1HD  ARG A 272      -8.718  -2.126  37.162  1.00  0.00              
ATOM   4325 2HD  ARG A 272     -10.309  -2.052  36.369  1.00  0.00              
ATOM   4326  HE  ARG A 272      -8.630  -3.481  34.555  1.00  0.00              
ATOM   4327 1HH1 ARG A 272      -9.598  -3.900  37.879  1.00  0.00              
ATOM   4328 2HH1 ARG A 272      -9.476  -5.639  37.701  1.00  0.00              
ATOM   4329 1HH2 ARG A 272      -8.478  -5.470  34.338  1.00  0.00              
ATOM   4330 2HH2 ARG A 272      -8.836  -6.535  35.683  1.00  0.00              
ATOM   4331  N   GLY A 273      -8.352   3.444  37.224  1.00  0.00              
ATOM   4332  CA  GLY A 273      -8.767   4.664  37.905  1.00  0.00              
ATOM   4333  C   GLY A 273      -8.434   5.899  37.075  1.00  0.00              
ATOM   4334  O   GLY A 273      -9.016   6.966  37.271  1.00  0.00              
ATOM   4335  H   GLY A 273      -7.519   2.966  37.535  1.00  0.00              
ATOM   4336 1HA  GLY A 273      -9.843   4.630  38.076  1.00  0.00              
ATOM   4337 2HA  GLY A 273      -8.251   4.730  38.863  1.00  0.00              
ATOM   4338  N   HIS A 274      -7.491   5.746  36.151  1.00  0.00              
ATOM   4339  CA  HIS A 274      -7.077   6.849  35.291  1.00  0.00              
ATOM   4340  C   HIS A 274      -7.968   6.955  34.061  1.00  0.00              
ATOM   4341  O   HIS A 274      -8.419   8.042  33.703  1.00  0.00              
ATOM   4342  CB  HIS A 274      -5.615   6.683  34.866  1.00  0.00              
ATOM   4343  CG  HIS A 274      -5.080   7.844  34.086  1.00  0.00              
ATOM   4344  ND1 HIS A 274      -5.518   8.151  32.815  1.00  0.00              
ATOM   4345  CD2 HIS A 274      -4.144   8.771  34.397  1.00  0.00              
ATOM   4346  CE1 HIS A 274      -4.872   9.219  32.378  1.00  0.00              
ATOM   4347  NE2 HIS A 274      -4.034   9.614  33.319  1.00  0.00              
ATOM   4348  H   HIS A 274      -7.054   4.844  36.038  1.00  0.00              
ATOM   4349  HA  HIS A 274      -7.179   7.791  35.831  1.00  0.00              
ATOM   4350 1HB  HIS A 274      -4.977   6.577  35.744  1.00  0.00              
ATOM   4351 2HB  HIS A 274      -5.507   5.804  34.231  1.00  0.00              
ATOM   4352  HD1 HIS A 274      -6.262   7.703  32.321  1.00  0.00              
ATOM   4353  HD2 HIS A 274      -3.527   8.933  35.282  1.00  0.00              
ATOM   4354  HE1 HIS A 274      -5.078   9.625  31.388  1.00  0.00              
ATOM   4355  N   GLY A 275      -8.217   5.820  33.418  1.00  0.00              
ATOM   4356  CA  GLY A 275      -8.986   5.793  32.179  1.00  0.00              
ATOM   4357  C   GLY A 275     -10.425   6.235  32.415  1.00  0.00              
ATOM   4358  O   GLY A 275     -11.142   6.576  31.475  1.00  0.00              
ATOM   4359  H   GLY A 275      -7.865   4.953  33.796  1.00  0.00              
ATOM   4360 1HA  GLY A 275      -8.522   6.465  31.458  1.00  0.00              
ATOM   4361 2HA  GLY A 275      -8.987   4.779  31.782  1.00  0.00              
ATOM   4362  N   ALA A 276     -10.841   6.228  33.677  1.00  0.00              
ATOM   4363  CA  ALA A 276     -12.173   6.694  34.046  1.00  0.00              
ATOM   4364  C   ALA A 276     -12.423   8.108  33.541  1.00  0.00              
ATOM   4365  O   ALA A 276     -13.562   8.489  33.272  1.00  0.00              
ATOM   4366  CB  ALA A 276     -12.357   6.627  35.556  1.00  0.00              
ATOM   4367  H   ALA A 276     -10.219   5.892  34.398  1.00  0.00              
ATOM   4368  HA  ALA A 276     -12.912   6.046  33.577  1.00  0.00              
ATOM   4369 1HB  ALA A 276     -13.356   6.977  35.815  1.00  0.00              
ATOM   4370 2HB  ALA A 276     -12.236   5.597  35.893  1.00  0.00              
ATOM   4371 3HB  ALA A 276     -11.615   7.258  36.041  1.00  0.00              
ATOM   4372  N   CYS A 277     -11.350   8.883  33.414  1.00  0.00              
ATOM   4373  CA  CYS A 277     -11.446  10.246  32.903  1.00  0.00              
ATOM   4374  C   CYS A 277     -12.045  10.269  31.503  1.00  0.00              
ATOM   4375  O   CYS A 277     -12.841  11.148  31.171  1.00  0.00              
ATOM   4376  CB  CYS A 277      -9.986  10.699  32.872  1.00  0.00              
ATOM   4377  SG  CYS A 277      -9.211  10.842  34.500  1.00  0.00              
ATOM   4378  H   CYS A 277     -10.447   8.519  33.676  1.00  0.00              
ATOM   4379  HA  CYS A 277     -12.006  10.916  33.557  1.00  0.00              
ATOM   4380 1HB  CYS A 277      -9.382   9.985  32.310  1.00  0.00              
ATOM   4381 2HB  CYS A 277      -9.906  11.684  32.412  1.00  0.00              
ATOM   4382  HG  CYS A 277      -7.997  11.147  34.049  1.00  0.00              
ATOM   4383  N   ALA A 278     -11.654   9.298  30.682  1.00  0.00              
ATOM   4384  CA  ALA A 278     -12.179   9.184  29.327  1.00  0.00              
ATOM   4385  C   ALA A 278     -13.550   8.522  29.321  1.00  0.00              
ATOM   4386  O   ALA A 278     -14.412   8.865  28.512  1.00  0.00              
ATOM   4387  CB  ALA A 278     -11.208   8.410  28.447  1.00  0.00              
ATOM   4388  H   ALA A 278     -10.977   8.622  31.006  1.00  0.00              
ATOM   4389  HA  ALA A 278     -12.300  10.185  28.914  1.00  0.00              
ATOM   4390 1HB  ALA A 278     -11.614   8.333  27.439  1.00  0.00              
ATOM   4391 2HB  ALA A 278     -10.252   8.931  28.414  1.00  0.00              
ATOM   4392 3HB  ALA A 278     -11.065   7.412  28.855  1.00  0.00              
ATOM   4393  N   ARG A 279     -13.747   7.569  30.228  1.00  0.00              
ATOM   4394  CA  ARG A 279     -15.007   6.845  30.316  1.00  0.00              
ATOM   4395  C   ARG A 279     -16.156   7.779  30.672  1.00  0.00              
ATOM   4396  O   ARG A 279     -17.283   7.596  30.211  1.00  0.00              
ATOM   4397  CB  ARG A 279     -14.927   5.670  31.280  1.00  0.00              
ATOM   4398  CG  ARG A 279     -16.193   4.833  31.375  1.00  0.00              
ATOM   4399  CD  ARG A 279     -16.039   3.577  32.152  1.00  0.00              
ATOM   4400  NE  ARG A 279     -17.276   2.838  32.353  1.00  0.00              
ATOM   4401  CZ  ARG A 279     -17.355   1.622  32.927  1.00  0.00              
ATOM   4402  NH1 ARG A 279     -16.274   0.986  33.322  1.00  0.00              
ATOM   4403  NH2 ARG A 279     -18.550   1.071  33.060  1.00  0.00              
ATOM   4404  H   ARG A 279     -13.002   7.344  30.872  1.00  0.00              
ATOM   4405  HA  ARG A 279     -15.251   6.407  29.347  1.00  0.00              
ATOM   4406 1HB  ARG A 279     -14.104   5.041  30.946  1.00  0.00              
ATOM   4407 2HB  ARG A 279     -14.694   6.080  32.263  1.00  0.00              
ATOM   4408 1HG  ARG A 279     -16.970   5.431  31.853  1.00  0.00              
ATOM   4409 2HG  ARG A 279     -16.508   4.568  30.366  1.00  0.00              
ATOM   4410 1HD  ARG A 279     -15.348   2.919  31.629  1.00  0.00              
ATOM   4411 2HD  ARG A 279     -15.638   3.815  33.136  1.00  0.00              
ATOM   4412  HE  ARG A 279     -18.225   3.093  32.115  1.00  0.00              
ATOM   4413 1HH1 ARG A 279     -15.367   1.414  33.197  1.00  0.00              
ATOM   4414 2HH1 ARG A 279     -16.354   0.075  33.747  1.00  0.00              
ATOM   4415 1HH2 ARG A 279     -19.369   1.563  32.734  1.00  0.00              
ATOM   4416 2HH2 ARG A 279     -18.637   0.159  33.485  1.00  0.00              
ATOM   4417  N   PHE A 280     -15.865   8.783  31.493  1.00  0.00              
ATOM   4418  CA  PHE A 280     -16.868   9.759  31.897  1.00  0.00              
ATOM   4419  C   PHE A 280     -17.526  10.409  30.684  1.00  0.00              
ATOM   4420  O   PHE A 280     -18.748  10.388  30.544  1.00  0.00              
ATOM   4421  CB  PHE A 280     -16.244  10.830  32.791  1.00  0.00              
ATOM   4422  CG  PHE A 280     -17.203  11.908  33.209  1.00  0.00              
ATOM   4423  CD1 PHE A 280     -18.057  11.717  34.287  1.00  0.00              
ATOM   4424  CD2 PHE A 280     -17.256  13.112  32.526  1.00  0.00              
ATOM   4425  CE1 PHE A 280     -18.940  12.708  34.671  1.00  0.00              
ATOM   4426  CE2 PHE A 280     -18.136  14.105  32.909  1.00  0.00              
ATOM   4427  CZ  PHE A 280     -18.980  13.902  33.983  1.00  0.00              
ATOM   4428  H   PHE A 280     -14.922   8.873  31.844  1.00  0.00              
ATOM   4429  HA  PHE A 280     -17.666   9.263  32.451  1.00  0.00              
ATOM   4430 1HB  PHE A 280     -15.865  10.378  33.708  1.00  0.00              
ATOM   4431 2HB  PHE A 280     -15.428  11.326  32.269  1.00  0.00              
ATOM   4432  HD1 PHE A 280     -18.024  10.773  34.830  1.00  0.00              
ATOM   4433  HD2 PHE A 280     -16.590  13.274  31.677  1.00  0.00              
ATOM   4434  HE1 PHE A 280     -19.605  12.545  35.518  1.00  0.00              
ATOM   4435  HE2 PHE A 280     -18.168  15.048  32.364  1.00  0.00              
ATOM   4436  HZ  PHE A 280     -19.678  14.683  34.283  1.00  0.00              
ATOM   4437  N   PHE A 281     -16.706  10.985  29.812  1.00  0.00              
ATOM   4438  CA  PHE A 281     -17.209  11.747  28.676  1.00  0.00              
ATOM   4439  C   PHE A 281     -17.753  10.826  27.591  1.00  0.00              
ATOM   4440  O   PHE A 281     -18.643  11.204  26.830  1.00  0.00              
ATOM   4441  CB  PHE A 281     -16.108  12.642  28.103  1.00  0.00              
ATOM   4442  CG  PHE A 281     -15.673  13.738  29.033  1.00  0.00              
ATOM   4443  CD1 PHE A 281     -14.425  13.701  29.636  1.00  0.00              
ATOM   4444  CD2 PHE A 281     -16.511  14.809  29.307  1.00  0.00              
ATOM   4445  CE1 PHE A 281     -14.024  14.710  30.492  1.00  0.00              
ATOM   4446  CE2 PHE A 281     -16.112  15.819  30.161  1.00  0.00              
ATOM   4447  CZ  PHE A 281     -14.867  15.768  30.754  1.00  0.00              
ATOM   4448  H   PHE A 281     -15.708  10.892  29.939  1.00  0.00              
ATOM   4449  HA  PHE A 281     -18.042  12.379  28.992  1.00  0.00              
ATOM   4450 1HB  PHE A 281     -15.220  12.050  27.882  1.00  0.00              
ATOM   4451 2HB  PHE A 281     -16.456  13.126  27.192  1.00  0.00              
ATOM   4452  HD1 PHE A 281     -13.758  12.865  29.428  1.00  0.00              
ATOM   4453  HD2 PHE A 281     -17.495  14.848  28.839  1.00  0.00              
ATOM   4454  HE1 PHE A 281     -13.039  14.668  30.959  1.00  0.00              
ATOM   4455  HE2 PHE A 281     -16.780  16.654  30.368  1.00  0.00              
ATOM   4456  HZ  PHE A 281     -14.552  16.563  31.430  1.00  0.00              
ATOM   4457  N   ARG A 282     -17.212   9.615  27.526  1.00  0.00              
ATOM   4458  CA  ARG A 282     -17.758   8.577  26.659  1.00  0.00              
ATOM   4459  C   ARG A 282     -19.196   8.244  27.039  1.00  0.00              
ATOM   4460  O   ARG A 282     -20.081   8.209  26.185  1.00  0.00              
ATOM   4461  CB  ARG A 282     -16.885   7.331  26.634  1.00  0.00              
ATOM   4462  CG  ARG A 282     -17.291   6.287  25.605  1.00  0.00              
ATOM   4463  CD  ARG A 282     -18.326   5.331  26.077  1.00  0.00              
ATOM   4464  NE  ARG A 282     -17.897   4.469  27.167  1.00  0.00              
ATOM   4465  CZ  ARG A 282     -18.700   3.607  27.820  1.00  0.00              
ATOM   4466  NH1 ARG A 282     -19.977   3.514  27.524  1.00  0.00              
ATOM   4467  NH2 ARG A 282     -18.173   2.872  28.784  1.00  0.00              
ATOM   4468  H   ARG A 282     -16.399   9.408  28.090  1.00  0.00              
ATOM   4469  HA  ARG A 282     -17.784   8.933  25.629  1.00  0.00              
ATOM   4470 1HB  ARG A 282     -15.867   7.660  26.430  1.00  0.00              
ATOM   4471 2HB  ARG A 282     -16.932   6.890  27.629  1.00  0.00              
ATOM   4472 1HG  ARG A 282     -17.683   6.800  24.726  1.00  0.00              
ATOM   4473 2HG  ARG A 282     -16.405   5.715  25.327  1.00  0.00              
ATOM   4474 1HD  ARG A 282     -19.192   5.893  26.426  1.00  0.00              
ATOM   4475 2HD  ARG A 282     -18.618   4.689  25.248  1.00  0.00              
ATOM   4476  HE  ARG A 282     -16.986   4.376  27.594  1.00  0.00              
ATOM   4477 1HH1 ARG A 282     -20.369   4.095  26.797  1.00  0.00              
ATOM   4478 2HH1 ARG A 282     -20.562   2.861  28.026  1.00  0.00              
ATOM   4479 1HH2 ARG A 282     -17.193   2.970  29.011  1.00  0.00              
ATOM   4480 2HH2 ARG A 282     -18.752   2.219  29.290  1.00  0.00              
ATOM   4481  N   GLU A 283     -19.421   7.998  28.325  1.00  0.00              
ATOM   4482  CA  GLU A 283     -20.750   7.659  28.819  1.00  0.00              
ATOM   4483  C   GLU A 283     -21.691   8.855  28.736  1.00  0.00              
ATOM   4484  O   GLU A 283     -22.899   8.694  28.571  1.00  0.00              
ATOM   4485  CB  GLU A 283     -20.672   7.150  30.261  1.00  0.00              
ATOM   4486  CG  GLU A 283     -20.080   5.756  30.403  1.00  0.00              
ATOM   4487  CD  GLU A 283     -20.015   5.335  31.846  1.00  0.00              
ATOM   4488  OE1 GLU A 283     -20.300   6.145  32.694  1.00  0.00              
ATOM   4489  OE2 GLU A 283     -19.789   4.175  32.096  1.00  0.00              
ATOM   4490  H   GLU A 283     -18.653   8.047  28.977  1.00  0.00              
ATOM   4491  HA  GLU A 283     -21.187   6.877  28.197  1.00  0.00              
ATOM   4492 1HB  GLU A 283     -20.060   7.862  30.816  1.00  0.00              
ATOM   4493 2HB  GLU A 283     -21.688   7.156  30.655  1.00  0.00              
ATOM   4494 1HG  GLU A 283     -20.614   4.997  29.829  1.00  0.00              
ATOM   4495 2HG  GLU A 283     -19.072   5.862  30.011  1.00  0.00              
ATOM   4496  N   ARG A 284     -21.128  10.052  28.852  1.00  0.00              
ATOM   4497  CA  ARG A 284     -21.895  11.279  28.680  1.00  0.00              
ATOM   4498  C   ARG A 284     -22.207  11.533  27.211  1.00  0.00              
ATOM   4499  O   ARG A 284     -23.054  12.363  26.878  1.00  0.00              
ATOM   4500  CB  ARG A 284     -21.213  12.478  29.321  1.00  0.00              
ATOM   4501  CG  ARG A 284     -21.101  12.416  30.836  1.00  0.00              
ATOM   4502  CD  ARG A 284     -22.354  12.759  31.557  1.00  0.00              
ATOM   4503  NE  ARG A 284     -22.264  12.659  33.004  1.00  0.00              
ATOM   4504  CZ  ARG A 284     -23.260  12.968  33.857  1.00  0.00              
ATOM   4505  NH1 ARG A 284     -24.407  13.435  33.416  1.00  0.00              
ATOM   4506  NH2 ARG A 284     -23.045  12.815  35.151  1.00  0.00              
ATOM   4507  H   ARG A 284     -20.143  10.114  29.064  1.00  0.00              
ATOM   4508  HA  ARG A 284     -22.857  11.187  29.188  1.00  0.00              
ATOM   4509 1HB  ARG A 284     -20.215  12.543  28.889  1.00  0.00              
ATOM   4510 2HB  ARG A 284     -21.789  13.360  29.039  1.00  0.00              
ATOM   4511 1HG  ARG A 284     -20.816  11.403  31.121  1.00  0.00              
ATOM   4512 2HG  ARG A 284     -20.328  13.114  31.155  1.00  0.00              
ATOM   4513 1HD  ARG A 284     -22.630  13.786  31.317  1.00  0.00              
ATOM   4514 2HD  ARG A 284     -23.146  12.085  31.231  1.00  0.00              
ATOM   4515  HE  ARG A 284     -21.490  12.357  33.582  1.00  0.00              
ATOM   4516 1HH1 ARG A 284     -24.550  13.564  32.424  1.00  0.00              
ATOM   4517 2HH1 ARG A 284     -25.141  13.662  34.071  1.00  0.00              
ATOM   4518 1HH2 ARG A 284     -22.150  12.472  35.474  1.00  0.00              
ATOM   4519 2HH2 ARG A 284     -23.773  13.041  35.811  1.00  0.00              
ATOM   4520  N   HIS A 285     -21.514  10.815  26.332  1.00  0.00              
ATOM   4521  CA  HIS A 285     -21.730  10.944  24.897  1.00  0.00              
ATOM   4522  C   HIS A 285     -21.459  12.367  24.423  1.00  0.00              
ATOM   4523  O   HIS A 285     -22.232  12.932  23.651  1.00  0.00              
ATOM   4524  CB  HIS A 285     -23.158  10.533  24.525  1.00  0.00              
ATOM   4525  CG  HIS A 285     -23.490   9.119  24.889  1.00  0.00              
ATOM   4526  ND1 HIS A 285     -22.815   8.036  24.362  1.00  0.00              
ATOM   4527  CD2 HIS A 285     -24.426   8.608  25.724  1.00  0.00              
ATOM   4528  CE1 HIS A 285     -23.321   6.922  24.859  1.00  0.00              
ATOM   4529  NE2 HIS A 285     -24.299   7.243  25.688  1.00  0.00              
ATOM   4530  H   HIS A 285     -20.819  10.164  26.668  1.00  0.00              
ATOM   4531  HA  HIS A 285     -21.032  10.302  24.362  1.00  0.00              
ATOM   4532 1HB  HIS A 285     -23.880  11.166  25.045  1.00  0.00              
ATOM   4533 2HB  HIS A 285     -23.306  10.622  23.450  1.00  0.00              
ATOM   4534  HD2 HIS A 285     -25.187   9.070  26.353  1.00  0.00              
ATOM   4535  HE1 HIS A 285     -22.920   5.952  24.568  1.00  0.00              
ATOM   4536  HE2 HIS A 285     -24.868   6.594  26.214  1.00  0.00              
ATOM   4537  N   ILE A 286     -20.356  12.940  24.892  1.00  0.00              
ATOM   4538  CA  ILE A 286     -19.956  14.281  24.480  1.00  0.00              
ATOM   4539  C   ILE A 286     -18.812  14.230  23.475  1.00  0.00              
ATOM   4540  O   ILE A 286     -17.823  13.526  23.681  1.00  0.00              
ATOM   4541  CB  ILE A 286     -19.530  15.140  25.685  1.00  0.00              
ATOM   4542  CG1 ILE A 286     -20.637  15.160  26.744  1.00  0.00              
ATOM   4543  CG2 ILE A 286     -19.191  16.553  25.238  1.00  0.00              
ATOM   4544  CD1 ILE A 286     -21.950  15.716  26.243  1.00  0.00              
ATOM   4545  H   ILE A 286     -19.781  12.436  25.550  1.00  0.00              
ATOM   4546  HA  ILE A 286     -20.767  14.778  23.949  1.00  0.00              
ATOM   4547  HB  ILE A 286     -18.656  14.687  26.153  1.00  0.00              
ATOM   4548 1HG1 ILE A 286     -20.781  14.135  27.082  1.00  0.00              
ATOM   4549 2HG1 ILE A 286     -20.278  15.767  27.575  1.00  0.00              
ATOM   4550 1HG2 ILE A 286     -18.893  17.147  26.102  1.00  0.00              
ATOM   4551 2HG2 ILE A 286     -18.372  16.521  24.521  1.00  0.00              
ATOM   4552 3HG2 ILE A 286     -20.065  17.007  24.772  1.00  0.00              
ATOM   4553 1HD1 ILE A 286     -22.684  15.699  27.050  1.00  0.00              
ATOM   4554 2HD1 ILE A 286     -21.807  16.743  25.907  1.00  0.00              
ATOM   4555 3HD1 ILE A 286     -22.310  15.109  25.415  1.00  0.00              
ATOM   4556  N   PRO A 287     -18.953  14.978  22.387  1.00  0.00              
ATOM   4557  CA  PRO A 287     -17.896  15.087  21.388  1.00  0.00              
ATOM   4558  C   PRO A 287     -16.532  15.258  22.046  1.00  0.00              
ATOM   4559  O   PRO A 287     -16.253  16.291  22.656  1.00  0.00              
ATOM   4560  CB  PRO A 287     -18.292  16.308  20.554  1.00  0.00              
ATOM   4561  CG  PRO A 287     -19.781  16.317  20.592  1.00  0.00              
ATOM   4562  CD  PRO A 287     -20.148  15.841  21.972  1.00  0.00              
ATOM   4563  HA  PRO A 287     -17.801  14.181  20.771  1.00  0.00              
ATOM   4564 1HB  PRO A 287     -17.878  17.236  20.976  1.00  0.00              
ATOM   4565 2HB  PRO A 287     -17.920  16.229  19.522  1.00  0.00              
ATOM   4566 1HG  PRO A 287     -20.179  17.326  20.404  1.00  0.00              
ATOM   4567 2HG  PRO A 287     -20.204  15.656  19.821  1.00  0.00              
ATOM   4568 1HD  PRO A 287     -20.290  16.675  22.677  1.00  0.00              
ATOM   4569 2HD  PRO A 287     -21.080  15.255  21.977  1.00  0.00              
ATOM   4570  N   LEU A 288     -15.687  14.242  21.919  1.00  0.00              
ATOM   4571  CA  LEU A 288     -14.474  14.148  22.723  1.00  0.00              
ATOM   4572  C   LEU A 288     -13.232  14.113  21.844  1.00  0.00              
ATOM   4573  O   LEU A 288     -13.050  13.193  21.047  1.00  0.00              
ATOM   4574  CB  LEU A 288     -14.527  12.908  23.622  1.00  0.00              
ATOM   4575  CG  LEU A 288     -13.296  12.692  24.512  1.00  0.00              
ATOM   4576  CD1 LEU A 288     -13.162  13.840  25.504  1.00  0.00              
ATOM   4577  CD2 LEU A 288     -13.420  11.362  25.239  1.00  0.00              
ATOM   4578  H   LEU A 288     -15.891  13.514  21.249  1.00  0.00              
ATOM   4579  HA  LEU A 288     -14.383  15.035  23.351  1.00  0.00              
ATOM   4580 1HB  LEU A 288     -15.389  13.168  24.233  1.00  0.00              
ATOM   4581 2HB  LEU A 288     -14.745  12.005  23.051  1.00  0.00              
ATOM   4582  HG  LEU A 288     -12.428  12.634  23.855  1.00  0.00              
ATOM   4583 1HD1 LEU A 288     -12.285  13.679  26.131  1.00  0.00              
ATOM   4584 2HD1 LEU A 288     -13.051  14.778  24.961  1.00  0.00              
ATOM   4585 3HD1 LEU A 288     -14.052  13.884  26.130  1.00  0.00              
ATOM   4586 1HD2 LEU A 288     -12.544  11.210  25.871  1.00  0.00              
ATOM   4587 2HD2 LEU A 288     -14.318  11.367  25.858  1.00  0.00              
ATOM   4588 3HD2 LEU A 288     -13.486  10.554  24.511  1.00  0.00              
ATOM   4589  N   MET A 289     -12.378  15.121  21.991  1.00  0.00              
ATOM   4590  CA  MET A 289     -11.049  15.093  21.393  1.00  0.00              
ATOM   4591  C   MET A 289     -10.020  14.527  22.364  1.00  0.00              
ATOM   4592  O   MET A 289      -9.542  15.228  23.256  1.00  0.00              
ATOM   4593  CB  MET A 289     -10.642  16.495  20.947  1.00  0.00              
ATOM   4594  CG  MET A 289      -9.302  16.563  20.228  1.00  0.00              
ATOM   4595  SD  MET A 289      -8.830  18.249  19.794  1.00  0.00              
ATOM   4596  CE  MET A 289     -10.083  18.649  18.579  1.00  0.00              
ATOM   4597  H   MET A 289     -12.658  15.926  22.532  1.00  0.00              
ATOM   4598  HA  MET A 289     -11.047  14.437  20.522  1.00  0.00              
ATOM   4599 1HB  MET A 289     -11.428  16.859  20.287  1.00  0.00              
ATOM   4600 2HB  MET A 289     -10.603  17.115  21.844  1.00  0.00              
ATOM   4601 1HG  MET A 289      -8.542  16.136  20.882  1.00  0.00              
ATOM   4602 2HG  MET A 289      -9.375  15.967  19.317  1.00  0.00              
ATOM   4603 1HE  MET A 289      -9.926  19.665  18.214  1.00  0.00              
ATOM   4604 2HE  MET A 289     -10.018  17.949  17.745  1.00  0.00              
ATOM   4605 3HE  MET A 289     -11.070  18.577  19.037  1.00  0.00              
ATOM   4606  N   MET A 290      -9.683  13.255  22.183  1.00  0.00              
ATOM   4607  CA  MET A 290      -8.853  12.540  23.146  1.00  0.00              
ATOM   4608  C   MET A 290      -7.383  12.591  22.751  1.00  0.00              
ATOM   4609  O   MET A 290      -6.948  11.877  21.845  1.00  0.00              
ATOM   4610  CB  MET A 290      -9.317  11.090  23.268  1.00  0.00              
ATOM   4611  CG  MET A 290      -8.614  10.294  24.359  1.00  0.00              
ATOM   4612  SD  MET A 290      -9.171   8.580  24.439  1.00  0.00              
ATOM   4613  CE  MET A 290     -10.929   8.808  24.695  1.00  0.00              
ATOM   4614  H   MET A 290     -10.009  12.771  21.361  1.00  0.00              
ATOM   4615  HA  MET A 290      -8.926  13.013  24.125  1.00  0.00              
ATOM   4616 1HB  MET A 290     -10.386  11.116  23.469  1.00  0.00              
ATOM   4617 2HB  MET A 290      -9.138  10.616  22.302  1.00  0.00              
ATOM   4618 1HG  MET A 290      -7.543  10.313  24.158  1.00  0.00              
ATOM   4619 2HG  MET A 290      -8.813  10.780  25.315  1.00  0.00              
ATOM   4620 1HE  MET A 290     -11.416   7.835  24.764  1.00  0.00              
ATOM   4621 2HE  MET A 290     -11.093   9.364  25.619  1.00  0.00              
ATOM   4622 3HE  MET A 290     -11.349   9.366  23.856  1.00  0.00              
ATOM   4623  N   LEU A 291      -6.619  13.439  23.431  1.00  0.00              
ATOM   4624  CA  LEU A 291      -5.239  13.708  23.048  1.00  0.00              
ATOM   4625  C   LEU A 291      -4.262  13.065  24.023  1.00  0.00              
ATOM   4626  O   LEU A 291      -4.588  12.846  25.190  1.00  0.00              
ATOM   4627  CB  LEU A 291      -4.994  15.220  22.968  1.00  0.00              
ATOM   4628  CG  LEU A 291      -5.926  15.981  22.016  1.00  0.00              
ATOM   4629  CD1 LEU A 291      -5.626  17.473  22.074  1.00  0.00              
ATOM   4630  CD2 LEU A 291      -5.751  15.451  20.600  1.00  0.00              
ATOM   4631  H   LEU A 291      -7.009  13.910  24.237  1.00  0.00              
ATOM   4632  HA  LEU A 291      -5.039  13.264  22.073  1.00  0.00              
ATOM   4633 1HB  LEU A 291      -5.213  15.490  23.999  1.00  0.00              
ATOM   4634 2HB  LEU A 291      -3.952  15.449  22.744  1.00  0.00              
ATOM   4635  HG  LEU A 291      -6.949  15.771  22.327  1.00  0.00              
ATOM   4636 1HD1 LEU A 291      -6.292  18.005  21.395  1.00  0.00              
ATOM   4637 2HD1 LEU A 291      -5.780  17.836  23.090  1.00  0.00              
ATOM   4638 3HD1 LEU A 291      -4.592  17.648  21.778  1.00  0.00              
ATOM   4639 1HD2 LEU A 291      -6.414  15.992  19.925  1.00  0.00              
ATOM   4640 2HD2 LEU A 291      -4.717  15.590  20.284  1.00  0.00              
ATOM   4641 3HD2 LEU A 291      -5.997  14.389  20.576  1.00  0.00              
ATOM   4642  N   GLY A 292      -3.061  12.766  23.540  1.00  0.00              
ATOM   4643  CA  GLY A 292      -2.039  12.132  24.365  1.00  0.00              
ATOM   4644  C   GLY A 292      -1.288  13.162  25.199  1.00  0.00              
ATOM   4645  O   GLY A 292      -1.859  14.169  25.620  1.00  0.00              
ATOM   4646  H   GLY A 292      -2.852  12.981  22.576  1.00  0.00              
ATOM   4647 1HA  GLY A 292      -2.514  11.413  25.031  1.00  0.00              
ATOM   4648 2HA  GLY A 292      -1.330  11.615  23.718  1.00  0.00              
ATOM   4649  N   GLY A 293       0.038  13.078  25.177  1.00  0.00              
ATOM   4650  CA  GLY A 293       0.719  13.712  26.299  1.00  0.00              
ATOM   4651  C   GLY A 293       2.169  13.253  26.396  1.00  0.00              
ATOM   4652  O   GLY A 293       2.723  12.716  25.438  1.00  0.00              
ATOM   4653  H   GLY A 293       0.576  12.532  24.522  1.00  0.00              
ATOM   4654 1HA  GLY A 293       0.697  14.795  26.165  1.00  0.00              
ATOM   4655 2HA  GLY A 293       0.202  13.452  27.225  1.00  0.00              
ATOM   4656  N   GLY A 294       2.776  13.471  27.556  1.00  0.00              
ATOM   4657  CA  GLY A 294       4.166  13.087  27.776  1.00  0.00              
ATOM   4658  C   GLY A 294       4.261  11.716  28.436  1.00  0.00              
ATOM   4659  O   GLY A 294       3.532  10.791  28.075  1.00  0.00              
ATOM   4660  H   GLY A 294       2.264  13.912  28.306  1.00  0.00              
ATOM   4661 1HA  GLY A 294       4.683  13.058  26.816  1.00  0.00              
ATOM   4662 2HA  GLY A 294       4.642  13.824  28.420  1.00  0.00              
ATOM   4663  N   GLY A 295       5.163  11.591  29.403  1.00  0.00              
ATOM   4664  CA  GLY A 295       5.424  10.311  30.047  1.00  0.00              
ATOM   4665  C   GLY A 295       6.850   9.842  29.781  1.00  0.00              
ATOM   4666  O   GLY A 295       7.450  10.191  28.764  1.00  0.00              
ATOM   4667  H   GLY A 295       5.682  12.406  29.699  1.00  0.00              
ATOM   4668 1HA  GLY A 295       5.280  10.417  31.122  1.00  0.00              
ATOM   4669 2HA  GLY A 295       4.728   9.567  29.658  1.00  0.00              
ATOM   4670  N   TYR A 296       7.387   9.048  30.702  1.00  0.00              
ATOM   4671  CA  TYR A 296       8.785   8.641  30.641  1.00  0.00              
ATOM   4672  C   TYR A 296       8.918   7.123  30.639  1.00  0.00              
ATOM   4673  O   TYR A 296       9.913   6.578  30.160  1.00  0.00              
ATOM   4674  CB  TYR A 296       9.565   9.236  31.816  1.00  0.00              
ATOM   4675  CG  TYR A 296       9.663  10.745  31.783  1.00  0.00              
ATOM   4676  CD1 TYR A 296       8.779  11.532  32.506  1.00  0.00              
ATOM   4677  CD2 TYR A 296      10.642  11.377  31.031  1.00  0.00              
ATOM   4678  CE1 TYR A 296       8.864  12.911  32.480  1.00  0.00              
ATOM   4679  CE2 TYR A 296      10.737  12.755  30.998  1.00  0.00              
ATOM   4680  CZ  TYR A 296       9.846  13.519  31.725  1.00  0.00              
ATOM   4681  OH  TYR A 296       9.937  14.892  31.695  1.00  0.00              
ATOM   4682  H   TYR A 296       6.811   8.719  31.465  1.00  0.00              
ATOM   4683  HA  TYR A 296       9.233   8.993  29.711  1.00  0.00              
ATOM   4684 1HB  TYR A 296       9.059   8.925  32.730  1.00  0.00              
ATOM   4685 2HB  TYR A 296      10.565   8.805  31.789  1.00  0.00              
ATOM   4686  HD1 TYR A 296       8.006  11.044  33.101  1.00  0.00              
ATOM   4687  HD2 TYR A 296      11.341  10.768  30.459  1.00  0.00              
ATOM   4688  HE1 TYR A 296       8.162  13.517  33.052  1.00  0.00              
ATOM   4689  HE2 TYR A 296      11.513  13.234  30.400  1.00  0.00              
ATOM   4690  HH  TYR A 296       9.315  15.323  32.287  1.00  0.00              
ATOM   4691  N   THR A 297       7.911   6.446  31.178  1.00  0.00              
ATOM   4692  CA  THR A 297       7.841   4.992  31.109  1.00  0.00              
ATOM   4693  C   THR A 297       6.997   4.536  29.924  1.00  0.00              
ATOM   4694  O   THR A 297       5.788   4.764  29.887  1.00  0.00              
ATOM   4695  CB  THR A 297       7.261   4.392  32.402  1.00  0.00              
ATOM   4696  OG1 THR A 297       8.135   4.679  33.500  1.00  0.00              
ATOM   4697  CG2 THR A 297       7.101   2.885  32.267  1.00  0.00              
ATOM   4698  H   THR A 297       7.173   6.952  31.647  1.00  0.00              
ATOM   4699  HA  THR A 297       8.840   4.581  30.950  1.00  0.00              
ATOM   4700  HB  THR A 297       6.288   4.842  32.597  1.00  0.00              
ATOM   4701  HG1 THR A 297       7.823   4.223  34.286  1.00  0.00              
ATOM   4702 1HG2 THR A 297       6.690   2.479  33.190  1.00  0.00              
ATOM   4703 2HG2 THR A 297       6.428   2.663  31.439  1.00  0.00              
ATOM   4704 3HG2 THR A 297       8.074   2.433  32.074  1.00  0.00              
ATOM   4705  N   PRO A 298       7.642   3.890  28.959  1.00  0.00              
ATOM   4706  CA  PRO A 298       6.970   3.476  27.733  1.00  0.00              
ATOM   4707  C   PRO A 298       5.762   2.598  28.036  1.00  0.00              
ATOM   4708  O   PRO A 298       4.737   2.681  27.360  1.00  0.00              
ATOM   4709  CB  PRO A 298       8.050   2.722  26.951  1.00  0.00              
ATOM   4710  CG  PRO A 298       9.333   3.315  27.423  1.00  0.00              
ATOM   4711  CD  PRO A 298       9.119   3.621  28.881  1.00  0.00              
ATOM   4712  HA  PRO A 298       6.566   4.325  27.162  1.00  0.00              
ATOM   4713 1HB  PRO A 298       8.012   1.641  27.153  1.00  0.00              
ATOM   4714 2HB  PRO A 298       7.926   2.851  25.866  1.00  0.00              
ATOM   4715 1HG  PRO A 298      10.170   2.614  27.285  1.00  0.00              
ATOM   4716 2HG  PRO A 298       9.581   4.227  26.859  1.00  0.00              
ATOM   4717 1HD  PRO A 298       9.403   2.780  29.529  1.00  0.00              
ATOM   4718 2HD  PRO A 298       9.701   4.494  29.213  1.00  0.00              
ATOM   4719  N   ARG A 299       5.889   1.758  29.059  1.00  0.00              
ATOM   4720  CA  ARG A 299       4.847   0.797  29.393  1.00  0.00              
ATOM   4721  C   ARG A 299       3.551   1.501  29.783  1.00  0.00              
ATOM   4722  O   ARG A 299       2.481   1.178  29.270  1.00  0.00              
ATOM   4723  CB  ARG A 299       5.294  -0.182  30.469  1.00  0.00              
ATOM   4724  CG  ARG A 299       6.530  -0.995  30.119  1.00  0.00              
ATOM   4725  CD  ARG A 299       7.812  -0.368  30.531  1.00  0.00              
ATOM   4726  NE  ARG A 299       8.211  -0.651  31.900  1.00  0.00              
ATOM   4727  CZ  ARG A 299       9.403  -0.324  32.434  1.00  0.00              
ATOM   4728  NH1 ARG A 299      10.330   0.263  31.710  1.00  0.00              
ATOM   4729  NH2 ARG A 299       9.626  -0.631  33.700  1.00  0.00              
ATOM   4730  H   ARG A 299       6.730   1.787  29.618  1.00  0.00              
ATOM   4731  HA  ARG A 299       4.616   0.183  28.523  1.00  0.00              
ATOM   4732 1HB  ARG A 299       5.489   0.400  31.368  1.00  0.00              
ATOM   4733 2HB  ARG A 299       4.459  -0.859  30.649  1.00  0.00              
ATOM   4734 1HG  ARG A 299       6.459  -1.966  30.612  1.00  0.00              
ATOM   4735 2HG  ARG A 299       6.557  -1.137  29.038  1.00  0.00              
ATOM   4736 1HD  ARG A 299       8.608  -0.727  29.878  1.00  0.00              
ATOM   4737 2HD  ARG A 299       7.725   0.714  30.434  1.00  0.00              
ATOM   4738  HE  ARG A 299       7.696  -1.113  32.639  1.00  0.00              
ATOM   4739 1HH1 ARG A 299      10.152   0.475  30.739  1.00  0.00              
ATOM   4740 2HH1 ARG A 299      11.219   0.500  32.129  1.00  0.00              
ATOM   4741 1HH2 ARG A 299       8.909  -1.099  34.237  1.00  0.00              
ATOM   4742 2HH2 ARG A 299      10.511  -0.397  34.125  1.00  0.00              
ATOM   4743  N   ASN A 300       3.658   2.464  30.692  1.00  0.00              
ATOM   4744  CA  ASN A 300       2.485   3.142  31.229  1.00  0.00              
ATOM   4745  C   ASN A 300       1.879   4.092  30.204  1.00  0.00              
ATOM   4746  O   ASN A 300       0.670   4.319  30.190  1.00  0.00              
ATOM   4747  CB  ASN A 300       2.814   3.893  32.507  1.00  0.00              
ATOM   4748  CG  ASN A 300       2.944   3.004  33.714  1.00  0.00              
ATOM   4749  OD1 ASN A 300       2.584   1.822  33.681  1.00  0.00              
ATOM   4750  ND2 ASN A 300       3.381   3.588  34.800  1.00  0.00              
ATOM   4751  H   ASN A 300       4.575   2.731  31.020  1.00  0.00              
ATOM   4752  HA  ASN A 300       1.711   2.411  31.469  1.00  0.00              
ATOM   4753 1HB  ASN A 300       3.608   4.640  32.527  1.00  0.00              
ATOM   4754 2HB  ASN A 300       1.845   4.389  32.541  1.00  0.00              
ATOM   4755 1HD2 ASN A 300       3.494   3.060  35.642  1.00  0.00              
ATOM   4756 2HD2 ASN A 300       3.602   4.562  34.789  1.00  0.00              
ATOM   4757  N   VAL A 301       2.728   4.643  29.343  1.00  0.00              
ATOM   4758  CA  VAL A 301       2.265   5.469  28.235  1.00  0.00              
ATOM   4759  C   VAL A 301       1.400   4.665  27.271  1.00  0.00              
ATOM   4760  O   VAL A 301       0.326   5.111  26.868  1.00  0.00              
ATOM   4761  CB  VAL A 301       3.444   6.085  27.458  1.00  0.00              
ATOM   4762  CG1 VAL A 301       2.954   6.731  26.171  1.00  0.00              
ATOM   4763  CG2 VAL A 301       4.176   7.103  28.319  1.00  0.00              
ATOM   4764  H   VAL A 301       3.718   4.488  29.460  1.00  0.00              
ATOM   4765  HA  VAL A 301       1.620   6.276  28.583  1.00  0.00              
ATOM   4766  HB  VAL A 301       4.161   5.298  27.220  1.00  0.00              
ATOM   4767 1HG1 VAL A 301       3.800   7.162  25.635  1.00  0.00              
ATOM   4768 2HG1 VAL A 301       2.474   5.980  25.545  1.00  0.00              
ATOM   4769 3HG1 VAL A 301       2.238   7.519  26.408  1.00  0.00              
ATOM   4770 1HG2 VAL A 301       5.006   7.528  27.755  1.00  0.00              
ATOM   4771 2HG2 VAL A 301       3.487   7.898  28.606  1.00  0.00              
ATOM   4772 3HG2 VAL A 301       4.558   6.614  29.215  1.00  0.00              
ATOM   4773  N   ALA A 302       1.875   3.479  26.907  1.00  0.00              
ATOM   4774  CA  ALA A 302       1.116   2.582  26.046  1.00  0.00              
ATOM   4775  C   ALA A 302      -0.120   2.048  26.758  1.00  0.00              
ATOM   4776  O   ALA A 302      -1.174   1.873  26.146  1.00  0.00              
ATOM   4777  CB  ALA A 302       1.994   1.433  25.571  1.00  0.00              
ATOM   4778  H   ALA A 302       2.785   3.192  27.237  1.00  0.00              
ATOM   4779  HA  ALA A 302       0.773   3.141  25.175  1.00  0.00              
ATOM   4780 1HB  ALA A 302       1.412   0.774  24.929  1.00  0.00              
ATOM   4781 2HB  ALA A 302       2.841   1.830  25.010  1.00  0.00              
ATOM   4782 3HB  ALA A 302       2.358   0.874  26.431  1.00  0.00              
ATOM   4783  N   ARG A 303       0.015   1.793  28.055  1.00  0.00              
ATOM   4784  CA  ARG A 303      -1.095   1.289  28.857  1.00  0.00              
ATOM   4785  C   ARG A 303      -2.262   2.264  28.856  1.00  0.00              
ATOM   4786  O   ARG A 303      -3.404   1.881  28.597  1.00  0.00              
ATOM   4787  CB  ARG A 303      -0.665   0.934  30.271  1.00  0.00              
ATOM   4788  CG  ARG A 303       0.164  -0.334  30.392  1.00  0.00              
ATOM   4789  CD  ARG A 303       0.933  -0.445  31.657  1.00  0.00              
ATOM   4790  NE  ARG A 303       1.514  -1.758  31.896  1.00  0.00              
ATOM   4791  CZ  ARG A 303       2.570  -1.992  32.700  1.00  0.00              
ATOM   4792  NH1 ARG A 303       3.187  -1.006  33.312  1.00  0.00              
ATOM   4793  NH2 ARG A 303       2.984  -3.239  32.836  1.00  0.00              
ATOM   4794  H   ARG A 303       0.909   1.950  28.496  1.00  0.00              
ATOM   4795  HA  ARG A 303      -1.466   0.358  28.427  1.00  0.00              
ATOM   4796 1HB  ARG A 303      -0.087   1.778  30.650  1.00  0.00              
ATOM   4797 2HB  ARG A 303      -1.574   0.825  30.863  1.00  0.00              
ATOM   4798 1HG  ARG A 303      -0.506  -1.193  30.329  1.00  0.00              
ATOM   4799 2HG  ARG A 303       0.872  -0.365  29.565  1.00  0.00              
ATOM   4800 1HD  ARG A 303       1.752   0.274  31.639  1.00  0.00              
ATOM   4801 2HD  ARG A 303       0.272  -0.223  32.496  1.00  0.00              
ATOM   4802  HE  ARG A 303       1.242  -2.658  31.527  1.00  0.00              
ATOM   4803 1HH1 ARG A 303       2.869  -0.057  33.182  1.00  0.00              
ATOM   4804 2HH1 ARG A 303       3.979  -1.204  33.909  1.00  0.00              
ATOM   4805 1HH2 ARG A 303       2.508  -3.983  32.345  1.00  0.00              
ATOM   4806 2HH2 ARG A 303       3.773  -3.444  33.431  1.00  0.00              
ATOM   4807  N   CYS A 304      -1.972   3.529  29.142  1.00  0.00              
ATOM   4808  CA  CYS A 304      -3.008   4.551  29.243  1.00  0.00              
ATOM   4809  C   CYS A 304      -3.717   4.748  27.909  1.00  0.00              
ATOM   4810  O   CYS A 304      -4.946   4.793  27.849  1.00  0.00              
ATOM   4811  CB  CYS A 304      -2.214   5.801  29.620  1.00  0.00              
ATOM   4812  SG  CYS A 304      -3.229   7.259  29.961  1.00  0.00              
ATOM   4813  H   CYS A 304      -1.008   3.789  29.297  1.00  0.00              
ATOM   4814  HA  CYS A 304      -3.738   4.351  30.026  1.00  0.00              
ATOM   4815 1HB  CYS A 304      -1.632   5.620  30.525  1.00  0.00              
ATOM   4816 2HB  CYS A 304      -1.545   6.083  28.808  1.00  0.00              
ATOM   4817  HG  CYS A 304      -2.258   8.149  29.781  1.00  0.00              
ATOM   4818  N   TRP A 305      -2.936   4.865  26.841  1.00  0.00              
ATOM   4819  CA  TRP A 305      -3.476   5.196  25.528  1.00  0.00              
ATOM   4820  C   TRP A 305      -4.277   4.032  24.955  1.00  0.00              
ATOM   4821  O   TRP A 305      -5.340   4.230  24.363  1.00  0.00              
ATOM   4822  CB  TRP A 305      -2.349   5.581  24.568  1.00  0.00              
ATOM   4823  CG  TRP A 305      -1.654   6.855  24.943  1.00  0.00              
ATOM   4824  CD1 TRP A 305      -2.028   7.731  25.917  1.00  0.00              
ATOM   4825  CD2 TRP A 305      -0.467   7.394  24.350  1.00  0.00              
ATOM   4826  NE1 TRP A 305      -1.148   8.784  25.968  1.00  0.00              
ATOM   4827  CE2 TRP A 305      -0.178   8.599  25.015  1.00  0.00              
ATOM   4828  CE3 TRP A 305       0.382   6.972  23.319  1.00  0.00              
ATOM   4829  CZ2 TRP A 305       0.915   9.386  24.687  1.00  0.00              
ATOM   4830  CZ3 TRP A 305       1.479   7.761  22.992  1.00  0.00              
ATOM   4831  CH2 TRP A 305       1.737   8.933  23.656  1.00  0.00              
ATOM   4832  H   TRP A 305      -1.940   4.722  26.941  1.00  0.00              
ATOM   4833  HA  TRP A 305      -4.166   6.037  25.612  1.00  0.00              
ATOM   4834 1HB  TRP A 305      -1.586   4.802  24.551  1.00  0.00              
ATOM   4835 2HB  TRP A 305      -2.745   5.724  23.563  1.00  0.00              
ATOM   4836  HD1 TRP A 305      -2.923   7.484  26.486  1.00  0.00              
ATOM   4837  HE1 TRP A 305      -1.204   9.568  26.603  1.00  0.00              
ATOM   4838  HE3 TRP A 305       0.226   6.050  22.761  1.00  0.00              
ATOM   4839  HZ2 TRP A 305       1.083  10.310  25.242  1.00  0.00              
ATOM   4840  HZ3 TRP A 305       2.132   7.422  22.186  1.00  0.00              
ATOM   4841  HH2 TRP A 305       2.608   9.523  23.368  1.00  0.00              
ATOM   4842  N   THR A 306      -3.761   2.822  25.130  1.00  0.00              
ATOM   4843  CA  THR A 306      -4.449   1.621  24.669  1.00  0.00              
ATOM   4844  C   THR A 306      -5.745   1.399  25.438  1.00  0.00              
ATOM   4845  O   THR A 306      -6.783   1.096  24.848  1.00  0.00              
ATOM   4846  CB  THR A 306      -3.561   0.371  24.809  1.00  0.00              
ATOM   4847  OG1 THR A 306      -2.397   0.515  23.985  1.00  0.00              
ATOM   4848  CG2 THR A 306      -4.324  -0.876  24.389  1.00  0.00              
ATOM   4849  H   THR A 306      -2.870   2.730  25.598  1.00  0.00              
ATOM   4850  HA  THR A 306      -4.726   1.736  23.622  1.00  0.00              
ATOM   4851  HB  THR A 306      -3.250   0.273  25.849  1.00  0.00              
ATOM   4852  HG1 THR A 306      -2.621   0.304  23.075  1.00  0.00              
ATOM   4853 1HG2 THR A 306      -3.680  -1.748  24.495  1.00  0.00              
ATOM   4854 2HG2 THR A 306      -5.204  -0.993  25.021  1.00  0.00              
ATOM   4855 3HG2 THR A 306      -4.634  -0.778  23.349  1.00  0.00              
ATOM   4856  N   TYR A 307      -5.680   1.551  26.755  1.00  0.00              
ATOM   4857  CA  TYR A 307      -6.831   1.301  27.613  1.00  0.00              
ATOM   4858  C   TYR A 307      -7.955   2.288  27.329  1.00  0.00              
ATOM   4859  O   TYR A 307      -9.119   1.901  27.205  1.00  0.00              
ATOM   4860  CB  TYR A 307      -6.427   1.373  29.086  1.00  0.00              
ATOM   4861  CG  TYR A 307      -7.565   1.113  30.048  1.00  0.00              
ATOM   4862  CD1 TYR A 307      -8.087  -0.163  30.207  1.00  0.00              
ATOM   4863  CD2 TYR A 307      -8.111   2.144  30.797  1.00  0.00              
ATOM   4864  CE1 TYR A 307      -9.125  -0.406  31.084  1.00  0.00              
ATOM   4865  CE2 TYR A 307      -9.150   1.913  31.678  1.00  0.00              
ATOM   4866  CZ  TYR A 307      -9.655   0.636  31.819  1.00  0.00              
ATOM   4867  OH  TYR A 307     -10.690   0.399  32.695  1.00  0.00              
ATOM   4868  H   TYR A 307      -4.810   1.849  27.173  1.00  0.00              
ATOM   4869  HA  TYR A 307      -7.234   0.306  27.413  1.00  0.00              
ATOM   4870 1HB  TYR A 307      -5.642   0.633  29.243  1.00  0.00              
ATOM   4871 2HB  TYR A 307      -6.024   2.371  29.261  1.00  0.00              
ATOM   4872  HD1 TYR A 307      -7.663  -0.980  29.623  1.00  0.00              
ATOM   4873  HD2 TYR A 307      -7.708   3.150  30.682  1.00  0.00              
ATOM   4874  HE1 TYR A 307      -9.526  -1.413  31.197  1.00  0.00              
ATOM   4875  HE2 TYR A 307      -9.569   2.737  32.257  1.00  0.00              
ATOM   4876  HH  TYR A 307     -10.981   1.191  33.154  1.00  0.00              
ATOM   4877  N   GLU A 308      -7.604   3.565  27.226  1.00  0.00              
ATOM   4878  CA  GLU A 308      -8.591   4.620  27.040  1.00  0.00              
ATOM   4879  C   GLU A 308      -9.215   4.552  25.653  1.00  0.00              
ATOM   4880  O   GLU A 308     -10.372   4.929  25.462  1.00  0.00              
ATOM   4881  CB  GLU A 308      -7.954   5.993  27.263  1.00  0.00              
ATOM   4882  CG  GLU A 308      -7.654   6.317  28.720  1.00  0.00              
ATOM   4883  CD  GLU A 308      -6.779   7.534  28.840  1.00  0.00              
ATOM   4884  OE1 GLU A 308      -6.329   8.021  27.831  1.00  0.00              
ATOM   4885  OE2 GLU A 308      -6.652   8.045  29.928  1.00  0.00              
ATOM   4886  H   GLU A 308      -6.625   3.810  27.278  1.00  0.00              
ATOM   4887  HA  GLU A 308      -9.407   4.493  27.752  1.00  0.00              
ATOM   4888 1HB  GLU A 308      -7.027   6.012  26.689  1.00  0.00              
ATOM   4889 2HB  GLU A 308      -8.646   6.735  26.862  1.00  0.00              
ATOM   4890 1HG  GLU A 308      -8.548   6.452  29.328  1.00  0.00              
ATOM   4891 2HG  GLU A 308      -7.107   5.443  29.069  1.00  0.00              
ATOM   4892  N   THR A 309      -8.442   4.069  24.684  1.00  0.00              
ATOM   4893  CA  THR A 309      -8.962   3.814  23.346  1.00  0.00              
ATOM   4894  C   THR A 309      -9.946   2.652  23.346  1.00  0.00              
ATOM   4895  O   THR A 309     -10.969   2.693  22.664  1.00  0.00              
ATOM   4896  CB  THR A 309      -7.827   3.511  22.349  1.00  0.00              
ATOM   4897  OG1 THR A 309      -6.967   4.651  22.238  1.00  0.00              
ATOM   4898  CG2 THR A 309      -8.397   3.175  20.979  1.00  0.00              
ATOM   4899  H   THR A 309      -7.473   3.872  24.883  1.00  0.00              
ATOM   4900  HA  THR A 309      -9.512   4.686  22.991  1.00  0.00              
ATOM   4901  HB  THR A 309      -7.248   2.664  22.718  1.00  0.00              
ATOM   4902  HG1 THR A 309      -7.493   5.454  22.275  1.00  0.00              
ATOM   4903 1HG2 THR A 309      -7.581   2.963  20.289  1.00  0.00              
ATOM   4904 2HG2 THR A 309      -9.043   2.301  21.059  1.00  0.00              
ATOM   4905 3HG2 THR A 309      -8.975   4.021  20.609  1.00  0.00              
ATOM   4906  N   SER A 310      -9.632   1.618  24.119  1.00  0.00              
ATOM   4907  CA  SER A 310     -10.513   0.464  24.248  1.00  0.00              
ATOM   4908  C   SER A 310     -11.834   0.849  24.900  1.00  0.00              
ATOM   4909  O   SER A 310     -12.869   0.237  24.636  1.00  0.00              
ATOM   4910  CB  SER A 310      -9.829  -0.628  25.048  1.00  0.00              
ATOM   4911  OG  SER A 310      -9.794  -0.336  26.417  1.00  0.00              
ATOM   4912  H   SER A 310      -8.760   1.633  24.629  1.00  0.00              
ATOM   4913  HA  SER A 310     -10.699  -0.047  23.303  1.00  0.00              
ATOM   4914 1HB  SER A 310     -10.371  -1.561  24.898  1.00  0.00              
ATOM   4915 2HB  SER A 310      -8.808  -0.741  24.683  1.00  0.00              
ATOM   4916  HG  SER A 310      -9.653  -1.146  26.913  1.00  0.00              
ATOM   4917  N   ILE A 311     -11.793   1.867  25.752  1.00  0.00              
ATOM   4918  CA  ILE A 311     -13.010   2.476  26.278  1.00  0.00              
ATOM   4919  C   ILE A 311     -13.788   3.187  25.177  1.00  0.00              
ATOM   4920  O   ILE A 311     -15.000   3.009  25.046  1.00  0.00              
ATOM   4921  CB  ILE A 311     -12.699   3.478  27.404  1.00  0.00              
ATOM   4922  CG1 ILE A 311     -12.170   2.746  28.640  1.00  0.00              
ATOM   4923  CG2 ILE A 311     -13.937   4.289  27.751  1.00  0.00              
ATOM   4924  CD1 ILE A 311     -11.609   3.664  29.701  1.00  0.00              
ATOM   4925  H   ILE A 311     -10.898   2.228  26.044  1.00  0.00              
ATOM   4926  HA  ILE A 311     -13.692   1.713  26.649  1.00  0.00              
ATOM   4927  HB  ILE A 311     -11.906   4.149  27.074  1.00  0.00              
ATOM   4928 1HG1 ILE A 311     -12.999   2.173  29.056  1.00  0.00              
ATOM   4929 2HG1 ILE A 311     -11.391   2.062  28.302  1.00  0.00              
ATOM   4930 1HG2 ILE A 311     -13.700   4.992  28.549  1.00  0.00              
ATOM   4931 2HG2 ILE A 311     -14.271   4.839  26.871  1.00  0.00              
ATOM   4932 3HG2 ILE A 311     -14.731   3.619  28.082  1.00  0.00              
ATOM   4933 1HD1 ILE A 311     -11.253   3.073  30.545  1.00  0.00              
ATOM   4934 2HD1 ILE A 311     -10.779   4.237  29.285  1.00  0.00              
ATOM   4935 3HD1 ILE A 311     -12.386   4.348  30.040  1.00  0.00              
ATOM   4936  N   ALA A 312     -13.087   3.994  24.389  1.00  0.00              
ATOM   4937  CA  ALA A 312     -13.717   4.755  23.317  1.00  0.00              
ATOM   4938  C   ALA A 312     -14.490   3.843  22.374  1.00  0.00
[truncated: 2,277,169 more chars]
