# Supplementary material for: Targeting Lysine Deacetylases (KDACs) in Parasites
Source: PLoS Negl Trop Dis. 2015 Sep 24;9(9):e0004026. doi: 10.1371/journal.pntd.0004026 (PMC4581690; doi:10.1371/journal.pntd.0004026)
Supplement: S1 Supporting Materials — (ZIP) [file pntd.0004026.s004.zip › S1/Hsap_MC2776.pdb]

ATOM      1  N   ARG A   1     -25.798   5.146  20.705  1.00  0.00              
ATOM      2  CA  ARG A   1     -24.464   5.333  21.355  1.00  0.00              
ATOM      3  C   ARG A   1     -23.381   5.806  20.380  1.00  0.00              
ATOM      4  O   ARG A   1     -23.621   5.925  19.176  1.00  0.00              
ATOM      5  CB  ARG A   1     -24.006   4.083  22.092  1.00  0.00              
ATOM      6  CG  ARG A   1     -24.882   3.678  23.267  1.00  0.00              
ATOM      7  CD  ARG A   1     -24.378   2.508  24.031  1.00  0.00              
ATOM      8  NE  ARG A   1     -25.240   2.083  25.122  1.00  0.00              
ATOM      9  CZ  ARG A   1     -25.034   0.986  25.878  1.00  0.00              
ATOM     10  NH1 ARG A   1     -24.022   0.182  25.642  1.00  0.00              
ATOM     11  NH2 ARG A   1     -25.893   0.727  26.848  1.00  0.00              
ATOM     12 1H   ARG A   1     -26.237   4.247  20.715  1.00  0.00              
ATOM     13 2H   ARG A   1     -26.586   5.674  21.019  1.00  0.00              
ATOM     14 3H   ARG A   1     -25.907   5.327  19.728  1.00  0.00              
ATOM     15  HA  ARG A   1     -24.532   6.107  22.119  1.00  0.00              
ATOM     16 1HB  ARG A   1     -23.985   3.274  21.363  1.00  0.00              
ATOM     17 2HB  ARG A   1     -22.995   4.277  22.449  1.00  0.00              
ATOM     18 1HG  ARG A   1     -24.955   4.521  23.954  1.00  0.00              
ATOM     19 2HG  ARG A   1     -25.875   3.430  22.889  1.00  0.00              
ATOM     20 1HD  ARG A   1     -24.269   1.662  23.353  1.00  0.00              
ATOM     21 2HD  ARG A   1     -23.407   2.757  24.460  1.00  0.00              
ATOM     22  HE  ARG A   1     -26.085   2.510  25.479  1.00  0.00              
ATOM     23 1HH1 ARG A   1     -23.385   0.383  24.884  1.00  0.00              
ATOM     24 2HH1 ARG A   1     -23.886  -0.636  26.219  1.00  0.00              
ATOM     25 1HH2 ARG A   1     -26.676   1.347  27.005  1.00  0.00              
ATOM     26 2HH2 ARG A   1     -25.763  -0.087  27.428  1.00  0.00              
ATOM     27  N   ARG A   2     -22.191   6.070  20.921  1.00  0.00              
ATOM     28  CA  ARG A   2     -21.170   6.874  20.249  1.00  0.00              
ATOM     29  C   ARG A   2     -20.399   6.073  19.208  1.00  0.00              
ATOM     30  O   ARG A   2     -20.231   4.865  19.349  1.00  0.00              
ATOM     31  CB  ARG A   2     -20.223   7.537  21.239  1.00  0.00              
ATOM     32  CG  ARG A   2     -20.799   8.742  21.965  1.00  0.00              
ATOM     33  CD  ARG A   2     -21.968   8.436  22.829  1.00  0.00              
ATOM     34  NE  ARG A   2     -21.645   7.703  24.043  1.00  0.00              
ATOM     35  CZ  ARG A   2     -22.545   7.325  24.971  1.00  0.00              
ATOM     36  NH1 ARG A   2     -23.816   7.639  24.849  1.00  0.00              
ATOM     37  NH2 ARG A   2     -22.113   6.650  26.021  1.00  0.00              
ATOM     38  H   ARG A   2     -21.995   5.693  21.837  1.00  0.00              
ATOM     39  HA  ARG A   2     -21.640   7.716  19.739  1.00  0.00              
ATOM     40 1HB  ARG A   2     -19.944   6.778  21.969  1.00  0.00              
ATOM     41 2HB  ARG A   2     -19.341   7.845  20.678  1.00  0.00              
ATOM     42 1HG  ARG A   2     -20.021   9.173  22.594  1.00  0.00              
ATOM     43 2HG  ARG A   2     -21.113   9.477  21.222  1.00  0.00              
ATOM     44 1HD  ARG A   2     -22.441   9.371  23.127  1.00  0.00              
ATOM     45 2HD  ARG A   2     -22.679   7.834  22.263  1.00  0.00              
ATOM     46  HE  ARG A   2     -20.750   7.374  24.377  1.00  0.00              
ATOM     47 1HH1 ARG A   2     -24.128   8.172  24.049  1.00  0.00              
ATOM     48 2HH1 ARG A   2     -24.476   7.347  25.555  1.00  0.00              
ATOM     49 1HH2 ARG A   2     -21.130   6.433  26.108  1.00  0.00              
ATOM     50 2HH2 ARG A   2     -22.766   6.355  26.732  1.00  0.00              
ATOM     51  N   LYS A   3     -19.946   6.761  18.161  1.00  0.00              
ATOM     52  CA  LYS A   3     -19.046   6.195  17.155  1.00  0.00              
ATOM     53  C   LYS A   3     -17.634   6.765  17.305  1.00  0.00              
ATOM     54  O   LYS A   3     -17.463   7.958  17.565  1.00  0.00              
ATOM     55  CB  LYS A   3     -19.578   6.464  15.746  1.00  0.00              
ATOM     56  CG  LYS A   3     -20.887   5.756  15.422  1.00  0.00              
ATOM     57  CD  LYS A   3     -21.344   6.059  14.003  1.00  0.00              
ATOM     58  CE  LYS A   3     -22.663   5.372  13.685  1.00  0.00              
ATOM     59  NZ  LYS A   3     -23.140   5.688  12.312  1.00  0.00              
ATOM     60  H   LYS A   3     -20.247   7.721  18.067  1.00  0.00              
ATOM     61  HA  LYS A   3     -18.948   5.119  17.310  1.00  0.00              
ATOM     62 1HB  LYS A   3     -19.717   7.541  15.657  1.00  0.00              
ATOM     63 2HB  LYS A   3     -18.807   6.138  15.046  1.00  0.00              
ATOM     64 1HG  LYS A   3     -20.737   4.682  15.534  1.00  0.00              
ATOM     65 2HG  LYS A   3     -21.646   6.092  16.127  1.00  0.00              
ATOM     66 1HD  LYS A   3     -21.462   7.139  13.900  1.00  0.00              
ATOM     67 2HD  LYS A   3     -20.578   5.712  13.309  1.00  0.00              
ATOM     68 1HE  LYS A   3     -22.518   4.297  13.780  1.00  0.00              
ATOM     69 2HE  LYS A   3     -23.404   5.703  14.412  1.00  0.00              
ATOM     70 1HZ  LYS A   3     -24.015   5.215  12.142  1.00  0.00              
ATOM     71 2HZ  LYS A   3     -23.275   6.686  12.224  1.00  0.00              
ATOM     72 3HZ  LYS A   3     -22.454   5.381  11.638  1.00  0.00              
ATOM     73  N   VAL A   4     -16.629   5.903  17.141  1.00  0.00              
ATOM     74  CA  VAL A   4     -15.236   6.248  17.451  1.00  0.00              
ATOM     75  C   VAL A   4     -14.342   6.257  16.201  1.00  0.00              
ATOM     76  O   VAL A   4     -14.289   5.271  15.465  1.00  0.00              
ATOM     77  CB  VAL A   4     -14.638   5.272  18.481  1.00  0.00              
ATOM     78  CG1 VAL A   4     -13.197   5.647  18.797  1.00  0.00              
ATOM     79  CG2 VAL A   4     -15.475   5.257  19.751  1.00  0.00              
ATOM     80  H   VAL A   4     -16.841   4.980  16.789  1.00  0.00              
ATOM     81  HA  VAL A   4     -15.151   7.273  17.813  1.00  0.00              
ATOM     82  HB  VAL A   4     -14.668   4.262  18.070  1.00  0.00              
ATOM     83 1HG1 VAL A   4     -12.790   4.946  19.526  1.00  0.00              
ATOM     84 2HG1 VAL A   4     -12.602   5.608  17.886  1.00  0.00              
ATOM     85 3HG1 VAL A   4     -13.167   6.656  19.209  1.00  0.00              
ATOM     86 1HG2 VAL A   4     -15.039   4.561  20.467  1.00  0.00              
ATOM     87 2HG2 VAL A   4     -15.496   6.257  20.183  1.00  0.00              
ATOM     88 3HG2 VAL A   4     -16.491   4.943  19.513  1.00  0.00              
ATOM     89  N   CYS A   5     -13.653   7.375  15.971  1.00  0.00              
ATOM     90  CA  CYS A   5     -12.650   7.475  14.907  1.00  0.00              
ATOM     91  C   CYS A   5     -11.250   7.688  15.454  1.00  0.00              
ATOM     92  O   CYS A   5     -11.061   8.365  16.461  1.00  0.00              
ATOM     93  CB  CYS A   5     -13.108   8.708  14.130  1.00  0.00              
ATOM     94  SG  CYS A   5     -14.661   8.492  13.227  1.00  0.00              
ATOM     95  H   CYS A   5     -13.834   8.179  16.555  1.00  0.00              
ATOM     96  HA  CYS A   5     -12.596   6.588  14.278  1.00  0.00              
ATOM     97 1HB  CYS A   5     -13.268   9.546  14.810  1.00  0.00              
ATOM     98 2HB  CYS A   5     -12.362   8.983  13.384  1.00  0.00              
ATOM     99  HG  CYS A   5     -15.295   7.839  14.197  1.00  0.00              
ATOM    100  N   TYR A   6     -10.272   7.115  14.764  1.00  0.00              
ATOM    101  CA  TYR A   6      -8.893   7.082  15.229  1.00  0.00              
ATOM    102  C   TYR A   6      -7.952   7.606  14.148  1.00  0.00              
ATOM    103  O   TYR A   6      -7.883   7.047  13.051  1.00  0.00              
ATOM    104  CB  TYR A   6      -8.494   5.661  15.635  1.00  0.00              
ATOM    105  CG  TYR A   6      -7.015   5.492  15.904  1.00  0.00              
ATOM    106  CD1 TYR A   6      -6.449   5.949  17.085  1.00  0.00              
ATOM    107  CD2 TYR A   6      -6.190   4.874  14.977  1.00  0.00              
ATOM    108  CE1 TYR A   6      -5.098   5.797  17.335  1.00  0.00              
ATOM    109  CE2 TYR A   6      -4.840   4.715  15.216  1.00  0.00              
ATOM    110  CZ  TYR A   6      -4.297   5.179  16.398  1.00  0.00              
ATOM    111  OH  TYR A   6      -2.951   5.024  16.642  1.00  0.00              
ATOM    112  H   TYR A   6     -10.502   6.687  13.878  1.00  0.00              
ATOM    113  HA  TYR A   6      -8.779   7.735  16.096  1.00  0.00              
ATOM    114 1HB  TYR A   6      -9.059   5.413  16.535  1.00  0.00              
ATOM    115 2HB  TYR A   6      -8.794   4.998  14.825  1.00  0.00              
ATOM    116  HD1 TYR A   6      -7.089   6.436  17.821  1.00  0.00              
ATOM    117  HD2 TYR A   6      -6.625   4.510  14.045  1.00  0.00              
ATOM    118  HE1 TYR A   6      -4.667   6.162  18.267  1.00  0.00              
ATOM    119  HE2 TYR A   6      -4.207   4.228  14.475  1.00  0.00              
ATOM    120  HH  TYR A   6      -2.559   4.306  16.139  1.00  0.00              
ATOM    121  N   TYR A   7      -7.242   8.687  14.458  1.00  0.00              
ATOM    122  CA  TYR A   7      -6.270   9.267  13.534  1.00  0.00              
ATOM    123  C   TYR A   7      -4.846   8.863  13.871  1.00  0.00              
ATOM    124  O   TYR A   7      -4.439   8.875  15.034  1.00  0.00              
ATOM    125  CB  TYR A   7      -6.387  10.792  13.531  1.00  0.00              
ATOM    126  CG  TYR A   7      -7.632  11.312  12.846  1.00  0.00              
ATOM    127  CD1 TYR A   7      -8.843  11.369  13.518  1.00  0.00              
ATOM    128  CD2 TYR A   7      -7.590  11.744  11.529  1.00  0.00              
ATOM    129  CE1 TYR A   7      -9.984  11.841  12.897  1.00  0.00              
ATOM    130  CE2 TYR A   7      -8.724  12.219  10.897  1.00  0.00              
ATOM    131  CZ  TYR A   7      -9.918  12.266  11.585  1.00  0.00              
ATOM    132  OH  TYR A   7     -11.051  12.739  10.961  1.00  0.00              
ATOM    133  H   TYR A   7      -7.380   9.117  15.362  1.00  0.00              
ATOM    134  HA  TYR A   7      -6.445   8.887  12.527  1.00  0.00              
ATOM    135 1HB  TYR A   7      -6.382  11.119  14.572  1.00  0.00              
ATOM    136 2HB  TYR A   7      -5.504  11.182  13.024  1.00  0.00              
ATOM    137  HD1 TYR A   7      -8.887  11.032  14.553  1.00  0.00              
ATOM    138  HD2 TYR A   7      -6.643  11.704  10.991  1.00  0.00              
ATOM    139  HE1 TYR A   7     -10.930  11.881  13.437  1.00  0.00              
ATOM    140  HE2 TYR A   7      -8.671  12.554   9.861  1.00  0.00              
ATOM    141  HH  TYR A   7     -10.894  13.008  10.053  1.00  0.00              
ATOM    142  N   TYR A   8      -4.093   8.501  12.837  1.00  0.00              
ATOM    143  CA  TYR A   8      -2.713   8.070  12.990  1.00  0.00              
ATOM    144  C   TYR A   8      -1.973   8.172  11.663  1.00  0.00              
ATOM    145  O   TYR A   8      -2.518   7.822  10.614  1.00  0.00              
ATOM    146  CB  TYR A   8      -2.651   6.636  13.523  1.00  0.00              
ATOM    147  CG  TYR A   8      -1.254   6.059  13.566  1.00  0.00              
ATOM    148  CD1 TYR A   8      -0.376   6.392  14.588  1.00  0.00              
ATOM    149  CD2 TYR A   8      -0.817   5.179  12.587  1.00  0.00              
ATOM    150  CE1 TYR A   8       0.901   5.867  14.632  1.00  0.00              
ATOM    151  CE2 TYR A   8       0.457   4.648  12.622  1.00  0.00              
ATOM    152  CZ  TYR A   8       1.314   4.995  13.647  1.00  0.00              
ATOM    153  OH  TYR A   8       2.584   4.468  13.687  1.00  0.00              
ATOM    154  H   TYR A   8      -4.500   8.530  11.913  1.00  0.00              
ATOM    155  HA  TYR A   8      -2.198   8.717  13.700  1.00  0.00              
ATOM    156 1HB  TYR A   8      -3.071   6.648  14.529  1.00  0.00              
ATOM    157 2HB  TYR A   8      -3.277   6.025  12.874  1.00  0.00              
ATOM    158  HD1 TYR A   8      -0.710   7.082  15.363  1.00  0.00              
ATOM    159  HD2 TYR A   8      -1.498   4.909  11.780  1.00  0.00              
ATOM    160  HE1 TYR A   8       1.579   6.139  15.440  1.00  0.00              
ATOM    161  HE2 TYR A   8       0.782   3.959  11.842  1.00  0.00              
ATOM    162  HH  TYR A   8       3.095   4.776  14.439  1.00  0.00              
ATOM    163  N   ASP A   9      -0.739   8.667  11.714  1.00  0.00              
ATOM    164  CA  ASP A   9       0.158   8.624  10.565  1.00  0.00              
ATOM    165  C   ASP A   9       1.407   7.831  10.922  1.00  0.00              
ATOM    166  O   ASP A   9       2.042   8.093  11.944  1.00  0.00              
ATOM    167  CB  ASP A   9       0.534  10.036  10.108  1.00  0.00              
ATOM    168  CG  ASP A   9       1.394  10.083   8.852  1.00  0.00              
ATOM    169  OD1 ASP A   9       2.408   9.429   8.825  1.00  0.00              
ATOM    170  OD2 ASP A   9       0.953  10.643   7.877  1.00  0.00              
ATOM    171  H   ASP A   9      -0.416   9.081  12.577  1.00  0.00              
ATOM    172  HA  ASP A   9      -0.328   8.109   9.736  1.00  0.00              
ATOM    173 1HB  ASP A   9      -0.325  10.695   9.986  1.00  0.00              
ATOM    174 2HB  ASP A   9       1.125  10.363  10.965  1.00  0.00              
ATOM    175  N   GLY A  10       1.753   6.876  10.058  1.00  0.00              
ATOM    176  CA  GLY A  10       2.871   5.952  10.277  1.00  0.00              
ATOM    177  C   GLY A  10       4.220   6.566  10.618  1.00  0.00              
ATOM    178  O   GLY A  10       5.056   5.916  11.257  1.00  0.00              
ATOM    179  H   GLY A  10       1.208   6.798   9.212  1.00  0.00              
ATOM    180 1HA  GLY A  10       2.626   5.286  11.105  1.00  0.00              
ATOM    181 2HA  GLY A  10       3.030   5.365   9.373  1.00  0.00              
ATOM    182  N   ASP A  11       4.425   7.814  10.205  1.00  0.00              
ATOM    183  CA  ASP A  11       5.690   8.522  10.434  1.00  0.00              
ATOM    184  C   ASP A  11       5.854   9.050  11.852  1.00  0.00              
ATOM    185  O   ASP A  11       6.977   9.136  12.352  1.00  0.00              
ATOM    186  CB  ASP A  11       5.823   9.683   9.444  1.00  0.00              
ATOM    187  CG  ASP A  11       6.117   9.258   8.012  1.00  0.00              
ATOM    188  OD1 ASP A  11       6.473   8.121   7.812  1.00  0.00              
ATOM    189  OD2 ASP A  11       5.835  10.021   7.118  1.00  0.00              
ATOM    190  H   ASP A  11       3.678   8.287   9.716  1.00  0.00              
ATOM    191  HA  ASP A  11       6.526   7.838  10.290  1.00  0.00              
ATOM    192 1HB  ASP A  11       4.970  10.361   9.453  1.00  0.00              
ATOM    193 2HB  ASP A  11       6.695  10.189   9.859  1.00  0.00              
ATOM    194  N   VAL A  12       4.737   9.401  12.488  1.00  0.00              
ATOM    195  CA  VAL A  12       4.748  10.125  13.761  1.00  0.00              
ATOM    196  C   VAL A  12       5.351   9.325  14.925  1.00  0.00              
ATOM    197  O   VAL A  12       5.786   9.907  15.920  1.00  0.00              
ATOM    198  CB  VAL A  12       3.324  10.559  14.153  1.00  0.00              
ATOM    199  CG1 VAL A  12       2.572   9.404  14.796  1.00  0.00              
ATOM    200  CG2 VAL A  12       3.371  11.753  15.096  1.00  0.00              
ATOM    201  H   VAL A  12       3.851   9.153  12.070  1.00  0.00              
ATOM    202  HA  VAL A  12       5.463  10.949  13.742  1.00  0.00              
ATOM    203  HB  VAL A  12       2.794  10.885  13.258  1.00  0.00              
ATOM    204 1HG1 VAL A  12       1.568   9.729  15.067  1.00  0.00              
ATOM    205 2HG1 VAL A  12       2.507   8.575  14.092  1.00  0.00              
ATOM    206 3HG1 VAL A  12       3.102   9.079  15.692  1.00  0.00              
ATOM    207 1HG2 VAL A  12       2.356  12.047  15.362  1.00  0.00              
ATOM    208 2HG2 VAL A  12       3.919  11.481  15.998  1.00  0.00              
ATOM    209 3HG2 VAL A  12       3.872  12.586  14.603  1.00  0.00              
ATOM    210  N   GLY A  13       5.402   8.003  14.783  1.00  0.00              
ATOM    211  CA  GLY A  13       6.003   7.141  15.796  1.00  0.00              
ATOM    212  C   GLY A  13       7.441   6.749  15.512  1.00  0.00              
ATOM    213  O   GLY A  13       8.015   5.923  16.223  1.00  0.00              
ATOM    214  H   GLY A  13       5.013   7.586  13.949  1.00  0.00              
ATOM    215 1HA  GLY A  13       5.990   7.655  16.756  1.00  0.00              
ATOM    216 2HA  GLY A  13       5.424   6.221  15.870  1.00  0.00              
ATOM    217  N   ASN A  14       8.030   7.346  14.481  1.00  0.00              
ATOM    218  CA  ASN A  14       9.413   7.046  14.121  1.00  0.00              
ATOM    219  C   ASN A  14      10.404   8.168  14.409  1.00  0.00              
ATOM    220  O   ASN A  14      11.475   8.230  13.798  1.00  0.00              
ATOM    221  CB  ASN A  14       9.506   6.659  12.656  1.00  0.00              
ATOM    222  CG  ASN A  14       8.820   5.363  12.327  1.00  0.00              
ATOM    223  OD1 ASN A  14       9.232   4.287  12.777  1.00  0.00              
ATOM    224  ND2 ASN A  14       7.824   5.450  11.483  1.00  0.00              
ATOM    225  H   ASN A  14       7.513   8.020  13.934  1.00  0.00              
ATOM    226  HA  ASN A  14       9.796   6.246  14.755  1.00  0.00              
ATOM    227 1HB  ASN A  14       9.292   7.386  11.872  1.00  0.00              
ATOM    228 2HB  ASN A  14      10.581   6.485  12.705  1.00  0.00              
ATOM    229 1HD2 ASN A  14       7.321   4.626  11.218  1.00  0.00              
ATOM    230 2HD2 ASN A  14       7.568   6.337  11.101  1.00  0.00              
ATOM    231  N   TYR A  15      10.047   9.045  15.344  1.00  0.00              
ATOM    232  CA  TYR A  15      10.902  10.171  15.700  1.00  0.00              
ATOM    233  C   TYR A  15      11.505   9.921  17.076  1.00  0.00              
ATOM    234  O   TYR A  15      11.028   9.067  17.822  1.00  0.00              
ATOM    235  CB  TYR A  15      10.117  11.485  15.687  1.00  0.00              
ATOM    236  CG  TYR A  15       9.623  11.891  14.317  1.00  0.00              
ATOM    237  CD1 TYR A  15       8.302  11.686  13.945  1.00  0.00              
ATOM    238  CD2 TYR A  15      10.479  12.480  13.399  1.00  0.00              
ATOM    239  CE1 TYR A  15       7.846  12.056  12.695  1.00  0.00              
ATOM    240  CE2 TYR A  15      10.035  12.853  12.145  1.00  0.00              
ATOM    241  CZ  TYR A  15       8.717  12.639  11.797  1.00  0.00              
ATOM    242  OH  TYR A  15       8.269  13.009  10.549  1.00  0.00              
ATOM    243  H   TYR A  15       9.163   8.930  15.818  1.00  0.00              
ATOM    244  HA  TYR A  15      11.730  10.246  14.995  1.00  0.00              
ATOM    245 1HB  TYR A  15       9.266  11.358  16.357  1.00  0.00              
ATOM    246 2HB  TYR A  15      10.777  12.258  16.080  1.00  0.00              
ATOM    247  HD1 TYR A  15       7.620  11.224  14.659  1.00  0.00              
ATOM    248  HD2 TYR A  15      11.520  12.646  13.680  1.00  0.00              
ATOM    249  HE1 TYR A  15       6.807  11.887  12.416  1.00  0.00              
ATOM    250  HE2 TYR A  15      10.725  13.313  11.437  1.00  0.00              
ATOM    251  HH  TYR A  15       8.927  13.491  10.042  1.00  0.00              
ATOM    252  N   TYR A  16      12.564  10.656  17.398  1.00  0.00              
ATOM    253  CA  TYR A  16      13.300  10.459  18.637  1.00  0.00              
ATOM    254  C   TYR A  16      14.098  11.708  18.979  1.00  0.00              
ATOM    255  O   TYR A  16      14.698  12.322  18.096  1.00  0.00              
ATOM    256  CB  TYR A  16      14.228   9.248  18.528  1.00  0.00              
ATOM    257  CG  TYR A  16      14.864   8.843  19.841  1.00  0.00              
ATOM    258  CD1 TYR A  16      14.097   8.325  20.874  1.00  0.00              
ATOM    259  CD2 TYR A  16      16.230   8.978  20.039  1.00  0.00              
ATOM    260  CE1 TYR A  16      14.673   7.955  22.074  1.00  0.00              
ATOM    261  CE2 TYR A  16      16.816   8.609  21.235  1.00  0.00              
ATOM    262  CZ  TYR A  16      16.034   8.099  22.251  1.00  0.00              
ATOM    263  OH  TYR A  16      16.613   7.729  23.443  1.00  0.00              
ATOM    264  H   TYR A  16      12.864  11.378  16.758  1.00  0.00              
ATOM    265  HA  TYR A  16      12.603  10.274  19.456  1.00  0.00              
ATOM    266 1HB  TYR A  16      13.633   8.418  18.141  1.00  0.00              
ATOM    267 2HB  TYR A  16      15.008   9.502  17.811  1.00  0.00              
ATOM    268  HD1 TYR A  16      13.023   8.215  20.727  1.00  0.00              
ATOM    269  HD2 TYR A  16      16.842   9.382  19.234  1.00  0.00              
ATOM    270  HE1 TYR A  16      14.058   7.550  22.877  1.00  0.00              
ATOM    271  HE2 TYR A  16      17.892   8.724  21.373  1.00  0.00              
ATOM    272  HH  TYR A  16      17.564   7.855  23.453  1.00  0.00              
ATOM    273  N   TYR A  17      14.098  12.083  20.257  1.00  0.00              
ATOM    274  CA  TYR A  17      14.776  13.305  20.717  1.00  0.00              
ATOM    275  C   TYR A  17      16.286  13.149  20.885  1.00  0.00              
ATOM    276  O   TYR A  17      17.059  13.868  20.251  1.00  0.00              
ATOM    277  CB  TYR A  17      14.167  13.769  22.041  1.00  0.00              
ATOM    278  CG  TYR A  17      12.856  14.510  21.886  1.00  0.00              
ATOM    279  CD1 TYR A  17      11.773  13.915  21.257  1.00  0.00              
ATOM    280  CD2 TYR A  17      12.707  15.801  22.371  1.00  0.00              
ATOM    281  CE1 TYR A  17      10.573  14.587  21.112  1.00  0.00              
ATOM    282  CE2 TYR A  17      11.512  16.481  22.233  1.00  0.00              
ATOM    283  CZ  TYR A  17      10.447  15.872  21.605  1.00  0.00              
ATOM    284  OH  TYR A  17       9.256  16.545  21.466  1.00  0.00              
ATOM    285  H   TYR A  17      13.615  11.508  20.931  1.00  0.00              
ATOM    286  HA  TYR A  17      14.682  14.086  19.962  1.00  0.00              
ATOM    287 1HB  TYR A  17      14.012  12.882  22.655  1.00  0.00              
ATOM    288 2HB  TYR A  17      14.898  14.421  22.520  1.00  0.00              
ATOM    289  HD1 TYR A  17      11.880  12.900  20.872  1.00  0.00              
ATOM    290  HD2 TYR A  17      13.551  16.278  22.866  1.00  0.00              
ATOM    291  HE1 TYR A  17       9.730  14.108  20.615  1.00  0.00              
ATOM    292  HE2 TYR A  17      11.415  17.496  22.620  1.00  0.00              
ATOM    293  HH  TYR A  17       9.133  17.231  22.127  1.00  0.00              
ATOM    294  N   GLY A  18      16.697  12.215  21.738  1.00  0.00              
ATOM    295  CA  GLY A  18      18.112  11.942  21.967  1.00  0.00              
ATOM    296  C   GLY A  18      18.327  11.034  23.161  1.00  0.00              
ATOM    297  O   GLY A  18      17.421  10.816  23.963  1.00  0.00              
ATOM    298  H   GLY A  18      16.004  11.679  22.242  1.00  0.00              
ATOM    299 1HA  GLY A  18      18.530  11.460  21.083  1.00  0.00              
ATOM    300 2HA  GLY A  18      18.633  12.882  22.147  1.00  0.00              
ATOM    301  N   GLN A  19      19.537  10.501  23.276  1.00  0.00              
ATOM    302  CA  GLN A  19      19.879   9.566  24.337  1.00  0.00              
ATOM    303  C   GLN A  19      19.792  10.241  25.702  1.00  0.00              
ATOM    304  O   GLN A  19      20.455  11.248  25.948  1.00  0.00              
ATOM    305  CB  GLN A  19      21.286   9.002  24.123  1.00  0.00              
ATOM    306  CG  GLN A  19      21.698   7.953  25.141  1.00  0.00              
ATOM    307  CD  GLN A  19      23.044   7.332  24.821  1.00  0.00              
ATOM    308  OE1 GLN A  19      23.707   7.720  23.855  1.00  0.00              
ATOM    309  NE2 GLN A  19      23.456   6.360  25.627  1.00  0.00              
ATOM    310  H   GLN A  19      20.242  10.756  22.598  1.00  0.00              
ATOM    311  HA  GLN A  19      19.160   8.747  24.347  1.00  0.00              
ATOM    312 1HB  GLN A  19      21.304   8.572  23.122  1.00  0.00              
ATOM    313 2HB  GLN A  19      21.974   9.847  24.167  1.00  0.00              
ATOM    314 1HG  GLN A  19      21.658   8.125  26.217  1.00  0.00              
ATOM    315 2HG  GLN A  19      20.917   7.246  24.859  1.00  0.00              
ATOM    316 1HE2 GLN A  19      24.337   5.913  25.463  1.00  0.00              
ATOM    317 2HE2 GLN A  19      22.887   6.075  26.398  1.00  0.00              
ATOM    318  N   GLY A  20      18.919   9.670  26.527  1.00  0.00              
ATOM    319  CA  GLY A  20      18.747  10.188  27.884  1.00  0.00              
ATOM    320  C   GLY A  20      17.569  11.135  28.049  1.00  0.00              
ATOM    321  O   GLY A  20      17.222  11.511  29.174  1.00  0.00              
ATOM    322  H   GLY A  20      18.394   8.854  26.243  1.00  0.00              
ATOM    323 1HA  GLY A  20      18.593   9.354  28.567  1.00  0.00              
ATOM    324 2HA  GLY A  20      19.646  10.733  28.172  1.00  0.00              
ATOM    325  N   HIS A  21      16.953  11.517  26.933  1.00  0.00              
ATOM    326  CA  HIS A  21      15.817  12.431  26.941  1.00  0.00              
ATOM    327  C   HIS A  21      14.507  11.723  27.300  1.00  0.00              
ATOM    328  O   HIS A  21      14.104  10.784  26.610  1.00  0.00              
ATOM    329  CB  HIS A  21      15.682  13.119  25.577  1.00  0.00              
ATOM    330  CG  HIS A  21      16.901  13.885  25.168  1.00  0.00              
ATOM    331  ND1 HIS A  21      17.025  14.479  23.929  1.00  0.00              
ATOM    332  CD2 HIS A  21      18.049  14.154  25.832  1.00  0.00              
ATOM    333  CE1 HIS A  21      18.199  15.082  23.850  1.00  0.00              
ATOM    334  NE2 HIS A  21      18.838  14.899  24.990  1.00  0.00              
ATOM    335  H   HIS A  21      17.289  11.155  26.051  1.00  0.00              
ATOM    336  HA  HIS A  21      15.966  13.193  27.703  1.00  0.00              
ATOM    337 1HB  HIS A  21      15.503  12.378  24.798  1.00  0.00              
ATOM    338 2HB  HIS A  21      14.856  13.831  25.598  1.00  0.00              
ATOM    339  HD2 HIS A  21      18.405  13.896  26.830  1.00  0.00              
ATOM    340  HE1 HIS A  21      18.490  15.615  22.944  1.00  0.00              
ATOM    341  HE2 HIS A  21      19.760  15.247  25.217  1.00  0.00              
ATOM    342  N   PRO A  22      13.841  12.170  28.387  1.00  0.00              
ATOM    343  CA  PRO A  22      12.591  11.532  28.824  1.00  0.00              
ATOM    344  C   PRO A  22      11.561  11.292  27.711  1.00  0.00              
ATOM    345  O   PRO A  22      10.991  10.201  27.644  1.00  0.00              
ATOM    346  CB  PRO A  22      12.055  12.506  29.879  1.00  0.00              
ATOM    347  CG  PRO A  22      13.276  13.115  30.478  1.00  0.00              
ATOM    348  CD  PRO A  22      14.252  13.255  29.340  1.00  0.00              
ATOM    349  HA  PRO A  22      12.751  10.527  29.242  1.00  0.00              
ATOM    350 1HB  PRO A  22      11.409  13.274  29.428  1.00  0.00              
ATOM    351 2HB  PRO A  22      11.455  11.986  30.640  1.00  0.00              
ATOM    352 1HG  PRO A  22      13.053  14.092  30.930  1.00  0.00              
ATOM    353 2HG  PRO A  22      13.688  12.477  31.275  1.00  0.00              
ATOM    354 1HD  PRO A  22      14.190  14.241  28.857  1.00  0.00              
ATOM    355 2HD  PRO A  22      15.295  13.122  29.666  1.00  0.00              
ATOM    356  N   MET A  23      11.321  12.294  26.863  1.00  0.00              
ATOM    357  CA  MET A  23      10.310  12.189  25.802  1.00  0.00              
ATOM    358  C   MET A  23      10.744  11.232  24.694  1.00  0.00              
ATOM    359  O   MET A  23      11.775  11.426  24.052  1.00  0.00              
ATOM    360  CB  MET A  23      10.020  13.569  25.215  1.00  0.00              
ATOM    361  CG  MET A  23       9.144  13.551  23.969  1.00  0.00              
ATOM    362  SD  MET A  23       7.464  12.989  24.309  1.00  0.00              
ATOM    363  CE  MET A  23       6.894  12.607  22.656  1.00  0.00              
ATOM    364  H   MET A  23      11.851  13.149  26.955  1.00  0.00              
ATOM    365  HA  MET A  23       9.400  11.743  26.200  1.00  0.00              
ATOM    366 1HB  MET A  23       9.531  14.149  25.995  1.00  0.00              
ATOM    367 2HB  MET A  23      10.983  14.021  24.974  1.00  0.00              
ATOM    368 1HG  MET A  23       9.108  14.563  23.566  1.00  0.00              
ATOM    369 2HG  MET A  23       9.604  12.886  23.241  1.00  0.00              
ATOM    370 1HE  MET A  23       5.866  12.246  22.698  1.00  0.00              
ATOM    371 2HE  MET A  23       6.937  13.506  22.040  1.00  0.00              
ATOM    372 3HE  MET A  23       7.532  11.837  22.219  1.00  0.00              
ATOM    373  N   LYS A  24       9.937  10.197  24.483  1.00  0.00              
ATOM    374  CA  LYS A  24      10.202   9.202  23.454  1.00  0.00              
ATOM    375  C   LYS A  24       8.982   9.027  22.555  1.00  0.00              
ATOM    376  O   LYS A  24       8.060   8.298  22.914  1.00  0.00              
ATOM    377  CB  LYS A  24      10.595   7.866  24.085  1.00  0.00              
ATOM    378  CG  LYS A  24      11.885   7.907  24.894  1.00  0.00              
ATOM    379  CD  LYS A  24      12.329   6.509  25.300  1.00  0.00              
ATOM    380  CE  LYS A  24      13.622   6.548  26.099  1.00  0.00              
ATOM    381  NZ  LYS A  24      13.984   5.211  26.641  1.00  0.00              
ATOM    382  H   LYS A  24       9.113  10.101  25.059  1.00  0.00              
ATOM    383  HA  LYS A  24      11.019   9.538  22.816  1.00  0.00              
ATOM    384 1HB  LYS A  24       9.771   7.564  24.733  1.00  0.00              
ATOM    385 2HB  LYS A  24      10.699   7.146  23.273  1.00  0.00              
ATOM    386 1HG  LYS A  24      12.661   8.373  24.285  1.00  0.00              
ATOM    387 2HG  LYS A  24      11.716   8.507  25.786  1.00  0.00              
ATOM    388 1HD  LYS A  24      11.542   6.057  25.904  1.00  0.00              
ATOM    389 2HD  LYS A  24      12.479   5.916  24.397  1.00  0.00              
ATOM    390 1HE  LYS A  24      14.418   6.901  25.443  1.00  0.00              
ATOM    391 2HE  LYS A  24      13.494   7.251  26.923  1.00  0.00              
ATOM    392 1HZ  LYS A  24      14.846   5.281  27.164  1.00  0.00              
ATOM    393 2HZ  LYS A  24      13.246   4.883  27.250  1.00  0.00              
ATOM    394 3HZ  LYS A  24      14.105   4.561  25.878  1.00  0.00              
ATOM    395  N   PRO A  25       8.979   9.687  21.378  1.00  0.00              
ATOM    396  CA  PRO A  25       7.862   9.623  20.423  1.00  0.00              
ATOM    397  C   PRO A  25       7.488   8.197  20.015  1.00  0.00              
ATOM    398  O   PRO A  25       6.354   7.944  19.604  1.00  0.00              
ATOM    399  CB  PRO A  25       8.366  10.435  19.225  1.00  0.00              
ATOM    400  CG  PRO A  25       9.347  11.395  19.812  1.00  0.00              
ATOM    401  CD  PRO A  25      10.030  10.638  20.919  1.00  0.00              
ATOM    402  HA  PRO A  25       6.934  10.058  20.823  1.00  0.00              
ATOM    403 1HB  PRO A  25       8.841   9.791  18.472  1.00  0.00              
ATOM    404 2HB  PRO A  25       7.543  10.966  18.723  1.00  0.00              
ATOM    405 1HG  PRO A  25      10.072  11.733  19.057  1.00  0.00              
ATOM    406 2HG  PRO A  25       8.842  12.293  20.198  1.00  0.00              
ATOM    407 1HD  PRO A  25      10.923  10.100  20.566  1.00  0.00              
ATOM    408 2HD  PRO A  25      10.354  11.300  21.736  1.00  0.00              
ATOM    409  N   HIS A  26       8.440   7.279  20.145  1.00  0.00              
ATOM    410  CA  HIS A  26       8.222   5.880  19.821  1.00  0.00              
ATOM    411  C   HIS A  26       7.097   5.261  20.646  1.00  0.00              
ATOM    412  O   HIS A  26       6.529   4.237  20.255  1.00  0.00              
ATOM    413  CB  HIS A  26       9.514   5.083  20.024  1.00  0.00              
ATOM    414  CG  HIS A  26      10.622   5.490  19.103  1.00  0.00              
ATOM    415  ND1 HIS A  26      10.436   5.670  17.749  1.00  0.00              
ATOM    416  CD2 HIS A  26      11.931   5.750  19.342  1.00  0.00              
ATOM    417  CE1 HIS A  26      11.582   6.024  17.194  1.00  0.00              
ATOM    418  NE2 HIS A  26      12.503   6.080  18.138  1.00  0.00              
ATOM    419  H   HIS A  26       9.347   7.570  20.480  1.00  0.00              
ATOM    420  HA  HIS A  26       7.905   5.789  18.782  1.00  0.00              
ATOM    421 1HB  HIS A  26       9.886   5.220  21.040  1.00  0.00              
ATOM    422 2HB  HIS A  26       9.333   4.022  19.844  1.00  0.00              
ATOM    423  HD1 HIS A  26       9.563   5.627  17.261  1.00  0.00              
ATOM    424  HD2 HIS A  26      12.536   5.738  20.250  1.00  0.00              
ATOM    425  HE1 HIS A  26      11.643   6.217  16.123  1.00  0.00              
ATOM    426  N   ARG A  27       6.778   5.896  21.776  1.00  0.00              
ATOM    427  CA  ARG A  27       5.615   5.534  22.592  1.00  0.00              
ATOM    428  C   ARG A  27       4.316   5.470  21.778  1.00  0.00              
ATOM    429  O   ARG A  27       3.440   4.649  22.060  1.00  0.00              
ATOM    430  CB  ARG A  27       5.461   6.454  23.792  1.00  0.00              
ATOM    431  CG  ARG A  27       5.009   7.868  23.463  1.00  0.00              
ATOM    432  CD  ARG A  27       5.176   8.840  24.573  1.00  0.00              
ATOM    433  NE  ARG A  27       4.634  10.162  24.303  1.00  0.00              
ATOM    434  CZ  ARG A  27       4.525  11.145  25.218  1.00  0.00              
ATOM    435  NH1 ARG A  27       4.882  10.949  26.469  1.00  0.00              
ATOM    436  NH2 ARG A  27       4.026  12.306  24.831  1.00  0.00              
ATOM    437  H   ARG A  27       7.371   6.658  22.075  1.00  0.00              
ATOM    438  HA  ARG A  27       5.754   4.538  23.013  1.00  0.00              
ATOM    439 1HB  ARG A  27       4.733   5.992  24.458  1.00  0.00              
ATOM    440 2HB  ARG A  27       6.431   6.495  24.288  1.00  0.00              
ATOM    441 1HG  ARG A  27       5.589   8.229  22.612  1.00  0.00              
ATOM    442 2HG  ARG A  27       3.953   7.840  23.196  1.00  0.00              
ATOM    443 1HD  ARG A  27       4.671   8.455  25.459  1.00  0.00              
ATOM    444 2HD  ARG A  27       6.238   8.959  24.783  1.00  0.00              
ATOM    445  HE  ARG A  27       4.270  10.546  23.442  1.00  0.00              
ATOM    446 1HH1 ARG A  27       5.245  10.051  26.753  1.00  0.00              
ATOM    447 2HH1 ARG A  27       4.792  11.700  27.139  1.00  0.00              
ATOM    448 1HH2 ARG A  27       3.739  12.434  23.870  1.00  0.00              
ATOM    449 2HH2 ARG A  27       3.933  13.058  25.496  1.00  0.00              
ATOM    450  N   ILE A  28       4.208   6.327  20.766  1.00  0.00              
ATOM    451  CA  ILE A  28       3.016   6.383  19.916  1.00  0.00              
ATOM    452  C   ILE A  28       2.875   5.111  19.074  1.00  0.00              
ATOM    453  O   ILE A  28       1.787   4.539  18.978  1.00  0.00              
ATOM    454  CB  ILE A  28       3.047   7.605  18.980  1.00  0.00              
ATOM    455  CG1 ILE A  28       2.995   8.902  19.792  1.00  0.00              
ATOM    456  CG2 ILE A  28       1.893   7.547  17.990  1.00  0.00              
ATOM    457  CD1 ILE A  28       3.366  10.135  19.000  1.00  0.00              
ATOM    458  H   ILE A  28       4.974   6.959  20.582  1.00  0.00              
ATOM    459  HA  ILE A  28       2.110   6.372  20.521  1.00  0.00              
ATOM    460  HB  ILE A  28       3.991   7.613  18.436  1.00  0.00              
ATOM    461 1HG1 ILE A  28       1.980   9.006  20.173  1.00  0.00              
ATOM    462 2HG1 ILE A  28       3.685   8.786  20.629  1.00  0.00              
ATOM    463 1HG2 ILE A  28       1.929   8.418  17.337  1.00  0.00              
ATOM    464 2HG2 ILE A  28       1.973   6.641  17.391  1.00  0.00              
ATOM    465 3HG2 ILE A  28       0.948   7.541  18.533  1.00  0.00              
ATOM    466 1HD1 ILE A  28       3.307  11.013  19.643  1.00  0.00              
ATOM    467 2HD1 ILE A  28       4.383  10.032  18.620  1.00  0.00              
ATOM    468 3HD1 ILE A  28       2.677  10.252  18.164  1.00  0.00              
ATOM    469  N   ARG A  29       3.988   4.676  18.488  1.00  0.00              
ATOM    470  CA  ARG A  29       4.041   3.461  17.675  1.00  0.00              
ATOM    471  C   ARG A  29       3.760   2.215  18.518  1.00  0.00              
ATOM    472  O   ARG A  29       3.094   1.283  18.060  1.00  0.00              
ATOM    473  CB  ARG A  29       5.356   3.337  16.919  1.00  0.00              
ATOM    474  CG  ARG A  29       5.443   2.144  15.980  1.00  0.00              
ATOM    475  CD  ARG A  29       4.512   2.206  14.824  1.00  0.00              
ATOM    476  NE  ARG A  29       4.587   1.064  13.928  1.00  0.00              
ATOM    477  CZ  ARG A  29       3.820   0.898  12.832  1.00  0.00              
ATOM    478  NH1 ARG A  29       2.896   1.778  12.514  1.00  0.00              
ATOM    479  NH2 ARG A  29       4.005  -0.184  12.098  1.00  0.00              
ATOM    480  H   ARG A  29       4.830   5.220  18.616  1.00  0.00              
ATOM    481  HA  ARG A  29       3.309   3.522  16.869  1.00  0.00              
ATOM    482 1HB  ARG A  29       5.481   4.254  16.347  1.00  0.00              
ATOM    483 2HB  ARG A  29       6.147   3.262  17.666  1.00  0.00              
ATOM    484 1HG  ARG A  29       6.459   2.082  15.590  1.00  0.00              
ATOM    485 2HG  ARG A  29       5.216   1.239  16.547  1.00  0.00              
ATOM    486 1HD  ARG A  29       3.489   2.263  15.195  1.00  0.00              
ATOM    487 2HD  ARG A  29       4.734   3.096  14.237  1.00  0.00              
ATOM    488  HE  ARG A  29       5.186   0.250  13.969  1.00  0.00              
ATOM    489 1HH1 ARG A  29       2.754   2.592  13.095  1.00  0.00              
ATOM    490 2HH1 ARG A  29       2.331   1.636  11.689  1.00  0.00              
ATOM    491 1HH2 ARG A  29       4.708  -0.860  12.367  1.00  0.00              
ATOM    492 2HH2 ARG A  29       3.443  -0.333  11.273  1.00  0.00              
ATOM    493  N   MET A  30       4.275   2.210  19.746  1.00  0.00              
ATOM    494  CA  MET A  30       4.033   1.126  20.692  1.00  0.00              
ATOM    495  C   MET A  30       2.549   1.002  21.005  1.00  0.00              
ATOM    496  O   MET A  30       2.008  -0.108  21.031  1.00  0.00              
ATOM    497  CB  MET A  30       4.828   1.355  21.976  1.00  0.00              
ATOM    498  CG  MET A  30       6.335   1.216  21.817  1.00  0.00              
ATOM    499  SD  MET A  30       7.240   1.749  23.283  1.00  0.00              
ATOM    500  CE  MET A  30       6.811   0.450  24.438  1.00  0.00              
ATOM    501  H   MET A  30       4.854   2.988  20.027  1.00  0.00              
ATOM    502  HA  MET A  30       4.361   0.179  20.264  1.00  0.00              
ATOM    503 1HB  MET A  30       4.590   2.360  22.321  1.00  0.00              
ATOM    504 2HB  MET A  30       4.471   0.626  22.705  1.00  0.00              
ATOM    505 1HG  MET A  30       6.561   0.169  21.619  1.00  0.00              
ATOM    506 2HG  MET A  30       6.644   1.822  20.966  1.00  0.00              
ATOM    507 1HE  MET A  30       7.297   0.639  25.395  1.00  0.00              
ATOM    508 2HE  MET A  30       5.730   0.429  24.577  1.00  0.00              
ATOM    509 3HE  MET A  30       7.145  -0.511  24.045  1.00  0.00              
ATOM    510  N   THR A  31       1.903   2.144  21.245  1.00  0.00              
ATOM    511  CA  THR A  31       0.466   2.198  21.506  1.00  0.00              
ATOM    512  C   THR A  31      -0.289   1.599  20.324  1.00  0.00              
ATOM    513  O   THR A  31      -1.157   0.736  20.497  1.00  0.00              
ATOM    514  CB  THR A  31      -0.022   3.637  21.752  1.00  0.00              
ATOM    515  OG1 THR A  31       0.663   4.190  22.884  1.00  0.00              
ATOM    516  CG2 THR A  31      -1.520   3.654  22.013  1.00  0.00              
ATOM    517  H   THR A  31       2.436   3.003  21.244  1.00  0.00              
ATOM    518  HA  THR A  31       0.230   1.609  22.392  1.00  0.00              
ATOM    519  HB  THR A  31       0.200   4.242  20.873  1.00  0.00              
ATOM    520  HG1 THR A  31       1.535   4.489  22.615  1.00  0.00              
ATOM    521 1HG2 THR A  31      -1.847   4.679  22.184  1.00  0.00              
ATOM    522 2HG2 THR A  31      -2.044   3.245  21.149  1.00  0.00              
ATOM    523 3HG2 THR A  31      -1.743   3.050  22.892  1.00  0.00              
ATOM    524  N   HIS A  32       0.076   2.059  19.127  1.00  0.00              
ATOM    525  CA  HIS A  32      -0.573   1.663  17.887  1.00  0.00              
ATOM    526  C   HIS A  32      -0.460   0.153  17.662  1.00  0.00              
ATOM    527  O   HIS A  32      -1.426  -0.495  17.253  1.00  0.00              
ATOM    528  CB  HIS A  32       0.029   2.421  16.699  1.00  0.00              
ATOM    529  CG  HIS A  32      -0.671   2.161  15.403  1.00  0.00              
ATOM    530  ND1 HIS A  32      -1.900   2.708  15.098  1.00  0.00              
ATOM    531  CD2 HIS A  32      -0.317   1.413  14.332  1.00  0.00              
ATOM    532  CE1 HIS A  32      -2.271   2.307  13.894  1.00  0.00              
ATOM    533  NE2 HIS A  32      -1.329   1.520  13.410  1.00  0.00              
ATOM    534  H   HIS A  32       0.844   2.715  19.091  1.00  0.00              
ATOM    535  HA  HIS A  32      -1.640   1.873  17.951  1.00  0.00              
ATOM    536 1HB  HIS A  32      -0.026   3.496  16.873  1.00  0.00              
ATOM    537 2HB  HIS A  32       1.069   2.129  16.557  1.00  0.00              
ATOM    538  HD2 HIS A  32       0.558   0.800  14.113  1.00  0.00              
ATOM    539  HE1 HIS A  32      -3.219   2.633  13.469  1.00  0.00              
ATOM    540  HE2 HIS A  32      -1.340   1.067  12.506  1.00  0.00              
ATOM    541  N   ASN A  33       0.710  -0.403  17.957  1.00  0.00              
ATOM    542  CA  ASN A  33       0.932  -1.838  17.825  1.00  0.00              
ATOM    543  C   ASN A  33       0.053  -2.690  18.737  1.00  0.00              
ATOM    544  O   ASN A  33      -0.458  -3.733  18.312  1.00  0.00              
ATOM    545  CB  ASN A  33       2.392  -2.177  18.069  1.00  0.00              
ATOM    546  CG  ASN A  33       3.266  -1.992  16.859  1.00  0.00              
ATOM    547  OD1 ASN A  33       3.082  -2.651  15.829  1.00  0.00              
ATOM    548  ND2 ASN A  33       4.266  -1.161  17.006  1.00  0.00              
ATOM    549  H   ASN A  33       1.465   0.185  18.282  1.00  0.00              
ATOM    550  HA  ASN A  33       0.645  -2.167  16.824  1.00  0.00              
ATOM    551 1HB  ASN A  33       2.914  -1.798  18.948  1.00  0.00              
ATOM    552 2HB  ASN A  33       2.190  -3.240  18.197  1.00  0.00              
ATOM    553 1HD2 ASN A  33       4.889  -0.989  16.242  1.00  0.00              
ATOM    554 2HD2 ASN A  33       4.406  -0.699  17.880  1.00  0.00              
ATOM    555  N   LEU A  34      -0.126  -2.246  19.982  1.00  0.00              
ATOM    556  CA  LEU A  34      -1.028  -2.930  20.909  1.00  0.00              
ATOM    557  C   LEU A  34      -2.474  -2.846  20.421  1.00  0.00              
ATOM    558  O   LEU A  34      -3.211  -3.831  20.481  1.00  0.00              
ATOM    559  CB  LEU A  34      -0.901  -2.331  22.315  1.00  0.00              
ATOM    560  CG  LEU A  34       0.406  -2.660  23.049  1.00  0.00              
ATOM    561  CD1 LEU A  34       0.450  -1.933  24.387  1.00  0.00              
ATOM    562  CD2 LEU A  34       0.513  -4.164  23.248  1.00  0.00              
ATOM    563  H   LEU A  34       0.369  -1.422  20.295  1.00  0.00              
ATOM    564  HA  LEU A  34      -0.786  -3.992  20.934  1.00  0.00              
ATOM    565 1HB  LEU A  34      -0.930  -1.273  22.060  1.00  0.00              
ATOM    566 2HB  LEU A  34      -1.760  -2.579  22.938  1.00  0.00              
ATOM    567  HG  LEU A  34       1.227  -2.348  22.403  1.00  0.00              
ATOM    568 1HD1 LEU A  34       1.381  -2.173  24.901  1.00  0.00              
ATOM    569 2HD1 LEU A  34       0.395  -0.858  24.220  1.00  0.00              
ATOM    570 3HD1 LEU A  34      -0.394  -2.250  24.999  1.00  0.00              
ATOM    571 1HD2 LEU A  34       1.443  -4.396  23.768  1.00  0.00              
ATOM    572 2HD2 LEU A  34      -0.332  -4.515  23.839  1.00  0.00              
ATOM    573 3HD2 LEU A  34       0.509  -4.661  22.277  1.00  0.00              
ATOM    574  N   LEU A  35      -2.859  -1.675  19.918  1.00  0.00              
ATOM    575  CA  LEU A  35      -4.188  -1.462  19.346  1.00  0.00              
ATOM    576  C   LEU A  35      -4.488  -2.406  18.186  1.00  0.00              
ATOM    577  O   LEU A  35      -5.600  -2.923  18.078  1.00  0.00              
ATOM    578  CB  LEU A  35      -4.329  -0.005  18.886  1.00  0.00              
ATOM    579  CG  LEU A  35      -4.422   1.030  20.015  1.00  0.00              
ATOM    580  CD1 LEU A  35      -4.339   2.438  19.440  1.00  0.00              
ATOM    581  CD2 LEU A  35      -5.723   0.834  20.778  1.00  0.00              
ATOM    582  H   LEU A  35      -2.203  -0.907  19.934  1.00  0.00              
ATOM    583  HA  LEU A  35      -4.948  -1.692  20.092  1.00  0.00              
ATOM    584 1HB  LEU A  35      -3.385   0.106  18.355  1.00  0.00              
ATOM    585 2HB  LEU A  35      -5.155   0.120  18.187  1.00  0.00              
ATOM    586  HG  LEU A  35      -3.599   0.834  20.703  1.00  0.00              
ATOM    587 1HD1 LEU A  35      -4.407   3.166  20.249  1.00  0.00              
ATOM    588 2HD1 LEU A  35      -3.391   2.563  18.918  1.00  0.00              
ATOM    589 3HD1 LEU A  35      -5.162   2.595  18.743  1.00  0.00              
ATOM    590 1HD2 LEU A  35      -5.788   1.570  21.581  1.00  0.00              
ATOM    591 2HD2 LEU A  35      -6.567   0.962  20.099  1.00  0.00              
ATOM    592 3HD2 LEU A  35      -5.749  -0.169  21.204  1.00  0.00              
ATOM    593  N   LEU A  36      -3.497  -2.628  17.325  1.00  0.00              
ATOM    594  CA  LEU A  36      -3.658  -3.524  16.189  1.00  0.00              
ATOM    595  C   LEU A  36      -3.843  -4.953  16.667  1.00  0.00              
ATOM    596  O   LEU A  36      -4.800  -5.622  16.282  1.00  0.00              
ATOM    597  CB  LEU A  36      -2.450  -3.423  15.249  1.00  0.00              
ATOM    598  CG  LEU A  36      -2.501  -4.339  14.020  1.00  0.00              
ATOM    599  CD1 LEU A  36      -3.705  -3.988  13.157  1.00  0.00              
ATOM    600  CD2 LEU A  36      -1.209  -4.199  13.227  1.00  0.00              
ATOM    601  H   LEU A  36      -2.610  -2.161  17.462  1.00  0.00              
ATOM    602  HA  LEU A  36      -4.554  -3.251  15.634  1.00  0.00              
ATOM    603 1HB  LEU A  36      -2.549  -2.383  14.944  1.00  0.00              
ATOM    604 2HB  LEU A  36      -1.510  -3.557  15.784  1.00  0.00              
ATOM    605  HG  LEU A  36      -2.560  -5.366  14.383  1.00  0.00              
ATOM    606 1HD1 LEU A  36      -3.733  -4.644  12.286  1.00  0.00              
ATOM    607 2HD1 LEU A  36      -4.619  -4.118  13.737  1.00  0.00              
ATOM    608 3HD1 LEU A  36      -3.627  -2.953  12.828  1.00  0.00              
ATOM    609 1HD2 LEU A  36      -1.247  -4.851  12.354  1.00  0.00              
ATOM    610 2HD2 LEU A  36      -1.091  -3.165  12.903  1.00  0.00              
ATOM    611 3HD2 LEU A  36      -0.365  -4.481  13.855  1.00  0.00              
ATOM    612  N   ASN A  37      -2.927  -5.401  17.518  1.00  0.00              
ATOM    613  CA  ASN A  37      -2.883  -6.793  17.938  1.00  0.00              
ATOM    614  C   ASN A  37      -3.965  -7.187  18.938  1.00  0.00              
ATOM    615  O   ASN A  37      -4.274  -8.366  19.083  1.00  0.00              
ATOM    616  CB  ASN A  37      -1.519  -7.131  18.510  1.00  0.00              
ATOM    617  CG  ASN A  37      -0.453  -7.313  17.465  1.00  0.00              
ATOM    618  OD1 ASN A  37      -0.458  -8.291  16.709  1.00  0.00              
ATOM    619  ND2 ASN A  37       0.504  -6.421  17.474  1.00  0.00              
ATOM    620  H   ASN A  37      -2.244  -4.754  17.885  1.00  0.00              
ATOM    621  HA  ASN A  37      -3.126  -7.441  17.093  1.00  0.00              
ATOM    622 1HB  ASN A  37      -1.108  -6.562  19.345  1.00  0.00              
ATOM    623 2HB  ASN A  37      -1.839  -8.112  18.861  1.00  0.00              
ATOM    624 1HD2 ASN A  37       1.247  -6.480  16.806  1.00  0.00              
ATOM    625 2HD2 ASN A  37       0.493  -5.681  18.146  1.00  0.00              
ATOM    626  N   TYR A  38      -4.544  -6.202  19.617  1.00  0.00              
ATOM    627  CA  TYR A  38      -5.720  -6.443  20.441  1.00  0.00              
ATOM    628  C   TYR A  38      -6.971  -6.556  19.565  1.00  0.00              
ATOM    629  O   TYR A  38      -7.985  -7.105  19.987  1.00  0.00              
ATOM    630  CB  TYR A  38      -5.889  -5.326  21.473  1.00  0.00              
ATOM    631  CG  TYR A  38      -5.278  -5.638  22.821  1.00  0.00              
ATOM    632  CD1 TYR A  38      -4.244  -4.866  23.330  1.00  0.00              
ATOM    633  CD2 TYR A  38      -5.736  -6.705  23.581  1.00  0.00              
ATOM    634  CE1 TYR A  38      -3.680  -5.147  24.560  1.00  0.00              
ATOM    635  CE2 TYR A  38      -5.182  -6.994  24.812  1.00  0.00              
ATOM    636  CZ  TYR A  38      -4.153  -6.213  25.298  1.00  0.00              
ATOM    637  OH  TYR A  38      -3.597  -6.497  26.525  1.00  0.00              
ATOM    638  H   TYR A  38      -4.164  -5.268  19.562  1.00  0.00              
ATOM    639  HA  TYR A  38      -5.612  -7.390  20.971  1.00  0.00              
ATOM    640 1HB  TYR A  38      -5.423  -4.432  21.061  1.00  0.00              
ATOM    641 2HB  TYR A  38      -6.960  -5.158  21.591  1.00  0.00              
ATOM    642  HD1 TYR A  38      -3.876  -4.026  22.740  1.00  0.00              
ATOM    643  HD2 TYR A  38      -6.548  -7.319  23.190  1.00  0.00              
ATOM    644  HE1 TYR A  38      -2.868  -4.532  24.946  1.00  0.00              
ATOM    645  HE2 TYR A  38      -5.555  -7.837  25.393  1.00  0.00              
ATOM    646  HH  TYR A  38      -4.164  -7.041  27.077  1.00  0.00              
ATOM    647  N   GLY A  39      -6.892  -6.027  18.349  1.00  0.00              
ATOM    648  CA  GLY A  39      -8.041  -5.957  17.458  1.00  0.00              
ATOM    649  C   GLY A  39      -8.784  -4.640  17.529  1.00  0.00              
ATOM    650  O   GLY A  39      -9.741  -4.428  16.785  1.00  0.00              
ATOM    651  H   GLY A  39      -6.004  -5.663  18.037  1.00  0.00              
ATOM    652 1HA  GLY A  39      -7.703  -6.094  16.431  1.00  0.00              
ATOM    653 2HA  GLY A  39      -8.742  -6.749  17.717  1.00  0.00              
ATOM    654  N   LEU A  40      -8.348  -3.755  18.418  1.00  0.00              
ATOM    655  CA  LEU A  40      -9.001  -2.462  18.600  1.00  0.00              
ATOM    656  C   LEU A  40      -8.876  -1.593  17.349  1.00  0.00              
ATOM    657  O   LEU A  40      -9.755  -0.773  17.068  1.00  0.00              
ATOM    658  CB  LEU A  40      -8.407  -1.738  19.814  1.00  0.00              
ATOM    659  CG  LEU A  40      -8.633  -2.432  21.165  1.00  0.00              
ATOM    660  CD1 LEU A  40      -7.796  -1.758  22.244  1.00  0.00              
ATOM    661  CD2 LEU A  40     -10.111  -2.385  21.520  1.00  0.00              
ATOM    662  H   LEU A  40      -7.542  -3.983  18.984  1.00  0.00              
ATOM    663  HA  LEU A  40     -10.070  -2.612  18.748  1.00  0.00              
ATOM    664 1HB  LEU A  40      -7.353  -1.777  19.547  1.00  0.00              
ATOM    665 2HB  LEU A  40      -8.731  -0.698  19.862  1.00  0.00              
ATOM    666  HG  LEU A  40      -8.353  -3.479  21.041  1.00  0.00              
ATOM    667 1HD1 LEU A  40      -7.963  -2.258  23.198  1.00  0.00              
ATOM    668 2HD1 LEU A  40      -6.740  -1.825  21.980  1.00  0.00              
ATOM    669 3HD1 LEU A  40      -8.086  -0.712  22.327  1.00  0.00              
ATOM    670 1HD2 LEU A  40     -10.271  -2.880  22.478  1.00  0.00              
ATOM    671 2HD2 LEU A  40     -10.437  -1.346  21.587  1.00  0.00              
ATOM    672 3HD2 LEU A  40     -10.688  -2.896  20.749  1.00  0.00              
ATOM    673  N   TYR A  41      -7.778  -1.779  16.610  1.00  0.00              
ATOM    674  CA  TYR A  41      -7.560  -1.140  15.305  1.00  0.00              
ATOM    675  C   TYR A  41      -8.743  -1.440  14.390  1.00  0.00              
ATOM    676  O   TYR A  41      -9.360  -0.537  13.831  1.00  0.00              
ATOM    677  CB  TYR A  41      -6.257  -1.623  14.664  1.00  0.00              
ATOM    678  CG  TYR A  41      -5.991  -1.035  13.296  1.00  0.00              
ATOM    679  CD1 TYR A  41      -5.303   0.161  13.156  1.00  0.00              
ATOM    680  CD2 TYR A  41      -6.427  -1.680  12.149  1.00  0.00              
ATOM    681  CE1 TYR A  41      -5.058   0.703  11.910  1.00  0.00              
ATOM    682  CE2 TYR A  41      -6.187  -1.148  10.896  1.00  0.00              
ATOM    683  CZ  TYR A  41      -5.502   0.044  10.781  1.00  0.00              
ATOM    684  OH  TYR A  41      -5.260   0.578   9.536  1.00  0.00              
ATOM    685  H   TYR A  41      -7.069  -2.395  16.982  1.00  0.00              
ATOM    686  HA  TYR A  41      -7.490  -0.059  15.429  1.00  0.00              
ATOM    687 1HB  TYR A  41      -5.445  -1.352  15.340  1.00  0.00              
ATOM    688 2HB  TYR A  41      -6.318  -2.709  14.587  1.00  0.00              
ATOM    689  HD1 TYR A  41      -4.955   0.676  14.052  1.00  0.00              
ATOM    690  HD2 TYR A  41      -6.969  -2.621  12.247  1.00  0.00              
ATOM    691  HE1 TYR A  41      -4.517   1.644  11.814  1.00  0.00              
ATOM    692  HE2 TYR A  41      -6.539  -1.670  10.006  1.00  0.00              
ATOM    693  HH  TYR A  41      -5.610   0.040   8.821  1.00  0.00              
ATOM    694  N   ARG A  42      -9.041  -2.729  14.275  1.00  0.00              
ATOM    695  CA  ARG A  42     -10.122  -3.286  13.471  1.00  0.00              
ATOM    696  C   ARG A  42     -11.516  -2.883  13.947  1.00  0.00              
ATOM    697  O   ARG A  42     -12.456  -2.852  13.153  1.00  0.00              
ATOM    698  CB  ARG A  42     -10.004  -4.799  13.361  1.00  0.00              
ATOM    699  CG  ARG A  42      -8.833  -5.290  12.523  1.00  0.00              
ATOM    700  CD  ARG A  42      -8.682  -6.767  12.487  1.00  0.00              
ATOM    701  NE  ARG A  42      -7.548  -7.239  11.707  1.00  0.00              
ATOM    702  CZ  ARG A  42      -7.128  -8.518  11.666  1.00  0.00              
ATOM    703  NH1 ARG A  42      -7.717  -9.448  12.384  1.00  0.00              
ATOM    704  NH2 ARG A  42      -6.090  -8.809  10.901  1.00  0.00              
ATOM    705  H   ARG A  42      -8.450  -3.354  14.804  1.00  0.00              
ATOM    706  HA  ARG A  42     -10.002  -2.980  12.431  1.00  0.00              
ATOM    707 1HB  ARG A  42      -9.908  -5.186  14.373  1.00  0.00              
ATOM    708 2HB  ARG A  42     -10.933  -5.160  12.921  1.00  0.00              
ATOM    709 1HG  ARG A  42      -8.970  -4.942  11.498  1.00  0.00              
ATOM    710 2HG  ARG A  42      -7.914  -4.868  12.930  1.00  0.00              
ATOM    711 1HD  ARG A  42      -8.554  -7.134  13.504  1.00  0.00              
ATOM    712 2HD  ARG A  42      -9.581  -7.204  12.055  1.00  0.00              
ATOM    713  HE  ARG A  42      -6.924  -6.723  11.103  1.00  0.00              
ATOM    714 1HH1 ARG A  42      -8.498  -9.205  12.978  1.00  0.00              
ATOM    715 2HH1 ARG A  42      -7.386 -10.401  12.340  1.00  0.00              
ATOM    716 1HH2 ARG A  42      -5.637  -8.077  10.369  1.00  0.00              
ATOM    717 2HH2 ARG A  42      -5.753  -9.759  10.852  1.00  0.00              
ATOM    718  N   LYS A  43     -11.633  -2.566  15.236  1.00  0.00              
ATOM    719  CA  LYS A  43     -12.904  -2.162  15.852  1.00  0.00              
ATOM    720  C   LYS A  43     -13.237  -0.667  15.794  1.00  0.00              
ATOM    721  O   LYS A  43     -14.193  -0.221  16.436  1.00  0.00              
ATOM    722  CB  LYS A  43     -12.916  -2.615  17.314  1.00  0.00              
ATOM    723  CG  LYS A  43     -12.920  -4.125  17.505  1.00  0.00              
ATOM    724  CD  LYS A  43     -12.753  -4.498  18.970  1.00  0.00              
ATOM    725  CE  LYS A  43     -12.766  -6.007  19.164  1.00  0.00              
ATOM    726  NZ  LYS A  43     -14.062  -6.610  18.753  1.00  0.00              
ATOM    727  H   LYS A  43     -10.801  -2.609  15.807  1.00  0.00              
ATOM    728  HA  LYS A  43     -13.736  -2.614  15.312  1.00  0.00              
ATOM    729 1HB  LYS A  43     -12.030  -2.191  17.787  1.00  0.00              
ATOM    730 2HB  LYS A  43     -13.809  -2.189  17.772  1.00  0.00              
ATOM    731 1HG  LYS A  43     -13.868  -4.519  17.135  1.00  0.00              
ATOM    732 2HG  LYS A  43     -12.101  -4.550  16.926  1.00  0.00              
ATOM    733 1HD  LYS A  43     -11.805  -4.093  19.326  1.00  0.00              
ATOM    734 2HD  LYS A  43     -13.571  -4.053  19.537  1.00  0.00              
ATOM    735 1HE  LYS A  43     -11.961  -6.435  18.566  1.00  0.00              
ATOM    736 2HE  LYS A  43     -12.585  -6.218  20.217  1.00  0.00              
ATOM    737 1HZ  LYS A  43     -14.029  -7.610  18.896  1.00  0.00              
ATOM    738 2HZ  LYS A  43     -14.809  -6.215  19.308  1.00  0.00              
ATOM    739 3HZ  LYS A  43     -14.229  -6.416  17.776  1.00  0.00              
ATOM    740  N   MET A  44     -12.457   0.107  15.046  1.00  0.00              
ATOM    741  CA  MET A  44     -12.709   1.545  14.939  1.00  0.00              
ATOM    742  C   MET A  44     -12.339   2.115  13.568  1.00  0.00              
ATOM    743  O   MET A  44     -11.561   1.510  12.825  1.00  0.00              
ATOM    744  CB  MET A  44     -11.942   2.284  16.032  1.00  0.00              
ATOM    745  CG  MET A  44     -10.429   2.131  15.955  1.00  0.00              
ATOM    746  SD  MET A  44      -9.590   2.780  17.413  1.00  0.00              
ATOM    747  CE  MET A  44      -7.905   2.266  17.088  1.00  0.00              
ATOM    748  H   MET A  44     -11.678  -0.295  14.543  1.00  0.00              
ATOM    749  HA  MET A  44     -13.781   1.737  14.993  1.00  0.00              
ATOM    750 1HB  MET A  44     -12.205   3.337  15.947  1.00  0.00              
ATOM    751 2HB  MET A  44     -12.298   1.896  16.988  1.00  0.00              
ATOM    752 1HG  MET A  44     -10.201   1.071  15.852  1.00  0.00              
ATOM    753 2HG  MET A  44     -10.079   2.665  15.072  1.00  0.00              
ATOM    754 1HE  MET A  44      -7.260   2.596  17.904  1.00  0.00              
ATOM    755 2HE  MET A  44      -7.864   1.180  17.009  1.00  0.00              
ATOM    756 3HE  MET A  44      -7.562   2.712  16.153  1.00  0.00              
ATOM    757  N   GLU A  45     -12.917   3.269  13.238  1.00  0.00              
ATOM    758  CA  GLU A  45     -12.730   3.899  11.932  1.00  0.00              
ATOM    759  C   GLU A  45     -11.328   4.515  11.879  1.00  0.00              
ATOM    760  O   GLU A  45     -10.981   5.346  12.724  1.00  0.00              
ATOM    761  CB  GLU A  45     -13.801   4.962  11.674  1.00  0.00              
ATOM    762  CG  GLU A  45     -15.211   4.411  11.526  1.00  0.00              
ATOM    763  CD  GLU A  45     -16.189   5.499  11.181  1.00  0.00              
ATOM    764  OE1 GLU A  45     -15.781   6.631  11.087  1.00  0.00              
ATOM    765  OE2 GLU A  45     -17.323   5.185  10.900  1.00  0.00              
ATOM    766  H   GLU A  45     -13.508   3.721  13.922  1.00  0.00              
ATOM    767  HA  GLU A  45     -12.813   3.149  11.144  1.00  0.00              
ATOM    768 1HB  GLU A  45     -13.769   5.655  12.515  1.00  0.00              
ATOM    769 2HB  GLU A  45     -13.517   5.485  10.761  1.00  0.00              
ATOM    770 1HG  GLU A  45     -15.288   3.608  10.792  1.00  0.00              
ATOM    771 2HG  GLU A  45     -15.440   4.019  12.516  1.00  0.00              
ATOM    772  N   ILE A  46     -10.528   4.099  10.901  1.00  0.00              
ATOM    773  CA  ILE A  46      -9.115   4.483  10.841  1.00  0.00              
ATOM    774  C   ILE A  46      -8.898   5.601   9.820  1.00  0.00              
ATOM    775  O   ILE A  46      -9.274   5.468   8.655  1.00  0.00              
ATOM    776  CB  ILE A  46      -8.216   3.286  10.479  1.00  0.00              
ATOM    777  CG1 ILE A  46      -8.451   2.128  11.452  1.00  0.00              
ATOM    778  CG2 ILE A  46      -6.753   3.700  10.482  1.00  0.00              
ATOM    779  CD1 ILE A  46      -8.146   2.469  12.893  1.00  0.00              
ATOM    780  H   ILE A  46     -10.905   3.501  10.180  1.00  0.00              
ATOM    781  HA  ILE A  46      -8.793   4.913  11.787  1.00  0.00              
ATOM    782  HB  ILE A  46      -8.489   2.923   9.487  1.00  0.00              
ATOM    783 1HG1 ILE A  46      -9.496   1.835  11.361  1.00  0.00              
ATOM    784 2HG1 ILE A  46      -7.815   1.302  11.132  1.00  0.00              
ATOM    785 1HG2 ILE A  46      -6.131   2.842  10.225  1.00  0.00              
ATOM    786 2HG2 ILE A  46      -6.596   4.492   9.751  1.00  0.00              
ATOM    787 3HG2 ILE A  46      -6.478   4.061  11.474  1.00  0.00              
ATOM    788 1HD1 ILE A  46      -8.336   1.599  13.522  1.00  0.00              
ATOM    789 2HD1 ILE A  46      -7.099   2.761  12.984  1.00  0.00              
ATOM    790 3HD1 ILE A  46      -8.781   3.294  13.214  1.00  0.00              
ATOM    791  N   TYR A  47      -8.294   6.703  10.257  1.00  0.00              
ATOM    792  CA  TYR A  47      -8.012   7.829   9.363  1.00  0.00              
ATOM    793  C   TYR A  47      -6.547   8.239   9.385  1.00  0.00              
ATOM    794  O   TYR A  47      -5.873   8.121  10.409  1.00  0.00              
ATOM    795  CB  TYR A  47      -8.887   9.029   9.732  1.00  0.00              
ATOM    796  CG  TYR A  47     -10.368   8.785   9.554  1.00  0.00              
ATOM    797  CD1 TYR A  47     -11.143   8.306  10.601  1.00  0.00              
ATOM    798  CD2 TYR A  47     -10.990   9.038   8.340  1.00  0.00              
ATOM    799  CE1 TYR A  47     -12.497   8.081  10.444  1.00  0.00              
ATOM    800  CE2 TYR A  47     -12.343   8.817   8.172  1.00  0.00              
ATOM    801  CZ  TYR A  47     -13.093   8.339   9.226  1.00  0.00              
ATOM    802  OH  TYR A  47     -14.442   8.118   9.063  1.00  0.00              
ATOM    803  H   TYR A  47      -8.023   6.766  11.229  1.00  0.00              
ATOM    804  HA  TYR A  47      -8.225   7.544   8.333  1.00  0.00              
ATOM    805 1HB  TYR A  47      -8.681   9.270  10.776  1.00  0.00              
ATOM    806 2HB  TYR A  47      -8.576   9.860   9.100  1.00  0.00              
ATOM    807  HD1 TYR A  47     -10.665   8.104  11.559  1.00  0.00              
ATOM    808  HD2 TYR A  47     -10.391   9.415   7.511  1.00  0.00              
ATOM    809  HE1 TYR A  47     -13.093   7.704  11.274  1.00  0.00              
ATOM    810  HE2 TYR A  47     -12.812   9.020   7.209  1.00  0.00              
ATOM    811  HH  TYR A  47     -14.812   7.542   9.737  1.00  0.00              
ATOM    812  N   ARG A  48      -6.059   8.710   8.240  1.00  0.00              
ATOM    813  CA  ARG A  48      -4.717   9.266   8.157  1.00  0.00              
ATOM    814  C   ARG A  48      -4.857  10.781   8.029  1.00  0.00              
ATOM    815  O   ARG A  48      -5.366  11.271   7.019  1.00  0.00              
ATOM    816  CB  ARG A  48      -3.884   8.659   7.038  1.00  0.00              
ATOM    817  CG  ARG A  48      -2.442   9.140   6.981  1.00  0.00              
ATOM    818  CD  ARG A  48      -1.622   8.490   5.928  1.00  0.00              
ATOM    819  NE  ARG A  48      -0.237   8.933   5.884  1.00  0.00              
ATOM    820  CZ  ARG A  48       0.666   8.532   4.966  1.00  0.00              
ATOM    821  NH1 ARG A  48       0.347   7.655   4.041  1.00  0.00              
ATOM    822  NH2 ARG A  48       1.888   9.028   5.037  1.00  0.00              
ATOM    823  H   ARG A  48      -6.631   8.678   7.408  1.00  0.00              
ATOM    824  HA  ARG A  48      -4.146   8.987   9.043  1.00  0.00              
ATOM    825 1HB  ARG A  48      -3.898   7.580   7.180  1.00  0.00              
ATOM    826 2HB  ARG A  48      -4.382   8.909   6.101  1.00  0.00              
ATOM    827 1HG  ARG A  48      -2.441  10.214   6.793  1.00  0.00              
ATOM    828 2HG  ARG A  48      -1.973   8.939   7.945  1.00  0.00              
ATOM    829 1HD  ARG A  48      -1.615   7.414   6.097  1.00  0.00              
ATOM    830 2HD  ARG A  48      -2.063   8.702   4.955  1.00  0.00              
ATOM    831  HE  ARG A  48       0.254   9.573   6.493  1.00  0.00              
ATOM    832 1HH1 ARG A  48      -0.588   7.273   4.011  1.00  0.00              
ATOM    833 2HH1 ARG A  48       1.037   7.369   3.363  1.00  0.00              
ATOM    834 1HH2 ARG A  48       2.122   9.687   5.767  1.00  0.00              
ATOM    835 2HH2 ARG A  48       2.584   8.743   4.363  1.00  0.00              
ATOM    836  N   PRO A  49      -4.432  11.523   9.067  1.00  0.00              
ATOM    837  CA  PRO A  49      -4.619  12.970   9.059  1.00  0.00              
ATOM    838  C   PRO A  49      -3.631  13.661   8.123  1.00  0.00              
ATOM    839  O   PRO A  49      -2.515  13.170   7.914  1.00  0.00              
ATOM    840  CB  PRO A  49      -4.408  13.377  10.521  1.00  0.00              
ATOM    841  CG  PRO A  49      -3.490  12.338  11.069  1.00  0.00              
ATOM    842  CD  PRO A  49      -3.878  11.059  10.372  1.00  0.00              
ATOM    843  HA  PRO A  49      -5.625  13.268   8.727  1.00  0.00              
ATOM    844 1HB  PRO A  49      -3.964  14.381  10.599  1.00  0.00              
ATOM    845 2HB  PRO A  49      -5.359  13.401  11.074  1.00  0.00              
ATOM    846 1HG  PRO A  49      -2.439  12.592  10.872  1.00  0.00              
ATOM    847 2HG  PRO A  49      -3.602  12.243  12.158  1.00  0.00              
ATOM    848 1HD  PRO A  49      -3.016  10.392  10.219  1.00  0.00              
ATOM    849 2HD  PRO A  49      -4.629  10.488  10.939  1.00  0.00              
ATOM    850  N   HIS A  50      -4.051  14.781   7.545  1.00  0.00              
ATOM    851  CA  HIS A  50      -3.159  15.594   6.737  1.00  0.00              
ATOM    852  C   HIS A  50      -2.287  16.425   7.669  1.00  0.00              
ATOM    853  O   HIS A  50      -2.750  16.871   8.720  1.00  0.00              
ATOM    854  CB  HIS A  50      -3.942  16.496   5.778  1.00  0.00              
ATOM    855  CG  HIS A  50      -3.085  17.159   4.744  1.00  0.00              
ATOM    856  ND1 HIS A  50      -2.318  18.272   5.018  1.00  0.00              
ATOM    857  CD2 HIS A  50      -2.876  16.868   3.438  1.00  0.00              
ATOM    858  CE1 HIS A  50      -1.671  18.638   3.924  1.00  0.00              
ATOM    859  NE2 HIS A  50      -1.993  17.802   2.952  1.00  0.00              
ATOM    860  H   HIS A  50      -5.010  15.076   7.667  1.00  0.00              
ATOM    861  HA  HIS A  50      -2.518  14.947   6.139  1.00  0.00              
ATOM    862 1HB  HIS A  50      -4.687  15.912   5.235  1.00  0.00              
ATOM    863 2HB  HIS A  50      -4.437  17.292   6.331  1.00  0.00              
ATOM    864  HD1 HIS A  50      -2.190  18.697   5.914  1.00  0.00              
ATOM    865  HD2 HIS A  50      -3.261  16.088   2.783  1.00  0.00              
ATOM    866  HE1 HIS A  50      -1.007  19.500   3.933  1.00  0.00              
ATOM    867  N   LYS A  51      -1.027  16.615   7.286  1.00  0.00              
ATOM    868  CA  LYS A  51      -0.085  17.428   8.055  1.00  0.00              
ATOM    869  C   LYS A  51      -0.584  18.863   8.205  1.00  0.00              
ATOM    870  O   LYS A  51      -1.059  19.469   7.240  1.00  0.00              
ATOM    871  CB  LYS A  51       1.294  17.419   7.396  1.00  0.00              
ATOM    872  CG  LYS A  51       2.006  16.074   7.444  1.00  0.00              
ATOM    873  CD  LYS A  51       3.345  16.129   6.724  1.00  0.00              
ATOM    874  CE  LYS A  51       4.014  14.762   6.691  1.00  0.00              
ATOM    875  NZ  LYS A  51       5.272  14.777   5.896  1.00  0.00              
ATOM    876  H   LYS A  51      -0.715  16.177   6.430  1.00  0.00              
ATOM    877  HA  LYS A  51       0.031  17.010   9.057  1.00  0.00              
ATOM    878 1HB  LYS A  51       1.153  17.717   6.356  1.00  0.00              
ATOM    879 2HB  LYS A  51       1.900  18.167   7.908  1.00  0.00              
ATOM    880 1HG  LYS A  51       2.166  15.804   8.489  1.00  0.00              
ATOM    881 2HG  LYS A  51       1.369  15.327   6.971  1.00  0.00              
ATOM    882 1HD  LYS A  51       3.175  16.476   5.704  1.00  0.00              
ATOM    883 2HD  LYS A  51       3.990  16.836   7.244  1.00  0.00              
ATOM    884 1HE  LYS A  51       4.235  14.466   7.715  1.00  0.00              
ATOM    885 2HE  LYS A  51       3.316  14.051   6.251  1.00  0.00              
ATOM    886 1HZ  LYS A  51       5.683  13.855   5.899  1.00  0.00              
ATOM    887 2HZ  LYS A  51       5.067  15.052   4.945  1.00  0.00              
ATOM    888 3HZ  LYS A  51       5.920  15.436   6.304  1.00  0.00              
ATOM    889  N   ALA A  52      -0.486  19.402   9.417  1.00  0.00              
ATOM    890  CA  ALA A  52      -0.889  20.778   9.674  1.00  0.00              
ATOM    891  C   ALA A  52       0.101  21.721   9.002  1.00  0.00              
ATOM    892  O   ALA A  52       1.299  21.438   8.942  1.00  0.00              
ATOM    893  CB  ALA A  52      -0.965  21.043  11.170  1.00  0.00              
ATOM    894  H   ALA A  52      -0.122  18.845  10.176  1.00  0.00              
ATOM    895  HA  ALA A  52      -1.878  20.938   9.245  1.00  0.00              
ATOM    896 1HB  ALA A  52      -1.267  22.075  11.340  1.00  0.00              
ATOM    897 2HB  ALA A  52      -1.694  20.371  11.623  1.00  0.00              
ATOM    898 3HB  ALA A  52       0.012  20.873  11.619  1.00  0.00              
ATOM    899  N   ASN A  53      -0.410  22.834   8.480  1.00  0.00              
ATOM    900  CA  ASN A  53       0.435  23.845   7.841  1.00  0.00              
ATOM    901  C   ASN A  53       0.860  24.966   8.787  1.00  0.00              
ATOM    902  O   ASN A  53       0.179  25.249   9.778  1.00  0.00              
ATOM    903  CB  ASN A  53      -0.257  24.439   6.628  1.00  0.00              
ATOM    904  CG  ASN A  53      -0.408  23.474   5.485  1.00  0.00              
ATOM    905  OD1 ASN A  53       0.385  22.538   5.327  1.00  0.00              
ATOM    906  ND2 ASN A  53      -1.371  23.744   4.641  1.00  0.00              
ATOM    907  H   ASN A  53      -1.408  22.983   8.526  1.00  0.00              
ATOM    908  HA  ASN A  53       1.378  23.395   7.530  1.00  0.00              
ATOM    909 1HB  ASN A  53      -1.178  25.013   6.735  1.00  0.00              
ATOM    910 2HB  ASN A  53       0.570  25.116   6.409  1.00  0.00              
ATOM    911 1HD2 ASN A  53      -1.530  23.145   3.857  1.00  0.00              
ATOM    912 2HD2 ASN A  53      -1.948  24.548   4.782  1.00  0.00              
ATOM    913  N   ALA A  54       1.989  25.597   8.462  1.00  0.00              
ATOM    914  CA  ALA A  54       2.531  26.729   9.223  1.00  0.00              
ATOM    915  C   ALA A  54       1.506  27.846   9.435  1.00  0.00              
ATOM    916  O   ALA A  54       1.410  28.405  10.529  1.00  0.00              
ATOM    917  CB  ALA A  54       3.774  27.276   8.532  1.00  0.00              
ATOM    918  H   ALA A  54       2.487  25.267   7.648  1.00  0.00              
ATOM    919  HA  ALA A  54       2.807  26.380  10.218  1.00  0.00              
ATOM    920 1HB  ALA A  54       4.167  28.115   9.105  1.00  0.00              
ATOM    921 2HB  ALA A  54       4.529  26.493   8.470  1.00  0.00              
ATOM    922 3HB  ALA A  54       3.514  27.611   7.529  1.00  0.00              
ATOM    923  N   GLU A  55       0.754  28.153   8.378  1.00  0.00              
ATOM    924  CA  GLU A  55      -0.373  29.085   8.421  1.00  0.00              
ATOM    925  C   GLU A  55      -1.382  28.717   9.506  1.00  0.00              
ATOM    926  O   GLU A  55      -1.856  29.592  10.237  1.00  0.00              
ATOM    927  CB  GLU A  55      -1.068  29.137   7.059  1.00  0.00              
ATOM    928  CG  GLU A  55      -2.253  30.090   6.994  1.00  0.00              
ATOM    929  CD  GLU A  55      -2.872  30.099   5.624  1.00  0.00              
ATOM    930  OE1 GLU A  55      -2.378  29.411   4.764  1.00  0.00              
ATOM    931  OE2 GLU A  55      -3.907  30.704   5.466  1.00  0.00              
ATOM    932  H   GLU A  55       0.990  27.706   7.503  1.00  0.00              
ATOM    933  HA  GLU A  55      -0.017  30.081   8.687  1.00  0.00              
ATOM    934 1HB  GLU A  55      -0.317  29.441   6.329  1.00  0.00              
ATOM    935 2HB  GLU A  55      -1.405  28.124   6.834  1.00  0.00              
ATOM    936 1HG  GLU A  55      -3.021  29.879   7.737  1.00  0.00              
ATOM    937 2HG  GLU A  55      -1.810  31.064   7.198  1.00  0.00              
ATOM    938  N   GLU A  56      -1.692  27.426   9.620  1.00  0.00              
ATOM    939  CA  GLU A  56      -2.610  26.941  10.655  1.00  0.00              
ATOM    940  C   GLU A  56      -2.028  26.966  12.066  1.00  0.00              
ATOM    941  O   GLU A  56      -2.748  27.221  13.031  1.00  0.00              
ATOM    942  CB  GLU A  56      -3.061  25.518  10.319  1.00  0.00              
ATOM    943  CG  GLU A  56      -3.844  25.397   9.020  1.00  0.00              
ATOM    944  CD  GLU A  56      -4.186  23.964   8.720  1.00  0.00              
ATOM    945  OE1 GLU A  56      -3.294  23.151   8.704  1.00  0.00              
ATOM    946  OE2 GLU A  56      -5.352  23.662   8.617  1.00  0.00              
ATOM    947  H   GLU A  56      -1.281  26.765   8.976  1.00  0.00              
ATOM    948  HA  GLU A  56      -3.452  27.628  10.754  1.00  0.00              
ATOM    949 1HB  GLU A  56      -2.161  24.905  10.259  1.00  0.00              
ATOM    950 2HB  GLU A  56      -3.680  25.175  11.149  1.00  0.00              
ATOM    951 1HG  GLU A  56      -4.754  25.997   9.004  1.00  0.00              
ATOM    952 2HG  GLU A  56      -3.151  25.769   8.267  1.00  0.00              
ATOM    953  N   MET A  57      -0.732  26.701  12.181  1.00  0.00              
ATOM    954  CA  MET A  57      -0.053  26.743  13.471  1.00  0.00              
ATOM    955  C   MET A  57      -0.007  28.167  14.017  1.00  0.00              
ATOM    956  O   MET A  57      -0.091  28.381  15.229  1.00  0.00              
ATOM    957  CB  MET A  57       1.361  26.177  13.343  1.00  0.00              
ATOM    958  CG  MET A  57       1.417  24.688  13.030  1.00  0.00              
ATOM    959  SD  MET A  57       3.106  24.076  12.863  1.00  0.00              
ATOM    960  CE  MET A  57       2.821  22.310  12.800  1.00  0.00              
ATOM    961  H   MET A  57      -0.202  26.464  11.354  1.00  0.00              
ATOM    962  HA  MET A  57      -0.595  26.136  14.196  1.00  0.00              
ATOM    963 1HB  MET A  57       1.855  26.735  12.549  1.00  0.00              
ATOM    964 2HB  MET A  57       1.865  26.366  14.291  1.00  0.00              
ATOM    965 1HG  MET A  57       0.920  24.152  13.837  1.00  0.00              
ATOM    966 2HG  MET A  57       0.881  24.518  12.096  1.00  0.00              
ATOM    967 1HE  MET A  57       3.773  21.791  12.697  1.00  0.00              
ATOM    968 2HE  MET A  57       2.328  21.988  13.719  1.00  0.00              
ATOM    969 3HE  MET A  57       2.185  22.074  11.946  1.00  0.00              
ATOM    970  N   THR A  58       0.134  29.134  13.113  1.00  0.00              
ATOM    971  CA  THR A  58       0.189  30.551  13.472  1.00  0.00              
ATOM    972  C   THR A  58      -1.193  31.153  13.722  1.00  0.00              
ATOM    973  O   THR A  58      -1.322  32.375  13.847  1.00  0.00              
ATOM    974  CB  THR A  58       0.894  31.372  12.376  1.00  0.00              
ATOM    975  OG1 THR A  58       0.243  31.154  11.118  1.00  0.00              
ATOM    976  CG2 THR A  58       2.355  30.969  12.264  1.00  0.00              
ATOM    977  H   THR A  58       0.205  28.870  12.140  1.00  0.00              
ATOM    978  HA  THR A  58       0.713  30.671  14.420  1.00  0.00              
ATOM    979  HB  THR A  58       0.828  32.431  12.630  1.00  0.00              
ATOM    980  HG1 THR A  58      -0.591  30.701  11.265  1.00  0.00              
ATOM    981 1HG2 THR A  58       2.837  31.561  11.486  1.00  0.00              
ATOM    982 2HG2 THR A  58       2.855  31.146  13.217  1.00  0.00              
ATOM    983 3HG2 THR A  58       2.422  29.912  12.010  1.00  0.00              
ATOM    984  N   LYS A  59      -2.221  30.306  13.795  1.00  0.00              
ATOM    985  CA  LYS A  59      -3.532  30.736  14.287  1.00  0.00              
ATOM    986  C   LYS A  59      -3.485  31.089  15.776  1.00  0.00              
ATOM    987  O   LYS A  59      -4.275  31.904  16.257  1.00  0.00              
ATOM    988  CB  LYS A  59      -4.578  29.648  14.040  1.00  0.00              
ATOM    989  CG  LYS A  59      -4.960  29.462  12.576  1.00  0.00              
ATOM    990  CD  LYS A  59      -5.872  28.261  12.390  1.00  0.00              
ATOM    991  CE  LYS A  59      -6.327  28.128  10.944  1.00  0.00              
ATOM    992  NZ  LYS A  59      -7.017  26.833  10.693  1.00  0.00              
ATOM    993  H   LYS A  59      -2.095  29.346  13.507  1.00  0.00              
ATOM    994  HA  LYS A  59      -3.821  31.667  13.799  1.00  0.00              
ATOM    995 1HB  LYS A  59      -4.166  28.715  14.427  1.00  0.00              
ATOM    996 2HB  LYS A  59      -5.464  29.918  14.613  1.00  0.00              
ATOM    997 1HG  LYS A  59      -5.469  30.363  12.235  1.00  0.00              
ATOM    998 2HG  LYS A  59      -4.048  29.320  11.996  1.00  0.00              
ATOM    999 1HD  LYS A  59      -5.329  27.362  12.684  1.00  0.00              
ATOM   1000 2HD  LYS A  59      -6.744  28.383  13.034  1.00  0.00              
ATOM   1001 1HE  LYS A  59      -7.007  28.949  10.723  1.00  0.00              
ATOM   1002 2HE  LYS A  59      -5.450  28.200  10.302  1.00  0.00              
ATOM   1003 1HZ  LYS A  59      -7.301  26.785   9.725  1.00  0.00              
ATOM   1004 2HZ  LYS A  59      -6.387  26.070  10.898  1.00  0.00              
ATOM   1005 3HZ  LYS A  59      -7.830  26.765  11.288  1.00  0.00              
ATOM   1006  N   TYR A  60      -2.549  30.468  16.488  1.00  0.00              
ATOM   1007  CA  TYR A  60      -2.258  30.801  17.877  1.00  0.00              
ATOM   1008  C   TYR A  60      -0.812  31.251  18.032  1.00  0.00              
ATOM   1009  O   TYR A  60      -0.536  32.224  18.729  1.00  0.00              
ATOM   1010  CB  TYR A  60      -2.539  29.606  18.790  1.00  0.00              
ATOM   1011  CG  TYR A  60      -1.923  29.725  20.166  1.00  0.00              
ATOM   1012  CD1 TYR A  60      -2.318  30.729  21.039  1.00  0.00              
ATOM   1013  CD2 TYR A  60      -0.949  28.834  20.588  1.00  0.00              
ATOM   1014  CE1 TYR A  60      -1.759  30.843  22.296  1.00  0.00              
ATOM   1015  CE2 TYR A  60      -0.383  28.938  21.844  1.00  0.00              
ATOM   1016  CZ  TYR A  60      -0.790  29.944  22.696  1.00  0.00              
ATOM   1017  OH  TYR A  60      -0.230  30.053  23.948  1.00  0.00              
ATOM   1018  H   TYR A  60      -2.020  29.734  16.038  1.00  0.00              
ATOM   1019  HA  TYR A  60      -2.874  31.644  18.192  1.00  0.00              
ATOM   1020 1HB  TYR A  60      -3.623  29.518  18.883  1.00  0.00              
ATOM   1021 2HB  TYR A  60      -2.145  28.720  18.291  1.00  0.00              
ATOM   1022  HD1 TYR A  60      -3.084  31.435  20.716  1.00  0.00              
ATOM   1023  HD2 TYR A  60      -0.630  28.041  19.911  1.00  0.00              
ATOM   1024  HE1 TYR A  60      -2.079  31.636  22.971  1.00  0.00              
ATOM   1025  HE2 TYR A  60       0.383  28.228  22.158  1.00  0.00              
ATOM   1026  HH  TYR A  60      -0.730  30.624  24.535  1.00  0.00              
ATOM   1027  N   HIS A  61       0.106  30.540  17.382  1.00  0.00              
ATOM   1028  CA  HIS A  61       1.534  30.792  17.557  1.00  0.00              
ATOM   1029  C   HIS A  61       2.049  31.975  16.731  1.00  0.00              
ATOM   1030  O   HIS A  61       1.387  32.429  15.790  1.00  0.00              
ATOM   1031  CB  HIS A  61       2.336  29.536  17.204  1.00  0.00              
ATOM   1032  CG  HIS A  61       2.129  28.402  18.159  1.00  0.00              
ATOM   1033  ND1 HIS A  61       2.729  28.354  19.400  1.00  0.00              
ATOM   1034  CD2 HIS A  61       1.388  27.273  18.055  1.00  0.00              
ATOM   1035  CE1 HIS A  61       2.366  27.244  20.019  1.00  0.00              
ATOM   1036  NE2 HIS A  61       1.553  26.572  19.225  1.00  0.00              
ATOM   1037  H   HIS A  61      -0.191  29.807  16.751  1.00  0.00              
ATOM   1038  HA  HIS A  61       1.730  31.091  18.587  1.00  0.00              
ATOM   1039 1HB  HIS A  61       2.047  29.169  16.218  1.00  0.00              
ATOM   1040 2HB  HIS A  61       3.403  29.757  17.210  1.00  0.00              
ATOM   1041  HD1 HIS A  61       3.284  29.075  19.815  1.00  0.00              
ATOM   1042  HD2 HIS A  61       0.748  26.877  17.266  1.00  0.00              
ATOM   1043  HE1 HIS A  61       2.735  27.021  21.019  1.00  0.00              
ATOM   1044  N   SER A  62       3.233  32.461  17.101  1.00  0.00              
ATOM   1045  CA  SER A  62       3.904  33.553  16.397  1.00  0.00              
ATOM   1046  C   SER A  62       4.483  33.085  15.070  1.00  0.00              
ATOM   1047  O   SER A  62       4.914  31.932  14.942  1.00  0.00              
ATOM   1048  CB  SER A  62       4.998  34.142  17.268  1.00  0.00              
ATOM   1049  OG  SER A  62       5.771  35.084  16.576  1.00  0.00              
ATOM   1050  H   SER A  62       3.679  32.047  17.906  1.00  0.00              
ATOM   1051  HA  SER A  62       3.275  34.434  16.263  1.00  0.00              
ATOM   1052 1HB  SER A  62       4.535  34.626  18.128  1.00  0.00              
ATOM   1053 2HB  SER A  62       5.644  33.335  17.610  1.00  0.00              
ATOM   1054  HG  SER A  62       6.220  35.653  17.206  1.00  0.00              
ATOM   1055  N   ASP A  63       4.498  33.983  14.087  1.00  0.00              
ATOM   1056  CA  ASP A  63       5.055  33.683  12.770  1.00  0.00              
ATOM   1057  C   ASP A  63       6.523  33.275  12.872  1.00  0.00              
ATOM   1058  O   ASP A  63       6.939  32.288  12.260  1.00  0.00              
ATOM   1059  CB  ASP A  63       4.908  34.889  11.838  1.00  0.00              
ATOM   1060  CG  ASP A  63       3.483  35.153  11.372  1.00  0.00              
ATOM   1061  OD1 ASP A  63       2.648  34.302  11.564  1.00  0.00              
ATOM   1062  OD2 ASP A  63       3.205  36.260  10.974  1.00  0.00              
ATOM   1063  H   ASP A  63       4.111  34.900  14.260  1.00  0.00              
ATOM   1064  HA  ASP A  63       4.529  32.835  12.331  1.00  0.00              
ATOM   1065 1HB  ASP A  63       5.333  35.807  12.245  1.00  0.00              
ATOM   1066 2HB  ASP A  63       5.510  34.553  10.993  1.00  0.00              
ATOM   1067  N   ASP A  64       7.291  34.028  13.658  1.00  0.00              
ATOM   1068  CA  ASP A  64       8.710  33.742  13.888  1.00  0.00              
ATOM   1069  C   ASP A  64       8.973  32.494  14.739  1.00  0.00              
ATOM   1070  O   ASP A  64      10.003  31.831  14.579  1.00  0.00              
ATOM   1071  CB  ASP A  64       9.377  34.953  14.544  1.00  0.00              
ATOM   1072  CG  ASP A  64       9.583  36.139  13.612  1.00  0.00              
ATOM   1073  OD1 ASP A  64       9.436  35.970  12.426  1.00  0.00              
ATOM   1074  OD2 ASP A  64       9.731  37.234  14.101  1.00  0.00              
ATOM   1075  H   ASP A  64       6.872  34.828  14.110  1.00  0.00              
ATOM   1076  HA  ASP A  64       9.188  33.470  12.946  1.00  0.00              
ATOM   1077 1HB  ASP A  64       8.873  35.287  15.451  1.00  0.00              
ATOM   1078 2HB  ASP A  64      10.345  34.521  14.802  1.00  0.00              
ATOM   1079  N   TYR A  65       8.046  32.180  15.643  1.00  0.00              
ATOM   1080  CA  TYR A  65       8.192  31.004  16.500  1.00  0.00              
ATOM   1081  C   TYR A  65       8.059  29.738  15.651  1.00  0.00              
ATOM   1082  O   TYR A  65       8.894  28.833  15.731  1.00  0.00              
ATOM   1083  CB  TYR A  65       7.152  31.010  17.622  1.00  0.00              
ATOM   1084  CG  TYR A  65       7.193  29.782  18.503  1.00  0.00              
ATOM   1085  CD1 TYR A  65       8.303  29.500  19.284  1.00  0.00              
ATOM   1086  CD2 TYR A  65       6.117  28.907  18.553  1.00  0.00              
ATOM   1087  CE1 TYR A  65       8.347  28.379  20.090  1.00  0.00              
ATOM   1088  CE2 TYR A  65       6.148  27.782  19.355  1.00  0.00              
ATOM   1089  CZ  TYR A  65       7.265  27.522  20.123  1.00  0.00              
ATOM   1090  OH  TYR A  65       7.300  26.405  20.924  1.00  0.00              
ATOM   1091  H   TYR A  65       7.226  32.761  15.741  1.00  0.00              
ATOM   1092  HA  TYR A  65       9.192  30.986  16.936  1.00  0.00              
ATOM   1093 1HB  TYR A  65       7.337  31.898  18.229  1.00  0.00              
ATOM   1094 2HB  TYR A  65       6.172  31.088  17.152  1.00  0.00              
ATOM   1095  HD1 TYR A  65       9.155  30.182  19.252  1.00  0.00              
ATOM   1096  HD2 TYR A  65       5.238  29.118  17.944  1.00  0.00              
ATOM   1097  HE1 TYR A  65       9.227  28.170  20.697  1.00  0.00              
ATOM   1098  HE2 TYR A  65       5.293  27.107  19.379  1.00  0.00              
ATOM   1099  HH  TYR A  65       6.632  25.756  20.693  1.00  0.00              
ATOM   1100  N   ILE A  66       7.003  29.698  14.838  1.00  0.00              
ATOM   1101  CA  ILE A  66       6.719  28.567  13.953  1.00  0.00              
ATOM   1102  C   ILE A  66       7.792  28.445  12.864  1.00  0.00              
ATOM   1103  O   ILE A  66       8.280  27.346  12.582  1.00  0.00              
ATOM   1104  CB  ILE A  66       5.336  28.699  13.290  1.00  0.00              
ATOM   1105  CG1 ILE A  66       4.229  28.610  14.343  1.00  0.00              
ATOM   1106  CG2 ILE A  66       5.152  27.630  12.226  1.00  0.00              
ATOM   1107  CD1 ILE A  66       4.259  27.334  15.153  1.00  0.00              
ATOM   1108  H   ILE A  66       6.377  30.490  14.840  1.00  0.00              
ATOM   1109  HA  ILE A  66       6.806  27.626  14.493  1.00  0.00              
ATOM   1110  HB  ILE A  66       5.255  29.686  12.833  1.00  0.00              
ATOM   1111 1HG1 ILE A  66       4.342  29.465  15.008  1.00  0.00              
ATOM   1112 2HG1 ILE A  66       3.275  28.683  13.818  1.00  0.00              
ATOM   1113 1HG2 ILE A  66       4.169  27.737  11.767  1.00  0.00              
ATOM   1114 2HG2 ILE A  66       5.921  27.739  11.462  1.00  0.00              
ATOM   1115 3HG2 ILE A  66       5.232  26.643  12.683  1.00  0.00              
ATOM   1116 1HD1 ILE A  66       3.445  27.342  15.878  1.00  0.00              
ATOM   1117 2HD1 ILE A  66       4.144  26.476  14.489  1.00  0.00              
ATOM   1118 3HD1 ILE A  66       5.209  27.260  15.680  1.00  0.00              
ATOM   1119  N   LYS A  67       8.163  29.588  12.278  1.00  0.00              
ATOM   1120  CA  LYS A  67       9.278  29.665  11.332  1.00  0.00              
ATOM   1121  C   LYS A  67      10.566  29.095  11.921  1.00  0.00              
ATOM   1122  O   LYS A  67      11.256  28.316  11.268  1.00  0.00              
ATOM   1123  CB  LYS A  67       9.503  31.114  10.894  1.00  0.00              
ATOM   1124  CG  LYS A  67      10.637  31.300   9.895  1.00  0.00              
ATOM   1125  CD  LYS A  67      10.778  32.758   9.482  1.00  0.00              
ATOM   1126  CE  LYS A  67      11.947  32.953   8.528  1.00  0.00              
ATOM   1127  NZ  LYS A  67      12.110  34.379   8.132  1.00  0.00              
ATOM   1128  H   LYS A  67       7.649  30.426  12.504  1.00  0.00              
ATOM   1129  HA  LYS A  67       9.058  29.057  10.454  1.00  0.00              
ATOM   1130 1HB  LYS A  67       8.569  31.463  10.451  1.00  0.00              
ATOM   1131 2HB  LYS A  67       9.715  31.692  11.794  1.00  0.00              
ATOM   1132 1HG  LYS A  67      11.566  30.962  10.359  1.00  0.00              
ATOM   1133 2HG  LYS A  67      10.429  30.691   9.016  1.00  0.00              
ATOM   1134 1HD  LYS A  67       9.854  33.070   8.994  1.00  0.00              
ATOM   1135 2HD  LYS A  67      10.936  33.359  10.377  1.00  0.00              
ATOM   1136 1HE  LYS A  67      12.853  32.609   9.024  1.00  0.00              
ATOM   1137 2HE  LYS A  67      11.768  32.348   7.640  1.00  0.00              
ATOM   1138 1HZ  LYS A  67      12.894  34.466   7.501  1.00  0.00              
ATOM   1139 2HZ  LYS A  67      11.269  34.699   7.671  1.00  0.00              
ATOM   1140 3HZ  LYS A  67      12.276  34.940   8.955  1.00  0.00              
ATOM   1141  N   PHE A  68      10.884  29.488  13.155  1.00  0.00              
ATOM   1142  CA  PHE A  68      12.042  28.941  13.856  1.00  0.00              
ATOM   1143  C   PHE A  68      11.971  27.421  13.924  1.00  0.00              
ATOM   1144  O   PHE A  68      12.933  26.742  13.574  1.00  0.00              
ATOM   1145  CB  PHE A  68      12.142  29.526  15.266  1.00  0.00              
ATOM   1146  CG  PHE A  68      13.175  28.858  16.128  1.00  0.00              
ATOM   1147  CD1 PHE A  68      14.513  29.208  16.028  1.00  0.00              
ATOM   1148  CD2 PHE A  68      12.811  27.878  17.039  1.00  0.00              
ATOM   1149  CE1 PHE A  68      15.465  28.593  16.821  1.00  0.00              
ATOM   1150  CE2 PHE A  68      13.760  27.264  17.833  1.00  0.00              
ATOM   1151  CZ  PHE A  68      15.088  27.622  17.723  1.00  0.00              
ATOM   1152  H   PHE A  68      10.312  30.182  13.616  1.00  0.00              
ATOM   1153  HA  PHE A  68      12.954  29.176  13.307  1.00  0.00              
ATOM   1154 1HB  PHE A  68      12.411  30.580  15.216  1.00  0.00              
ATOM   1155 2HB  PHE A  68      11.189  29.421  15.783  1.00  0.00              
ATOM   1156  HD1 PHE A  68      14.812  29.977  15.316  1.00  0.00              
ATOM   1157  HD2 PHE A  68      11.761  27.595  17.126  1.00  0.00              
ATOM   1158  HE1 PHE A  68      16.513  28.879  16.732  1.00  0.00              
ATOM   1159  HE2 PHE A  68      13.460  26.495  18.546  1.00  0.00              
ATOM   1160  HZ  PHE A  68      15.837  27.137  18.347  1.00  0.00              
ATOM   1161  N   LEU A  69      10.829  26.901  14.379  1.00  0.00              
ATOM   1162  CA  LEU A  69      10.626  25.458  14.534  1.00  0.00              
ATOM   1163  C   LEU A  69      10.828  24.711  13.226  1.00  0.00              
ATOM   1164  O   LEU A  69      11.312  23.579  13.222  1.00  0.00              
ATOM   1165  CB  LEU A  69       9.222  25.180  15.086  1.00  0.00              
ATOM   1166  CG  LEU A  69       8.990  25.625  16.536  1.00  0.00              
ATOM   1167  CD1 LEU A  69       7.525  25.440  16.911  1.00  0.00              
ATOM   1168  CD2 LEU A  69       9.889  24.821  17.464  1.00  0.00              
ATOM   1169  H   LEU A  69      10.080  27.534  14.626  1.00  0.00              
ATOM   1170  HA  LEU A  69      11.367  25.057  15.224  1.00  0.00              
ATOM   1171 1HB  LEU A  69       8.638  25.799  14.407  1.00  0.00              
ATOM   1172 2HB  LEU A  69       8.938  24.135  14.958  1.00  0.00              
ATOM   1173  HG  LEU A  69       9.288  26.670  16.605  1.00  0.00              
ATOM   1174 1HD1 LEU A  69       7.371  25.758  17.941  1.00  0.00              
ATOM   1175 2HD1 LEU A  69       6.902  26.041  16.249  1.00  0.00              
ATOM   1176 3HD1 LEU A  69       7.254  24.390  16.811  1.00  0.00              
ATOM   1177 1HD2 LEU A  69       9.724  25.139  18.494  1.00  0.00              
ATOM   1178 2HD2 LEU A  69       9.657  23.761  17.369  1.00  0.00              
ATOM   1179 3HD2 LEU A  69      10.932  24.990  17.196  1.00  0.00              
ATOM   1180  N   ARG A  70      10.460  25.356  12.121  1.00  0.00              
ATOM   1181  CA  ARG A  70      10.629  24.781  10.793  1.00  0.00              
ATOM   1182  C   ARG A  70      12.100  24.817  10.356  1.00  0.00              
ATOM   1183  O   ARG A  70      12.566  23.920   9.655  1.00  0.00              
ATOM   1184  CB  ARG A  70       9.722  25.443   9.766  1.00  0.00              
ATOM   1185  CG  ARG A  70       9.737  24.799   8.388  1.00  0.00              
ATOM   1186  CD  ARG A  70       8.696  25.310   7.462  1.00  0.00              
ATOM   1187  NE  ARG A  70       8.665  24.651   6.166  1.00  0.00              
ATOM   1188  CZ  ARG A  70       7.849  24.995   5.151  1.00  0.00              
ATOM   1189  NH1 ARG A  70       6.970  25.962   5.287  1.00  0.00              
ATOM   1190  NH2 ARG A  70       7.939  24.317   4.021  1.00  0.00              
ATOM   1191  H   ARG A  70      10.049  26.274  12.210  1.00  0.00              
ATOM   1192  HA  ARG A  70      10.305  23.740  10.796  1.00  0.00              
ATOM   1193 1HB  ARG A  70       8.709  25.409  10.167  1.00  0.00              
ATOM   1194 2HB  ARG A  70      10.044  26.481   9.679  1.00  0.00              
ATOM   1195 1HG  ARG A  70      10.711  24.979   7.932  1.00  0.00              
ATOM   1196 2HG  ARG A  70       9.585  23.725   8.507  1.00  0.00              
ATOM   1197 1HD  ARG A  70       7.717  25.173   7.920  1.00  0.00              
ATOM   1198 2HD  ARG A  70       8.869  26.371   7.284  1.00  0.00              
ATOM   1199  HE  ARG A  70       9.216  23.873   5.826  1.00  0.00              
ATOM   1200 1HH1 ARG A  70       6.900  26.459   6.165  1.00  0.00              
ATOM   1201 2HH1 ARG A  70       6.366  26.204   4.515  1.00  0.00              
ATOM   1202 1HH2 ARG A  70       8.609  23.563   3.938  1.00  0.00              
ATOM   1203 2HH2 ARG A  70       7.338  24.553   3.244  1.00  0.00              
ATOM   1204  N   SER A  71      12.828  25.841  10.799  1.00  0.00              
ATOM   1205  CA  SER A  71      14.216  26.046  10.393  1.00  0.00              
ATOM   1206  C   SER A  71      15.248  25.415  11.323  1.00  0.00              
ATOM   1207  O   SER A  71      16.391  25.197  10.918  1.00  0.00              
ATOM   1208  CB  SER A  71      14.486  27.533  10.271  1.00  0.00              
ATOM   1209  OG  SER A  71      14.415  28.184  11.510  1.00  0.00              
ATOM   1210  H   SER A  71      12.399  26.497  11.438  1.00  0.00              
ATOM   1211  HA  SER A  71      14.430  25.689   9.385  1.00  0.00              
ATOM   1212 1HB  SER A  71      15.483  27.673   9.855  1.00  0.00              
ATOM   1213 2HB  SER A  71      13.748  27.968   9.600  1.00  0.00              
ATOM   1214  HG  SER A  71      14.882  29.022  11.459  1.00  0.00              
ATOM   1215  N   ILE A  72      14.847  25.134  12.561  1.00  0.00              
ATOM   1216  CA  ILE A  72      15.764  24.606  13.578  1.00  0.00              
ATOM   1217  C   ILE A  72      15.941  23.086  13.479  1.00  0.00              
ATOM   1218  O   ILE A  72      14.980  22.322  13.579  1.00  0.00              
ATOM   1219  CB  ILE A  72      15.282  24.957  14.997  1.00  0.00              
ATOM   1220  CG1 ILE A  72      16.366  24.624  16.026  1.00  0.00              
ATOM   1221  CG2 ILE A  72      13.993  24.217  15.318  1.00  0.00              
ATOM   1222  CD1 ILE A  72      17.643  25.411  15.843  1.00  0.00              
ATOM   1223  H   ILE A  72      13.880  25.292  12.806  1.00  0.00              
ATOM   1224  HA  ILE A  72      16.785  24.929  13.379  1.00  0.00              
ATOM   1225  HB  ILE A  72      15.111  26.031  15.059  1.00  0.00              
ATOM   1226 1HG1 ILE A  72      15.950  24.830  17.012  1.00  0.00              
ATOM   1227 2HG1 ILE A  72      16.581  23.559  15.939  1.00  0.00              
ATOM   1228 1HG2 ILE A  72      13.666  24.476  16.326  1.00  0.00              
ATOM   1229 2HG2 ILE A  72      13.223  24.501  14.603  1.00  0.00              
ATOM   1230 3HG2 ILE A  72      14.164  23.142  15.259  1.00  0.00              
ATOM   1231 1HD1 ILE A  72      18.364  25.120  16.609  1.00  0.00              
ATOM   1232 2HD1 ILE A  72      18.062  25.205  14.858  1.00  0.00              
ATOM   1233 3HD1 ILE A  72      17.432  26.475  15.933  1.00  0.00              
ATOM   1234  N   ARG A  73      17.184  22.673  13.258  1.00  0.00              
ATOM   1235  CA  ARG A  73      17.530  21.275  13.046  1.00  0.00              
ATOM   1236  C   ARG A  73      18.841  20.996  13.781  1.00  0.00              
ATOM   1237  O   ARG A  73      19.595  21.936  14.064  1.00  0.00              
ATOM   1238  CB  ARG A  73      17.595  20.895  11.574  1.00  0.00              
ATOM   1239  CG  ARG A  73      16.285  21.040  10.816  1.00  0.00              
ATOM   1240  CD  ARG A  73      15.238  20.064  11.214  1.00  0.00              
ATOM   1241  NE  ARG A  73      14.031  20.113  10.404  1.00  0.00              
ATOM   1242  CZ  ARG A  73      12.976  20.915  10.652  1.00  0.00              
ATOM   1243  NH1 ARG A  73      12.958  21.706  11.702  1.00  0.00              
ATOM   1244  NH2 ARG A  73      11.947  20.866   9.823  1.00  0.00              
ATOM   1245  H   ARG A  73      17.916  23.368  13.237  1.00  0.00              
ATOM   1246  HA  ARG A  73      16.723  20.638  13.408  1.00  0.00              
ATOM   1247 1HB  ARG A  73      18.348  21.534  11.113  1.00  0.00              
ATOM   1248 2HB  ARG A  73      17.922  19.856  11.528  1.00  0.00              
ATOM   1249 1HG  ARG A  73      15.892  22.043  10.990  1.00  0.00              
ATOM   1250 2HG  ARG A  73      16.483  20.906   9.752  1.00  0.00              
ATOM   1251 1HD  ARG A  73      15.645  19.055  11.132  1.00  0.00              
ATOM   1252 2HD  ARG A  73      14.947  20.256  12.245  1.00  0.00              
ATOM   1253  HE  ARG A  73      13.789  19.591   9.574  1.00  0.00              
ATOM   1254 1HH1 ARG A  73      13.745  21.719  12.334  1.00  0.00              
ATOM   1255 2HH1 ARG A  73      12.159  22.299  11.869  1.00  0.00              
ATOM   1256 1HH2 ARG A  73      11.970  20.239   9.031  1.00  0.00              
ATOM   1257 2HH2 ARG A  73      11.145  21.456   9.986  1.00  0.00              
ATOM   1258  N   PRO A  74      19.114  19.716  14.115  1.00  0.00              
ATOM   1259  CA  PRO A  74      20.387  19.397  14.776  1.00  0.00              
ATOM   1260  C   PRO A  74      21.619  19.770  13.939  1.00  0.00              
ATOM   1261  O   PRO A  74      22.723  19.864  14.484  1.00  0.00              
ATOM   1262  CB  PRO A  74      20.299  17.886  15.012  1.00  0.00              
ATOM   1263  CG  PRO A  74      19.295  17.413  14.016  1.00  0.00              
ATOM   1264  CD  PRO A  74      18.282  18.521  13.912  1.00  0.00              
ATOM   1265  HA  PRO A  74      20.523  19.940  15.723  1.00  0.00              
ATOM   1266 1HB  PRO A  74      21.273  17.397  14.858  1.00  0.00              
ATOM   1267 2HB  PRO A  74      19.980  17.656  16.039  1.00  0.00              
ATOM   1268 1HG  PRO A  74      19.764  17.213  13.042  1.00  0.00              
ATOM   1269 2HG  PRO A  74      18.823  16.475  14.343  1.00  0.00              
ATOM   1270 1HD  PRO A  74      17.779  18.535  12.934  1.00  0.00              
ATOM   1271 2HD  PRO A  74      17.496  18.440  14.677  1.00  0.00              
ATOM   1272  N   ASP A  75      21.420  19.986  12.636  1.00  0.00              
ATOM   1273  CA  ASP A  75      22.474  20.470  11.736  1.00  0.00              
ATOM   1274  C   ASP A  75      22.506  21.996  11.734  1.00  0.00              
ATOM   1275  O   ASP A  75      23.560  22.610  11.539  1.00  0.00              
ATOM   1276  CB  ASP A  75      22.264  19.943  10.314  1.00  0.00              
ATOM   1277  CG  ASP A  75      22.383  18.430  10.180  1.00  0.00              
ATOM   1278  OD1 ASP A  75      23.383  17.894  10.595  1.00  0.00              
ATOM   1279  OD2 ASP A  75      21.416  17.809   9.810  1.00  0.00              
ATOM   1280  H   ASP A  75      20.499  19.806  12.262  1.00  0.00              
ATOM   1281  HA  ASP A  75      23.444  20.104  12.074  1.00  0.00              
ATOM   1282 1HB  ASP A  75      21.329  20.274   9.862  1.00  0.00              
ATOM   1283 2HB  ASP A  75      23.103  20.420   9.808  1.00  0.00              
ATOM   1284  N   ASN A  76      21.341  22.592  11.967  1.00  0.00              
ATOM   1285  CA  ASN A  76      21.186  24.043  12.036  1.00  0.00              
ATOM   1286  C   ASN A  76      21.255  24.601  13.462  1.00  0.00              
ATOM   1287  O   ASN A  76      21.167  25.813  13.673  1.00  0.00              
ATOM   1288  CB  ASN A  76      19.886  24.472  11.381  1.00  0.00              
ATOM   1289  CG  ASN A  76      19.837  24.208   9.903  1.00  0.00              
ATOM   1290  OD1 ASN A  76      20.873  24.099   9.236  1.00  0.00              
ATOM   1291  ND2 ASN A  76      18.641  24.184   9.373  1.00  0.00              
ATOM   1292  H   ASN A  76      20.532  22.004  12.101  1.00  0.00              
ATOM   1293  HA  ASN A  76      22.010  24.530  11.514  1.00  0.00              
ATOM   1294 1HB  ASN A  76      18.925  24.209  11.824  1.00  0.00              
ATOM   1295 2HB  ASN A  76      20.081  25.533  11.542  1.00  0.00              
ATOM   1296 1HD2 ASN A  76      18.531  24.013   8.392  1.00  0.00              
ATOM   1297 2HD2 ASN A  76      17.837  24.337   9.946  1.00  0.00              
ATOM   1298  N   MET A  77      21.438  23.705  14.428  1.00  0.00              
ATOM   1299  CA  MET A  77      21.505  24.067  15.842  1.00  0.00              
ATOM   1300  C   MET A  77      22.518  25.187  16.117  1.00  0.00              
ATOM   1301  O   MET A  77      22.226  26.123  16.861  1.00  0.00              
ATOM   1302  CB  MET A  77      21.853  22.832  16.673  1.00  0.00              
ATOM   1303  CG  MET A  77      21.901  23.077  18.174  1.00  0.00              
ATOM   1304  SD  MET A  77      22.425  21.621  19.100  1.00  0.00              
ATOM   1305  CE  MET A  77      21.022  20.537  18.851  1.00  0.00              
ATOM   1306  H   MET A  77      21.534  22.736  14.163  1.00  0.00              
ATOM   1307  HA  MET A  77      20.549  24.475  16.167  1.00  0.00              
ATOM   1308 1HB  MET A  77      21.099  22.079  16.451  1.00  0.00              
ATOM   1309 2HB  MET A  77      22.828  22.484  16.331  1.00  0.00              
ATOM   1310 1HG  MET A  77      22.598  23.892  18.364  1.00  0.00              
ATOM   1311 2HG  MET A  77      20.903  23.369  18.503  1.00  0.00              
ATOM   1312 1HE  MET A  77      21.196  19.591  19.364  1.00  0.00              
ATOM   1313 2HE  MET A  77      20.123  21.008  19.250  1.00  0.00              
ATOM   1314 3HE  MET A  77      20.890  20.352  17.783  1.00  0.00              
ATOM   1315  N   SER A  78      23.701  25.088  15.510  1.00  0.00              
ATOM   1316  CA  SER A  78      24.757  26.082  15.720  1.00  0.00              
ATOM   1317  C   SER A  78      24.501  27.379  14.941  1.00  0.00              
ATOM   1318  O   SER A  78      25.123  28.406  15.212  1.00  0.00              
ATOM   1319  CB  SER A  78      26.100  25.496  15.328  1.00  0.00              
ATOM   1320  OG  SER A  78      26.184  25.250  13.951  1.00  0.00              
ATOM   1321  H   SER A  78      23.874  24.309  14.892  1.00  0.00              
ATOM   1322  HA  SER A  78      24.901  26.350  16.768  1.00  0.00              
ATOM   1323 1HB  SER A  78      26.883  26.198  15.612  1.00  0.00              
ATOM   1324 2HB  SER A  78      26.242  24.559  15.865  1.00  0.00              
ATOM   1325  HG  SER A  78      27.047  24.880  13.746  1.00  0.00              
ATOM   1326  N   GLU A  79      23.580  27.319  13.981  1.00  0.00              
ATOM   1327  CA  GLU A  79      23.239  28.468  13.143  1.00  0.00              
ATOM   1328  C   GLU A  79      22.172  29.355  13.796  1.00  0.00              
ATOM   1329  O   GLU A  79      22.203  30.581  13.663  1.00  0.00              
ATOM   1330  CB  GLU A  79      22.756  27.995  11.770  1.00  0.00              
ATOM   1331  CG  GLU A  79      23.813  27.273  10.947  1.00  0.00              
ATOM   1332  CD  GLU A  79      23.260  26.816   9.625  1.00  0.00              
ATOM   1333  OE1 GLU A  79      22.101  27.045   9.378  1.00  0.00              
ATOM   1334  OE2 GLU A  79      24.023  26.341   8.816  1.00  0.00              
ATOM   1335  H   GLU A  79      23.102  26.442  13.831  1.00  0.00              
ATOM   1336  HA  GLU A  79      24.119  29.098  13.001  1.00  0.00              
ATOM   1337 1HB  GLU A  79      21.912  27.328  11.941  1.00  0.00              
ATOM   1338 2HB  GLU A  79      22.419  28.879  11.229  1.00  0.00              
ATOM   1339 1HG  GLU A  79      24.712  27.866  10.778  1.00  0.00              
ATOM   1340 2HG  GLU A  79      24.063  26.404  11.556  1.00  0.00              
ATOM   1341  N   TYR A  80      21.235  28.725  14.500  1.00  0.00              
ATOM   1342  CA  TYR A  80      20.153  29.425  15.195  1.00  0.00              
ATOM   1343  C   TYR A  80      20.256  29.422  16.721  1.00  0.00              
ATOM   1344  O   TYR A  80      19.278  29.731  17.401  1.00  0.00              
ATOM   1345  CB  TYR A  80      18.808  28.820  14.783  1.00  0.00              
ATOM   1346  CG  TYR A  80      18.522  28.916  13.301  1.00  0.00              
ATOM   1347  CD1 TYR A  80      18.587  27.792  12.488  1.00  0.00              
ATOM   1348  CD2 TYR A  80      18.184  30.128  12.719  1.00  0.00              
ATOM   1349  CE1 TYR A  80      18.327  27.874  11.134  1.00  0.00              
ATOM   1350  CE2 TYR A  80      17.920  30.222  11.366  1.00  0.00              
ATOM   1351  CZ  TYR A  80      17.993  29.092  10.577  1.00  0.00              
ATOM   1352  OH  TYR A  80      17.730  29.179   9.229  1.00  0.00              
ATOM   1353  H   TYR A  80      21.280  27.716  14.551  1.00  0.00              
ATOM   1354  HA  TYR A  80      20.166  30.482  14.929  1.00  0.00              
ATOM   1355 1HB  TYR A  80      18.821  27.771  15.084  1.00  0.00              
ATOM   1356 2HB  TYR A  80      18.034  29.348  15.339  1.00  0.00              
ATOM   1357  HD1 TYR A  80      18.852  26.834  12.936  1.00  0.00              
ATOM   1358  HD2 TYR A  80      18.129  31.016  13.348  1.00  0.00              
ATOM   1359  HE1 TYR A  80      18.383  26.985  10.508  1.00  0.00              
ATOM   1360  HE2 TYR A  80      17.657  31.184  10.928  1.00  0.00              
ATOM   1361  HH  TYR A  80      17.508  30.070   8.947  1.00  0.00              
ATOM   1362  N   SER A  81      21.440  29.086  17.239  1.00  0.00              
ATOM   1363  CA  SER A  81      21.713  28.993  18.687  1.00  0.00              
ATOM   1364  C   SER A  81      21.300  30.194  19.550  1.00  0.00              
ATOM   1365  O   SER A  81      20.967  30.027  20.726  1.00  0.00              
ATOM   1366  CB  SER A  81      23.193  28.733  18.885  1.00  0.00              
ATOM   1367  OG  SER A  81      23.979  29.802  18.434  1.00  0.00              
ATOM   1368  H   SER A  81      22.185  28.889  16.584  1.00  0.00              
ATOM   1369  HA  SER A  81      21.213  28.150  19.168  1.00  0.00              
ATOM   1370 1HB  SER A  81      23.381  28.579  19.947  1.00  0.00              
ATOM   1371 2HB  SER A  81      23.467  27.835  18.334  1.00  0.00              
ATOM   1372  HG  SER A  81      24.831  29.782  18.879  1.00  0.00              
ATOM   1373  N   LYS A  82      21.327  31.391  18.962  1.00  0.00              
ATOM   1374  CA  LYS A  82      20.875  32.608  19.638  1.00  0.00              
ATOM   1375  C   LYS A  82      19.346  32.640  19.765  1.00  0.00              
ATOM   1376  O   LYS A  82      18.814  33.126  20.764  1.00  0.00              
ATOM   1377  CB  LYS A  82      21.368  33.847  18.891  1.00  0.00              
ATOM   1378  CG  LYS A  82      22.873  34.072  18.971  1.00  0.00              
ATOM   1379  CD  LYS A  82      23.285  35.327  18.216  1.00  0.00              
ATOM   1380  CE  LYS A  82      24.791  35.543  18.280  1.00  0.00              
ATOM   1381  NZ  LYS A  82      25.211  36.757  17.530  1.00  0.00              
ATOM   1382  H   LYS A  82      21.674  31.453  18.015  1.00  0.00              
ATOM   1383  HA  LYS A  82      21.256  32.625  20.660  1.00  0.00              
ATOM   1384 1HB  LYS A  82      21.074  33.730  17.848  1.00  0.00              
ATOM   1385 2HB  LYS A  82      20.851  34.706  19.319  1.00  0.00              
ATOM   1386 1HG  LYS A  82      23.153  34.170  20.020  1.00  0.00              
ATOM   1387 2HG  LYS A  82      23.376  33.207  18.540  1.00  0.00              
ATOM   1388 1HD  LYS A  82      22.976  35.224  17.176  1.00  0.00              
ATOM   1389 2HD  LYS A  82      22.778  36.183  18.661  1.00  0.00              
ATOM   1390 1HE  LYS A  82      25.077  35.646  19.326  1.00  0.00              
ATOM   1391 2HE  LYS A  82      25.280  34.667  17.854  1.00  0.00              
ATOM   1392 1HZ  LYS A  82      26.213  36.864  17.597  1.00  0.00              
ATOM   1393 2HZ  LYS A  82      24.946  36.663  16.560  1.00  0.00              
ATOM   1394 3HZ  LYS A  82      24.759  37.570  17.924  1.00  0.00              
ATOM   1395  N   GLN A  83      18.658  32.107  18.756  1.00  0.00              
ATOM   1396  CA  GLN A  83      17.192  32.029  18.739  1.00  0.00              
ATOM   1397  C   GLN A  83      16.639  30.850  19.548  1.00  0.00              
ATOM   1398  O   GLN A  83      15.510  30.899  20.039  1.00  0.00              
ATOM   1399  CB  GLN A  83      16.692  31.928  17.296  1.00  0.00              
ATOM   1400  CG  GLN A  83      16.920  33.181  16.469  1.00  0.00              
ATOM   1401  CD  GLN A  83      16.451  33.023  15.035  1.00  0.00              
ATOM   1402  OE1 GLN A  83      15.979  31.954  14.636  1.00  0.00              
ATOM   1403  NE2 GLN A  83      16.581  34.085  14.249  1.00  0.00              
ATOM   1404  H   GLN A  83      19.179  31.742  17.970  1.00  0.00              
ATOM   1405  HA  GLN A  83      16.775  32.909  19.231  1.00  0.00              
ATOM   1406 1HB  GLN A  83      17.210  31.086  16.840  1.00  0.00              
ATOM   1407 2HB  GLN A  83      15.624  31.712  17.347  1.00  0.00              
ATOM   1408 1HG  GLN A  83      16.627  34.174  16.809  1.00  0.00              
ATOM   1409 2HG  GLN A  83      18.008  33.100  16.487  1.00  0.00              
ATOM   1410 1HE2 GLN A  83      16.289  34.041  13.293  1.00  0.00              
ATOM   1411 2HE2 GLN A  83      16.970  34.932  14.613  1.00  0.00              
ATOM   1412  N   MET A  84      17.439  29.796  19.677  1.00  0.00              
ATOM   1413  CA  MET A  84      17.116  28.666  20.544  1.00  0.00              
ATOM   1414  C   MET A  84      16.816  29.094  21.980  1.00  0.00              
ATOM   1415  O   MET A  84      15.863  28.608  22.591  1.00  0.00              
ATOM   1416  CB  MET A  84      18.265  27.660  20.530  1.00  0.00              
ATOM   1417  CG  MET A  84      18.413  26.891  19.224  1.00  0.00              
ATOM   1418  SD  MET A  84      19.853  25.806  19.216  1.00  0.00              
ATOM   1419  CE  MET A  84      19.395  24.624  20.481  1.00  0.00              
ATOM   1420  H   MET A  84      18.302  29.781  19.152  1.00  0.00              
ATOM   1421  HA  MET A  84      16.202  28.182  20.199  1.00  0.00              
ATOM   1422 1HB  MET A  84      19.178  28.219  20.728  1.00  0.00              
ATOM   1423 2HB  MET A  84      18.083  26.958  21.345  1.00  0.00              
ATOM   1424 1HG  MET A  84      17.514  26.293  19.078  1.00  0.00              
ATOM   1425 2HG  MET A  84      18.504  27.614  18.414  1.00  0.00              
ATOM   1426 1HE  MET A  84      20.188  23.885  20.594  1.00  0.00              
ATOM   1427 2HE  MET A  84      19.245  25.145  21.428  1.00  0.00              
ATOM   1428 3HE  MET A  84      18.470  24.124  20.192  1.00  0.00              
ATOM   1429  N   GLN A  85      17.637  29.998  22.511  1.00  0.00              
ATOM   1430  CA  GLN A  85      17.409  30.565  23.839  1.00  0.00              
ATOM   1431  C   GLN A  85      16.184  31.483  23.851  1.00  0.00              
ATOM   1432  O   GLN A  85      15.450  31.530  24.841  1.00  0.00              
ATOM   1433  CB  GLN A  85      18.644  31.341  24.304  1.00  0.00              
ATOM   1434  CG  GLN A  85      19.851  30.470  24.610  1.00  0.00              
ATOM   1435  CD  GLN A  85      21.071  31.285  24.993  1.00  0.00              
ATOM   1436  OE1 GLN A  85      21.036  32.519  24.993  1.00  0.00              
ATOM   1437  NE2 GLN A  85      22.161  30.599  25.320  1.00  0.00              
ATOM   1438  H   GLN A  85      18.441  30.300  21.979  1.00  0.00              
ATOM   1439  HA  GLN A  85      17.173  29.765  24.541  1.00  0.00              
ATOM   1440 1HB  GLN A  85      18.890  32.047  23.511  1.00  0.00              
ATOM   1441 2HB  GLN A  85      18.351  31.891  25.200  1.00  0.00              
ATOM   1442 1HG  GLN A  85      19.802  29.607  25.274  1.00  0.00              
ATOM   1443 2HG  GLN A  85      19.973  30.128  23.581  1.00  0.00              
ATOM   1444 1HE2 GLN A  85      22.997  31.082  25.581  1.00  0.00              
ATOM   1445 2HE2 GLN A  85      22.146  29.600  25.305  1.00  0.00              
ATOM   1446  N   ARG A  86      15.967  32.202  22.750  1.00  0.00              
ATOM   1447  CA  ARG A  86      14.846  33.135  22.638  1.00  0.00              
ATOM   1448  C   ARG A  86      13.489  32.425  22.682  1.00  0.00              
ATOM   1449  O   ARG A  86      12.520  32.968  23.224  1.00  0.00              
ATOM   1450  CB  ARG A  86      14.968  34.014  21.402  1.00  0.00              
ATOM   1451  CG  ARG A  86      16.087  35.042  21.457  1.00  0.00              
ATOM   1452  CD  ARG A  86      16.288  35.796  20.193  1.00  0.00              
ATOM   1453  NE  ARG A  86      17.376  36.759  20.233  1.00  0.00              
ATOM   1454  CZ  ARG A  86      17.814  37.464  19.170  1.00  0.00              
ATOM   1455  NH1 ARG A  86      17.286  37.290  17.978  1.00  0.00              
ATOM   1456  NH2 ARG A  86      18.805  38.318  19.352  1.00  0.00              
ATOM   1457  H   ARG A  86      16.599  32.096  21.970  1.00  0.00              
ATOM   1458  HA  ARG A  86      14.878  33.850  23.461  1.00  0.00              
ATOM   1459 1HB  ARG A  86      15.130  33.350  20.554  1.00  0.00              
ATOM   1460 2HB  ARG A  86      14.015  34.528  21.283  1.00  0.00              
ATOM   1461 1HG  ARG A  86      15.859  35.762  22.243  1.00  0.00              
ATOM   1462 2HG  ARG A  86      17.018  34.527  21.693  1.00  0.00              
ATOM   1463 1HD  ARG A  86      16.505  35.091  19.390  1.00  0.00              
ATOM   1464 2HD  ARG A  86      15.375  36.343  19.957  1.00  0.00              
ATOM   1465  HE  ARG A  86      17.954  37.047  21.011  1.00  0.00              
ATOM   1466 1HH1 ARG A  86      16.540  36.620  17.852  1.00  0.00              
ATOM   1467 2HH1 ARG A  86      17.627  37.827  17.195  1.00  0.00              
ATOM   1468 1HH2 ARG A  86      19.212  38.426  20.271  1.00  0.00              
ATOM   1469 2HH2 ARG A  86      19.152  38.858  18.573  1.00  0.00              
ATOM   1470  N   PHE A  87      13.426  31.220  22.114  1.00  0.00              
ATOM   1471  CA  PHE A  87      12.175  30.456  22.035  1.00  0.00              
ATOM   1472  C   PHE A  87      12.117  29.238  22.972  1.00  0.00              
ATOM   1473  O   PHE A  87      11.185  28.432  22.891  1.00  0.00              
ATOM   1474  CB  PHE A  87      11.947  29.999  20.593  1.00  0.00              
ATOM   1475  CG  PHE A  87      11.864  31.128  19.606  1.00  0.00              
ATOM   1476  CD1 PHE A  87      12.824  31.273  18.614  1.00  0.00              
ATOM   1477  CD2 PHE A  87      10.829  32.049  19.665  1.00  0.00              
ATOM   1478  CE1 PHE A  87      12.750  32.311  17.705  1.00  0.00              
ATOM   1479  CE2 PHE A  87      10.752  33.086  18.757  1.00  0.00              
ATOM   1480  CZ  PHE A  87      11.714  33.218  17.777  1.00  0.00              
ATOM   1481  H   PHE A  87      14.270  30.824  21.727  1.00  0.00              
ATOM   1482  HA  PHE A  87      11.343  31.070  22.385  1.00  0.00              
ATOM   1483 1HB  PHE A  87      12.766  29.359  20.268  1.00  0.00              
ATOM   1484 2HB  PHE A  87      11.008  29.452  20.518  1.00  0.00              
ATOM   1485  HD1 PHE A  87      13.643  30.555  18.557  1.00  0.00              
ATOM   1486  HD2 PHE A  87      10.069  31.945  20.441  1.00  0.00              
ATOM   1487  HE1 PHE A  87      13.510  32.413  16.932  1.00  0.00              
ATOM   1488  HE2 PHE A  87       9.932  33.803  18.816  1.00  0.00              
ATOM   1489  HZ  PHE A  87      11.655  34.037  17.061  1.00  0.00              
ATOM   1490  N   ASN A  88      13.110  29.128  23.859  1.00  0.00              
ATOM   1491  CA  ASN A  88      13.262  28.014  24.822  1.00  0.00              
ATOM   1492  C   ASN A  88      13.283  26.601  24.201  1.00  0.00              
ATOM   1493  O   ASN A  88      12.640  25.670  24.703  1.00  0.00              
ATOM   1494  CB  ASN A  88      12.171  28.077  25.875  1.00  0.00              
ATOM   1495  CG  ASN A  88      12.478  27.283  27.113  1.00  0.00              
ATOM   1496  OD1 ASN A  88      13.627  27.221  27.566  1.00  0.00              
ATOM   1497  ND2 ASN A  88      11.475  26.610  27.615  1.00  0.00              
ATOM   1498  H   ASN A  88      13.795  29.870  23.853  1.00  0.00              
ATOM   1499  HA  ASN A  88      14.262  28.037  25.260  1.00  0.00              
ATOM   1500 1HB  ASN A  88      11.727  29.032  26.163  1.00  0.00              
ATOM   1501 2HB  ASN A  88      11.462  27.518  25.264  1.00  0.00              
ATOM   1502 1HD2 ASN A  88      11.606  26.059  28.441  1.00  0.00              
ATOM   1503 2HD2 ASN A  88      10.579  26.647  27.176  1.00  0.00              
ATOM   1504  N   VAL A  89      14.040  26.450  23.119  1.00  0.00              
ATOM   1505  CA  VAL A  89      14.118  25.182  22.406  1.00  0.00              
ATOM   1506  C   VAL A  89      15.554  24.672  22.467  1.00  0.00              
ATOM   1507  O   VAL A  89      16.493  25.435  22.249  1.00  0.00              
ATOM   1508  CB  VAL A  89      13.675  25.312  20.937  1.00  0.00              
ATOM   1509  CG1 VAL A  89      13.840  23.986  20.209  1.00  0.00              
ATOM   1510  CG2 VAL A  89      12.231  25.786  20.855  1.00  0.00              
ATOM   1511  H   VAL A  89      14.578  27.237  22.785  1.00  0.00              
ATOM   1512  HA  VAL A  89      13.500  24.419  22.882  1.00  0.00              
ATOM   1513  HB  VAL A  89      14.286  26.073  20.449  1.00  0.00              
ATOM   1514 1HG1 VAL A  89      13.523  24.098  19.172  1.00  0.00              
ATOM   1515 2HG1 VAL A  89      14.887  23.684  20.238  1.00  0.00              
ATOM   1516 3HG1 VAL A  89      13.229  23.227  20.695  1.00  0.00              
ATOM   1517 1HG2 VAL A  89      11.935  25.875  19.811  1.00  0.00              
ATOM   1518 2HG2 VAL A  89      11.585  25.067  21.357  1.00  0.00              
ATOM   1519 3HG2 VAL A  89      12.139  26.759  21.341  1.00  0.00              
ATOM   1520  N   GLY A  90      15.727  23.392  22.784  1.00  0.00              
ATOM   1521  CA  GLY A  90      17.067  22.829  22.912  1.00  0.00              
ATOM   1522  C   GLY A  90      17.427  22.239  24.265  1.00  0.00              
ATOM   1523  O   GLY A  90      18.237  21.314  24.336  1.00  0.00              
ATOM   1524  H   GLY A  90      14.925  22.798  22.939  1.00  0.00              
ATOM   1525 1HA  GLY A  90      17.185  22.024  22.187  1.00  0.00              
ATOM   1526 2HA  GLY A  90      17.801  23.607  22.712  1.00  0.00              
ATOM   1527  N   GLU A  91      16.840  22.770  25.334  1.00  0.00              
ATOM   1528  CA  GLU A  91      17.091  22.238  26.673  1.00  0.00              
ATOM   1529  C   GLU A  91      15.845  21.596  27.295  1.00  0.00              
ATOM   1530  O   GLU A  91      15.893  20.450  27.754  1.00  0.00              
ATOM   1531  CB  GLU A  91      17.616  23.346  27.588  1.00  0.00              
ATOM   1532  CG  GLU A  91      18.975  23.901  27.187  1.00  0.00              
ATOM   1533  CD  GLU A  91      19.416  24.994  28.119  1.00  0.00              
ATOM   1534  OE1 GLU A  91      18.692  25.294  29.038  1.00  0.00              
ATOM   1535  OE2 GLU A  91      20.525  25.454  27.981  1.00  0.00              
ATOM   1536  H   GLU A  91      16.210  23.552  25.226  1.00  0.00              
ATOM   1537  HA  GLU A  91      17.794  21.406  26.614  1.00  0.00              
ATOM   1538 1HB  GLU A  91      16.878  24.148  27.570  1.00  0.00              
ATOM   1539 2HB  GLU A  91      17.676  22.929  28.592  1.00  0.00              
ATOM   1540 1HG  GLU A  91      19.755  23.140  27.127  1.00  0.00              
ATOM   1541 2HG  GLU A  91      18.801  24.319  26.196  1.00  0.00              
ATOM   1542  N   ASP A  92      14.739  22.341  27.306  1.00  0.00              
ATOM   1543  CA  ASP A  92      13.446  21.848  27.787  1.00  0.00              
ATOM   1544  C   ASP A  92      12.808  20.984  26.695  1.00  0.00              
ATOM   1545  O   ASP A  92      12.173  19.969  26.979  1.00  0.00              
ATOM   1546  CB  ASP A  92      12.521  23.005  28.171  1.00  0.00              
ATOM   1547  CG  ASP A  92      12.907  23.717  29.461  1.00  0.00              
ATOM   1548  OD1 ASP A  92      13.719  23.194  30.186  1.00  0.00              
ATOM   1549  OD2 ASP A  92      12.508  24.844  29.634  1.00  0.00              
ATOM   1550  H   ASP A  92      14.807  23.289  26.964  1.00  0.00              
ATOM   1551  HA  ASP A  92      13.593  21.230  28.673  1.00  0.00              
ATOM   1552 1HB  ASP A  92      12.390  23.740  27.376  1.00  0.00              
ATOM   1553 2HB  ASP A  92      11.587  22.461  28.321  1.00  0.00              
ATOM   1554  N   CYS A  93      13.014  21.395  25.444  1.00  0.00              
ATOM   1555  CA  CYS A  93      12.508  20.685  24.280  1.00  0.00              
ATOM   1556  C   CYS A  93      13.680  20.480  23.319  1.00  0.00              
ATOM   1557  O   CYS A  93      13.886  21.293  22.416  1.00  0.00              
ATOM   1558  CB  CYS A  93      11.471  21.646  23.698  1.00  0.00              
ATOM   1559  SG  CYS A  93      10.149  22.105  24.844  1.00  0.00              
ATOM   1560  H   CYS A  93      13.550  22.240  25.311  1.00  0.00              
ATOM   1561  HA  CYS A  93      12.049  19.727  24.523  1.00  0.00              
ATOM   1562 1HB  CYS A  93      11.947  22.579  23.397  1.00  0.00              
ATOM   1563 2HB  CYS A  93      10.980  21.193  22.837  1.00  0.00              
ATOM   1564  HG  CYS A  93      10.834  23.054  25.474  1.00  0.00              
ATOM   1565  N   PRO A  94      14.535  19.456  23.499  1.00  0.00              
ATOM   1566  CA  PRO A  94      15.712  19.239  22.656  1.00  0.00              
ATOM   1567  C   PRO A  94      15.417  19.185  21.159  1.00  0.00              
ATOM   1568  O   PRO A  94      14.370  18.686  20.745  1.00  0.00              
ATOM   1569  CB  PRO A  94      16.268  17.905  23.164  1.00  0.00              
ATOM   1570  CG  PRO A  94      15.808  17.826  24.580  1.00  0.00              
ATOM   1571  CD  PRO A  94      14.442  18.459  24.591  1.00  0.00              
ATOM   1572  HA  PRO A  94      16.456  20.044  22.747  1.00  0.00              
ATOM   1573 1HB  PRO A  94      15.887  17.059  22.574  1.00  0.00              
ATOM   1574 2HB  PRO A  94      17.366  17.873  23.099  1.00  0.00              
ATOM   1575 1HG  PRO A  94      15.763  16.783  24.926  1.00  0.00              
ATOM   1576 2HG  PRO A  94      16.495  18.361  25.252  1.00  0.00              
ATOM   1577 1HD  PRO A  94      13.643  17.729  24.396  1.00  0.00              
ATOM   1578 2HD  PRO A  94      14.212  18.937  25.555  1.00  0.00              
ATOM   1579  N   VAL A  95      16.346  19.724  20.372  1.00  0.00              
ATOM   1580  CA  VAL A  95      16.221  19.775  18.919  1.00  0.00              
ATOM   1581  C   VAL A  95      16.610  18.410  18.368  1.00  0.00              
ATOM   1582  O   VAL A  95      17.606  17.818  18.790  1.00  0.00              
ATOM   1583  CB  VAL A  95      17.105  20.867  18.291  1.00  0.00              
ATOM   1584  CG1 VAL A  95      17.010  20.822  16.773  1.00  0.00              
ATOM   1585  CG2 VAL A  95      16.705  22.241  18.807  1.00  0.00              
ATOM   1586  H   VAL A  95      17.170  20.112  20.808  1.00  0.00              
ATOM   1587  HA  VAL A  95      15.193  19.982  18.617  1.00  0.00              
ATOM   1588  HB  VAL A  95      18.139  20.704  18.595  1.00  0.00              
ATOM   1589 1HG1 VAL A  95      17.643  21.600  16.345  1.00  0.00              
ATOM   1590 2HG1 VAL A  95      17.345  19.848  16.417  1.00  0.00              
ATOM   1591 3HG1 VAL A  95      15.978  20.986  16.468  1.00  0.00              
ATOM   1592 1HG2 VAL A  95      17.341  23.000  18.353  1.00  0.00              
ATOM   1593 2HG2 VAL A  95      15.664  22.436  18.548  1.00  0.00              
ATOM   1594 3HG2 VAL A  95      16.822  22.271  19.890  1.00  0.00              
ATOM   1595  N   PHE A  96      15.815  17.905  17.432  1.00  0.00              
ATOM   1596  CA  PHE A  96      16.083  16.605  16.842  1.00  0.00              
ATOM   1597  C   PHE A  96      15.646  16.566  15.386  1.00  0.00              
ATOM   1598  O   PHE A  96      14.831  17.384  14.950  1.00  0.00              
ATOM   1599  CB  PHE A  96      15.377  15.504  17.634  1.00  0.00              
ATOM   1600  CG  PHE A  96      13.878  15.569  17.560  1.00  0.00              
ATOM   1601  CD1 PHE A  96      13.183  14.822  16.620  1.00  0.00              
ATOM   1602  CD2 PHE A  96      13.161  16.377  18.429  1.00  0.00              
ATOM   1603  CE1 PHE A  96      11.803  14.882  16.552  1.00  0.00              
ATOM   1604  CE2 PHE A  96      11.783  16.438  18.364  1.00  0.00              
ATOM   1605  CZ  PHE A  96      11.103  15.690  17.424  1.00  0.00              
ATOM   1606  H   PHE A  96      15.011  18.431  17.121  1.00  0.00              
ATOM   1607  HA  PHE A  96      17.158  16.425  16.817  1.00  0.00              
ATOM   1608 1HB  PHE A  96      15.666  14.525  17.254  1.00  0.00              
ATOM   1609 2HB  PHE A  96      15.641  15.574  18.689  1.00  0.00              
ATOM   1610  HD1 PHE A  96      13.737  14.184  15.932  1.00  0.00              
ATOM   1611  HD2 PHE A  96      13.698  16.968  19.172  1.00  0.00              
ATOM   1612  HE1 PHE A  96      11.270  14.290  15.809  1.00  0.00              
ATOM   1613  HE2 PHE A  96      11.230  17.077  19.053  1.00  0.00              
ATOM   1614  HZ  PHE A  96      10.016  15.738  17.369  1.00  0.00              
ATOM   1615  N   ASP A  97      16.197  15.608  14.646  1.00  0.00              
ATOM   1616  CA  ASP A  97      15.891  15.441  13.233  1.00  0.00              
ATOM   1617  C   ASP A  97      14.431  15.045  13.023  1.00  0.00              
ATOM   1618  O   ASP A  97      14.002  13.971  13.446  1.00  0.00              
ATOM   1619  CB  ASP A  97      16.816  14.395  12.608  1.00  0.00              
ATOM   1620  CG  ASP A  97      16.651  14.229  11.103  1.00  0.00              
ATOM   1621  OD1 ASP A  97      15.752  14.822  10.554  1.00  0.00              
ATOM   1622  OD2 ASP A  97      17.510  13.639  10.492  1.00  0.00              
ATOM   1623  H   ASP A  97      16.850  14.975  15.086  1.00  0.00              
ATOM   1624  HA  ASP A  97      16.016  16.391  12.714  1.00  0.00              
ATOM   1625 1HB  ASP A  97      17.870  14.554  12.841  1.00  0.00              
ATOM   1626 2HB  ASP A  97      16.461  13.498  13.114  1.00  0.00              
ATOM   1627  N   GLY A  98      13.680  15.933  12.378  1.00  0.00              
ATOM   1628  CA  GLY A  98      12.258  15.723  12.125  1.00  0.00              
ATOM   1629  C   GLY A  98      11.353  16.430  13.118  1.00  0.00              
ATOM   1630  O   GLY A  98      10.178  16.079  13.246  1.00  0.00              
ATOM   1631  H   GLY A  98      14.116  16.785  12.053  1.00  0.00              
ATOM   1632 1HA  GLY A  98      12.012  16.094  11.129  1.00  0.00              
ATOM   1633 2HA  GLY A  98      12.040  14.657  12.177  1.00  0.00              
ATOM   1634  N   LEU A  99      11.905  17.434  13.802  1.00  0.00              
ATOM   1635  CA  LEU A  99      11.172  18.259  14.778  1.00  0.00              
ATOM   1636  C   LEU A  99       9.852  18.841  14.275  1.00  0.00              
ATOM   1637  O   LEU A  99       8.802  18.594  14.868  1.00  0.00              
ATOM   1638  CB  LEU A  99      12.077  19.401  15.255  1.00  0.00              
ATOM   1639  CG  LEU A  99      11.599  20.131  16.516  1.00  0.00              
ATOM   1640  CD1 LEU A  99      12.768  20.842  17.183  1.00  0.00              
ATOM   1641  CD2 LEU A  99      10.504  21.121  16.147  1.00  0.00              
ATOM   1642  H   LEU A  99      12.882  17.626  13.631  1.00  0.00              
ATOM   1643  HA  LEU A  99      10.839  17.635  15.607  1.00  0.00              
ATOM   1644 1HB  LEU A  99      12.981  18.832  15.472  1.00  0.00              
ATOM   1645 2HB  LEU A  99      12.281  20.115  14.457  1.00  0.00              
ATOM   1646  HG  LEU A  99      11.161  19.381  17.177  1.00  0.00              
ATOM   1647 1HD1 LEU A  99      12.418  21.357  18.079  1.00  0.00              
ATOM   1648 2HD1 LEU A  99      13.529  20.112  17.460  1.00  0.00              
ATOM   1649 3HD1 LEU A  99      13.194  21.568  16.492  1.00  0.00              
ATOM   1650 1HD2 LEU A  99      10.164  21.638  17.045  1.00  0.00              
ATOM   1651 2HD2 LEU A  99      10.896  21.847  15.435  1.00  0.00              
ATOM   1652 3HD2 LEU A  99       9.667  20.587  15.697  1.00  0.00              
ATOM   1653  N   PHE A 100       9.908  19.617  13.197  1.00  0.00              
ATOM   1654  CA  PHE A 100       8.708  20.255  12.676  1.00  0.00              
ATOM   1655  C   PHE A 100       7.740  19.257  12.048  1.00  0.00              
ATOM   1656  O   PHE A 100       6.523  19.452  12.104  1.00  0.00              
ATOM   1657  CB  PHE A 100       9.088  21.326  11.652  1.00  0.00              
ATOM   1658  CG  PHE A 100       7.987  22.306  11.363  1.00  0.00              
ATOM   1659  CD1 PHE A 100       7.562  23.199  12.334  1.00  0.00              
ATOM   1660  CD2 PHE A 100       7.373  22.335  10.119  1.00  0.00              
ATOM   1661  CE1 PHE A 100       6.548  24.101  12.069  1.00  0.00              
ATOM   1662  CE2 PHE A 100       6.361  23.236   9.850  1.00  0.00              
ATOM   1663  CZ  PHE A 100       5.948  24.119  10.827  1.00  0.00              
ATOM   1664  H   PHE A 100      10.790  19.770  12.728  1.00  0.00              
ATOM   1665  HA  PHE A 100       8.139  20.694  13.496  1.00  0.00              
ATOM   1666 1HB  PHE A 100       9.935  21.907  12.013  1.00  0.00              
ATOM   1667 2HB  PHE A 100       9.347  20.860  10.703  1.00  0.00              
ATOM   1668  HD1 PHE A 100       8.036  23.185  13.315  1.00  0.00              
ATOM   1669  HD2 PHE A 100       7.700  21.636   9.348  1.00  0.00              
ATOM   1670  HE1 PHE A 100       6.223  24.798  12.841  1.00  0.00              
ATOM   1671  HE2 PHE A 100       5.889  23.250   8.869  1.00  0.00              
ATOM   1672  HZ  PHE A 100       5.150  24.830  10.618  1.00  0.00              
ATOM   1673  N   GLU A 101       8.284  18.192  11.459  1.00  0.00              
ATOM   1674  CA  GLU A 101       7.467  17.142  10.853  1.00  0.00              
ATOM   1675  C   GLU A 101       6.571  16.483  11.906  1.00  0.00              
ATOM   1676  O   GLU A 101       5.372  16.299  11.687  1.00  0.00              
ATOM   1677  CB  GLU A 101       8.352  16.092  10.178  1.00  0.00              
ATOM   1678  CG  GLU A 101       9.076  16.587   8.933  1.00  0.00              
ATOM   1679  CD  GLU A 101      10.000  15.536   8.384  1.00  0.00              
ATOM   1680  OE1 GLU A 101      10.101  14.491   8.980  1.00  0.00              
ATOM   1681  OE2 GLU A 101      10.518  15.731   7.310  1.00  0.00              
ATOM   1682  H   GLU A 101       9.290  18.110  11.430  1.00  0.00              
ATOM   1683  HA  GLU A 101       6.794  17.577  10.112  1.00  0.00              
ATOM   1684 1HB  GLU A 101       9.084  15.769  10.918  1.00  0.00              
ATOM   1685 2HB  GLU A 101       7.707  15.254   9.913  1.00  0.00              
ATOM   1686 1HG  GLU A 101       8.402  16.925   8.146  1.00  0.00              
ATOM   1687 2HG  GLU A 101       9.661  17.431   9.295  1.00  0.00              
ATOM   1688  N   PHE A 102       7.167  16.161  13.055  1.00  0.00              
ATOM   1689  CA  PHE A 102       6.449  15.602  14.200  1.00  0.00              
ATOM   1690  C   PHE A 102       5.316  16.518  14.673  1.00  0.00              
ATOM   1691  O   PHE A 102       4.216  16.052  14.977  1.00  0.00              
ATOM   1692  CB  PHE A 102       7.420  15.336  15.353  1.00  0.00              
ATOM   1693  CG  PHE A 102       6.760  14.794  16.588  1.00  0.00              
ATOM   1694  CD1 PHE A 102       6.377  13.462  16.660  1.00  0.00              
ATOM   1695  CD2 PHE A 102       6.520  15.613  17.681  1.00  0.00              
ATOM   1696  CE1 PHE A 102       5.770  12.962  17.796  1.00  0.00              
ATOM   1697  CE2 PHE A 102       5.915  15.114  18.819  1.00  0.00              
ATOM   1698  CZ  PHE A 102       5.539  13.788  18.875  1.00  0.00              
ATOM   1699  H   PHE A 102       8.163  16.314  13.124  1.00  0.00              
ATOM   1700  HA  PHE A 102       5.962  14.669  13.913  1.00  0.00              
ATOM   1701 1HB  PHE A 102       8.168  14.604  15.052  1.00  0.00              
ATOM   1702 2HB  PHE A 102       7.915  16.262  15.646  1.00  0.00              
ATOM   1703  HD1 PHE A 102       6.561  12.809  15.806  1.00  0.00              
ATOM   1704  HD2 PHE A 102       6.817  16.661  17.636  1.00  0.00              
ATOM   1705  HE1 PHE A 102       5.474  11.913  17.838  1.00  0.00              
ATOM   1706  HE2 PHE A 102       5.733  15.768  19.672  1.00  0.00              
ATOM   1707  HZ  PHE A 102       5.059  13.394  19.771  1.00  0.00              
ATOM   1708  N   CYS A 103       5.593  17.818  14.730  1.00  0.00              
ATOM   1709  CA  CYS A 103       4.601  18.802  15.149  1.00  0.00              
ATOM   1710  C   CYS A 103       3.459  18.874  14.151  1.00  0.00              
ATOM   1711  O   CYS A 103       2.295  18.989  14.539  1.00  0.00              
ATOM   1712  CB  CYS A 103       5.395  20.109  15.154  1.00  0.00              
ATOM   1713  SG  CYS A 103       6.703  20.186  16.400  1.00  0.00              
ATOM   1714  H   CYS A 103       6.519  18.132  14.475  1.00  0.00              
ATOM   1715  HA  CYS A 103       4.169  18.591  16.127  1.00  0.00              
ATOM   1716 1HB  CYS A 103       5.886  20.256  14.192  1.00  0.00              
ATOM   1717 2HB  CYS A 103       4.734  20.951  15.358  1.00  0.00              
ATOM   1718  HG  CYS A 103       5.922  19.903  17.439  1.00  0.00              
ATOM   1719  N   GLN A 104       3.796  18.803  12.866  1.00  0.00              
ATOM   1720  CA  GLN A 104       2.794  18.848  11.808  1.00  0.00              
ATOM   1721  C   GLN A 104       1.858  17.648  11.861  1.00  0.00              
ATOM   1722  O   GLN A 104       0.659  17.782  11.613  1.00  0.00              
ATOM   1723  CB  GLN A 104       3.472  18.908  10.436  1.00  0.00              
ATOM   1724  CG  GLN A 104       4.032  20.274  10.078  1.00  0.00              
ATOM   1725  CD  GLN A 104       4.594  20.317   8.670  1.00  0.00              
ATOM   1726  OE1 GLN A 104       5.714  19.863   8.419  1.00  0.00              
ATOM   1727  NE2 GLN A 104       3.821  20.870   7.742  1.00  0.00              
ATOM   1728  H   GLN A 104       4.770  18.715  12.616  1.00  0.00              
ATOM   1729  HA  GLN A 104       2.147  19.713  11.956  1.00  0.00              
ATOM   1730 1HB  GLN A 104       4.276  18.171  10.450  1.00  0.00              
ATOM   1731 2HB  GLN A 104       2.723  18.613   9.701  1.00  0.00              
ATOM   1732 1HG  GLN A 104       3.483  21.200  10.248  1.00  0.00              
ATOM   1733 2HG  GLN A 104       4.865  20.213  10.780  1.00  0.00              
ATOM   1734 1HE2 GLN A 104       4.139  20.928   6.795  1.00  0.00              
ATOM   1735 2HE2 GLN A 104       2.921  21.229   7.989  1.00  0.00              
ATOM   1736  N   LEU A 105       2.409  16.482  12.190  1.00  0.00              
ATOM   1737  CA  LEU A 105       1.622  15.253  12.262  1.00  0.00              
ATOM   1738  C   LEU A 105       0.700  15.259  13.477  1.00  0.00              
ATOM   1739  O   LEU A 105      -0.492  14.950  13.368  1.00  0.00              
ATOM   1740  CB  LEU A 105       2.549  14.031  12.305  1.00  0.00              
ATOM   1741  CG  LEU A 105       3.323  13.755  11.009  1.00  0.00              
ATOM   1742  CD1 LEU A 105       4.358  12.663  11.242  1.00  0.00              
ATOM   1743  CD2 LEU A 105       2.351  13.352   9.910  1.00  0.00              
ATOM   1744  H   LEU A 105       3.397  16.446  12.394  1.00  0.00              
ATOM   1745  HA  LEU A 105       0.970  15.185  11.393  1.00  0.00              
ATOM   1746 1HB  LEU A 105       3.233  14.355  13.087  1.00  0.00              
ATOM   1747 2HB  LEU A 105       2.022  13.135  12.630  1.00  0.00              
ATOM   1748  HG  LEU A 105       3.795  14.691  10.709  1.00  0.00              
ATOM   1749 1HD1 LEU A 105       4.903  12.474  10.316  1.00  0.00              
ATOM   1750 2HD1 LEU A 105       5.058  12.983  12.015  1.00  0.00              
ATOM   1751 3HD1 LEU A 105       3.857  11.750  11.560  1.00  0.00              
ATOM   1752 1HD2 LEU A 105       2.902  13.156   8.991  1.00  0.00              
ATOM   1753 2HD2 LEU A 105       1.816  12.452  10.212  1.00  0.00              
ATOM   1754 3HD2 LEU A 105       1.638  14.158   9.742  1.00  0.00              
ATOM   1755  N   SER A 106       1.260  15.621  14.629  1.00  0.00              
ATOM   1756  CA  SER A 106       0.515  15.689  15.883  1.00  0.00              
ATOM   1757  C   SER A 106      -0.613  16.720  15.818  1.00  0.00              
ATOM   1758  O   SER A 106      -1.753  16.428  16.189  1.00  0.00              
ATOM   1759  CB  SER A 106       1.458  16.009  17.026  1.00  0.00              
ATOM   1760  OG  SER A 106       2.333  14.950  17.300  1.00  0.00              
ATOM   1761  H   SER A 106       2.243  15.858  14.628  1.00  0.00              
ATOM   1762  HA  SER A 106       0.103  14.728  16.194  1.00  0.00              
ATOM   1763 1HB  SER A 106       2.042  16.891  16.759  1.00  0.00              
ATOM   1764 2HB  SER A 106       0.868  16.222  17.917  1.00  0.00              
ATOM   1765  HG  SER A 106       1.995  14.441  18.042  1.00  0.00              
ATOM   1766  N   THR A 107      -0.289  17.918  15.340  1.00  0.00              
ATOM   1767  CA  THR A 107      -1.272  18.995  15.195  1.00  0.00              
ATOM   1768  C   THR A 107      -2.289  18.666  14.099  1.00  0.00              
ATOM   1769  O   THR A 107      -3.482  18.927  14.257  1.00  0.00              
ATOM   1770  CB  THR A 107      -0.594  20.338  14.870  1.00  0.00              
ATOM   1771  OG1 THR A 107       0.292  20.701  15.938  1.00  0.00              
ATOM   1772  CG2 THR A 107      -1.637  21.432  14.690  1.00  0.00              
ATOM   1773  H   THR A 107       0.669  18.088  15.066  1.00  0.00              
ATOM   1774  HA  THR A 107      -1.862  19.079  16.108  1.00  0.00              
ATOM   1775  HB  THR A 107      -0.017  20.232  13.952  1.00  0.00              
ATOM   1776  HG1 THR A 107       1.115  20.217  15.847  1.00  0.00              
ATOM   1777 1HG2 THR A 107      -1.140  22.374  14.461  1.00  0.00              
ATOM   1778 2HG2 THR A 107      -2.305  21.164  13.872  1.00  0.00              
ATOM   1779 3HG2 THR A 107      -2.213  21.538  15.608  1.00  0.00              
ATOM   1780  N   GLY A 108      -1.808  18.086  13.002  1.00  0.00              
ATOM   1781  CA  GLY A 108      -2.669  17.661  11.900  1.00  0.00              
ATOM   1782  C   GLY A 108      -3.774  16.714  12.336  1.00  0.00              
ATOM   1783  O   GLY A 108      -4.924  16.855  11.913  1.00  0.00              
ATOM   1784  H   GLY A 108      -0.812  17.938  12.932  1.00  0.00              
ATOM   1785 1HA  GLY A 108      -3.136  18.539  11.453  1.00  0.00              
ATOM   1786 2HA  GLY A 108      -2.065  17.152  11.151  1.00  0.00              
ATOM   1787  N   GLY A 109      -3.416  15.753  13.186  1.00  0.00              
ATOM   1788  CA  GLY A 109      -4.373  14.795  13.730  1.00  0.00              
ATOM   1789  C   GLY A 109      -5.460  15.454  14.559  1.00  0.00              
ATOM   1790  O   GLY A 109      -6.647  15.181  14.361  1.00  0.00              
ATOM   1791  H   GLY A 109      -2.446  15.690  13.460  1.00  0.00              
ATOM   1792 1HA  GLY A 109      -4.848  14.260  12.907  1.00  0.00              
ATOM   1793 2HA  GLY A 109      -3.844  14.086  14.365  1.00  0.00              
ATOM   1794  N   SER A 110      -5.048  16.334  15.471  1.00  0.00              
ATOM   1795  CA  SER A 110      -5.965  17.031  16.378  1.00  0.00              
ATOM   1796  C   SER A 110      -6.897  17.996  15.651  1.00  0.00              
ATOM   1797  O   SER A 110      -8.071  18.108  15.996  1.00  0.00              
ATOM   1798  CB  SER A 110      -5.173  17.775  17.435  1.00  0.00              
ATOM   1799  OG  SER A 110      -4.466  16.903  18.273  1.00  0.00              
ATOM   1800  H   SER A 110      -4.057  16.523  15.533  1.00  0.00              
ATOM   1801  HA  SER A 110      -6.574  16.355  16.979  1.00  0.00              
ATOM   1802 1HB  SER A 110      -4.468  18.439  16.939  1.00  0.00              
ATOM   1803 2HB  SER A 110      -5.863  18.364  18.039  1.00  0.00              
ATOM   1804  HG  SER A 110      -3.892  17.411  18.852  1.00  0.00              
ATOM   1805  N   VAL A 111      -6.365  18.684  14.644  1.00  0.00              
ATOM   1806  CA  VAL A 111      -7.158  19.598  13.828  1.00  0.00              
ATOM   1807  C   VAL A 111      -8.149  18.823  12.955  1.00  0.00              
ATOM   1808  O   VAL A 111      -9.324  19.186  12.877  1.00  0.00              
ATOM   1809  CB  VAL A 111      -6.266  20.474  12.930  1.00  0.00              
ATOM   1810  CG1 VAL A 111      -7.112  21.238  11.921  1.00  0.00              
ATOM   1811  CG2 VAL A 111      -5.445  21.439  13.772  1.00  0.00              
ATOM   1812  H   VAL A 111      -5.383  18.567  14.440  1.00  0.00              
ATOM   1813  HA  VAL A 111      -7.807  20.220  14.446  1.00  0.00              
ATOM   1814  HB  VAL A 111      -5.558  19.836  12.400  1.00  0.00              
ATOM   1815 1HG1 VAL A 111      -6.465  21.852  11.294  1.00  0.00              
ATOM   1816 2HG1 VAL A 111      -7.658  20.532  11.295  1.00  0.00              
ATOM   1817 3HG1 VAL A 111      -7.818  21.878  12.449  1.00  0.00              
ATOM   1818 1HG2 VAL A 111      -4.820  22.050  13.122  1.00  0.00              
ATOM   1819 2HG2 VAL A 111      -6.115  22.083  14.342  1.00  0.00              
ATOM   1820 3HG2 VAL A 111      -4.812  20.876  14.457  1.00  0.00              
ATOM   1821  N   ALA A 112      -7.676  17.746  12.323  1.00  0.00              
ATOM   1822  CA  ALA A 112      -8.533  16.864  11.524  1.00  0.00              
ATOM   1823  C   ALA A 112      -9.675  16.291  12.353  1.00  0.00              
ATOM   1824  O   ALA A 112     -10.813  16.203  11.878  1.00  0.00              
ATOM   1825  CB  ALA A 112      -7.714  15.746  10.900  1.00  0.00              
ATOM   1826  H   ALA A 112      -6.691  17.535  12.403  1.00  0.00              
ATOM   1827  HA  ALA A 112      -8.986  17.450  10.726  1.00  0.00              
ATOM   1828 1HB  ALA A 112      -8.369  15.103  10.310  1.00  0.00              
ATOM   1829 2HB  ALA A 112      -6.947  16.174  10.252  1.00  0.00              
ATOM   1830 3HB  ALA A 112      -7.241  15.158  11.684  1.00  0.00              
ATOM   1831  N   SER A 113      -9.357  15.920  13.592  1.00  0.00              
ATOM   1832  CA  SER A 113     -10.350  15.442  14.551  1.00  0.00              
ATOM   1833  C   SER A 113     -11.362  16.522  14.933  1.00  0.00              
ATOM   1834  O   SER A 113     -12.557  16.240  15.052  1.00  0.00              
ATOM   1835  CB  SER A 113      -9.653  14.919  15.792  1.00  0.00              
ATOM   1836  OG  SER A 113      -8.904  13.764  15.527  1.00  0.00              
ATOM   1837  H   SER A 113      -8.388  15.974  13.872  1.00  0.00              
ATOM   1838  HA  SER A 113     -10.905  14.569  14.200  1.00  0.00              
ATOM   1839 1HB  SER A 113      -8.988  15.694  16.170  1.00  0.00              
ATOM   1840 2HB  SER A 113     -10.405  14.688  16.544  1.00  0.00              
ATOM   1841  HG  SER A 113      -8.480  13.466  16.335  1.00  0.00              
ATOM   1842  N   ALA A 114     -10.886  17.750  15.126  1.00  0.00              
ATOM   1843  CA  ALA A 114     -11.769  18.858  15.482  1.00  0.00              
ATOM   1844  C   ALA A 114     -12.747  19.125  14.346  1.00  0.00              
ATOM   1845  O   ALA A 114     -13.928  19.383  14.589  1.00  0.00              
ATOM   1846  CB  ALA A 114     -10.968  20.107  15.808  1.00  0.00              
ATOM   1847  H   ALA A 114      -9.897  17.922  15.023  1.00  0.00              
ATOM   1848  HA  ALA A 114     -12.341  18.579  16.366  1.00  0.00              
ATOM   1849 1HB  ALA A 114     -11.649  20.916  16.070  1.00  0.00              
ATOM   1850 2HB  ALA A 114     -10.303  19.906  16.647  1.00  0.00              
ATOM   1851 3HB  ALA A 114     -10.378  20.397  14.939  1.00  0.00              
ATOM   1852  N   VAL A 115     -12.252  19.049  13.113  1.00  0.00              
ATOM   1853  CA  VAL A 115     -13.077  19.294  11.930  1.00  0.00              
ATOM   1854  C   VAL A 115     -14.123  18.190  11.829  1.00  0.00              
ATOM   1855  O   VAL A 115     -15.300  18.460  11.600  1.00  0.00              
ATOM   1856  CB  VAL A 115     -12.244  19.339  10.634  1.00  0.00              
ATOM   1857  CG1 VAL A 115     -13.155  19.367   9.416  1.00  0.00              
ATOM   1858  CG2 VAL A 115     -11.321  20.548  10.636  1.00  0.00              
ATOM   1859  H   VAL A 115     -11.277  18.816  12.992  1.00  0.00              
ATOM   1860  HA  VAL A 115     -13.623  20.234  12.014  1.00  0.00              
ATOM   1861  HB  VAL A 115     -11.608  18.455  10.593  1.00  0.00              
ATOM   1862 1HG1 VAL A 115     -12.550  19.398   8.511  1.00  0.00              
ATOM   1863 2HG1 VAL A 115     -13.777  18.472   9.406  1.00  0.00              
ATOM   1864 3HG1 VAL A 115     -13.791  20.251   9.458  1.00  0.00              
ATOM   1865 1HG2 VAL A 115     -10.740  20.563   9.715  1.00  0.00              
ATOM   1866 2HG2 VAL A 115     -11.916  21.458  10.706  1.00  0.00              
ATOM   1867 3HG2 VAL A 115     -10.645  20.490  11.490  1.00  0.00              
ATOM   1868  N   LYS A 116     -13.668  16.953  12.025  1.00  0.00              
ATOM   1869  CA  LYS A 116     -14.523  15.768  12.027  1.00  0.00              
ATOM   1870  C   LYS A 116     -15.691  15.916  13.014  1.00  0.00              
ATOM   1871  O   LYS A 116     -16.841  15.605  12.681  1.00  0.00              
ATOM   1872  CB  LYS A 116     -13.700  14.522  12.369  1.00  0.00              
ATOM   1873  CG  LYS A 116     -14.429  13.205  12.142  1.00  0.00              
ATOM   1874  CD  LYS A 116     -14.476  12.846  10.663  1.00  0.00              
ATOM   1875  CE  LYS A 116     -14.867  11.391  10.459  1.00  0.00              
ATOM   1876  NZ  LYS A 116     -14.981  11.042   9.015  1.00  0.00              
ATOM   1877  H   LYS A 116     -12.676  16.844  12.179  1.00  0.00              
ATOM   1878  HA  LYS A 116     -14.981  15.641  11.047  1.00  0.00              
ATOM   1879 1HB  LYS A 116     -12.804  14.553  11.748  1.00  0.00              
ATOM   1880 2HB  LYS A 116     -13.417  14.604  13.419  1.00  0.00              
ATOM   1881 1HG  LYS A 116     -13.907  12.422  12.690  1.00  0.00              
ATOM   1882 2HG  LYS A 116     -15.446  13.302  12.524  1.00  0.00              
ATOM   1883 1HD  LYS A 116     -15.205  13.491  10.172  1.00  0.00              
ATOM   1884 2HD  LYS A 116     -13.490  13.021  10.232  1.00  0.00              
ATOM   1885 1HE  LYS A 116     -14.108  10.764  10.924  1.00  0.00              
ATOM   1886 2HE  LYS A 116     -15.826  11.222  10.949  1.00  0.00              
ATOM   1887 1HZ  LYS A 116     -15.242  10.070   8.924  1.00  0.00              
ATOM   1888 2HZ  LYS A 116     -15.687  11.622   8.584  1.00  0.00              
ATOM   1889 3HZ  LYS A 116     -14.092  11.198   8.561  1.00  0.00              
ATOM   1890  N   LEU A 117     -15.387  16.408  14.215  1.00  0.00              
ATOM   1891  CA  LEU A 117     -16.399  16.656  15.244  1.00  0.00              
ATOM   1892  C   LEU A 117     -17.351  17.789  14.866  1.00  0.00              
ATOM   1893  O   LEU A 117     -18.554  17.696  15.115  1.00  0.00              
ATOM   1894  CB  LEU A 117     -15.716  16.968  16.582  1.00  0.00              
ATOM   1895  CG  LEU A 117     -14.939  15.803  17.206  1.00  0.00              
ATOM   1896  CD1 LEU A 117     -14.130  16.293  18.399  1.00  0.00              
ATOM   1897  CD2 LEU A 117     -15.911  14.710  17.626  1.00  0.00              
ATOM   1898  H   LEU A 117     -14.421  16.614  14.418  1.00  0.00              
ATOM   1899  HA  LEU A 117     -17.036  15.778  15.349  1.00  0.00              
ATOM   1900 1HB  LEU A 117     -15.026  17.743  16.252  1.00  0.00              
ATOM   1901 2HB  LEU A 117     -16.416  17.389  17.304  1.00  0.00              
ATOM   1902  HG  LEU A 117     -14.292  15.393  16.431  1.00  0.00              
ATOM   1903 1HD1 LEU A 117     -13.582  15.459  18.836  1.00  0.00              
ATOM   1904 2HD1 LEU A 117     -13.426  17.058  18.071  1.00  0.00              
ATOM   1905 3HD1 LEU A 117     -14.802  16.716  19.145  1.00  0.00              
ATOM   1906 1HD2 LEU A 117     -15.358  13.882  18.070  1.00  0.00              
ATOM   1907 2HD2 LEU A 117     -16.614  15.110  18.357  1.00  0.00              
ATOM   1908 3HD2 LEU A 117     -16.459  14.354  16.754  1.00  0.00              
ATOM   1909  N   ASN A 118     -16.805  18.850  14.276  1.00  0.00              
ATOM   1910  CA  ASN A 118     -17.593  20.003  13.842  1.00  0.00              
ATOM   1911  C   ASN A 118     -18.592  19.626  12.760  1.00  0.00              
ATOM   1912  O   ASN A 118     -19.698  20.163  12.715  1.00  0.00              
ATOM   1913  CB  ASN A 118     -16.701  21.131  13.357  1.00  0.00              
ATOM   1914  CG  ASN A 118     -15.985  21.855  14.462  1.00  0.00              
ATOM   1915  OD1 ASN A 118     -16.400  21.819  15.627  1.00  0.00              
ATOM   1916  ND2 ASN A 118     -14.958  22.577  14.092  1.00  0.00              
ATOM   1917  H   ASN A 118     -15.806  18.852  14.125  1.00  0.00              
ATOM   1918  HA  ASN A 118     -18.170  20.392  14.682  1.00  0.00              
ATOM   1919 1HB  ASN A 118     -16.014  20.979  12.524  1.00  0.00              
ATOM   1920 2HB  ASN A 118     -17.543  21.739  13.026  1.00  0.00              
ATOM   1921 1HD2 ASN A 118     -14.433  23.086  14.775  1.00  0.00              
ATOM   1922 2HD2 ASN A 118     -14.699  22.620  13.128  1.00  0.00              
ATOM   1923  N   LYS A 119     -18.196  18.690  11.899  1.00  0.00              
ATOM   1924  CA  LYS A 119     -19.058  18.181  10.830  1.00  0.00              
ATOM   1925  C   LYS A 119     -20.016  17.098  11.336  1.00  0.00              
ATOM   1926  O   LYS A 119     -20.831  16.573  10.571  1.00  0.00              
ATOM   1927  CB  LYS A 119     -18.209  17.633   9.681  1.00  0.00              
ATOM   1928  CG  LYS A 119     -17.418  18.690   8.923  1.00  0.00              
ATOM   1929  CD  LYS A 119     -16.603  18.070   7.798  1.00  0.00              
ATOM   1930  CE  LYS A 119     -15.918  19.138   6.956  1.00  0.00              
ATOM   1931  NZ  LYS A 119     -15.088  18.545   5.873  1.00  0.00              
ATOM   1932  H   LYS A 119     -17.260  18.323  11.992  1.00  0.00              
ATOM   1933  HA  LYS A 119     -19.695  18.983  10.454  1.00  0.00              
ATOM   1934 1HB  LYS A 119     -17.522  16.904  10.112  1.00  0.00              
ATOM   1935 2HB  LYS A 119     -18.889  17.128   8.994  1.00  0.00              
ATOM   1936 1HG  LYS A 119     -18.119  19.415   8.508  1.00  0.00              
ATOM   1937 2HG  LYS A 119     -16.749  19.190   9.623  1.00  0.00              
ATOM   1938 1HD  LYS A 119     -15.850  17.414   8.235  1.00  0.00              
ATOM   1939 2HD  LYS A 119     -17.272  17.485   7.166  1.00  0.00              
ATOM   1940 1HE  LYS A 119     -16.688  19.772   6.517  1.00  0.00              
ATOM   1941 2HE  LYS A 119     -15.287  19.736   7.612  1.00  0.00              
ATOM   1942 1HZ  LYS A 119     -14.652  19.284   5.340  1.00  0.00              
ATOM   1943 2HZ  LYS A 119     -14.373  17.957   6.280  1.00  0.00              
ATOM   1944 3HZ  LYS A 119     -15.673  17.990   5.265  1.00  0.00              
ATOM   1945  N   GLN A 120     -19.896  16.763  12.623  1.00  0.00              
ATOM   1946  CA  GLN A 120     -20.704  15.725  13.274  1.00  0.00              
ATOM   1947  C   GLN A 120     -20.617  14.374  12.552  1.00  0.00              
ATOM   1948  O   GLN A 120     -21.628  13.690  12.368  1.00  0.00              
ATOM   1949  CB  GLN A 120     -22.168  16.169  13.350  1.00  0.00              
ATOM   1950  CG  GLN A 120     -22.400  17.406  14.201  1.00  0.00              
ATOM   1951  CD  GLN A 120     -22.139  17.153  15.673  1.00  0.00              
ATOM   1952  OE1 GLN A 120     -22.613  16.166  16.242  1.00  0.00              
ATOM   1953  NE2 GLN A 120     -21.384  18.048  16.301  1.00  0.00              
ATOM   1954  H   GLN A 120     -19.205  17.261  13.166  1.00  0.00              
ATOM   1955  HA  GLN A 120     -20.307  15.523  14.268  1.00  0.00              
ATOM   1956 1HB  GLN A 120     -22.493  16.358  12.327  1.00  0.00              
ATOM   1957 2HB  GLN A 120     -22.730  15.330  13.759  1.00  0.00              
ATOM   1958 1HG  GLN A 120     -21.983  18.381  13.950  1.00  0.00              
ATOM   1959 2HG  GLN A 120     -23.478  17.421  14.038  1.00  0.00              
ATOM   1960 1HE2 GLN A 120     -21.179  17.934  17.275  1.00  0.00              
ATOM   1961 2HE2 GLN A 120     -21.021  18.835  15.804  1.00  0.00              
ATOM   1962  N   GLN A 121     -19.403  13.990  12.163  1.00  0.00              
ATOM   1963  CA  GLN A 121     -19.167  12.686  11.531  1.00  0.00              
ATOM   1964  C   GLN A 121     -18.618  11.613  12.486  1.00  0.00              
ATOM   1965  O   GLN A 121     -18.468  10.448  12.101  1.00  0.00              
ATOM   1966  CB  GLN A 121     -18.196  12.852  10.357  1.00  0.00              
ATOM   1967  CG  GLN A 121     -18.723  13.729   9.234  1.00  0.00              
ATOM   1968  CD  GLN A 121     -17.762  13.806   8.062  1.00  0.00              
ATOM   1969  OE1 GLN A 121     -16.754  13.098   8.020  1.00  0.00              
ATOM   1970  NE2 GLN A 121     -18.069  14.673   7.104  1.00  0.00              
ATOM   1971  H   GLN A 121     -18.623  14.614  12.308  1.00  0.00              
ATOM   1972  HA  GLN A 121     -20.119  12.238  11.251  1.00  0.00              
ATOM   1973 1HB  GLN A 121     -17.282  13.283  10.764  1.00  0.00              
ATOM   1974 2HB  GLN A 121     -17.988  11.853   9.977  1.00  0.00              
ATOM   1975 1HG  GLN A 121     -19.733  13.632   8.834  1.00  0.00              
ATOM   1976 2HG  GLN A 121     -18.647  14.655   9.804  1.00  0.00              
ATOM   1977 1HE2 GLN A 121     -17.473  14.768   6.306  1.00  0.00              
ATOM   1978 2HE2 GLN A 121     -18.897  15.229   7.178  1.00  0.00              
ATOM   1979  N   THR A 122     -18.331  12.021  13.725  1.00  0.00              
ATOM   1980  CA  THR A 122     -17.932  11.099  14.796  1.00  0.00              
ATOM   1981  C   THR A 122     -18.315  11.658  16.169  1.00  0.00              
ATOM   1982  O   THR A 122     -18.649  12.836  16.296  1.00  0.00              
ATOM   1983  CB  THR A 122     -16.418  10.821  14.770  1.00  0.00              
ATOM   1984  OG1 THR A 122     -16.115   9.728  15.649  1.00  0.00              
ATOM   1985  CG2 THR A 122     -15.641  12.051  15.210  1.00  0.00              
ATOM   1986  H   THR A 122     -18.394  13.008  13.924  1.00  0.00              
ATOM   1987  HA  THR A 122     -18.493  10.168  14.710  1.00  0.00              
ATOM   1988  HB  THR A 122     -16.125  10.550  13.755  1.00  0.00              
ATOM   1989  HG1 THR A 122     -15.207   9.806  15.952  1.00  0.00              
ATOM   1990 1HG2 THR A 122     -14.573  11.834  15.185  1.00  0.00              
ATOM   1991 2HG2 THR A 122     -15.860  12.879  14.537  1.00  0.00              
ATOM   1992 3HG2 THR A 122     -15.933  12.321  16.225  1.00  0.00              
ATOM   1993  N   ASP A 123     -18.268  10.805  17.190  1.00  0.00              
ATOM   1994  CA  ASP A 123     -18.600  11.207  18.558  1.00  0.00              
ATOM   1995  C   ASP A 123     -17.363  11.235  19.449  1.00  0.00              
ATOM   1996  O   ASP A 123     -17.246  12.083  20.336  1.00  0.00              
ATOM   1997  CB  ASP A 123     -19.651  10.266  19.152  1.00  0.00              
ATOM   1998  CG  ASP A 123     -20.986  10.272  18.420  1.00  0.00              
ATOM   1999  OD1 ASP A 123     -21.585  11.317  18.326  1.00  0.00              
ATOM   2000  OD2 ASP A 123     -21.320   9.274  17.828  1.00  0.00              
ATOM   2001  H   ASP A 123     -17.994   9.850  17.010  1.00  0.00              
ATOM   2002  HA  ASP A 123     -18.997  12.223  18.558  1.00  0.00              
ATOM   2003 1HB  ASP A 123     -19.301   9.239  19.261  1.00  0.00              
ATOM   2004 2HB  ASP A 123     -19.775  10.715  20.138  1.00  0.00              
ATOM   2005  N   ILE A 124     -16.449  10.293  19.217  1.00  0.00              
ATOM   2006  CA  ILE A 124     -15.153  10.275  19.887  1.00  0.00              
ATOM   2007  C   ILE A 124     -14.050  10.227  18.832  1.00  0.00              
ATOM   2008  O   ILE A 124     -13.939   9.262  18.077  1.00  0.00              
ATOM   2009  CB  ILE A 124     -15.011   9.076  20.842  1.00  0.00              
ATOM   2010  CG1 ILE A 124     -16.101   9.117  21.915  1.00  0.00              
ATOM   2011  CG2 ILE A 124     -13.631   9.066  21.480  1.00  0.00              
ATOM   2012  CD1 ILE A 124     -16.133   7.893  22.801  1.00  0.00              
ATOM   2013  H   ILE A 124     -16.668   9.567  18.549  1.00  0.00              
ATOM   2014  HA  ILE A 124     -14.990  11.203  20.432  1.00  0.00              
ATOM   2015  HB  ILE A 124     -15.159   8.155  20.279  1.00  0.00              
ATOM   2016 1HG1 ILE A 124     -15.923  10.002  22.525  1.00  0.00              
ATOM   2017 2HG1 ILE A 124     -17.059   9.218  21.401  1.00  0.00              
ATOM   2018 1HG2 ILE A 124     -13.548   8.213  22.153  1.00  0.00              
ATOM   2019 2HG2 ILE A 124     -12.871   8.991  20.703  1.00  0.00              
ATOM   2020 3HG2 ILE A 124     -13.484   9.987  22.044  1.00  0.00              
ATOM   2021 1HD1 ILE A 124     -16.931   7.994  23.536  1.00  0.00              
ATOM   2022 2HD1 ILE A 124     -16.313   7.006  22.192  1.00  0.00              
ATOM   2023 3HD1 ILE A 124     -15.179   7.790  23.316  1.00  0.00              
ATOM   2024  N   ALA A 125     -13.255  11.289  18.774  1.00  0.00              
ATOM   2025  CA  ALA A 125     -12.117  11.360  17.875  1.00  0.00              
ATOM   2026  C   ALA A 125     -10.830  11.227  18.679  1.00  0.00              
ATOM   2027  O   ALA A 125     -10.602  11.982  19.628  1.00  0.00              
ATOM   2028  CB  ALA A 125     -12.137  12.658  17.093  1.00  0.00              
ATOM   2029  H   ALA A 125     -13.453  12.072  19.379  1.00  0.00              
ATOM   2030  HA  ALA A 125     -12.176  10.532  17.169  1.00  0.00              
ATOM   2031 1HB  ALA A 125     -11.277  12.692  16.424  1.00  0.00              
ATOM   2032 2HB  ALA A 125     -13.056  12.716  16.507  1.00  0.00              
ATOM   2033 3HB  ALA A 125     -12.093  13.498  17.784  1.00  0.00              
ATOM   2034  N   VAL A 126      -9.999  10.259  18.302  1.00  0.00              
ATOM   2035  CA  VAL A 126      -8.808   9.919  19.071  1.00  0.00              
ATOM   2036  C   VAL A 126      -7.526  10.297  18.333  1.00  0.00              
ATOM   2037  O   VAL A 126      -7.351   9.971  17.157  1.00  0.00              
ATOM   2038  CB  VAL A 126      -8.768   8.416  19.404  1.00  0.00              
ATOM   2039  CG1 VAL A 126      -7.510   8.077  20.189  1.00  0.00              
ATOM   2040  CG2 VAL A 126     -10.009   8.011  20.188  1.00  0.00              
ATOM   2041  H   VAL A 126     -10.202   9.747  17.456  1.00  0.00              
ATOM   2042  HA  VAL A 126      -8.753  10.497  19.995  1.00  0.00              
ATOM   2043  HB  VAL A 126      -8.782   7.846  18.475  1.00  0.00              
ATOM   2044 1HG1 VAL A 126      -7.499   7.010  20.416  1.00  0.00              
ATOM   2045 2HG1 VAL A 126      -6.632   8.330  19.595  1.00  0.00              
ATOM   2046 3HG1 VAL A 126      -7.497   8.645  21.118  1.00  0.00              
ATOM   2047 1HG2 VAL A 126      -9.964   6.946  20.414  1.00  0.00              
ATOM   2048 2HG2 VAL A 126     -10.051   8.579  21.118  1.00  0.00              
ATOM   2049 3HG2 VAL A 126     -10.899   8.219  19.594  1.00  0.00              
ATOM   2050  N   ASN A 127      -6.634  10.983  19.042  1.00  0.00              
ATOM   2051  CA  ASN A 127      -5.298  11.281  18.557  1.00  0.00              
ATOM   2052  C   ASN A 127      -4.291  11.119  19.694  1.00  0.00              
ATOM   2053  O   ASN A 127      -4.062  12.046  20.467  1.00  0.00              
ATOM   2054  CB  ASN A 127      -5.212  12.673  17.957  1.00  0.00              
ATOM   2055  CG  ASN A 127      -3.838  13.038  17.469  1.00  0.00              
ATOM   2056  OD1 ASN A 127      -2.982  12.172  17.255  1.00  0.00              
ATOM   2057  ND2 ASN A 127      -3.597  14.321  17.370  1.00  0.00              
ATOM   2058  H   ASN A 127      -6.908  11.308  19.959  1.00  0.00              
ATOM   2059  HA  ASN A 127      -5.021  10.573  17.775  1.00  0.00              
ATOM   2060 1HB  ASN A 127      -5.952  13.014  17.232  1.00  0.00              
ATOM   2061 2HB  ASN A 127      -5.387  13.164  18.914  1.00  0.00              
ATOM   2062 1HD2 ASN A 127      -2.703  14.637  17.051  1.00  0.00              
ATOM   2063 2HD2 ASN A 127      -4.305  14.982  17.613  1.00  0.00              
ATOM   2064  N   TRP A 128      -3.702   9.932  19.800  1.00  0.00              
ATOM   2065  CA  TRP A 128      -2.696   9.677  20.830  1.00  0.00              
ATOM   2066  C   TRP A 128      -1.380  10.415  20.585  1.00  0.00              
ATOM   2067  O   TRP A 128      -0.545  10.524  21.483  1.00  0.00              
ATOM   2068  CB  TRP A 128      -2.430   8.174  20.933  1.00  0.00              
ATOM   2069  CG  TRP A 128      -3.587   7.397  21.484  1.00  0.00              
ATOM   2070  CD1 TRP A 128      -4.088   6.226  20.999  1.00  0.00              
ATOM   2071  CD2 TRP A 128      -4.386   7.733  22.625  1.00  0.00              
ATOM   2072  NE1 TRP A 128      -5.150   5.812  21.764  1.00  0.00              
ATOM   2073  CE2 TRP A 128      -5.352   6.723  22.771  1.00  0.00              
ATOM   2074  CE3 TRP A 128      -4.376   8.795  23.538  1.00  0.00              
ATOM   2075  CZ2 TRP A 128      -6.297   6.737  23.784  1.00  0.00              
ATOM   2076  CZ3 TRP A 128      -5.324   8.810  24.555  1.00  0.00              
ATOM   2077  CH2 TRP A 128      -6.256   7.811  24.675  1.00  0.00              
ATOM   2078  H   TRP A 128      -3.948   9.192  19.158  1.00  0.00              
ATOM   2079  HA  TRP A 128      -3.033  10.084  21.785  1.00  0.00              
ATOM   2080 1HB  TRP A 128      -2.217   7.760  19.947  1.00  0.00              
ATOM   2081 2HB  TRP A 128      -1.584   7.986  21.595  1.00  0.00              
ATOM   2082  HD1 TRP A 128      -3.600   5.809  20.120  1.00  0.00              
ATOM   2083  HE1 TRP A 128      -5.695   4.975  21.611  1.00  0.00              
ATOM   2084  HE3 TRP A 128      -3.657   9.612  23.490  1.00  0.00              
ATOM   2085  HZ2 TRP A 128      -7.019   5.923  23.843  1.00  0.00              
ATOM   2086  HZ3 TRP A 128      -5.306   9.643  25.259  1.00  0.00              
ATOM   2087  HH2 TRP A 128      -6.981   7.860  25.488  1.00  0.00              
ATOM   2088  N   ALA A 129      -1.201  10.927  19.368  1.00  0.00              
ATOM   2089  CA  ALA A 129       0.040  11.607  19.001  1.00  0.00              
ATOM   2090  C   ALA A 129       0.036  13.054  19.483  1.00  0.00              
ATOM   2091  O   ALA A 129       1.085  13.693  19.532  1.00  0.00              
ATOM   2092  CB  ALA A 129       0.275  11.539  17.499  1.00  0.00              
ATOM   2093  H   ALA A 129      -1.938  10.843  18.683  1.00  0.00              
ATOM   2094  HA  ALA A 129       0.872  11.110  19.500  1.00  0.00              
ATOM   2095 1HB  ALA A 129       1.206  12.053  17.255  1.00  0.00              
ATOM   2096 2HB  ALA A 129       0.345  10.497  17.187  1.00  0.00              
ATOM   2097 3HB  ALA A 129      -0.551  12.020  16.980  1.00  0.00              
ATOM   2098  N   GLY A 130      -1.143  13.551  19.856  1.00  0.00              
ATOM   2099  CA  GLY A 130      -1.302  14.930  20.312  1.00  0.00              
ATOM   2100  C   GLY A 130      -1.187  15.122  21.816  1.00  0.00              
ATOM   2101  O   GLY A 130      -0.665  14.260  22.530  1.00  0.00              
ATOM   2102  H   GLY A 130      -1.953  12.948  19.819  1.00  0.00              
ATOM   2103 1HA  GLY A 130      -0.534  15.549  19.849  1.00  0.00              
ATOM   2104 2HA  GLY A 130      -2.286  15.291  20.016  1.00  0.00              
ATOM   2105  N   GLY A 131      -1.672  16.267  22.292  1.00  0.00              
ATOM   2106  CA  GLY A 131      -1.678  16.583  23.718  1.00  0.00              
ATOM   2107  C   GLY A 131      -0.528  17.457  24.189  1.00  0.00              
ATOM   2108  O   GLY A 131      -0.086  17.336  25.335  1.00  0.00              
ATOM   2109  H   GLY A 131      -2.048  16.938  21.637  1.00  0.00              
ATOM   2110 1HA  GLY A 131      -2.601  17.109  23.961  1.00  0.00              
ATOM   2111 2HA  GLY A 131      -1.630  15.656  24.287  1.00  0.00              
ATOM   2112  N   LEU A 132      -0.049  18.341  23.314  1.00  0.00              
ATOM   2113  CA  LEU A 132       1.093  19.206  23.629  1.00  0.00              
ATOM   2114  C   LEU A 132       0.637  20.445  24.399  1.00  0.00              
ATOM   2115  O   LEU A 132       0.664  21.563  23.877  1.00  0.00              
ATOM   2116  CB  LEU A 132       1.825  19.615  22.345  1.00  0.00              
ATOM   2117  CG  LEU A 132       2.409  18.455  21.529  1.00  0.00              
ATOM   2118  CD1 LEU A 132       3.114  18.991  20.291  1.00  0.00              
ATOM   2119  CD2 LEU A 132       3.373  17.658  22.397  1.00  0.00              
ATOM   2120  H   LEU A 132      -0.486  18.416  22.406  1.00  0.00              
ATOM   2121  HA  LEU A 132       1.772  18.684  24.301  1.00  0.00              
ATOM   2122 1HB  LEU A 132       0.997  20.071  21.806  1.00  0.00              
ATOM   2123 2HB  LEU A 132       2.591  20.367  22.538  1.00  0.00              
ATOM   2124  HG  LEU A 132       1.581  17.799  21.260  1.00  0.00              
ATOM   2125 1HD1 LEU A 132       3.525  18.159  19.717  1.00  0.00              
ATOM   2126 2HD1 LEU A 132       2.402  19.538  19.675  1.00  0.00              
ATOM   2127 3HD1 LEU A 132       3.922  19.657  20.592  1.00  0.00              
ATOM   2128 1HD2 LEU A 132       3.787  16.832  21.815  1.00  0.00              
ATOM   2129 2HD2 LEU A 132       4.181  18.307  22.734  1.00  0.00              
ATOM   2130 3HD2 LEU A 132       2.841  17.261  23.261  1.00  0.00              
ATOM   2131  N   HIS A 133       0.244  20.235  25.653  1.00  0.00              
ATOM   2132  CA  HIS A 133      -0.372  21.289  26.467  1.00  0.00              
ATOM   2133  C   HIS A 133       0.556  22.341  27.090  1.00  0.00              
ATOM   2134  O   HIS A 133       0.101  23.161  27.883  1.00  0.00              
ATOM   2135  CB  HIS A 133      -1.183  20.633  27.590  1.00  0.00              
ATOM   2136  CG  HIS A 133      -0.382  19.705  28.448  1.00  0.00              
ATOM   2137  ND1 HIS A 133       0.226  18.571  27.952  1.00  0.00              
ATOM   2138  CD2 HIS A 133      -0.091  19.742  29.768  1.00  0.00              
ATOM   2139  CE1 HIS A 133       0.859  17.951  28.931  1.00  0.00              
ATOM   2140  NE2 HIS A 133       0.682  18.641  30.043  1.00  0.00              
ATOM   2141  H   HIS A 133       0.377  19.317  26.054  1.00  0.00              
ATOM   2142  HA  HIS A 133      -0.980  21.932  25.831  1.00  0.00              
ATOM   2143 1HB  HIS A 133      -1.592  21.395  28.253  1.00  0.00              
ATOM   2144 2HB  HIS A 133      -1.999  20.044  27.169  1.00  0.00              
ATOM   2145  HD2 HIS A 133      -0.350  20.441  30.564  1.00  0.00              
ATOM   2146  HE1 HIS A 133       1.407  17.028  28.741  1.00  0.00              
ATOM   2147  HE2 HIS A 133       1.051  18.405  30.953  1.00  0.00              
ATOM   2148  N   HIS A 134       1.840  22.331  26.734  1.00  0.00              
ATOM   2149  CA  HIS A 134       2.781  23.313  27.279  1.00  0.00              
ATOM   2150  C   HIS A 134       3.397  24.240  26.223  1.00  0.00              
ATOM   2151  O   HIS A 134       4.105  25.192  26.559  1.00  0.00              
ATOM   2152  CB  HIS A 134       3.902  22.594  28.037  1.00  0.00              
ATOM   2153  CG  HIS A 134       3.447  21.940  29.304  1.00  0.00              
ATOM   2154  ND1 HIS A 134       3.220  22.647  30.465  1.00  0.00              
ATOM   2155  CD2 HIS A 134       3.176  20.645  29.592  1.00  0.00              
ATOM   2156  CE1 HIS A 134       2.829  21.814  31.415  1.00  0.00              
ATOM   2157  NE2 HIS A 134       2.795  20.595  30.910  1.00  0.00              
ATOM   2158  H   HIS A 134       2.176  21.637  26.081  1.00  0.00              
ATOM   2159  HA  HIS A 134       2.253  24.000  27.942  1.00  0.00              
ATOM   2160 1HB  HIS A 134       4.331  21.807  27.417  1.00  0.00              
ATOM   2161 2HB  HIS A 134       4.681  23.302  28.314  1.00  0.00              
ATOM   2162  HD1 HIS A 134       3.257  23.641  30.570  1.00  0.00              
ATOM   2163  HD2 HIS A 134       3.212  19.730  28.998  1.00  0.00              
ATOM   2164  HE1 HIS A 134       2.598  22.181  32.415  1.00  0.00              
ATOM   2165  N   ALA A 135       3.116  23.968  24.952  1.00  0.00              
ATOM   2166  CA  ALA A 135       3.514  24.858  23.867  1.00  0.00              
ATOM   2167  C   ALA A 135       2.735  26.160  23.912  1.00  0.00              
ATOM   2168  O   ALA A 135       1.507  26.159  24.032  1.00  0.00              
ATOM   2169  CB  ALA A 135       3.325  24.175  22.523  1.00  0.00              
ATOM   2170  H   ALA A 135       2.614  23.118  24.733  1.00  0.00              
ATOM   2171  HA  ALA A 135       4.566  25.111  23.992  1.00  0.00              
ATOM   2172 1HB  ALA A 135       3.625  24.854  21.724  1.00  0.00              
ATOM   2173 2HB  ALA A 135       3.941  23.274  22.483  1.00  0.00              
ATOM   2174 3HB  ALA A 135       2.278  23.905  22.395  1.00  0.00              
ATOM   2175  N   LYS A 136       3.468  27.268  23.824  1.00  0.00              
ATOM   2176  CA  LYS A 136       2.903  28.608  23.976  1.00  0.00              
ATOM   2177  C   LYS A 136       3.266  29.461  22.765  1.00  0.00              
ATOM   2178  O   LYS A 136       4.220  29.153  22.041  1.00  0.00              
ATOM   2179  CB  LYS A 136       3.401  29.269  25.264  1.00  0.00              
ATOM   2180  CG  LYS A 136       2.965  28.565  26.541  1.00  0.00              
ATOM   2181  CD  LYS A 136       3.695  29.120  27.755  1.00  0.00              
ATOM   2182  CE  LYS A 136       3.431  28.276  28.994  1.00  0.00              
ATOM   2183  NZ  LYS A 136       3.778  29.002  30.246  1.00  0.00              
ATOM   2184  H   LYS A 136       4.456  27.169  23.643  1.00  0.00              
ATOM   2185  HA  LYS A 136       1.817  28.546  24.034  1.00  0.00              
ATOM   2186 1HB  LYS A 136       4.491  29.287  25.212  1.00  0.00              
ATOM   2187 2HB  LYS A 136       3.023  30.291  25.266  1.00  0.00              
ATOM   2188 1HG  LYS A 136       1.891  28.708  26.666  1.00  0.00              
ATOM   2189 2HG  LYS A 136       3.180  27.502  26.442  1.00  0.00              
ATOM   2190 1HD  LYS A 136       4.766  29.130  27.542  1.00  0.00              
ATOM   2191 2HD  LYS A 136       3.354  30.139  27.931  1.00  0.00              
ATOM   2192 1HE  LYS A 136       2.375  28.013  29.009  1.00  0.00              
ATOM   2193 2HE  LYS A 136       4.031  27.368  28.924  1.00  0.00              
ATOM   2194 1HZ  LYS A 136       3.590  28.408  31.042  1.00  0.00              
ATOM   2195 2HZ  LYS A 136       4.759  29.245  30.232  1.00  0.00              
ATOM   2196 3HZ  LYS A 136       3.223  29.842  30.312  1.00  0.00              
ATOM   2197  N   LYS A 137       2.507  30.537  22.561  1.00  0.00              
ATOM   2198  CA  LYS A 137       2.572  31.357  21.344  1.00  0.00              
ATOM   2199  C   LYS A 137       3.998  31.606  20.833  1.00  0.00              
ATOM   2200  O   LYS A 137       4.265  31.475  19.636  1.00  0.00              
ATOM   2201  CB  LYS A 137       1.880  32.699  21.588  1.00  0.00              
ATOM   2202  CG  LYS A 137       1.897  33.642  20.393  1.00  0.00              
ATOM   2203  CD  LYS A 137       1.089  34.902  20.670  1.00  0.00              
ATOM   2204  CE  LYS A 137       1.157  35.872  19.500  1.00  0.00              
ATOM   2205  NZ  LYS A 137       0.367  37.107  19.755  1.00  0.00              
ATOM   2206  H   LYS A 137       1.855  30.791  23.289  1.00  0.00              
ATOM   2207  HA  LYS A 137       2.089  30.831  20.519  1.00  0.00              
ATOM   2208 1HB  LYS A 137       0.847  32.480  21.863  1.00  0.00              
ATOM   2209 2HB  LYS A 137       2.386  33.171  22.430  1.00  0.00              
ATOM   2210 1HG  LYS A 137       2.932  33.912  20.179  1.00  0.00              
ATOM   2211 2HG  LYS A 137       1.474  33.120  19.534  1.00  0.00              
ATOM   2212 1HD  LYS A 137       0.051  34.615  20.846  1.00  0.00              
ATOM   2213 2HD  LYS A 137       1.489  35.380  21.563  1.00  0.00              
ATOM   2214 1HE  LYS A 137       2.201  36.137  19.338  1.00  0.00              
ATOM   2215 2HE  LYS A 137       0.768  35.369  18.616  1.00  0.00              
ATOM   2216 1HZ  LYS A 137       0.438  37.722  18.959  1.00  0.00              
ATOM   2217 2HZ  LYS A 137      -0.602  36.862  19.906  1.00  0.00              
ATOM   2218 3HZ  LYS A 137       0.727  37.573  20.576  1.00  0.00              
ATOM   2219  N   SER A 138       4.907  31.943  21.744  1.00  0.00              
ATOM   2220  CA  SER A 138       6.271  32.308  21.369  1.00  0.00              
ATOM   2221  C   SER A 138       7.346  31.578  22.163  1.00  0.00              
ATOM   2222  O   SER A 138       8.476  32.053  22.244  1.00  0.00              
ATOM   2223  CB  SER A 138       6.453  33.805  21.524  1.00  0.00              
ATOM   2224  OG  SER A 138       6.204  34.233  22.835  1.00  0.00              
ATOM   2225  H   SER A 138       4.647  31.948  22.721  1.00  0.00              
ATOM   2226  HA  SER A 138       6.485  32.156  20.311  1.00  0.00              
ATOM   2227 1HB  SER A 138       7.478  34.061  21.256  1.00  0.00              
ATOM   2228 2HB  SER A 138       5.766  34.312  20.849  1.00  0.00              
ATOM   2229  HG  SER A 138       6.330  35.184  22.891  1.00  0.00              
ATOM   2230  N   GLU A 139       6.999  30.433  22.746  1.00  0.00              
ATOM   2231  CA  GLU A 139       7.977  29.626  23.488  1.00  0.00              
ATOM   2232  C   GLU A 139       7.588  28.157  23.669  1.00  0.00              
ATOM   2233  O   GLU A 139       6.411  27.821  23.817  1.00  0.00              
ATOM   2234  CB  GLU A 139       8.222  30.254  24.861  1.00  0.00              
ATOM   2235  CG  GLU A 139       7.011  30.240  25.783  1.00  0.00              
ATOM   2236  CD  GLU A 139       7.333  30.856  27.117  1.00  0.00              
ATOM   2237  OE1 GLU A 139       7.752  31.988  27.141  1.00  0.00              
ATOM   2238  OE2 GLU A 139       7.056  30.236  28.117  1.00  0.00              
ATOM   2239  H   GLU A 139       6.044  30.110  22.680  1.00  0.00              
ATOM   2240  HA  GLU A 139       8.896  29.533  22.907  1.00  0.00              
ATOM   2241 1HB  GLU A 139       9.037  29.698  25.325  1.00  0.00              
ATOM   2242 2HB  GLU A 139       8.535  31.284  24.689  1.00  0.00              
ATOM   2243 1HG  GLU A 139       6.137  30.733  25.357  1.00  0.00              
ATOM   2244 2HG  GLU A 139       6.801  29.180  25.914  1.00  0.00              
ATOM   2245  N   ALA A 140       8.600  27.295  23.639  1.00  0.00              
ATOM   2246  CA  ALA A 140       8.418  25.869  23.843  1.00  0.00              
ATOM   2247  C   ALA A 140       8.523  25.542  25.325  1.00  0.00              
ATOM   2248  O   ALA A 140       9.031  26.345  26.111  1.00  0.00              
ATOM   2249  CB  ALA A 140       9.437  25.079  23.037  1.00  0.00              
ATOM   2250  H   ALA A 140       9.528  27.654  23.469  1.00  0.00              
ATOM   2251  HA  ALA A 140       7.427  25.587  23.485  1.00  0.00              
ATOM   2252 1HB  ALA A 140       9.288  24.013  23.213  1.00  0.00              
ATOM   2253 2HB  ALA A 140       9.309  25.294  21.977  1.00  0.00              
ATOM   2254 3HB  ALA A 140      10.442  25.360  23.346  1.00  0.00              
ATOM   2255  N   SER A 141       8.035  24.363  25.701  1.00  0.00              
ATOM   2256  CA  SER A 141       8.095  23.904  27.085  1.00  0.00              
ATOM   2257  C   SER A 141       7.631  22.458  27.193  1.00  0.00              
ATOM   2258  O   SER A 141       6.715  22.044  26.483  1.00  0.00              
ATOM   2259  CB  SER A 141       7.254  24.799  27.974  1.00  0.00              
ATOM   2260  OG  SER A 141       7.172  24.312  29.285  1.00  0.00              
ATOM   2261  H   SER A 141       7.608  23.770  25.003  1.00  0.00              
ATOM   2262  HA  SER A 141       9.080  24.020  27.537  1.00  0.00              
ATOM   2263 1HB  SER A 141       7.703  25.792  27.992  1.00  0.00              
ATOM   2264 2HB  SER A 141       6.250  24.863  27.555  1.00  0.00              
ATOM   2265  HG  SER A 141       7.002  25.041  29.887  1.00  0.00              
ATOM   2266  N   GLY A 142       8.282  21.701  28.074  1.00  0.00              
ATOM   2267  CA  GLY A 142       7.923  20.307  28.360  1.00  0.00              
ATOM   2268  C   GLY A 142       7.949  19.366  27.170  1.00  0.00              
ATOM   2269  O   GLY A 142       7.088  18.493  27.034  1.00  0.00              
ATOM   2270  H   GLY A 142       9.061  22.118  28.563  1.00  0.00              
ATOM   2271 1HA  GLY A 142       8.619  19.902  29.096  1.00  0.00              
ATOM   2272 2HA  GLY A 142       6.911  20.275  28.765  1.00  0.00              
ATOM   2273  N   PHE A 143       8.940  19.560  26.305  1.00  0.00              
ATOM   2274  CA  PHE A 143       9.088  18.835  25.032  1.00  0.00              
ATOM   2275  C   PHE A 143       7.998  19.134  23.987  1.00  0.00              
ATOM   2276  O   PHE A 143       7.923  18.457  22.959  1.00  0.00              
ATOM   2277  CB  PHE A 143       9.123  17.331  25.304  1.00  0.00              
ATOM   2278  CG  PHE A 143      10.193  16.915  26.275  1.00  0.00              
ATOM   2279  CD1 PHE A 143       9.877  16.628  27.596  1.00  0.00              
ATOM   2280  CD2 PHE A 143      11.514  16.813  25.872  1.00  0.00              
ATOM   2281  CE1 PHE A 143      10.858  16.247  28.489  1.00  0.00              
ATOM   2282  CE2 PHE A 143      12.498  16.431  26.763  1.00  0.00              
ATOM   2283  CZ  PHE A 143      12.170  16.148  28.072  1.00  0.00              
ATOM   2284  H   PHE A 143       9.628  20.255  26.557  1.00  0.00              
ATOM   2285  HA  PHE A 143       9.980  19.184  24.509  1.00  0.00              
ATOM   2286 1HB  PHE A 143       8.174  17.004  25.726  1.00  0.00              
ATOM   2287 2HB  PHE A 143       9.315  16.787  24.380  1.00  0.00              
ATOM   2288  HD1 PHE A 143       8.840  16.706  27.924  1.00  0.00              
ATOM   2289  HD2 PHE A 143      11.774  17.037  24.836  1.00  0.00              
ATOM   2290  HE1 PHE A 143      10.597  16.024  29.522  1.00  0.00              
ATOM   2291  HE2 PHE A 143      13.533  16.354  26.432  1.00  0.00              
ATOM   2292  HZ  PHE A 143      12.946  15.848  28.777  1.00  0.00              
ATOM   2293  N   CYS A 144       7.170  20.145  24.239  1.00  0.00              
ATOM   2294  CA  CYS A 144       6.117  20.515  23.296  1.00  0.00              
ATOM   2295  C   CYS A 144       6.524  21.737  22.490  1.00  0.00              
ATOM   2296  O   CYS A 144       7.112  22.675  23.034  1.00  0.00              
ATOM   2297  CB  CYS A 144       4.936  20.841  24.212  1.00  0.00              
ATOM   2298  SG  CYS A 144       4.406  19.471  25.266  1.00  0.00              
ATOM   2299  H   CYS A 144       7.268  20.668  25.097  1.00  0.00              
ATOM   2300  HA  CYS A 144       5.871  19.724  22.588  1.00  0.00              
ATOM   2301 1HB  CYS A 144       5.195  21.659  24.885  1.00  0.00              
ATOM   2302 2HB  CYS A 144       4.065  21.120  23.617  1.00  0.00              
ATOM   2303  HG  CYS A 144       3.432  20.139  25.881  1.00  0.00              
ATOM   2304  N   TYR A 145       6.202  21.728  21.199  1.00  0.00              
ATOM   2305  CA  TYR A 145       6.574  22.814  20.294  1.00  0.00              
ATOM   2306  C   TYR A 145       5.348  23.561  19.789  1.00  0.00              
ATOM   2307  O   TYR A 145       5.306  24.790  19.817  1.00  0.00              
ATOM   2308  CB  TYR A 145       7.379  22.272  19.110  1.00  0.00              
ATOM   2309  CG  TYR A 145       8.565  21.423  19.513  1.00  0.00              
ATOM   2310  CD1 TYR A 145       8.494  20.038  19.483  1.00  0.00              
ATOM   2311  CD2 TYR A 145       9.755  22.010  19.920  1.00  0.00              
ATOM   2312  CE1 TYR A 145       9.573  19.260  19.850  1.00  0.00              
ATOM   2313  CE2 TYR A 145      10.840  21.240  20.288  1.00  0.00              
ATOM   2314  CZ  TYR A 145      10.746  19.864  20.251  1.00  0.00              
ATOM   2315  OH  TYR A 145      11.825  19.092  20.615  1.00  0.00              
ATOM   2316  H   TYR A 145       5.683  20.941  20.836  1.00  0.00              
ATOM   2317  HA  TYR A 145       7.176  23.550  20.827  1.00  0.00              
ATOM   2318 1HB  TYR A 145       6.697  21.678  18.500  1.00  0.00              
ATOM   2319 2HB  TYR A 145       7.725  23.130  18.536  1.00  0.00              
ATOM   2320  HD1 TYR A 145       7.564  19.567  19.162  1.00  0.00              
ATOM   2321  HD2 TYR A 145       9.823  23.098  19.948  1.00  0.00              
ATOM   2322  HE1 TYR A 145       9.504  18.172  19.822  1.00  0.00              
ATOM   2323  HE2 TYR A 145      11.766  21.720  20.607  1.00  0.00              
ATOM   2324  HH  TYR A 145      12.643  19.592  20.669  1.00  0.00              
ATOM   2325  N   VAL A 146       4.356  22.812  19.319  1.00  0.00              
ATOM   2326  CA  VAL A 146       3.154  23.397  18.735  1.00  0.00              
ATOM   2327  C   VAL A 146       1.943  22.934  19.532  1.00  0.00              
ATOM   2328  O   VAL A 146       1.699  21.730  19.669  1.00  0.00              
ATOM   2329  CB  VAL A 146       2.978  23.010  17.254  1.00  0.00              
ATOM   2330  CG1 VAL A 146       1.689  23.599  16.699  1.00  0.00              
ATOM   2331  CG2 VAL A 146       4.172  23.478  16.436  1.00  0.00              
ATOM   2332  H   VAL A 146       4.438  21.807  19.369  1.00  0.00              
ATOM   2333  HA  VAL A 146       3.166  24.485  18.810  1.00  0.00              
ATOM   2334  HB  VAL A 146       2.945  21.923  17.174  1.00  0.00              
ATOM   2335 1HG1 VAL A 146       1.581  23.315  15.652  1.00  0.00              
ATOM   2336 2HG1 VAL A 146       0.841  23.219  17.268  1.00  0.00              
ATOM   2337 3HG1 VAL A 146       1.723  24.685  16.777  1.00  0.00              
ATOM   2338 1HG2 VAL A 146       4.032  23.194  15.393  1.00  0.00              
ATOM   2339 2HG2 VAL A 146       4.260  24.562  16.509  1.00  0.00              
ATOM   2340 3HG2 VAL A 146       5.080  23.012  16.818  1.00  0.00              
ATOM   2341  N   ASN A 147       1.143  23.870  20.026  1.00  0.00              
ATOM   2342  CA  ASN A 147       0.052  23.510  20.909  1.00  0.00              
ATOM   2343  C   ASN A 147      -1.165  23.101  20.094  1.00  0.00              
ATOM   2344  O   ASN A 147      -1.953  23.946  19.656  1.00  0.00              
ATOM   2345  CB  ASN A 147      -0.296  24.640  21.860  1.00  0.00              
ATOM   2346  CG  ASN A 147      -1.238  24.237  22.960  1.00  0.00              
ATOM   2347  OD1 ASN A 147      -2.177  23.460  22.748  1.00  0.00              
ATOM   2348  ND2 ASN A 147      -1.045  24.823  24.114  1.00  0.00              
ATOM   2349  H   ASN A 147       1.315  24.846  19.829  1.00  0.00              
ATOM   2350  HA  ASN A 147       0.333  22.641  21.507  1.00  0.00              
ATOM   2351 1HB  ASN A 147       0.483  25.282  22.273  1.00  0.00              
ATOM   2352 2HB  ASN A 147      -0.856  25.190  21.102  1.00  0.00              
ATOM   2353 1HD2 ASN A 147      -1.634  24.601  24.892  1.00  0.00              
ATOM   2354 2HD2 ASN A 147      -0.308  25.490  24.218  1.00  0.00              
ATOM   2355  N   ASP A 148      -1.291  21.791  19.887  1.00  0.00              
ATOM   2356  CA  ASP A 148      -2.348  21.213  19.052  1.00  0.00              
ATOM   2357  C   ASP A 148      -3.718  21.307  19.722  1.00  0.00              
ATOM   2358  O   ASP A 148      -4.753  21.279  19.051  1.00  0.00              
ATOM   2359  CB  ASP A 148      -2.028  19.752  18.725  1.00  0.00              
ATOM   2360  CG  ASP A 148      -1.839  18.861  19.946  1.00  0.00              
ATOM   2361  OD1 ASP A 148      -0.938  19.116  20.709  1.00  0.00              
ATOM   2362  OD2 ASP A 148      -2.685  18.035  20.189  1.00  0.00              
ATOM   2363  H   ASP A 148      -0.624  21.178  20.330  1.00  0.00              
ATOM   2364  HA  ASP A 148      -2.435  21.777  18.123  1.00  0.00              
ATOM   2365 1HB  ASP A 148      -2.747  19.291  18.048  1.00  0.00              
ATOM   2366 2HB  ASP A 148      -1.072  19.875  18.215  1.00  0.00              
ATOM   2367  N   ILE A 149      -3.698  21.435  21.047  1.00  0.00              
ATOM   2368  CA  ILE A 149      -4.903  21.532  21.860  1.00  0.00              
ATOM   2369  C   ILE A 149      -5.618  22.864  21.649  1.00  0.00              
ATOM   2370  O   ILE A 149      -6.813  22.891  21.349  1.00  0.00              
ATOM   2371  CB  ILE A 149      -4.584  21.365  23.357  1.00  0.00              
ATOM   2372  CG1 ILE A 149      -4.098  19.941  23.642  1.00  0.00              
ATOM   2373  CG2 ILE A 149      -5.805  21.694  24.201  1.00  0.00              
ATOM   2374  CD1 ILE A 149      -3.491  19.768  25.015  1.00  0.00              
ATOM   2375  H   ILE A 149      -2.795  21.464  21.499  1.00  0.00              
ATOM   2376  HA  ILE A 149      -5.638  20.794  21.545  1.00  0.00              
ATOM   2377  HB  ILE A 149      -3.766  22.034  23.623  1.00  0.00              
ATOM   2378 1HG1 ILE A 149      -4.957  19.279  23.539  1.00  0.00              
ATOM   2379 2HG1 ILE A 149      -3.357  19.693  22.883  1.00  0.00              
ATOM   2380 1HG2 ILE A 149      -5.563  21.569  25.256  1.00  0.00              
ATOM   2381 2HG2 ILE A 149      -6.108  22.725  24.018  1.00  0.00              
ATOM   2382 3HG2 ILE A 149      -6.623  21.024  23.935  1.00  0.00              
ATOM   2383 1HD1 ILE A 149      -3.170  18.734  25.144  1.00  0.00              
ATOM   2384 2HD1 ILE A 149      -2.629  20.428  25.119  1.00  0.00              
ATOM   2385 3HD1 ILE A 149      -4.231  20.014  25.776  1.00  0.00              
ATOM   2386  N   VAL A 150      -4.877  23.962  21.804  1.00  0.00              
ATOM   2387  CA  VAL A 150      -5.412  25.307  21.604  1.00  0.00              
ATOM   2388  C   VAL A 150      -5.920  25.478  20.173  1.00  0.00              
ATOM   2389  O   VAL A 150      -6.998  26.030  19.944  1.00  0.00              
ATOM   2390  CB  VAL A 150      -4.356  26.389  21.900  1.00  0.00              
ATOM   2391  CG1 VAL A 150      -4.851  27.755  21.448  1.00  0.00              
ATOM   2392  CG2 VAL A 150      -4.018  26.411  23.384  1.00  0.00              
ATOM   2393  H   VAL A 150      -3.908  23.852  22.073  1.00  0.00              
ATOM   2394  HA  VAL A 150      -6.292  25.481  22.225  1.00  0.00              
ATOM   2395  HB  VAL A 150      -3.437  26.141  21.370  1.00  0.00              
ATOM   2396 1HG1 VAL A 150      -4.093  28.507  21.665  1.00  0.00              
ATOM   2397 2HG1 VAL A 150      -5.044  27.734  20.376  1.00  0.00              
ATOM   2398 3HG1 VAL A 150      -5.770  28.003  21.980  1.00  0.00              
ATOM   2399 1HG2 VAL A 150      -3.271  27.180  23.575  1.00  0.00              
ATOM   2400 2HG2 VAL A 150      -4.919  26.628  23.958  1.00  0.00              
ATOM   2401 3HG2 VAL A 150      -3.623  25.440  23.681  1.00  0.00              
ATOM   2402  N   LEU A 151      -5.134  24.976  19.223  1.00  0.00              
ATOM   2403  CA  LEU A 151      -5.447  25.079  17.802  1.00  0.00              
ATOM   2404  C   LEU A 151      -6.709  24.299  17.473  1.00  0.00              
ATOM   2405  O   LEU A 151      -7.581  24.790  16.756  1.00  0.00              
ATOM   2406  CB  LEU A 151      -4.270  24.576  16.957  1.00  0.00              
ATOM   2407  CG  LEU A 151      -3.013  25.451  17.001  1.00  0.00              
ATOM   2408  CD1 LEU A 151      -1.863  24.753  16.287  1.00  0.00              
ATOM   2409  CD2 LEU A 151      -3.308  26.799  16.358  1.00  0.00              
ATOM   2410  H   LEU A 151      -4.288  24.505  19.507  1.00  0.00              
ATOM   2411  HA  LEU A 151      -5.649  26.119  17.547  1.00  0.00              
ATOM   2412 1HB  LEU A 151      -4.084  23.628  17.460  1.00  0.00              
ATOM   2413 2HB  LEU A 151      -4.566  24.386  15.925  1.00  0.00              
ATOM   2414  HG  LEU A 151      -2.778  25.627  18.051  1.00  0.00              
ATOM   2415 1HD1 LEU A 151      -0.974  25.383  16.324  1.00  0.00              
ATOM   2416 2HD1 LEU A 151      -1.655  23.802  16.778  1.00  0.00              
ATOM   2417 3HD1 LEU A 151      -2.137  24.573  15.248  1.00  0.00              
ATOM   2418 1HD2 LEU A 151      -2.413  27.421  16.392  1.00  0.00              
ATOM   2419 2HD2 LEU A 151      -3.608  26.650  15.321  1.00  0.00              
ATOM   2420 3HD2 LEU A 151      -4.113  27.294  16.902  1.00  0.00              
ATOM   2421  N   ALA A 152      -6.804  23.089  18.025  1.00  0.00              
ATOM   2422  CA  ALA A 152      -7.978  22.239  17.843  1.00  0.00              
ATOM   2423  C   ALA A 152      -9.222  22.888  18.439  1.00  0.00              
ATOM   2424  O   ALA A 152     -10.295  22.865  17.829  1.00  0.00              
ATOM   2425  CB  ALA A 152      -7.743  20.866  18.451  1.00  0.00              
ATOM   2426  H   ALA A 152      -6.036  22.753  18.587  1.00  0.00              
ATOM   2427  HA  ALA A 152      -8.160  22.117  16.775  1.00  0.00              
ATOM   2428 1HB  ALA A 152      -8.630  20.248  18.306  1.00  0.00              
ATOM   2429 2HB  ALA A 152      -6.888  20.395  17.968  1.00  0.00              
ATOM   2430 3HB  ALA A 152      -7.546  20.970  19.518  1.00  0.00              
ATOM   2431  N   ILE A 153      -9.070  23.483  19.619  1.00  0.00              
ATOM   2432  CA  ILE A 153     -10.170  24.187  20.276  1.00  0.00              
ATOM   2433  C   ILE A 153     -10.616  25.418  19.475  1.00  0.00              
ATOM   2434  O   ILE A 153     -11.819  25.663  19.331  1.00  0.00              
ATOM   2435  CB  ILE A 153      -9.780  24.627  21.699  1.00  0.00              
ATOM   2436  CG1 ILE A 153      -9.623  23.408  22.612  1.00  0.00              
ATOM   2437  CG2 ILE A 153     -10.817  25.587  22.262  1.00  0.00              
ATOM   2438  CD1 ILE A 153      -8.979  23.720  23.943  1.00  0.00              
ATOM   2439  H   ILE A 153      -8.169  23.448  20.073  1.00  0.00              
ATOM   2440  HA  ILE A 153     -11.076  23.584  20.260  1.00  0.00              
ATOM   2441  HB  ILE A 153      -8.809  25.121  21.665  1.00  0.00              
ATOM   2442 1HG1 ILE A 153     -10.618  22.996  22.777  1.00  0.00              
ATOM   2443 2HG1 ILE A 153      -9.014  22.679  22.076  1.00  0.00              
ATOM   2444 1HG2 ILE A 153     -10.526  25.888  23.269  1.00  0.00              
ATOM   2445 2HG2 ILE A 153     -10.881  26.468  21.625  1.00  0.00              
ATOM   2446 3HG2 ILE A 153     -11.789  25.093  22.298  1.00  0.00              
ATOM   2447 1HD1 ILE A 153      -8.901  22.807  24.533  1.00  0.00              
ATOM   2448 2HD1 ILE A 153      -7.982  24.130  23.779  1.00  0.00              
ATOM   2449 3HD1 ILE A 153      -9.587  24.446  24.480  1.00  0.00              
ATOM   2450  N   LEU A 154      -9.647  26.164  18.937  1.00  0.00              
ATOM   2451  CA  LEU A 154      -9.929  27.314  18.065  1.00  0.00              
ATOM   2452  C   LEU A 154     -10.747  26.926  16.835  1.00  0.00              
ATOM   2453  O   LEU A 154     -11.589  27.697  16.369  1.00  0.00              
ATOM   2454  CB  LEU A 154      -8.617  27.979  17.632  1.00  0.00              
ATOM   2455  CG  LEU A 154      -7.891  28.767  18.729  1.00  0.00              
ATOM   2456  CD1 LEU A 154      -6.512  29.191  18.242  1.00  0.00              
ATOM   2457  CD2 LEU A 154      -8.722  29.982  19.117  1.00  0.00              
ATOM   2458  H   LEU A 154      -8.688  25.923  19.140  1.00  0.00              
ATOM   2459  HA  LEU A 154     -10.550  28.033  18.600  1.00  0.00              
ATOM   2460 1HB  LEU A 154      -8.046  27.090  17.371  1.00  0.00              
ATOM   2461 2HB  LEU A 154      -8.751  28.597  16.745  1.00  0.00              
ATOM   2462  HG  LEU A 154      -7.821  28.118  19.603  1.00  0.00              
ATOM   2463 1HD1 LEU A 154      -6.004  29.750  19.028  1.00  0.00              
ATOM   2464 2HD1 LEU A 154      -5.927  28.305  17.993  1.00  0.00              
ATOM   2465 3HD1 LEU A 154      -6.614  29.820  17.359  1.00  0.00              
ATOM   2466 1HD2 LEU A 154      -8.205  30.542  19.898  1.00  0.00              
ATOM   2467 2HD2 LEU A 154      -8.863  30.621  18.245  1.00  0.00              
ATOM   2468 3HD2 LEU A 154      -9.693  29.656  19.488  1.00  0.00              
ATOM   2469  N   GLU A 155     -10.494  25.726  16.320  1.00  0.00              
ATOM   2470  CA  GLU A 155     -11.305  25.149  15.255  1.00  0.00              
ATOM   2471  C   GLU A 155     -12.690  24.744  15.744  1.00  0.00              
ATOM   2472  O   GLU A 155     -13.675  24.925  15.034  1.00  0.00              
ATOM   2473  CB  GLU A 155     -10.593  23.938  14.648  1.00  0.00              
ATOM   2474  CG  GLU A 155      -9.321  24.275  13.881  1.00  0.00              
ATOM   2475  CD  GLU A 155      -9.598  25.243  12.763  1.00  0.00              
ATOM   2476  OE1 GLU A 155     -10.482  24.983  11.983  1.00  0.00              
ATOM   2477  OE2 GLU A 155      -9.003  26.294  12.753  1.00  0.00              
ATOM   2478  H   GLU A 155      -9.709  25.200  16.683  1.00  0.00              
ATOM   2479  HA  GLU A 155     -11.481  25.893  14.480  1.00  0.00              
ATOM   2480 1HB  GLU A 155     -10.352  23.263  15.469  1.00  0.00              
ATOM   2481 2HB  GLU A 155     -11.304  23.454  13.977  1.00  0.00              
ATOM   2482 1HG  GLU A 155      -8.526  24.669  14.513  1.00  0.00              
ATOM   2483 2HG  GLU A 155      -9.013  23.318  13.463  1.00  0.00              
ATOM   2484  N   LEU A 156     -12.757  24.195  16.953  1.00  0.00              
ATOM   2485  CA  LEU A 156     -14.035  23.802  17.547  1.00  0.00              
ATOM   2486  C   LEU A 156     -14.936  25.007  17.807  1.00  0.00              
ATOM   2487  O   LEU A 156     -16.165  24.898  17.751  1.00  0.00              
ATOM   2488  CB  LEU A 156     -13.793  23.033  18.852  1.00  0.00              
ATOM   2489  CG  LEU A 156     -13.196  21.629  18.680  1.00  0.00              
ATOM   2490  CD1 LEU A 156     -12.814  21.055  20.037  1.00  0.00              
ATOM   2491  CD2 LEU A 156     -14.203  20.731  17.978  1.00  0.00              
ATOM   2492  H   LEU A 156     -11.905  24.044  17.475  1.00  0.00              
ATOM   2493  HA  LEU A 156     -14.585  23.178  16.848  1.00  0.00              
ATOM   2494 1HB  LEU A 156     -13.063  23.694  19.316  1.00  0.00              
ATOM   2495 2HB  LEU A 156     -14.690  22.991  19.468  1.00  0.00              
ATOM   2496  HG  LEU A 156     -12.325  21.725  18.031  1.00  0.00              
ATOM   2497 1HD1 LEU A 156     -12.390  20.059  19.905  1.00  0.00              
ATOM   2498 2HD1 LEU A 156     -12.075  21.702  20.511  1.00  0.00              
ATOM   2499 3HD1 LEU A 156     -13.700  20.991  20.668  1.00  0.00              
ATOM   2500 1HD2 LEU A 156     -13.777  19.734  17.856  1.00  0.00              
ATOM   2501 2HD2 LEU A 156     -15.112  20.667  18.576  1.00  0.00              
ATOM   2502 3HD2 LEU A 156     -14.441  21.146  16.998  1.00  0.00              
ATOM   2503  N   LEU A 157     -14.316  26.153  18.081  1.00  0.00              
ATOM   2504  CA  LEU A 157     -15.039  27.386  18.394  1.00  0.00              
ATOM   2505  C   LEU A 157     -15.761  27.956  17.171  1.00  0.00              
ATOM   2506  O   LEU A 157     -16.583  28.869  17.293  1.00  0.00              
ATOM   2507  CB  LEU A 157     -14.073  28.428  18.970  1.00  0.00              
ATOM   2508  CG  LEU A 157     -13.550  28.124  20.380  1.00  0.00              
ATOM   2509  CD1 LEU A 157     -12.504  29.155  20.782  1.00  0.00              
ATOM   2510  CD2 LEU A 157     -14.711  28.121  21.364  1.00  0.00              
ATOM   2511  H   LEU A 157     -13.306  26.164  18.070  1.00  0.00              
ATOM   2512  HA  LEU A 157     -15.823  27.175  19.120  1.00  0.00              
ATOM   2513 1HB  LEU A 157     -13.265  28.341  18.246  1.00  0.00              
ATOM   2514 2HB  LEU A 157     -14.491  29.434  18.929  1.00  0.00              
ATOM   2515  HG  LEU A 157     -13.128  27.119  20.359  1.00  0.00              
ATOM   2516 1HD1 LEU A 157     -12.138  28.931  21.784  1.00  0.00              
ATOM   2517 2HD1 LEU A 157     -11.672  29.124  20.079  1.00  0.00              
ATOM   2518 3HD1 LEU A 157     -12.951  30.149  20.774  1.00  0.00              
ATOM   2519 1HD2 LEU A 157     -14.337  27.904  22.366  1.00  0.00              
ATOM   2520 2HD2 LEU A 157     -15.193  29.098  21.360  1.00  0.00              
ATOM   2521 3HD2 LEU A 157     -15.432  27.358  21.074  1.00  0.00              
ATOM   2522  N   LYS A 158     -15.444  27.406  16.002  1.00  0.00              
ATOM   2523  CA  LYS A 158     -16.119  27.749  14.759  1.00  0.00              
ATOM   2524  C   LYS A 158     -17.547  27.204  14.712  1.00  0.00              
ATOM   2525  O   LYS A 158     -18.379  27.711  13.961  1.00  0.00              
ATOM   2526  CB  LYS A 158     -15.320  27.226  13.563  1.00  0.00              
ATOM   2527  CG  LYS A 158     -13.979  27.916  13.353  1.00  0.00              
ATOM   2528  CD  LYS A 158     -13.231  27.324  12.168  1.00  0.00              
ATOM   2529  CE  LYS A 158     -11.948  28.091  11.882  1.00  0.00              
ATOM   2530  NZ  LYS A 158     -11.197  27.510  10.737  1.00  0.00              
ATOM   2531  H   LYS A 158     -14.703  26.718  15.987  1.00  0.00              
ATOM   2532  HA  LYS A 158     -16.226  28.831  14.684  1.00  0.00              
ATOM   2533 1HB  LYS A 158     -15.157  26.161  13.729  1.00  0.00              
ATOM   2534 2HB  LYS A 158     -15.940  27.364  12.678  1.00  0.00              
ATOM   2535 1HG  LYS A 158     -14.158  28.977  13.177  1.00  0.00              
ATOM   2536 2HG  LYS A 158     -13.381  27.794  14.257  1.00  0.00              
ATOM   2537 1HD  LYS A 158     -12.991  26.284  12.393  1.00  0.00              
ATOM   2538 2HD  LYS A 158     -13.880  27.365  11.293  1.00  0.00              
ATOM   2539 1HE  LYS A 158     -12.210  29.124  11.657  1.00  0.00              
ATOM   2540 2HE  LYS A 158     -11.326  28.062  12.777  1.00  0.00              
ATOM   2541 1HZ  LYS A 158     -10.354  28.046  10.580  1.00  0.00              
ATOM   2542 2HZ  LYS A 158     -10.951  26.551  10.946  1.00  0.00              
ATOM   2543 3HZ  LYS A 158     -11.772  27.537   9.907  1.00  0.00              
ATOM   2544  N   TYR A 159     -17.831  26.186  15.519  1.00  0.00              
ATOM   2545  CA  TYR A 159     -19.148  25.545  15.520  1.00  0.00              
ATOM   2546  C   TYR A 159     -19.735  25.408  16.917  1.00  0.00              
ATOM   2547  O   TYR A 159     -20.946  25.228  17.069  1.00  0.00              
ATOM   2548  CB  TYR A 159     -19.063  24.166  14.862  1.00  0.00              
ATOM   2549  CG  TYR A 159     -20.386  23.435  14.797  1.00  0.00              
ATOM   2550  CD1 TYR A 159     -21.360  23.806  13.882  1.00  0.00              
ATOM   2551  CD2 TYR A 159     -20.656  22.376  15.651  1.00  0.00              
ATOM   2552  CE1 TYR A 159     -22.571  23.143  13.818  1.00  0.00              
ATOM   2553  CE2 TYR A 159     -21.863  21.706  15.596  1.00  0.00              
ATOM   2554  CZ  TYR A 159     -22.818  22.092  14.678  1.00  0.00              
ATOM   2555  OH  TYR A 159     -24.021  21.426  14.619  1.00  0.00              
ATOM   2556  H   TYR A 159     -17.118  25.844  16.150  1.00  0.00              
ATOM   2557  HA  TYR A 159     -19.854  26.152  14.951  1.00  0.00              
ATOM   2558 1HB  TYR A 159     -18.679  24.313  13.851  1.00  0.00              
ATOM   2559 2HB  TYR A 159     -18.352  23.577  15.439  1.00  0.00              
ATOM   2560  HD1 TYR A 159     -21.159  24.637  13.206  1.00  0.00              
ATOM   2561  HD2 TYR A 159     -19.898  22.076  16.374  1.00  0.00              
ATOM   2562  HE1 TYR A 159     -23.328  23.445  13.094  1.00  0.00              
ATOM   2563  HE2 TYR A 159     -22.057  20.876  16.277  1.00  0.00              
ATOM   2564  HH  TYR A 159     -24.087  20.714  15.259  1.00  0.00              
ATOM   2565  N   HIS A 160     -18.874  25.479  17.929  1.00  0.00              
ATOM   2566  CA  HIS A 160     -19.306  25.347  19.318  1.00  0.00              
ATOM   2567  C   HIS A 160     -19.102  26.643  20.085  1.00  0.00              
ATOM   2568  O   HIS A 160     -18.120  27.361  19.854  1.00  0.00              
ATOM   2569  CB  HIS A 160     -18.556  24.208  20.015  1.00  0.00              
ATOM   2570  CG  HIS A 160     -18.867  22.853  19.457  1.00  0.00              
ATOM   2571  ND1 HIS A 160     -20.042  22.186  19.735  1.00  0.00              
ATOM   2572  CD2 HIS A 160     -18.157  22.042  18.639  1.00  0.00              
ATOM   2573  CE1 HIS A 160     -20.042  21.022  19.110  1.00  0.00              
ATOM   2574  NE2 HIS A 160     -18.909  20.910  18.439  1.00  0.00              
ATOM   2575  H   HIS A 160     -17.895  25.628  17.730  1.00  0.00              
ATOM   2576  HA  HIS A 160     -20.377  25.144  19.351  1.00  0.00              
ATOM   2577 1HB  HIS A 160     -17.480  24.347  19.911  1.00  0.00              
ATOM   2578 2HB  HIS A 160     -18.818  24.177  21.073  1.00  0.00              
ATOM   2579  HD1 HIS A 160     -20.818  22.547  20.252  1.00  0.00              
ATOM   2580  HD2 HIS A 160     -17.180  22.139  18.165  1.00  0.00              
ATOM   2581  HE1 HIS A 160     -20.888  20.342  19.201  1.00  0.00              
ATOM   2582  N   GLN A 161     -20.035  26.935  20.993  1.00  0.00              
ATOM   2583  CA  GLN A 161     -19.991  28.156  21.794  1.00  0.00              
ATOM   2584  C   GLN A 161     -19.119  27.978  23.032  1.00  0.00              
ATOM   2585  O   GLN A 161     -18.359  28.876  23.401  1.00  0.00              
ATOM   2586  CB  GLN A 161     -21.403  28.571  22.215  1.00  0.00              
ATOM   2587  CG  GLN A 161     -22.284  29.035  21.067  1.00  0.00              
ATOM   2588  CD  GLN A 161     -23.689  29.383  21.519  1.00  0.00              
ATOM   2589  OE1 GLN A 161     -24.049  29.184  22.683  1.00  0.00              
ATOM   2590  NE2 GLN A 161     -24.494  29.905  20.600  1.00  0.00              
ATOM   2591  H   GLN A 161     -20.796  26.285  21.128  1.00  0.00              
ATOM   2592  HA  GLN A 161     -19.527  28.956  21.216  1.00  0.00              
ATOM   2593 1HB  GLN A 161     -21.855  27.706  22.700  1.00  0.00              
ATOM   2594 2HB  GLN A 161     -21.291  29.377  22.940  1.00  0.00              
ATOM   2595 1HG  GLN A 161     -21.966  29.789  20.347  1.00  0.00              
ATOM   2596 2HG  GLN A 161     -22.310  28.060  20.579  1.00  0.00              
ATOM   2597 1HE2 GLN A 161     -25.432  30.155  20.840  1.00  0.00              
ATOM   2598 2HE2 GLN A 161     -24.161  30.048  19.668  1.00  0.00              
ATOM   2599  N   ARG A 162     -19.232  26.810  23.659  1.00  0.00              
ATOM   2600  CA  ARG A 162     -18.524  26.526  24.900  1.00  0.00              
ATOM   2601  C   ARG A 162     -17.750  25.210  24.825  1.00  0.00              
ATOM   2602  O   ARG A 162     -18.339  24.122  24.747  1.00  0.00              
ATOM   2603  CB  ARG A 162     -19.458  26.553  26.102  1.00  0.00              
ATOM   2604  CG  ARG A 162     -20.088  27.906  26.390  1.00  0.00              
ATOM   2605  CD  ARG A 162     -20.883  27.955  27.645  1.00  0.00              
ATOM   2606  NE  ARG A 162     -22.013  27.042  27.678  1.00  0.00              
ATOM   2607  CZ  ARG A 162     -23.249  27.337  27.232  1.00  0.00              
ATOM   2608  NH1 ARG A 162     -23.531  28.529  26.753  1.00  0.00              
ATOM   2609  NH2 ARG A 162     -24.181  26.403  27.311  1.00  0.00              
ATOM   2610  H   ARG A 162     -19.830  26.101  23.261  1.00  0.00              
ATOM   2611  HA  ARG A 162     -17.802  27.315  25.103  1.00  0.00              
ATOM   2612 1HB  ARG A 162     -20.243  25.823  25.912  1.00  0.00              
ATOM   2613 2HB  ARG A 162     -18.873  26.238  26.966  1.00  0.00              
ATOM   2614 1HG  ARG A 162     -19.295  28.650  26.467  1.00  0.00              
ATOM   2615 2HG  ARG A 162     -20.750  28.164  25.563  1.00  0.00              
ATOM   2616 1HD  ARG A 162     -20.236  27.705  28.485  1.00  0.00              
ATOM   2617 2HD  ARG A 162     -21.275  28.964  27.776  1.00  0.00              
ATOM   2618  HE  ARG A 162     -22.063  26.090  28.019  1.00  0.00              
ATOM   2619 1HH1 ARG A 162     -22.811  29.238  26.717  1.00  0.00              
ATOM   2620 2HH1 ARG A 162     -24.463  28.730  26.424  1.00  0.00              
ATOM   2621 1HH2 ARG A 162     -23.954  25.498  27.699  1.00  0.00              
ATOM   2622 2HH2 ARG A 162     -25.116  26.598  26.984  1.00  0.00              
ATOM   2623  N   VAL A 163     -16.425  25.330  24.842  1.00  0.00              
ATOM   2624  CA  VAL A 163     -15.537  24.176  24.801  1.00  0.00              
ATOM   2625  C   VAL A 163     -14.886  23.968  26.170  1.00  0.00              
ATOM   2626  O   VAL A 163     -14.329  24.904  26.756  1.00  0.00              
ATOM   2627  CB  VAL A 163     -14.442  24.336  23.729  1.00  0.00              
ATOM   2628  CG1 VAL A 163     -13.505  23.137  23.742  1.00  0.00              
ATOM   2629  CG2 VAL A 163     -15.066  24.509  22.353  1.00  0.00              
ATOM   2630  H   VAL A 163     -16.026  26.257  24.884  1.00  0.00              
ATOM   2631  HA  VAL A 163     -16.091  23.255  24.617  1.00  0.00              
ATOM   2632  HB  VAL A 163     -13.874  25.243  23.936  1.00  0.00              
ATOM   2633 1HG1 VAL A 163     -12.738  23.266  22.979  1.00  0.00              
ATOM   2634 2HG1 VAL A 163     -13.033  23.055  24.721  1.00  0.00              
ATOM   2635 3HG1 VAL A 163     -14.073  22.230  23.535  1.00  0.00              
ATOM   2636 1HG2 VAL A 163     -14.278  24.621  21.608  1.00  0.00              
ATOM   2637 2HG2 VAL A 163     -15.669  23.632  22.114  1.00  0.00              
ATOM   2638 3HG2 VAL A 163     -15.697  25.397  22.347  1.00  0.00              
ATOM   2639  N   LEU A 164     -14.974  22.740  26.675  1.00  0.00              
ATOM   2640  CA  LEU A 164     -14.409  22.400  27.972  1.00  0.00              
ATOM   2641  C   LEU A 164     -13.160  21.546  27.815  1.00  0.00              
ATOM   2642  O   LEU A 164     -13.214  20.435  27.283  1.00  0.00              
ATOM   2643  CB  LEU A 164     -15.452  21.671  28.830  1.00  0.00              
ATOM   2644  CG  LEU A 164     -14.955  21.201  30.203  1.00  0.00              
ATOM   2645  CD1 LEU A 164     -14.567  22.401  31.056  1.00  0.00              
ATOM   2646  CD2 LEU A 164     -16.042  20.383  30.884  1.00  0.00              
ATOM   2647  H   LEU A 164     -15.446  22.025  26.140  1.00  0.00              
ATOM   2648  HA  LEU A 164     -14.101  23.308  28.486  1.00  0.00              
ATOM   2649 1HB  LEU A 164     -16.176  22.476  28.950  1.00  0.00              
ATOM   2650 2HB  LEU A 164     -15.914  20.845  28.289  1.00  0.00              
ATOM   2651  HG  LEU A 164     -14.102  20.544  30.030  1.00  0.00              
ATOM   2652 1HD1 LEU A 164     -14.215  22.057  32.028  1.00  0.00              
ATOM   2653 2HD1 LEU A 164     -13.772  22.959  30.560  1.00  0.00              
ATOM   2654 3HD1 LEU A 164     -15.434  23.046  31.192  1.00  0.00              
ATOM   2655 1HD2 LEU A 164     -15.686  20.049  31.859  1.00  0.00              
ATOM   2656 2HD2 LEU A 164     -16.934  20.997  31.013  1.00  0.00              
ATOM   2657 3HD2 LEU A 164     -16.284  19.515  30.270  1.00  0.00              
ATOM   2658  N   TYR A 165     -12.038  22.078  28.281  1.00  0.00              
ATOM   2659  CA  TYR A 165     -10.774  21.371  28.218  1.00  0.00              
ATOM   2660  C   TYR A 165     -10.426  20.806  29.590  1.00  0.00              
ATOM   2661  O   TYR A 165     -10.477  21.520  30.593  1.00  0.00              
ATOM   2662  CB  TYR A 165      -9.660  22.294  27.721  1.00  0.00              
ATOM   2663  CG  TYR A 165      -8.268  21.730  27.902  1.00  0.00              
ATOM   2664  CD1 TYR A 165      -7.814  20.686  27.110  1.00  0.00              
ATOM   2665  CD2 TYR A 165      -7.412  22.246  28.863  1.00  0.00              
ATOM   2666  CE1 TYR A 165      -6.544  20.166  27.272  1.00  0.00              
ATOM   2667  CE2 TYR A 165      -6.140  21.734  29.033  1.00  0.00              
ATOM   2668  CZ  TYR A 165      -5.710  20.694  28.235  1.00  0.00              
ATOM   2669  OH  TYR A 165      -4.443  20.182  28.399  1.00  0.00              
ATOM   2670  H   TYR A 165     -12.064  23.002  28.689  1.00  0.00              
ATOM   2671  HA  TYR A 165     -10.857  20.525  27.536  1.00  0.00              
ATOM   2672 1HB  TYR A 165      -9.842  22.478  26.661  1.00  0.00              
ATOM   2673 2HB  TYR A 165      -9.748  23.230  28.273  1.00  0.00              
ATOM   2674  HD1 TYR A 165      -8.480  20.273  26.351  1.00  0.00              
ATOM   2675  HD2 TYR A 165      -7.758  23.067  29.491  1.00  0.00              
ATOM   2676  HE1 TYR A 165      -6.201  19.345  26.643  1.00  0.00              
ATOM   2677  HE2 TYR A 165      -5.482  22.152  29.795  1.00  0.00              
ATOM   2678  HH  TYR A 165      -4.088  20.334  29.278  1.00  0.00              
ATOM   2679  N   ILE A 166     -10.089  19.517  29.624  1.00  0.00              
ATOM   2680  CA  ILE A 166      -9.661  18.845  30.853  1.00  0.00              
ATOM   2681  C   ILE A 166      -8.222  18.360  30.688  1.00  0.00              
ATOM   2682  O   ILE A 166      -7.875  17.763  29.663  1.00  0.00              
ATOM   2683  CB  ILE A 166     -10.569  17.654  31.210  1.00  0.00              
ATOM   2684  CG1 ILE A 166     -11.983  18.140  31.535  1.00  0.00              
ATOM   2685  CG2 ILE A 166      -9.988  16.872  32.378  1.00  0.00              
ATOM   2686  CD1 ILE A 166     -12.945  18.043  30.372  1.00  0.00              
ATOM   2687  H   ILE A 166     -10.132  18.989  28.764  1.00  0.00              
ATOM   2688  HA  ILE A 166      -9.646  19.544  31.689  1.00  0.00              
ATOM   2689  HB  ILE A 166     -10.653  17.000  30.342  1.00  0.00              
ATOM   2690 1HG1 ILE A 166     -12.352  17.534  32.363  1.00  0.00              
ATOM   2691 2HG1 ILE A 166     -11.903  19.178  31.855  1.00  0.00              
ATOM   2692 1HG2 ILE A 166     -10.643  16.035  32.617  1.00  0.00              
ATOM   2693 2HG2 ILE A 166      -9.001  16.497  32.110  1.00  0.00              
ATOM   2694 3HG2 ILE A 166      -9.905  17.526  33.247  1.00  0.00              
ATOM   2695 1HD1 ILE A 166     -13.926  18.405  30.680  1.00  0.00              
ATOM   2696 2HD1 ILE A 166     -12.577  18.650  29.544  1.00  0.00              
ATOM   2697 3HD1 ILE A 166     -13.027  17.005  30.052  1.00  0.00              
ATOM   2698  N   ASP A 167      -7.399  18.602  31.702  1.00  0.00              
ATOM   2699  CA  ASP A 167      -5.998  18.196  31.679  1.00  0.00              
ATOM   2700  C   ASP A 167      -5.656  17.268  32.860  1.00  0.00              
ATOM   2701  O   ASP A 167      -5.643  17.708  34.013  1.00  0.00              
ATOM   2702  CB  ASP A 167      -5.092  19.430  31.695  1.00  0.00              
ATOM   2703  CG  ASP A 167      -3.612  19.127  31.503  1.00  0.00              
ATOM   2704  OD1 ASP A 167      -3.217  18.013  31.759  1.00  0.00              
ATOM   2705  OD2 ASP A 167      -2.921  19.954  30.959  1.00  0.00              
ATOM   2706  H   ASP A 167      -7.758  19.084  32.514  1.00  0.00              
ATOM   2707  HA  ASP A 167      -5.798  17.613  30.780  1.00  0.00              
ATOM   2708 1HB  ASP A 167      -5.397  20.202  30.990  1.00  0.00              
ATOM   2709 2HB  ASP A 167      -5.262  19.780  32.714  1.00  0.00              
ATOM   2710  N   ILE A 168      -5.368  15.996  32.562  1.00  0.00              
ATOM   2711  CA  ILE A 168      -5.108  14.966  33.589  1.00  0.00              
ATOM   2712  C   ILE A 168      -3.630  14.873  33.997  1.00  0.00              
ATOM   2713  O   ILE A 168      -3.315  14.528  35.146  1.00  0.00              
ATOM   2714  CB  ILE A 168      -5.569  13.577  33.110  1.00  0.00              
ATOM   2715  CG1 ILE A 168      -7.084  13.565  32.891  1.00  0.00              
ATOM   2716  CG2 ILE A 168      -5.164  12.507  34.112  1.00  0.00              
ATOM   2717  CD1 ILE A 168      -7.589  12.326  32.184  1.00  0.00              
ATOM   2718  H   ILE A 168      -5.331  15.738  31.587  1.00  0.00              
ATOM   2719  HA  ILE A 168      -5.613  15.217  34.521  1.00  0.00              
ATOM   2720  HB  ILE A 168      -5.111  13.365  32.145  1.00  0.00              
ATOM   2721 1HG1 ILE A 168      -7.555  13.640  33.871  1.00  0.00              
ATOM   2722 2HG1 ILE A 168      -7.334  14.447  32.301  1.00  0.00              
ATOM   2723 1HG2 ILE A 168      -5.498  11.532  33.758  1.00  0.00              
ATOM   2724 2HG2 ILE A 168      -4.080  12.502  34.220  1.00  0.00              
ATOM   2725 3HG2 ILE A 168      -5.623  12.720  35.077  1.00  0.00              
ATOM   2726 1HD1 ILE A 168      -8.671  12.391  32.065  1.00  0.00              
ATOM   2727 2HD1 ILE A 168      -7.120  12.251  31.203  1.00  0.00              
ATOM   2728 3HD1 ILE A 168      -7.342  11.445  32.773  1.00  0.00              
ATOM   2729  N   ASP A 169      -2.733  15.171  33.054  1.00  0.00              
ATOM   2730  CA  ASP A 169      -1.282  15.082  33.262  1.00  0.00              
ATOM   2731  C   ASP A 169      -0.877  15.845  34.524  1.00  0.00              
ATOM   2732  O   ASP A 169      -1.535  16.821  34.892  1.00  0.00              
ATOM   2733  CB  ASP A 169      -0.523  15.626  32.049  1.00  0.00              
ATOM   2734  CG  ASP A 169       0.947  15.927  32.309  1.00  0.00              
ATOM   2735  OD1 ASP A 169       1.749  15.034  32.175  1.00  0.00              
ATOM   2736  OD2 ASP A 169       1.274  17.076  32.485  1.00  0.00              
ATOM   2737  H   ASP A 169      -3.084  15.473  32.156  1.00  0.00              
ATOM   2738  HA  ASP A 169      -0.991  14.038  33.391  1.00  0.00              
ATOM   2739 1HB  ASP A 169      -0.612  14.997  31.162  1.00  0.00              
ATOM   2740 2HB  ASP A 169      -1.062  16.560  31.890  1.00  0.00              
ATOM   2741  N   ILE A 170       0.188  15.408  35.191  1.00  0.00              
ATOM   2742  CA  ILE A 170       0.549  15.968  36.496  1.00  0.00              
ATOM   2743  C   ILE A 170       0.916  17.460  36.433  1.00  0.00              
ATOM   2744  O   ILE A 170       0.896  18.142  37.451  1.00  0.00              
ATOM   2745  CB  ILE A 170       1.727  15.194  37.118  1.00  0.00              
ATOM   2746  CG1 ILE A 170       1.988  15.678  38.547  1.00  0.00              
ATOM   2747  CG2 ILE A 170       2.975  15.349  36.265  1.00  0.00              
ATOM   2748  CD1 ILE A 170       2.893  14.767  39.344  1.00  0.00              
ATOM   2749  H   ILE A 170       0.761  14.677  34.794  1.00  0.00              
ATOM   2750  HA  ILE A 170      -0.323  16.021  37.145  1.00  0.00              
ATOM   2751  HB  ILE A 170       1.462  14.139  37.187  1.00  0.00              
ATOM   2752 1HG1 ILE A 170       2.439  16.667  38.477  1.00  0.00              
ATOM   2753 2HG1 ILE A 170       1.022  15.754  39.045  1.00  0.00              
ATOM   2754 1HG2 ILE A 170       3.798  14.797  36.720  1.00  0.00              
ATOM   2755 2HG2 ILE A 170       2.785  14.959  35.266  1.00  0.00              
ATOM   2756 3HG2 ILE A 170       3.242  16.405  36.198  1.00  0.00              
ATOM   2757 1HD1 ILE A 170       3.030  15.175  40.346  1.00  0.00              
ATOM   2758 2HD1 ILE A 170       2.441  13.775  39.416  1.00  0.00              
ATOM   2759 3HD1 ILE A 170       3.860  14.689  38.849  1.00  0.00              
ATOM   2760  N   HIS A 171       1.246  17.960  35.245  1.00  0.00              
ATOM   2761  CA  HIS A 171       1.744  19.328  35.097  1.00  0.00              
ATOM   2762  C   HIS A 171       0.597  20.288  34.846  1.00  0.00              
ATOM   2763  O   HIS A 171      -0.382  19.928  34.188  1.00  0.00              
ATOM   2764  CB  HIS A 171       2.764  19.421  33.958  1.00  0.00              
ATOM   2765  CG  HIS A 171       4.045  18.697  34.236  1.00  0.00              
ATOM   2766  ND1 HIS A 171       4.239  17.374  33.898  1.00  0.00              
ATOM   2767  CD2 HIS A 171       5.194  19.109  34.820  1.00  0.00              
ATOM   2768  CE1 HIS A 171       5.455  17.005  34.262  1.00  0.00              
ATOM   2769  NE2 HIS A 171       6.054  18.039  34.824  1.00  0.00              
ATOM   2770  H   HIS A 171       1.149  17.381  34.421  1.00  0.00              
ATOM   2771  HA  HIS A 171       2.232  19.639  36.020  1.00  0.00              
ATOM   2772 1HB  HIS A 171       2.352  18.986  33.047  1.00  0.00              
ATOM   2773 2HB  HIS A 171       3.028  20.463  33.776  1.00  0.00              
ATOM   2774  HD2 HIS A 171       5.508  20.063  35.245  1.00  0.00              
ATOM   2775  HE1 HIS A 171       5.804  15.988  34.080  1.00  0.00              
ATOM   2776  HE2 HIS A 171       6.992  18.050  35.198  1.00  0.00              
ATOM   2777  N   HIS A 172       0.720  21.508  35.372  1.00  0.00              
ATOM   2778  CA  HIS A 172      -0.264  22.567  35.126  1.00  0.00              
ATOM   2779  C   HIS A 172      -0.441  22.864  33.635  1.00  0.00              
ATOM   2780  O   HIS A 172       0.535  23.104  32.921  1.00  0.00              
ATOM   2781  CB  HIS A 172       0.136  23.848  35.863  1.00  0.00              
ATOM   2782  CG  HIS A 172      -0.825  24.980  35.668  1.00  0.00              
ATOM   2783  ND1 HIS A 172      -0.436  26.302  35.715  1.00  0.00              
ATOM   2784  CD2 HIS A 172      -2.157  24.986  35.428  1.00  0.00              
ATOM   2785  CE1 HIS A 172      -1.489  27.075  35.509  1.00  0.00              
ATOM   2786  NE2 HIS A 172      -2.545  26.301  35.333  1.00  0.00              
ATOM   2787  H   HIS A 172       1.518  21.706  35.957  1.00  0.00              
ATOM   2788  HA  HIS A 172      -1.242  22.247  35.484  1.00  0.00              
ATOM   2789 1HB  HIS A 172       0.185  23.664  36.937  1.00  0.00              
ATOM   2790 2HB  HIS A 172       1.105  24.198  35.510  1.00  0.00              
ATOM   2791  HD2 HIS A 172      -2.892  24.191  35.310  1.00  0.00              
ATOM   2792  HE1 HIS A 172      -1.389  28.159  35.506  1.00  0.00              
ATOM   2793  HE2 HIS A 172      -3.488  26.617  35.156  1.00  0.00              
ATOM   2794  N   GLY A 173      -1.692  22.846  33.178  1.00  0.00              
ATOM   2795  CA  GLY A 173      -2.020  23.085  31.771  1.00  0.00              
ATOM   2796  C   GLY A 173      -1.981  24.551  31.386  1.00  0.00              
ATOM   2797  O   GLY A 173      -2.849  25.033  30.655  1.00  0.00              
ATOM   2798  H   GLY A 173      -2.438  22.659  33.832  1.00  0.00              
ATOM   2799 1HA  GLY A 173      -1.303  22.554  31.143  1.00  0.00              
ATOM   2800 2HA  GLY A 173      -3.024  22.711  31.570  1.00  0.00              
ATOM   2801  N   ASP A 174      -0.774  25.099  31.526  1.00  0.00              
ATOM   2802  CA  ASP A 174      -0.621  26.551  31.424  1.00  0.00              
ATOM   2803  C   ASP A 174      -0.652  27.083  29.990  1.00  0.00              
ATOM   2804  O   ASP A 174      -1.009  28.241  29.761  1.00  0.00              
ATOM   2805  CB  ASP A 174       0.685  26.980  32.097  1.00  0.00              
ATOM   2806  CG  ASP A 174       1.920  26.240  31.603  1.00  0.00              
ATOM   2807  OD1 ASP A 174       1.765  25.267  30.903  1.00  0.00              
ATOM   2808  OD2 ASP A 174       3.003  26.738  31.795  1.00  0.00              
ATOM   2809  H   ASP A 174       0.016  24.540  31.815  1.00  0.00              
ATOM   2810  HA  ASP A 174      -1.482  27.046  31.875  1.00  0.00              
ATOM   2811 1HB  ASP A 174       0.864  28.055  32.052  1.00  0.00              
ATOM   2812 2HB  ASP A 174       0.475  26.689  33.127  1.00  0.00              
ATOM   2813  N   GLY A 175      -0.276  26.240  29.034  1.00  0.00              
ATOM   2814  CA  GLY A 175      -0.326  26.607  27.623  1.00  0.00              
ATOM   2815  C   GLY A 175      -1.735  26.932  27.176  1.00  0.00              
ATOM   2816  O   GLY A 175      -1.956  27.929  26.491  1.00  0.00              
ATOM   2817  H   GLY A 175       0.052  25.320  29.291  1.00  0.00              
ATOM   2818 1HA  GLY A 175       0.303  27.482  27.461  1.00  0.00              
ATOM   2819 2HA  GLY A 175       0.048  25.776  27.025  1.00  0.00              
ATOM   2820  N   VAL A 176      -2.689  26.102  27.587  1.00  0.00              
ATOM   2821  CA  VAL A 176      -4.093  26.280  27.217  1.00  0.00              
ATOM   2822  C   VAL A 176      -4.737  27.384  28.052  1.00  0.00              
ATOM   2823  O   VAL A 176      -5.506  28.198  27.536  1.00  0.00              
ATOM   2824  CB  VAL A 176      -4.897  24.978  27.393  1.00  0.00              
ATOM   2825  CG1 VAL A 176      -6.367  25.214  27.082  1.00  0.00              
ATOM   2826  CG2 VAL A 176      -4.335  23.880  26.502  1.00  0.00              
ATOM   2827  H   VAL A 176      -2.431  25.321  28.175  1.00  0.00              
ATOM   2828  HA  VAL A 176      -4.192  26.621  26.186  1.00  0.00              
ATOM   2829  HB  VAL A 176      -4.794  24.634  28.422  1.00  0.00              
ATOM   2830 1HG1 VAL A 176      -6.921  24.283  27.212  1.00  0.00              
ATOM   2831 2HG1 VAL A 176      -6.766  25.970  27.758  1.00  0.00              
ATOM   2832 3HG1 VAL A 176      -6.471  25.556  26.053  1.00  0.00              
ATOM   2833 1HG2 VAL A 176      -4.914  22.968  26.640  1.00  0.00              
ATOM   2834 2HG2 VAL A 176      -4.392  24.194  25.460  1.00  0.00              
ATOM   2835 3HG2 VAL A 176      -3.294  23.692  26.768  1.00  0.00              
ATOM   2836  N   GLU A 177      -4.412  27.410  29.343  1.00  0.00              
ATOM   2837  CA  GLU A 177      -4.946  28.415  30.250  1.00  0.00              
ATOM   2838  C   GLU A 177      -4.618  29.823  29.753  1.00  0.00              
ATOM   2839  O   GLU A 177      -5.503  30.678  29.695  1.00  0.00              
ATOM   2840  CB  GLU A 177      -4.395  28.210  31.663  1.00  0.00              
ATOM   2841  CG  GLU A 177      -4.839  29.261  32.670  1.00  0.00              
ATOM   2842  CD  GLU A 177      -4.324  28.950  34.048  1.00  0.00              
ATOM   2843  OE1 GLU A 177      -4.736  27.961  34.606  1.00  0.00              
ATOM   2844  OE2 GLU A 177      -3.435  29.635  34.497  1.00  0.00              
ATOM   2845  H   GLU A 177      -3.777  26.711  29.700  1.00  0.00              
ATOM   2846  HA  GLU A 177      -6.034  28.351  30.276  1.00  0.00              
ATOM   2847 1HB  GLU A 177      -4.729  27.226  31.995  1.00  0.00              
ATOM   2848 2HB  GLU A 177      -3.308  28.217  31.585  1.00  0.00              
ATOM   2849 1HG  GLU A 177      -4.549  30.274  32.396  1.00  0.00              
ATOM   2850 2HG  GLU A 177      -5.926  29.181  32.663  1.00  0.00              
ATOM   2851  N   GLU A 178      -3.356  30.040  29.381  1.00  0.00              
ATOM   2852  CA  GLU A 178      -2.885  31.322  28.849  1.00  0.00              
ATOM   2853  C   GLU A 178      -3.568  31.685  27.531  1.00  0.00              
ATOM   2854  O   GLU A 178      -4.032  32.812  27.356  1.00  0.00              
ATOM   2855  CB  GLU A 178      -1.368  31.291  28.656  1.00  0.00              
ATOM   2856  CG  GLU A 178      -0.568  31.320  29.951  1.00  0.00              
ATOM   2857  CD  GLU A 178       0.906  31.198  29.685  1.00  0.00              
ATOM   2858  OE1 GLU A 178       1.294  31.277  28.544  1.00  0.00              
ATOM   2859  OE2 GLU A 178       1.657  31.139  30.630  1.00  0.00              
ATOM   2860  H   GLU A 178      -2.702  29.277  29.474  1.00  0.00              
ATOM   2861  HA  GLU A 178      -3.154  32.127  29.535  1.00  0.00              
ATOM   2862 1HB  GLU A 178      -1.136  30.377  28.107  1.00  0.00              
ATOM   2863 2HB  GLU A 178      -1.106  32.156  28.048  1.00  0.00              
ATOM   2864 1HG  GLU A 178      -0.755  32.205  30.556  1.00  0.00              
ATOM   2865 2HG  GLU A 178      -0.914  30.436  30.486  1.00  0.00              
ATOM   2866  N   ALA A 179      -3.640  30.721  26.621  1.00  0.00              
ATOM   2867  CA  ALA A 179      -4.305  30.923  25.340  1.00  0.00              
ATOM   2868  C   ALA A 179      -5.740  31.401  25.506  1.00  0.00              
ATOM   2869  O   ALA A 179      -6.194  32.280  24.773  1.00  0.00              
ATOM   2870  CB  ALA A 179      -4.269  29.644  24.521  1.00  0.00              
ATOM   2871  H   ALA A 179      -3.223  29.825  26.823  1.00  0.00              
ATOM   2872  HA  ALA A 179      -3.778  31.703  24.791  1.00  0.00              
ATOM   2873 1HB  ALA A 179      -4.769  29.810  23.567  1.00  0.00              
ATOM   2874 2HB  ALA A 179      -3.233  29.356  24.342  1.00  0.00              
ATOM   2875 3HB  ALA A 179      -4.779  28.850  25.063  1.00  0.00              
ATOM   2876  N   PHE A 180      -6.447  30.826  26.473  1.00  0.00              
ATOM   2877  CA  PHE A 180      -7.837  31.195  26.724  1.00  0.00              
ATOM   2878  C   PHE A 180      -8.029  31.851  28.093  1.00  0.00              
ATOM   2879  O   PHE A 180      -9.083  31.704  28.716  1.00  0.00              
ATOM   2880  CB  PHE A 180      -8.735  29.963  26.607  1.00  0.00              
ATOM   2881  CG  PHE A 180      -8.636  29.265  25.281  1.00  0.00              
ATOM   2882  CD1 PHE A 180      -8.022  28.025  25.177  1.00  0.00              
ATOM   2883  CD2 PHE A 180      -9.157  29.845  24.134  1.00  0.00              
ATOM   2884  CE1 PHE A 180      -7.930  27.383  23.957  1.00  0.00              
ATOM   2885  CE2 PHE A 180      -9.069  29.204  22.914  1.00  0.00              
ATOM   2886  CZ  PHE A 180      -8.454  27.971  22.826  1.00  0.00              
ATOM   2887  H   PHE A 180      -6.014  30.117  27.048  1.00  0.00              
ATOM   2888  HA  PHE A 180      -8.154  31.951  26.005  1.00  0.00              
ATOM   2889 1HB  PHE A 180      -8.467  29.229  27.366  1.00  0.00              
ATOM   2890 2HB  PHE A 180      -9.779  30.248  26.732  1.00  0.00              
ATOM   2891  HD1 PHE A 180      -7.609  27.559  26.071  1.00  0.00              
ATOM   2892  HD2 PHE A 180      -9.643  30.819  24.204  1.00  0.00              
ATOM   2893  HE1 PHE A 180      -7.445  26.410  23.889  1.00  0.00              
ATOM   2894  HE2 PHE A 180      -9.483  29.671  22.020  1.00  0.00              
ATOM   2895  HZ  PHE A 180      -8.382  27.465  21.863  1.00  0.00              
ATOM   2896  N   TYR A 181      -7.020  32.589  28.546  1.00  0.00              
ATOM   2897  CA  TYR A 181      -7.035  33.215  29.871  1.00  0.00              
ATOM   2898  C   TYR A 181      -8.107  34.288  30.053  1.00  0.00              
ATOM   2899  O   TYR A 181      -8.583  34.500  31.169  1.00  0.00              
ATOM   2900  CB  TYR A 181      -5.662  33.821  30.169  1.00  0.00              
ATOM   2901  CG  TYR A 181      -5.450  34.178  31.624  1.00  0.00              
ATOM   2902  CD1 TYR A 181      -5.278  33.190  32.582  1.00  0.00              
ATOM   2903  CD2 TYR A 181      -5.422  35.503  32.034  1.00  0.00              
ATOM   2904  CE1 TYR A 181      -5.086  33.511  33.912  1.00  0.00              
ATOM   2905  CE2 TYR A 181      -5.229  35.835  33.360  1.00  0.00              
ATOM   2906  CZ  TYR A 181      -5.062  34.836  34.297  1.00  0.00              
ATOM   2907  OH  TYR A 181      -4.869  35.161  35.620  1.00  0.00              
ATOM   2908  H   TYR A 181      -6.214  32.722  27.950  1.00  0.00              
ATOM   2909  HA  TYR A 181      -7.306  32.476  30.626  1.00  0.00              
ATOM   2910 1HB  TYR A 181      -4.913  33.090  29.862  1.00  0.00              
ATOM   2911 2HB  TYR A 181      -5.566  34.718  29.557  1.00  0.00              
ATOM   2912  HD1 TYR A 181      -5.299  32.146  32.270  1.00  0.00              
ATOM   2913  HD2 TYR A 181      -5.555  36.287  31.288  1.00  0.00              
ATOM   2914  HE1 TYR A 181      -4.952  32.724  34.654  1.00  0.00              
ATOM   2915  HE2 TYR A 181      -5.212  36.882  33.663  1.00  0.00              
ATOM   2916  HH  TYR A 181      -4.869  36.108  35.778  1.00  0.00              
ATOM   2917  N   THR A 182      -8.492  34.946  28.959  1.00  0.00              
ATOM   2918  CA  THR A 182      -9.458  36.051  29.008  1.00  0.00              
ATOM   2919  C   THR A 182     -10.672  35.851  28.093  1.00  0.00              
ATOM   2920  O   THR A 182     -11.130  36.796  27.453  1.00  0.00              
ATOM   2921  CB  THR A 182      -8.782  37.384  28.635  1.00  0.00              
ATOM   2922  OG1 THR A 182      -8.187  37.274  27.336  1.00  0.00              
ATOM   2923  CG2 THR A 182      -7.709  37.740  29.653  1.00  0.00              
ATOM   2924  H   THR A 182      -8.102  34.673  28.069  1.00  0.00              
ATOM   2925  HA  THR A 182      -9.896  36.113  30.005  1.00  0.00              
ATOM   2926  HB  THR A 182      -9.537  38.169  28.614  1.00  0.00              
ATOM   2927  HG1 THR A 182      -8.048  38.152  26.974  1.00  0.00              
ATOM   2928 1HG2 THR A 182      -7.244  38.685  29.373  1.00  0.00              
ATOM   2929 2HG2 THR A 182      -8.161  37.835  30.639  1.00  0.00              
ATOM   2930 3HG2 THR A 182      -6.954  36.956  29.674  1.00  0.00              
ATOM   2931  N   THR A 183     -11.195  34.630  28.032  1.00  0.00              
ATOM   2932  CA  THR A 183     -12.413  34.375  27.259  1.00  0.00              
ATOM   2933  C   THR A 183     -13.414  33.477  27.979  1.00  0.00              
ATOM   2934  O   THR A 183     -13.038  32.614  28.776  1.00  0.00              
ATOM   2935  CB  THR A 183     -12.079  33.737  25.898  1.00  0.00              
ATOM   2936  OG1 THR A 183     -13.278  33.588  25.130  1.00  0.00              
ATOM   2937  CG2 THR A 183     -11.434  32.372  26.093  1.00  0.00              
ATOM   2938  H   THR A 183     -10.755  33.864  28.522  1.00  0.00              
ATOM   2939  HA  THR A 183     -12.980  35.300  27.148  1.00  0.00              
ATOM   2940  HB  THR A 183     -11.391  34.389  25.361  1.00  0.00              
ATOM   2941  HG1 THR A 183     -13.067  33.640  24.194  1.00  0.00              
ATOM   2942 1HG2 THR A 183     -11.204  31.937  25.121  1.00  0.00              
ATOM   2943 2HG2 THR A 183     -10.515  32.483  26.669  1.00  0.00              
ATOM   2944 3HG2 THR A 183     -12.121  31.720  26.631  1.00  0.00              
ATOM   2945  N   ASP A 184     -14.691  33.696  27.678  1.00  0.00              
ATOM   2946  CA  ASP A 184     -15.786  32.907  28.231  1.00  0.00              
ATOM   2947  C   ASP A 184     -16.207  31.786  27.281  1.00  0.00              
ATOM   2948  O   ASP A 184     -17.205  31.098  27.523  1.00  0.00              
ATOM   2949  CB  ASP A 184     -16.983  33.807  28.544  1.00  0.00              
ATOM   2950  CG  ASP A 184     -17.588  34.496  27.328  1.00  0.00              
ATOM   2951  OD1 ASP A 184     -17.074  34.315  26.250  1.00  0.00              
ATOM   2952  OD2 ASP A 184     -18.645  35.067  27.458  1.00  0.00              
ATOM   2953  H   ASP A 184     -14.901  34.447  27.036  1.00  0.00              
ATOM   2954  HA  ASP A 184     -15.456  32.406  29.140  1.00  0.00              
ATOM   2955 1HB  ASP A 184     -17.772  33.302  29.104  1.00  0.00              
ATOM   2956 2HB  ASP A 184     -16.503  34.551  29.181  1.00  0.00              
ATOM   2957  N   ARG A 185     -15.443  31.603  26.206  1.00  0.00              
ATOM   2958  CA  ARG A 185     -15.743  30.591  25.190  1.00  0.00              
ATOM   2959  C   ARG A 185     -15.161  29.217  25.533  1.00  0.00              
ATOM   2960  O   ARG A 185     -15.716  28.188  25.148  1.00  0.00              
ATOM   2961  CB  ARG A 185     -15.306  31.039  23.804  1.00  0.00              
ATOM   2962  CG  ARG A 185     -16.034  32.262  23.268  1.00  0.00              
ATOM   2963  CD  ARG A 185     -17.422  31.997  22.810  1.00  0.00              
ATOM   2964  NE  ARG A 185     -17.538  30.940  21.818  1.00  0.00              
ATOM   2965  CZ  ARG A 185     -17.332  31.105  20.497  1.00  0.00              
ATOM   2966  NH1 ARG A 185     -17.037  32.285  20.000  1.00  0.00              
ATOM   2967  NH2 ARG A 185     -17.458  30.052  19.709  1.00  0.00              
ATOM   2968  H   ARG A 185     -14.628  32.188  26.092  1.00  0.00              
ATOM   2969  HA  ARG A 185     -16.823  30.472  25.097  1.00  0.00              
ATOM   2970 1HB  ARG A 185     -14.239  31.252  23.859  1.00  0.00              
ATOM   2971 2HB  ARG A 185     -15.474  30.199  23.131  1.00  0.00              
ATOM   2972 1HG  ARG A 185     -16.079  33.013  24.056  1.00  0.00              
ATOM   2973 2HG  ARG A 185     -15.471  32.657  22.421  1.00  0.00              
ATOM   2974 1HD  ARG A 185     -18.028  31.706  23.668  1.00  0.00              
ATOM   2975 2HD  ARG A 185     -17.830  32.906  22.369  1.00  0.00              
ATOM   2976  HE  ARG A 185     -17.777  29.965  21.940  1.00  0.00              
ATOM   2977 1HH1 ARG A 185     -16.961  33.084  20.613  1.00  0.00              
ATOM   2978 2HH1 ARG A 185     -16.886  32.388  19.006  1.00  0.00              
ATOM   2979 1HH2 ARG A 185     -17.704  29.154  20.105  1.00  0.00              
ATOM   2980 2HH2 ARG A 185     -17.310  30.147  18.715  1.00  0.00              
ATOM   2981  N   VAL A 186     -14.041  29.214  26.254  1.00  0.00              
ATOM   2982  CA  VAL A 186     -13.334  27.985  26.600  1.00  0.00              
ATOM   2983  C   VAL A 186     -13.035  27.956  28.094  1.00  0.00              
ATOM   2984  O   VAL A 186     -12.552  28.943  28.649  1.00  0.00              
ATOM   2985  CB  VAL A 186     -12.017  27.839  25.814  1.00  0.00              
ATOM   2986  CG1 VAL A 186     -11.319  26.538  26.180  1.00  0.00              
ATOM   2987  CG2 VAL A 186     -12.281  27.898  24.317  1.00  0.00              
ATOM   2988  H   VAL A 186     -13.671  30.100  26.568  1.00  0.00              
ATOM   2989  HA  VAL A 186     -13.939  27.104  26.384  1.00  0.00              
ATOM   2990  HB  VAL A 186     -11.366  28.680  26.054  1.00  0.00              
ATOM   2991 1HG1 VAL A 186     -10.390  26.452  25.614  1.00  0.00              
ATOM   2992 2HG1 VAL A 186     -11.097  26.531  27.246  1.00  0.00              
ATOM   2993 3HG1 VAL A 186     -11.969  25.696  25.938  1.00  0.00              
ATOM   2994 1HG2 VAL A 186     -11.341  27.795  23.777  1.00  0.00              
ATOM   2995 2HG2 VAL A 186     -12.953  27.088  24.035  1.00  0.00              
ATOM   2996 3HG2 VAL A 186     -12.740  28.855  24.065  1.00  0.00              
ATOM   2997  N   MET A 187     -13.317  26.829  28.742  1.00  0.00              
ATOM   2998  CA  MET A 187     -12.971  26.661  30.149  1.00  0.00              
ATOM   2999  C   MET A 187     -11.821  25.670  30.302  1.00  0.00              
ATOM   3000  O   MET A 187     -11.895  24.542  29.810  1.00  0.00              
ATOM   3001  CB  MET A 187     -14.188  26.192  30.944  1.00  0.00              
ATOM   3002  CG  MET A 187     -13.912  25.922  32.416  1.00  0.00              
ATOM   3003  SD  MET A 187     -15.411  25.547  33.347  1.00  0.00              
ATOM   3004  CE  MET A 187     -16.048  27.195  33.641  1.00  0.00              
ATOM   3005  H   MET A 187     -13.778  26.074  28.255  1.00  0.00              
ATOM   3006  HA  MET A 187     -12.614  27.605  30.559  1.00  0.00              
ATOM   3007 1HB  MET A 187     -14.945  26.971  30.853  1.00  0.00              
ATOM   3008 2HB  MET A 187     -14.546  25.278  30.468  1.00  0.00              
ATOM   3009 1HG  MET A 187     -13.228  25.077  32.485  1.00  0.00              
ATOM   3010 2HG  MET A 187     -13.439  26.808  32.841  1.00  0.00              
ATOM   3011 1HE  MET A 187     -16.977  27.131  34.208  1.00  0.00              
ATOM   3012 2HE  MET A 187     -15.315  27.772  34.207  1.00  0.00              
ATOM   3013 3HE  MET A 187     -16.239  27.686  32.687  1.00  0.00              
ATOM   3014  N   THR A 188     -10.763  26.099  30.980  1.00  0.00              
ATOM   3015  CA  THR A 188      -9.617  25.232  31.241  1.00  0.00              
ATOM   3016  C   THR A 188      -9.725  24.558  32.608  1.00  0.00              
ATOM   3017  O   THR A 188      -9.790  25.227  33.638  1.00  0.00              
ATOM   3018  CB  THR A 188      -8.292  26.013  31.172  1.00  0.00              
ATOM   3019  OG1 THR A 188      -8.112  26.536  29.849  1.00  0.00              
ATOM   3020  CG2 THR A 188      -7.120  25.108  31.519  1.00  0.00              
ATOM   3021  H   THR A 188     -10.749  27.048  31.324  1.00  0.00              
ATOM   3022  HA  THR A 188      -9.608  24.408  30.526  1.00  0.00              
ATOM   3023  HB  THR A 188      -8.331  26.842  31.878  1.00  0.00              
ATOM   3024  HG1 THR A 188      -8.636  27.335  29.747  1.00  0.00              
ATOM   3025 1HG2 THR A 188      -6.193  25.679  31.464  1.00  0.00              
ATOM   3026 2HG2 THR A 188      -7.249  24.719  32.529  1.00  0.00              
ATOM   3027 3HG2 THR A 188      -7.080  24.281  30.812  1.00  0.00              
ATOM   3028  N   VAL A 189      -9.745  23.229  32.594  1.00  0.00              
ATOM   3029  CA  VAL A 189      -9.742  22.425  33.809  1.00  0.00              
ATOM   3030  C   VAL A 189      -8.425  21.657  33.902  1.00  0.00              
ATOM   3031  O   VAL A 189      -8.119  20.835  33.035  1.00  0.00              
ATOM   3032  CB  VAL A 189     -10.922  21.435  33.850  1.00  0.00              
ATOM   3033  CG1 VAL A 189     -10.869  20.595  35.117  1.00  0.00              
ATOM   3034  CG2 VAL A 189     -12.245  22.180  33.762  1.00  0.00              
ATOM   3035  H   VAL A 189      -9.763  22.765  31.697  1.00  0.00              
ATOM   3036  HA  VAL A 189      -9.793  23.052  34.700  1.00  0.00              
ATOM   3037  HB  VAL A 189     -10.867  20.782  32.979  1.00  0.00              
ATOM   3038 1HG1 VAL A 189     -11.710  19.901  35.130  1.00  0.00              
ATOM   3039 2HG1 VAL A 189      -9.936  20.033  35.142  1.00  0.00              
ATOM   3040 3HG1 VAL A 189     -10.925  21.247  35.988  1.00  0.00              
ATOM   3041 1HG2 VAL A 189     -13.068  21.467  33.791  1.00  0.00              
ATOM   3042 2HG2 VAL A 189     -12.331  22.869  34.603  1.00  0.00              
ATOM   3043 3HG2 VAL A 189     -12.285  22.741  32.827  1.00  0.00              
ATOM   3044  N   SER A 190      -7.658  21.925  34.956  1.00  0.00              
ATOM   3045  CA  SER A 190      -6.349  21.309  35.132  1.00  0.00              
ATOM   3046  C   SER A 190      -6.119  20.703  36.519  1.00  0.00              
ATOM   3047  O   SER A 190      -6.052  21.417  37.517  1.00  0.00              
ATOM   3048  CB  SER A 190      -5.273  22.337  34.839  1.00  0.00              
ATOM   3049  OG  SER A 190      -3.985  21.813  35.007  1.00  0.00              
ATOM   3050  H   SER A 190      -7.994  22.574  35.653  1.00  0.00              
ATOM   3051  HA  SER A 190      -6.134  20.531  34.397  1.00  0.00              
ATOM   3052 1HB  SER A 190      -5.386  22.675  33.808  1.00  0.00              
ATOM   3053 2HB  SER A 190      -5.404  23.182  35.513  1.00  0.00              
ATOM   3054  HG  SER A 190      -3.768  21.793  35.943  1.00  0.00              
ATOM   3055  N   PHE A 191      -5.987  19.378  36.557  1.00  0.00              
ATOM   3056  CA  PHE A 191      -5.671  18.633  37.777  1.00  0.00              
ATOM   3057  C   PHE A 191      -4.171  18.366  37.780  1.00  0.00              
ATOM   3058  O   PHE A 191      -3.671  17.629  36.925  1.00  0.00              
ATOM   3059  CB  PHE A 191      -6.459  17.325  37.855  1.00  0.00              
ATOM   3060  CG  PHE A 191      -7.909  17.510  38.202  1.00  0.00              
ATOM   3061  CD1 PHE A 191      -8.833  17.849  37.225  1.00  0.00              
ATOM   3062  CD2 PHE A 191      -8.351  17.346  39.506  1.00  0.00              
ATOM   3063  CE1 PHE A 191     -10.167  18.020  37.543  1.00  0.00              
ATOM   3064  CE2 PHE A 191      -9.685  17.516  39.827  1.00  0.00              
ATOM   3065  CZ  PHE A 191     -10.593  17.854  38.844  1.00  0.00              
ATOM   3066  H   PHE A 191      -6.115  18.873  35.691  1.00  0.00              
ATOM   3067  HA  PHE A 191      -5.975  19.209  38.651  1.00  0.00              
ATOM   3068 1HB  PHE A 191      -6.432  16.812  36.894  1.00  0.00              
ATOM   3069 2HB  PHE A 191      -6.036  16.678  38.622  1.00  0.00              
ATOM   3070  HD1 PHE A 191      -8.496  17.980  36.196  1.00  0.00              
ATOM   3071  HD2 PHE A 191      -7.633  17.081  40.282  1.00  0.00              
ATOM   3072  HE1 PHE A 191     -10.882  18.287  36.766  1.00  0.00              
ATOM   3073  HE2 PHE A 191     -10.019  17.383  40.855  1.00  0.00              
ATOM   3074  HZ  PHE A 191     -11.644  17.989  39.096  1.00  0.00              
ATOM   3075  N   HIS A 192      -3.451  18.959  38.731  1.00  0.00              
ATOM   3076  CA  HIS A 192      -1.989  18.937  38.699  1.00  0.00              
ATOM   3077  C   HIS A 192      -1.329  19.065  40.058  1.00  0.00              
ATOM   3078  O   HIS A 192      -1.970  19.464  41.030  1.00  0.00              
ATOM   3079  CB  HIS A 192      -1.470  20.052  37.787  1.00  0.00              
ATOM   3080  CG  HIS A 192      -1.925  21.420  38.192  1.00  0.00              
ATOM   3081  ND1 HIS A 192      -3.081  21.995  37.705  1.00  0.00              
ATOM   3082  CD2 HIS A 192      -1.380  22.329  39.036  1.00  0.00              
ATOM   3083  CE1 HIS A 192      -3.228  23.196  38.233  1.00  0.00              
ATOM   3084  NE2 HIS A 192      -2.210  23.423  39.044  1.00  0.00              
ATOM   3085  H   HIS A 192      -3.919  19.434  39.490  1.00  0.00              
ATOM   3086  HA  HIS A 192      -1.646  17.982  38.302  1.00  0.00              
ATOM   3087 1HB  HIS A 192      -0.381  20.072  37.797  1.00  0.00              
ATOM   3088 2HB  HIS A 192      -1.819  19.896  36.767  1.00  0.00              
ATOM   3089  HD2 HIS A 192      -0.478  22.325  39.646  1.00  0.00              
ATOM   3090  HE1 HIS A 192      -4.087  23.815  37.974  1.00  0.00              
ATOM   3091  HE2 HIS A 192      -2.058  24.262  39.586  1.00  0.00              
ATOM   3092  N   LYS A 193      -0.039  18.736  40.112  1.00  0.00              
ATOM   3093  CA  LYS A 193       0.734  18.893  41.337  1.00  0.00              
ATOM   3094  C   LYS A 193       1.150  20.344  41.485  1.00  0.00              
ATOM   3095  O   LYS A 193       1.599  20.967  40.522  1.00  0.00              
ATOM   3096  CB  LYS A 193       1.963  17.981  41.332  1.00  0.00              
ATOM   3097  CG  LYS A 193       2.893  18.172  42.523  1.00  0.00              
ATOM   3098  CD  LYS A 193       4.029  17.162  42.507  1.00  0.00              
ATOM   3099  CE  LYS A 193       5.105  17.520  43.522  1.00  0.00              
ATOM   3100  NZ  LYS A 193       6.186  16.497  43.572  1.00  0.00              
ATOM   3101  H   LYS A 193       0.414  18.371  39.287  1.00  0.00              
ATOM   3102  HA  LYS A 193       0.124  18.617  42.197  1.00  0.00              
ATOM   3103 1HB  LYS A 193       1.599  16.954  41.317  1.00  0.00              
ATOM   3104 2HB  LYS A 193       2.509  18.185  40.411  1.00  0.00              
ATOM   3105 1HG  LYS A 193       3.303  19.182  42.484  1.00  0.00              
ATOM   3106 2HG  LYS A 193       2.313  18.052  43.438  1.00  0.00              
ATOM   3107 1HD  LYS A 193       3.622  16.177  42.740  1.00  0.00              
ATOM   3108 2HD  LYS A 193       4.465  17.145  41.508  1.00  0.00              
ATOM   3109 1HE  LYS A 193       5.529  18.483  43.244  1.00  0.00              
ATOM   3110 2HE  LYS A 193       4.636  17.600  44.503  1.00  0.00              
ATOM   3111 1HZ  LYS A 193       6.876  16.771  44.255  1.00  0.00              
ATOM   3112 2HZ  LYS A 193       5.791  15.603  43.830  1.00  0.00              
ATOM   3113 3HZ  LYS A 193       6.620  16.423  42.664  1.00  0.00              
ATOM   3114  N   TYR A 194       0.992  20.872  42.694  1.00  0.00              
ATOM   3115  CA  TYR A 194       1.359  22.246  43.003  1.00  0.00              
ATOM   3116  C   TYR A 194       2.243  22.294  44.246  1.00  0.00              
ATOM   3117  O   TYR A 194       1.903  21.703  45.276  1.00  0.00              
ATOM   3118  CB  TYR A 194       0.110  23.106  43.206  1.00  0.00              
ATOM   3119  CG  TYR A 194       0.408  24.549  43.545  1.00  0.00              
ATOM   3120  CD1 TYR A 194       0.914  25.417  42.589  1.00  0.00              
ATOM   3121  CD2 TYR A 194       0.181  25.040  44.823  1.00  0.00              
ATOM   3122  CE1 TYR A 194       1.189  26.736  42.894  1.00  0.00              
ATOM   3123  CE2 TYR A 194       0.451  26.357  45.139  1.00  0.00              
ATOM   3124  CZ  TYR A 194       0.955  27.202  44.172  1.00  0.00              
ATOM   3125  OH  TYR A 194       1.224  28.516  44.482  1.00  0.00              
ATOM   3126  H   TYR A 194       0.600  20.292  43.423  1.00  0.00              
ATOM   3127  HA  TYR A 194       1.946  22.664  42.184  1.00  0.00              
ATOM   3128 1HB  TYR A 194      -0.465  23.062  42.280  1.00  0.00              
ATOM   3129 2HB  TYR A 194      -0.465  22.653  44.013  1.00  0.00              
ATOM   3130  HD1 TYR A 194       1.097  25.041  41.581  1.00  0.00              
ATOM   3131  HD2 TYR A 194      -0.217  24.367  45.582  1.00  0.00              
ATOM   3132  HE1 TYR A 194       1.586  27.406  42.133  1.00  0.00              
ATOM   3133  HE2 TYR A 194       0.266  26.724  46.150  1.00  0.00              
ATOM   3134  HH  TYR A 194       1.025  28.735  45.395  1.00  0.00              
ATOM   3135  N   GLY A 195       3.371  22.995  44.139  1.00  0.00              
ATOM   3136  CA  GLY A 195       4.370  23.052  45.211  1.00  0.00              
ATOM   3137  C   GLY A 195       5.482  22.034  45.032  1.00  0.00              
ATOM   3138  O   GLY A 195       5.210  20.842  44.852  1.00  0.00              
ATOM   3139  H   GLY A 195       3.539  23.504  43.284  1.00  0.00              
ATOM   3140 1HA  GLY A 195       4.818  24.047  45.228  1.00  0.00              
ATOM   3141 2HA  GLY A 195       3.881  22.859  46.164  1.00  0.00              
ATOM   3142  N   GLU A 196       6.730  22.509  45.110  1.00  0.00              
ATOM   3143  CA  GLU A 196       7.933  21.691  44.873  1.00  0.00              
ATOM   3144  C   GLU A 196       7.865  20.984  43.519  1.00  0.00              
ATOM   3145  O   GLU A 196       8.143  19.783  43.404  1.00  0.00              
ATOM   3146  CB  GLU A 196       8.114  20.661  45.990  1.00  0.00              
ATOM   3147  CG  GLU A 196       8.299  21.263  47.376  1.00  0.00              
ATOM   3148  CD  GLU A 196       8.453  20.192  48.421  1.00  0.00              
ATOM   3149  OE1 GLU A 196       8.428  19.037  48.069  1.00  0.00              
ATOM   3150  OE2 GLU A 196       8.707  20.528  49.553  1.00  0.00              
ATOM   3151  H   GLU A 196       6.837  23.485  45.344  1.00  0.00              
ATOM   3152  HA  GLU A 196       8.809  22.336  44.798  1.00  0.00              
ATOM   3153 1HB  GLU A 196       7.225  20.029  45.987  1.00  0.00              
ATOM   3154 2HB  GLU A 196       8.988  20.063  45.735  1.00  0.00              
ATOM   3155 1HG  GLU A 196       9.140  21.954  47.440  1.00  0.00              
ATOM   3156 2HG  GLU A 196       7.371  21.806  47.546  1.00  0.00              
ATOM   3157  N   TYR A 197       7.485  21.746  42.499  1.00  0.00              
ATOM   3158  CA  TYR A 197       7.264  21.201  41.167  1.00  0.00              
ATOM   3159  C   TYR A 197       7.375  22.306  40.121  1.00  0.00              
ATOM   3160  O   TYR A 197       7.349  23.496  40.449  1.00  0.00              
ATOM   3161  CB  TYR A 197       5.896  20.521  41.081  1.00  0.00              
ATOM   3162  CG  TYR A 197       5.855  19.342  40.136  1.00  0.00              
ATOM   3163  CD1 TYR A 197       6.692  18.251  40.321  1.00  0.00              
ATOM   3164  CD2 TYR A 197       4.979  19.322  39.061  1.00  0.00              
ATOM   3165  CE1 TYR A 197       6.660  17.171  39.460  1.00  0.00              
ATOM   3166  CE2 TYR A 197       4.938  18.247  38.194  1.00  0.00              
ATOM   3167  CZ  TYR A 197       5.780  17.173  38.396  1.00  0.00              
ATOM   3168  OH  TYR A 197       5.742  16.100  37.536  1.00  0.00              
ATOM   3169  H   TYR A 197       7.345  22.734  42.655  1.00  0.00              
ATOM   3170  HA  TYR A 197       8.037  20.466  40.935  1.00  0.00              
ATOM   3171 1HB  TYR A 197       5.636  20.190  42.087  1.00  0.00              
ATOM   3172 2HB  TYR A 197       5.182  21.275  40.751  1.00  0.00              
ATOM   3173  HD1 TYR A 197       7.384  18.255  41.163  1.00  0.00              
ATOM   3174  HD2 TYR A 197       4.316  20.173  38.906  1.00  0.00              
ATOM   3175  HE1 TYR A 197       7.324  16.321  39.618  1.00  0.00              
ATOM   3176  HE2 TYR A 197       4.242  18.251  37.355  1.00  0.00              
ATOM   3177  HH  TYR A 197       6.405  15.434  37.737  1.00  0.00              
ATOM   3178  N   PHE A 198       7.487  21.907  38.858  1.00  0.00              
ATOM   3179  CA  PHE A 198       7.808  22.825  37.789  1.00  0.00              
ATOM   3180  C   PHE A 198       6.670  22.938  36.620  1.00  0.00              
ATOM   3181  O   PHE A 198       6.618  21.970  36.080  1.00  0.00              
ATOM   3182  CB  PHE A 198       9.156  22.399  37.206  1.00  0.00              
ATOM   3183  CG  PHE A 198       9.268  20.922  36.955  1.00  0.00              
ATOM   3184  CD1 PHE A 198       9.050  20.400  35.689  1.00  0.00              
ATOM   3185  CD2 PHE A 198       9.591  20.051  37.985  1.00  0.00              
ATOM   3186  CE1 PHE A 198       9.153  19.041  35.458  1.00  0.00              
ATOM   3187  CE2 PHE A 198       9.696  18.693  37.757  1.00  0.00              
ATOM   3188  CZ  PHE A 198       9.476  18.188  36.491  1.00  0.00              
ATOM   3189  H   PHE A 198       7.344  20.931  38.642  1.00  0.00              
ATOM   3190  HA  PHE A 198       7.903  23.837  38.185  1.00  0.00              
ATOM   3191 1HB  PHE A 198       9.324  22.890  36.248  1.00  0.00              
ATOM   3192 2HB  PHE A 198       9.960  22.660  37.892  1.00  0.00              
ATOM   3193  HD1 PHE A 198       8.796  21.075  34.871  1.00  0.00              
ATOM   3194  HD2 PHE A 198       9.765  20.451  38.985  1.00  0.00              
ATOM   3195  HE1 PHE A 198       8.979  18.644  34.458  1.00  0.00              
ATOM   3196  HE2 PHE A 198       9.951  18.020  38.575  1.00  0.00              
ATOM   3197  HZ  PHE A 198       9.556  17.117  36.310  1.00  0.00              
ATOM   3198  N   PRO A 199       6.124  23.775  36.666  1.00  0.00              
ATOM   3199  CA  PRO A 199       6.551  25.206  36.568  1.00  0.00              
ATOM   3200  C   PRO A 199       6.276  25.717  37.981  1.00  0.00              
ATOM   3201  O   PRO A 199       6.716  26.807  38.368  1.00  0.00              
ATOM   3202  CB  PRO A 199       5.674  25.863  35.496  1.00  0.00              
ATOM   3203  CG  PRO A 199       4.485  24.971  35.392  1.00  0.00              
ATOM   3204  CD  PRO A 199       5.004  23.581  35.645  1.00  0.00              
ATOM   3205  HA  PRO A 199       7.592  25.318  36.234  1.00  0.00              
ATOM   3206 1HB  PRO A 199       5.383  26.884  35.784  1.00  0.00              
ATOM   3207 2HB  PRO A 199       6.202  25.937  34.534  1.00  0.00              
ATOM   3208 1HG  PRO A 199       3.715  25.246  36.129  1.00  0.00              
ATOM   3209 2HG  PRO A 199       4.019  25.044  34.398  1.00  0.00              
ATOM   3210 1HD  PRO A 199       4.228  22.914  36.050  1.00  0.00              
ATOM   3211 2HD  PRO A 199       5.389  23.108  34.730  1.00  0.00              
ATOM   3212  N   GLY A 200       5.508  24.908  38.732  1.00  0.00              
ATOM   3213  CA  GLY A 200       5.098  25.270  40.101  1.00  0.00              
ATOM   3214  C   GLY A 200       3.989  26.313  40.140  1.00  0.00              
ATOM   3215  O   GLY A 200       4.018  27.226  40.970  1.00  0.00              
ATOM   3216  H   GLY A 200       5.205  24.027  38.345  1.00  0.00              
ATOM   3217 1HA  GLY A 200       4.740  24.378  40.613  1.00  0.00              
ATOM   3218 2HA  GLY A 200       5.958  25.674  40.636  1.00  0.00              
ATOM   3219  N   THR A 201       3.006  26.183  39.246  1.00  0.00              
ATOM   3220  CA  THR A 201       1.962  27.197  39.107  1.00  0.00              
ATOM   3221  C   THR A 201       0.560  26.579  39.105  1.00  0.00              
ATOM   3222  O   THR A 201       0.411  25.356  39.168  1.00  0.00              
ATOM   3223  CB  THR A 201       2.150  28.017  37.816  1.00  0.00              
ATOM   3224  OG1 THR A 201       2.027  27.155  36.678  1.00  0.00              
ATOM   3225  CG2 THR A 201       3.519  28.679  37.800  1.00  0.00              
ATOM   3226  H   THR A 201       2.983  25.367  38.652  1.00  0.00              
ATOM   3227  HA  THR A 201       1.963  27.850  39.980  1.00  0.00              
ATOM   3228  HB  THR A 201       1.377  28.782  37.767  1.00  0.00              
ATOM   3229  HG1 THR A 201       1.103  26.928  36.547  1.00  0.00              
ATOM   3230 1HG2 THR A 201       3.633  29.254  36.881  1.00  0.00              
ATOM   3231 2HG2 THR A 201       3.612  29.343  38.659  1.00  0.00              
ATOM   3232 3HG2 THR A 201       4.294  27.914  37.848  1.00  0.00              
ATOM   3233  N   GLY A 202      -0.457  27.441  39.056  1.00  0.00              
ATOM   3234  CA  GLY A 202      -1.852  27.012  39.057  1.00  0.00              
ATOM   3235  C   GLY A 202      -2.441  26.698  40.419  1.00  0.00              
ATOM   3236  O   GLY A 202      -2.887  25.575  40.662  1.00  0.00              
ATOM   3237  H   GLY A 202      -0.245  28.427  39.017  1.00  0.00              
ATOM   3238 1HA  GLY A 202      -2.467  27.800  38.623  1.00  0.00              
ATOM   3239 2HA  GLY A 202      -1.948  26.107  38.458  1.00  0.00              
ATOM   3240  N   ASP A 203      -2.458  27.690  41.308  1.00  0.00              
ATOM   3241  CA  ASP A 203      -3.000  27.500  42.655  1.00  0.00              
ATOM   3242  C   ASP A 203      -4.525  27.654  42.668  1.00  0.00              
ATOM   3243  O   ASP A 203      -5.149  27.834  41.619  1.00  0.00              
ATOM   3244  CB  ASP A 203      -2.363  28.492  43.633  1.00  0.00              
ATOM   3245  CG  ASP A 203      -2.747  29.946  43.393  1.00  0.00              
ATOM   3246  OD1 ASP A 203      -3.696  30.180  42.684  1.00  0.00              
ATOM   3247  OD2 ASP A 203      -2.191  30.800  44.041  1.00  0.00              
ATOM   3248  H   ASP A 203      -2.088  28.594  41.050  1.00  0.00              
ATOM   3249  HA  ASP A 203      -2.804  26.481  42.992  1.00  0.00              
ATOM   3250 1HB  ASP A 203      -2.532  28.240  44.680  1.00  0.00              
ATOM   3251 2HB  ASP A 203      -1.310  28.350  43.390  1.00  0.00              
ATOM   3252  N   LEU A 204      -5.111  27.583  43.859  1.00  0.00              
ATOM   3253  CA  LEU A 204      -6.562  27.635  44.027  1.00  0.00              
ATOM   3254  C   LEU A 204      -7.139  28.972  43.549  1.00  0.00              
ATOM   3255  O   LEU A 204      -8.239  29.017  43.003  1.00  0.00              
ATOM   3256  CB  LEU A 204      -6.930  27.390  45.495  1.00  0.00              
ATOM   3257  CG  LEU A 204      -8.435  27.345  45.793  1.00  0.00              
ATOM   3258  CD1 LEU A 204      -9.099  26.256  44.962  1.00  0.00              
ATOM   3259  CD2 LEU A 204      -8.652  27.098  47.278  1.00  0.00              
ATOM   3260  H   LEU A 204      -4.525  27.490  44.676  1.00  0.00              
ATOM   3261  HA  LEU A 204      -7.028  26.867  43.411  1.00  0.00              
ATOM   3262 1HB  LEU A 204      -6.494  26.401  45.624  1.00  0.00              
ATOM   3263 2HB  LEU A 204      -6.432  28.096  46.160  1.00  0.00              
ATOM   3264  HG  LEU A 204      -8.841  28.329  45.555  1.00  0.00              
ATOM   3265 1HD1 LEU A 204     -10.166  26.232  45.179  1.00  0.00              
ATOM   3266 2HD1 LEU A 204      -8.950  26.465  43.902  1.00  0.00              
ATOM   3267 3HD1 LEU A 204      -8.656  25.291  45.207  1.00  0.00              
ATOM   3268 1HD2 LEU A 204      -9.721  27.067  47.488  1.00  0.00              
ATOM   3269 2HD2 LEU A 204      -8.198  26.148  47.560  1.00  0.00              
ATOM   3270 3HD2 LEU A 204      -8.193  27.903  47.852  1.00  0.00              
ATOM   3271  N   ARG A 205      -6.377  30.047  43.744  1.00  0.00              
ATOM   3272  CA  ARG A 205      -6.823  31.400  43.407  1.00  0.00              
ATOM   3273  C   ARG A 205      -6.590  31.790  41.944  1.00  0.00              
ATOM   3274  O   ARG A 205      -6.915  32.903  41.536  1.00  0.00              
ATOM   3275  CB  ARG A 205      -6.212  32.431  44.343  1.00  0.00              
ATOM   3276  CG  ARG A 205      -6.662  32.327  45.792  1.00  0.00              
ATOM   3277  CD  ARG A 205      -6.064  33.342  46.694  1.00  0.00              
ATOM   3278  NE  ARG A 205      -6.455  33.217  48.088  1.00  0.00              
ATOM   3279  CZ  ARG A 205      -5.976  33.978  49.090  1.00  0.00              
ATOM   3280  NH1 ARG A 205      -5.060  34.895  48.865  1.00  0.00              
ATOM   3281  NH2 ARG A 205      -6.432  33.764  50.311  1.00  0.00              
ATOM   3282  H   ARG A 205      -5.457  29.917  44.141  1.00  0.00              
ATOM   3283  HA  ARG A 205      -7.903  31.477  43.544  1.00  0.00              
ATOM   3284 1HB  ARG A 205      -5.132  32.306  44.293  1.00  0.00              
ATOM   3285 2HB  ARG A 205      -6.483  33.413  43.953  1.00  0.00              
ATOM   3286 1HG  ARG A 205      -7.746  32.443  45.827  1.00  0.00              
ATOM   3287 2HG  ARG A 205      -6.391  31.340  46.168  1.00  0.00              
ATOM   3288 1HD  ARG A 205      -4.978  33.258  46.652  1.00  0.00              
ATOM   3289 2HD  ARG A 205      -6.364  34.335  46.358  1.00  0.00              
ATOM   3290  HE  ARG A 205      -7.112  32.578  48.518  1.00  0.00              
ATOM   3291 1HH1 ARG A 205      -4.709  35.035  47.929  1.00  0.00              
ATOM   3292 2HH1 ARG A 205      -4.713  35.456  49.630  1.00  0.00              
ATOM   3293 1HH2 ARG A 205      -7.123  33.043  50.471  1.00  0.00              
ATOM   3294 2HH2 ARG A 205      -6.089  34.320  51.081  1.00  0.00              
ATOM   3295  N   ASP A 206      -6.031  30.865  41.166  1.00  0.00              
ATOM   3296  CA  ASP A 206      -5.803  31.070  39.738  1.00  0.00              
ATOM   3297  C   ASP A 206      -7.081  30.697  38.988  1.00  0.00              
ATOM   3298  O   ASP A 206      -7.338  29.515  38.739  1.00  0.00              
ATOM   3299  CB  ASP A 206      -4.618  30.240  39.239  1.00  0.00              
ATOM   3300  CG  ASP A 206      -4.252  30.480  37.780  1.00  0.00              
ATOM   3301  OD1 ASP A 206      -4.979  31.177  37.113  1.00  0.00              
ATOM   3302  OD2 ASP A 206      -3.176  30.097  37.389  1.00  0.00              
ATOM   3303  H   ASP A 206      -5.755  29.990  41.589  1.00  0.00              
ATOM   3304  HA  ASP A 206      -5.576  32.119  39.547  1.00  0.00              
ATOM   3305 1HB  ASP A 206      -3.726  30.341  39.858  1.00  0.00              
ATOM   3306 2HB  ASP A 206      -5.027  29.235  39.351  1.00  0.00              
ATOM   3307  N   ILE A 207      -7.885  31.703  38.642  1.00  0.00              
ATOM   3308  CA  ILE A 207      -9.224  31.469  38.078  1.00  0.00              
ATOM   3309  C   ILE A 207      -9.392  32.048  36.671  1.00  0.00              
ATOM   3310  O   ILE A 207     -10.329  31.693  35.953  1.00  0.00              
ATOM   3311  CB  ILE A 207     -10.318  32.061  38.985  1.00  0.00              
ATOM   3312  CG1 ILE A 207     -10.136  33.574  39.123  1.00  0.00              
ATOM   3313  CG2 ILE A 207     -10.297  31.392  40.350  1.00  0.00              
ATOM   3314  CD1 ILE A 207     -11.300  34.271  39.791  1.00  0.00              
ATOM   3315  H   ILE A 207      -7.563  32.652  38.771  1.00  0.00              
ATOM   3316  HA  ILE A 207      -9.395  30.403  37.925  1.00  0.00              
ATOM   3317  HB  ILE A 207     -11.290  31.903  38.518  1.00  0.00              
ATOM   3318 1HG1 ILE A 207      -9.231  33.740  39.707  1.00  0.00              
ATOM   3319 2HG1 ILE A 207      -9.998  33.978  38.120  1.00  0.00              
ATOM   3320 1HG2 ILE A 207     -11.077  31.822  40.979  1.00  0.00              
ATOM   3321 2HG2 ILE A 207     -10.474  30.323  40.235  1.00  0.00              
ATOM   3322 3HG2 ILE A 207      -9.325  31.550  40.819  1.00  0.00              
ATOM   3323 1HD1 ILE A 207     -11.097  35.341  39.853  1.00  0.00              
ATOM   3324 2HD1 ILE A 207     -12.206  34.107  39.207  1.00  0.00              
ATOM   3325 3HD1 ILE A 207     -11.438  33.871  40.794  1.00  0.00              
ATOM   3326  N   GLY A 208      -8.484  32.940  36.287  1.00  0.00              
ATOM   3327  CA  GLY A 208      -8.598  33.668  35.028  1.00  0.00              
ATOM   3328  C   GLY A 208      -8.745  35.165  35.238  1.00  0.00              
ATOM   3329  O   GLY A 208      -8.654  35.657  36.366  1.00  0.00              
ATOM   3330  H   GLY A 208      -7.690  33.116  36.887  1.00  0.00              
ATOM   3331 1HA  GLY A 208      -7.703  33.489  34.431  1.00  0.00              
ATOM   3332 2HA  GLY A 208      -9.472  33.309  34.486  1.00  0.00              
ATOM   3333  N   ALA A 209      -8.970  35.886  34.143  1.00  0.00              
ATOM   3334  CA  ALA A 209      -9.145  37.337  34.178  1.00  0.00              
ATOM   3335  C   ALA A 209     -10.118  37.792  33.091  1.00  0.00              
ATOM   3336  O   ALA A 209     -10.261  37.127  32.060  1.00  0.00              
ATOM   3337  CB  ALA A 209      -7.802  38.036  34.014  1.00  0.00              
ATOM   3338  H   ALA A 209      -9.021  35.407  33.256  1.00  0.00              
ATOM   3339  HA  ALA A 209      -9.569  37.615  35.143  1.00  0.00              
ATOM   3340 1HB  ALA A 209      -7.949  39.116  34.041  1.00  0.00              
ATOM   3341 2HB  ALA A 209      -7.137  37.739  34.825  1.00  0.00              
ATOM   3342 3HB  ALA A 209      -7.360  37.755  33.060  1.00  0.00              
ATOM   3343  N   GLY A 210     -10.777  38.925  33.326  1.00  0.00              
ATOM   3344  CA  GLY A 210     -11.718  39.501  32.363  1.00  0.00              
ATOM   3345  C   GLY A 210     -12.843  38.542  32.038  1.00  0.00              
ATOM   3346  O   GLY A 210     -13.476  37.993  32.944  1.00  0.00              
ATOM   3347  H   GLY A 210     -10.619  39.400  34.202  1.00  0.00              
ATOM   3348 1HA  GLY A 210     -12.145  40.412  32.783  1.00  0.00              
ATOM   3349 2HA  GLY A 210     -11.184  39.741  31.444  1.00  0.00              
ATOM   3350  N   LYS A 211     -13.086  38.332  30.743  1.00  0.00              
ATOM   3351  CA  LYS A 211     -14.105  37.390  30.280  1.00  0.00              
ATOM   3352  C   LYS A 211     -13.760  35.956  30.659  1.00  0.00              
ATOM   3353  O   LYS A 211     -14.639  35.094  30.727  1.00  0.00              
ATOM   3354  CB  LYS A 211     -14.285  37.500  28.765  1.00  0.00              
ATOM   3355  CG  LYS A 211     -14.929  38.799  28.300  1.00  0.00              
ATOM   3356  CD  LYS A 211     -15.063  38.839  26.785  1.00  0.00              
ATOM   3357  CE  LYS A 211     -15.752  40.115  26.323  1.00  0.00              
ATOM   3358  NZ  LYS A 211     -15.890  40.168  24.842  1.00  0.00              
ATOM   3359  H   LYS A 211     -12.544  38.845  30.063  1.00  0.00              
ATOM   3360  HA  LYS A 211     -15.059  37.613  30.760  1.00  0.00              
ATOM   3361 1HB  LYS A 211     -13.295  37.406  28.319  1.00  0.00              
ATOM   3362 2HB  LYS A 211     -14.904  36.658  28.454  1.00  0.00              
ATOM   3363 1HG  LYS A 211     -15.916  38.879  28.756  1.00  0.00              
ATOM   3364 2HG  LYS A 211     -14.309  39.631  28.631  1.00  0.00              
ATOM   3365 1HD  LYS A 211     -14.066  38.785  26.346  1.00  0.00              
ATOM   3366 2HD  LYS A 211     -15.647  37.976  26.465  1.00  0.00              
ATOM   3367 1HE  LYS A 211     -16.740  40.155  26.781  1.00  0.00              
ATOM   3368 2HE  LYS A 211     -15.161  40.964  26.663  1.00  0.00              
ATOM   3369 1HZ  LYS A 211     -16.349  41.027  24.577  1.00  0.00              
ATOM   3370 2HZ  LYS A 211     -14.974  40.132  24.417  1.00  0.00              
ATOM   3371 3HZ  LYS A 211     -16.438  39.381  24.527  1.00  0.00              
ATOM   3372  N   GLY A 212     -12.476  35.713  30.912  1.00  0.00              
ATOM   3373  CA  GLY A 212     -11.999  34.403  31.333  1.00  0.00              
ATOM   3374  C   GLY A 212     -11.938  34.185  32.833  1.00  0.00              
ATOM   3375  O   GLY A 212     -11.466  33.138  33.283  1.00  0.00              
ATOM   3376  H   GLY A 212     -11.813  36.468  30.806  1.00  0.00              
ATOM   3377 1HA  GLY A 212     -12.661  33.636  30.928  1.00  0.00              
ATOM   3378 2HA  GLY A 212     -10.990  34.250  30.951  1.00  0.00              
ATOM   3379  N   LYS A 213     -12.404  35.164  33.611  1.00  0.00              
ATOM   3380  CA  LYS A 213     -12.485  35.005  35.065  1.00  0.00              
ATOM   3381  C   LYS A 213     -13.488  33.914  35.438  1.00  0.00              
ATOM   3382  O   LYS A 213     -14.647  33.952  35.007  1.00  0.00              
ATOM   3383  CB  LYS A 213     -12.871  36.326  35.731  1.00  0.00              
ATOM   3384  CG  LYS A 213     -12.699  36.341  37.245  1.00  0.00              
ATOM   3385  CD  LYS A 213     -13.013  37.712  37.823  1.00  0.00              
ATOM   3386  CE  LYS A 213     -12.761  37.753  39.324  1.00  0.00              
ATOM   3387  NZ  LYS A 213     -13.039  39.097  39.899  1.00  0.00              
ATOM   3388  H   LYS A 213     -12.706  36.032  33.194  1.00  0.00              
ATOM   3389  HA  LYS A 213     -11.526  34.664  35.454  1.00  0.00              
ATOM   3390 1HB  LYS A 213     -12.248  37.102  35.287  1.00  0.00              
ATOM   3391 2HB  LYS A 213     -13.916  36.515  35.485  1.00  0.00              
ATOM   3392 1HG  LYS A 213     -13.372  35.600  37.677  1.00  0.00              
ATOM   3393 2HG  LYS A 213     -11.668  36.075  37.478  1.00  0.00              
ATOM   3394 1HD  LYS A 213     -12.382  38.452  37.329  1.00  0.00              
ATOM   3395 2HD  LYS A 213     -14.061  37.941  37.626  1.00  0.00              
ATOM   3396 1HE  LYS A 213     -13.406  37.014  39.798  1.00  0.00              
ATOM   3397 2HE  LYS A 213     -11.718  37.490  39.501  1.00  0.00              
ATOM   3398 1HZ  LYS A 213     -12.859  39.080  40.893  1.00  0.00              
ATOM   3399 2HZ  LYS A 213     -12.440  39.781  39.460  1.00  0.00              
ATOM   3400 3HZ  LYS A 213     -14.005  39.339  39.735  1.00  0.00              
ATOM   3401  N   TYR A 214     -13.023  32.964  36.252  1.00  0.00              
ATOM   3402  CA  TYR A 214     -13.759  31.746  36.639  1.00  0.00              
ATOM   3403  C   TYR A 214     -13.857  30.725  35.503  1.00  0.00              
ATOM   3404  O   TYR A 214     -14.646  29.780  35.568  1.00  0.00              
ATOM   3405  CB  TYR A 214     -15.165  32.112  37.120  1.00  0.00              
ATOM   3406  CG  TYR A 214     -15.185  33.111  38.255  1.00  0.00              
ATOM   3407  CD1 TYR A 214     -15.771  34.359  38.096  1.00  0.00              
ATOM   3408  CD2 TYR A 214     -14.618  32.804  39.483  1.00  0.00              
ATOM   3409  CE1 TYR A 214     -15.791  35.276  39.129  1.00  0.00              
ATOM   3410  CE2 TYR A 214     -14.632  33.713  40.523  1.00  0.00              
ATOM   3411  CZ  TYR A 214     -15.219  34.948  40.343  1.00  0.00              
ATOM   3412  OH  TYR A 214     -15.238  35.856  41.376  1.00  0.00              
ATOM   3413  H   TYR A 214     -12.093  33.113  36.617  1.00  0.00              
ATOM   3414  HA  TYR A 214     -13.192  31.193  37.389  1.00  0.00              
ATOM   3415 1HB  TYR A 214     -15.703  32.523  36.264  1.00  0.00              
ATOM   3416 2HB  TYR A 214     -15.646  31.188  37.442  1.00  0.00              
ATOM   3417  HD1 TYR A 214     -16.220  34.610  37.135  1.00  0.00              
ATOM   3418  HD2 TYR A 214     -14.154  31.827  39.619  1.00  0.00              
ATOM   3419  HE1 TYR A 214     -16.254  36.252  38.990  1.00  0.00              
ATOM   3420  HE2 TYR A 214     -14.181  33.452  41.481  1.00  0.00              
ATOM   3421  HH  TYR A 214     -14.816  35.527  42.173  1.00  0.00              
ATOM   3422  N   TYR A 215     -13.034  30.916  34.475  1.00  0.00              
ATOM   3423  CA  TYR A 215     -12.973  29.987  33.352  1.00  0.00              
ATOM   3424  C   TYR A 215     -11.620  29.270  33.241  1.00  0.00              
ATOM   3425  O   TYR A 215     -11.327  28.638  32.226  1.00  0.00              
ATOM   3426  CB  TYR A 215     -13.274  30.729  32.049  1.00  0.00              
ATOM   3427  CG  TYR A 215     -14.716  31.167  31.911  1.00  0.00              
ATOM   3428  CD1 TYR A 215     -15.102  32.460  32.237  1.00  0.00              
ATOM   3429  CD2 TYR A 215     -15.686  30.288  31.454  1.00  0.00              
ATOM   3430  CE1 TYR A 215     -16.416  32.865  32.115  1.00  0.00              
ATOM   3431  CE2 TYR A 215     -17.004  30.683  31.327  1.00  0.00              
ATOM   3432  CZ  TYR A 215     -17.365  31.973  31.658  1.00  0.00              
ATOM   3433  OH  TYR A 215     -18.676  32.371  31.532  1.00  0.00              
ATOM   3434  H   TYR A 215     -12.437  31.730  34.473  1.00  0.00              
ATOM   3435  HA  TYR A 215     -13.686  29.176  33.503  1.00  0.00              
ATOM   3436 1HB  TYR A 215     -12.624  31.604  32.017  1.00  0.00              
ATOM   3437 2HB  TYR A 215     -13.020  30.058  31.229  1.00  0.00              
ATOM   3438  HD1 TYR A 215     -14.347  33.159  32.597  1.00  0.00              
ATOM   3439  HD2 TYR A 215     -15.394  29.271  31.194  1.00  0.00              
ATOM   3440  HE1 TYR A 215     -16.705  33.883  32.374  1.00  0.00              
ATOM   3441  HE2 TYR A 215     -17.752  29.977  30.967  1.00  0.00              
ATOM   3442  HH  TYR A 215     -19.250  31.674  31.207  1.00  0.00              
ATOM   3443  N   ALA A 216     -10.803  29.375  34.285  1.00  0.00              
ATOM   3444  CA  ALA A 216      -9.586  28.579  34.400  1.00  0.00              
ATOM   3445  C   ALA A 216      -9.600  27.775  35.697  1.00  0.00              
ATOM   3446  O   ALA A 216      -8.968  28.151  36.685  1.00  0.00              
ATOM   3447  CB  ALA A 216      -8.353  29.465  34.326  1.00  0.00              
ATOM   3448  H   ALA A 216     -11.035  30.026  35.022  1.00  0.00              
ATOM   3449  HA  ALA A 216      -9.551  27.871  33.571  1.00  0.00              
ATOM   3450 1HB  ALA A 216      -7.457  28.848  34.414  1.00  0.00              
ATOM   3451 2HB  ALA A 216      -8.338  29.991  33.371  1.00  0.00              
ATOM   3452 3HB  ALA A 216      -8.375  30.189  35.140  1.00  0.00              
ATOM   3453  N   VAL A 217     -10.334  26.668  35.680  1.00  0.00              
ATOM   3454  CA  VAL A 217     -10.492  25.807  36.849  1.00  0.00              
ATOM   3455  C   VAL A 217      -9.194  25.046  37.139  1.00  0.00              
ATOM   3456  O   VAL A 217      -8.816  24.141  36.393  1.00  0.00              
ATOM   3457  CB  VAL A 217     -11.641  24.799  36.659  1.00  0.00              
ATOM   3458  CG1 VAL A 217     -11.752  23.883  37.869  1.00  0.00              
ATOM   3459  CG2 VAL A 217     -12.955  25.528  36.422  1.00  0.00              
ATOM   3460  H   VAL A 217     -10.798  26.418  34.819  1.00  0.00              
ATOM   3461  HA  VAL A 217     -10.687  26.391  37.749  1.00  0.00              
ATOM   3462  HB  VAL A 217     -11.445  24.202  35.768  1.00  0.00              
ATOM   3463 1HG1 VAL A 217     -12.569  23.178  37.718  1.00  0.00              
ATOM   3464 2HG1 VAL A 217     -10.819  23.335  37.998  1.00  0.00              
ATOM   3465 3HG1 VAL A 217     -11.949  24.479  38.760  1.00  0.00              
ATOM   3466 1HG2 VAL A 217     -13.756  24.801  36.289  1.00  0.00              
ATOM   3467 2HG2 VAL A 217     -13.178  26.162  37.281  1.00  0.00              
ATOM   3468 3HG2 VAL A 217     -12.873  26.144  35.527  1.00  0.00              
ATOM   3469  N   ASN A 218      -8.513  25.427  38.217  1.00  0.00              
ATOM   3470  CA  ASN A 218      -7.263  24.786  38.608  1.00  0.00              
ATOM   3471  C   ASN A 218      -7.387  24.027  39.919  1.00  0.00              
ATOM   3472  O   ASN A 218      -8.017  24.506  40.860  1.00  0.00              
ATOM   3473  CB  ASN A 218      -6.135  25.797  38.703  1.00  0.00              
ATOM   3474  CG  ASN A 218      -5.684  26.326  37.370  1.00  0.00              
ATOM   3475  OD1 ASN A 218      -5.080  25.605  36.566  1.00  0.00              
ATOM   3476  ND2 ASN A 218      -5.898  27.601  37.167  1.00  0.00              
ATOM   3477  H   ASN A 218      -8.877  26.182  38.780  1.00  0.00              
ATOM   3478  HA  ASN A 218      -6.978  24.042  37.863  1.00  0.00              
ATOM   3479 1HB  ASN A 218      -6.181  26.620  39.418  1.00  0.00              
ATOM   3480 2HB  ASN A 218      -5.415  25.056  39.050  1.00  0.00              
ATOM   3481 1HD2 ASN A 218      -5.623  28.021  36.301  1.00  0.00              
ATOM   3482 2HD2 ASN A 218      -6.336  28.153  37.874  1.00  0.00              
ATOM   3483  N   TYR A 219      -6.780  22.845  39.971  1.00  0.00              
ATOM   3484  CA  TYR A 219      -6.860  21.990  41.146  1.00  0.00              
ATOM   3485  C   TYR A 219      -5.459  21.558  41.579  1.00  0.00              
ATOM   3486  O   TYR A 219      -4.882  20.640  40.991  1.00  0.00              
ATOM   3487  CB  TYR A 219      -7.732  20.765  40.863  1.00  0.00              
ATOM   3488  CG  TYR A 219      -8.274  20.098  42.109  1.00  0.00              
ATOM   3489  CD1 TYR A 219      -9.639  19.941  42.296  1.00  0.00              
ATOM   3490  CD2 TYR A 219      -7.417  19.625  43.092  1.00  0.00              
ATOM   3491  CE1 TYR A 219     -10.139  19.332  43.432  1.00  0.00              
ATOM   3492  CE2 TYR A 219      -7.905  19.015  44.231  1.00  0.00              
ATOM   3493  CZ  TYR A 219      -9.268  18.871  44.397  1.00  0.00              
ATOM   3494  OH  TYR A 219      -9.759  18.262  45.529  1.00  0.00              
ATOM   3495  H   TYR A 219      -6.248  22.534  39.171  1.00  0.00              
ATOM   3496  HA  TYR A 219      -7.306  22.538  41.974  1.00  0.00              
ATOM   3497 1HB  TYR A 219      -8.563  21.097  40.239  1.00  0.00              
ATOM   3498 2HB  TYR A 219      -7.120  20.055  40.308  1.00  0.00              
ATOM   3499  HD1 TYR A 219     -10.321  20.308  41.529  1.00  0.00              
ATOM   3500  HD2 TYR A 219      -6.342  19.743  42.954  1.00  0.00              
ATOM   3501  HE1 TYR A 219     -11.214  19.216  43.566  1.00  0.00              
ATOM   3502  HE2 TYR A 219      -7.215  18.651  44.993  1.00  0.00              
ATOM   3503  HH  TYR A 219     -10.709  18.126  45.499  1.00  0.00              
ATOM   3504  N   PRO A 220      -4.902  22.227  42.608  1.00  0.00              
ATOM   3505  CA  PRO A 220      -3.553  21.905  43.089  1.00  0.00              
ATOM   3506  C   PRO A 220      -3.535  20.593  43.873  1.00  0.00              
ATOM   3507  O   PRO A 220      -4.379  20.384  44.745  1.00  0.00              
ATOM   3508  CB  PRO A 220      -3.211  23.084  44.003  1.00  0.00              
ATOM   3509  CG  PRO A 220      -4.524  23.611  44.468  1.00  0.00              
ATOM   3510  CD  PRO A 220      -5.475  23.400  43.332  1.00  0.00              
ATOM   3511  HA  PRO A 220      -2.829  21.786  42.271  1.00  0.00              
ATOM   3512 1HB  PRO A 220      -2.593  22.766  44.856  1.00  0.00              
ATOM   3513 2HB  PRO A 220      -2.647  23.860  43.466  1.00  0.00              
ATOM   3514 1HG  PRO A 220      -4.869  23.081  45.369  1.00  0.00              
ATOM   3515 2HG  PRO A 220      -4.455  24.677  44.728  1.00  0.00              
ATOM   3516 1HD  PRO A 220      -6.497  23.189  43.679  1.00  0.00              
ATOM   3517 2HD  PRO A 220      -5.536  24.280  42.673  1.00  0.00              
ATOM   3518  N   LEU A 221      -2.582  19.718  43.550  1.00  0.00              
ATOM   3519  CA  LEU A 221      -2.483  18.408  44.195  1.00  0.00              
ATOM   3520  C   LEU A 221      -1.131  18.171  44.873  1.00  0.00              
ATOM   3521  O   LEU A 221      -0.145  18.849  44.574  1.00  0.00              
ATOM   3522  CB  LEU A 221      -2.749  17.303  43.165  1.00  0.00              
ATOM   3523  CG  LEU A 221      -4.141  17.334  42.521  1.00  0.00              
ATOM   3524  CD1 LEU A 221      -4.215  16.316  41.392  1.00  0.00              
ATOM   3525  CD2 LEU A 221      -5.197  17.047  43.577  1.00  0.00              
ATOM   3526  H   LEU A 221      -1.909  19.969  42.839  1.00  0.00              
ATOM   3527  HA  LEU A 221      -3.210  18.344  45.004  1.00  0.00              
ATOM   3528 1HB  LEU A 221      -1.990  17.561  42.429  1.00  0.00              
ATOM   3529 2HB  LEU A 221      -2.540  16.314  43.571  1.00  0.00              
ATOM   3530  HG  LEU A 221      -4.305  18.347  42.152  1.00  0.00              
ATOM   3531 1HD1 LEU A 221      -5.208  16.344  40.940  1.00  0.00              
ATOM   3532 2HD1 LEU A 221      -3.467  16.554  40.636  1.00  0.00              
ATOM   3533 3HD1 LEU A 221      -4.028  15.318  41.788  1.00  0.00              
ATOM   3534 1HD2 LEU A 221      -6.186  17.070  43.118  1.00  0.00              
ATOM   3535 2HD2 LEU A 221      -5.020  16.062  44.011  1.00  0.00              
ATOM   3536 3HD2 LEU A 221      -5.145  17.803  44.361  1.00  0.00              
ATOM   3537  N   ARG A 222      -1.107  17.213  45.795  1.00  0.00              
ATOM   3538  CA  ARG A 222       0.127  16.775  46.439  1.00  0.00              
ATOM   3539  C   ARG A 222       0.507  15.367  45.980  1.00  0.00              
ATOM   3540  O   ARG A 222      -0.238  14.728  45.236  1.00  0.00              
ATOM   3541  CB  ARG A 222       0.050  16.871  47.955  1.00  0.00              
ATOM   3542  CG  ARG A 222      -0.104  18.282  48.501  1.00  0.00              
ATOM   3543  CD  ARG A 222       0.079  18.394  49.971  1.00  0.00              
ATOM   3544  NE  ARG A 222       1.426  18.100  50.434  1.00  0.00              
ATOM   3545  CZ  ARG A 222       2.398  19.018  50.594  1.00  0.00              
ATOM   3546  NH1 ARG A 222       2.192  20.282  50.295  1.00  0.00              
ATOM   3547  NH2 ARG A 222       3.574  18.611  51.038  1.00  0.00              
ATOM   3548  H   ARG A 222      -1.979  16.775  46.055  1.00  0.00              
ATOM   3549  HA  ARG A 222       0.938  17.460  46.187  1.00  0.00              
ATOM   3550 1HB  ARG A 222      -0.803  16.270  48.270  1.00  0.00              
ATOM   3551 2HB  ARG A 222       0.967  16.433  48.349  1.00  0.00              
ATOM   3552 1HG  ARG A 222       0.637  18.922  48.020  1.00  0.00              
ATOM   3553 2HG  ARG A 222      -1.105  18.640  48.258  1.00  0.00              
ATOM   3554 1HD  ARG A 222      -0.157  19.412  50.281  1.00  0.00              
ATOM   3555 2HD  ARG A 222      -0.597  17.698  50.466  1.00  0.00              
ATOM   3556  HE  ARG A 222       1.836  17.214  50.699  1.00  0.00              
ATOM   3557 1HH1 ARG A 222       1.293  20.573  49.940  1.00  0.00              
ATOM   3558 2HH1 ARG A 222       2.934  20.954  50.422  1.00  0.00              
ATOM   3559 1HH2 ARG A 222       3.721  17.632  51.247  1.00  0.00              
ATOM   3560 2HH2 ARG A 222       4.321  19.278  51.167  1.00  0.00              
ATOM   3561  N   ASP A 223       1.663  14.889  46.435  1.00  0.00              
ATOM   3562  CA  ASP A 223       2.213  13.601  46.013  1.00  0.00              
ATOM   3563  C   ASP A 223       1.357  12.386  46.372  1.00  0.00              
ATOM   3564  O   ASP A 223       0.628  12.393  47.363  1.00  0.00              
ATOM   3565  CB  ASP A 223       3.611  13.424  46.610  1.00  0.00              
ATOM   3566  CG  ASP A 223       4.694  14.254  45.934  1.00  0.00              
ATOM   3567  OD1 ASP A 223       4.436  14.786  44.880  1.00  0.00              
ATOM   3568  OD2 ASP A 223       5.710  14.480  46.547  1.00  0.00              
ATOM   3569  H   ASP A 223       2.177  15.448  47.101  1.00  0.00              
ATOM   3570  HA  ASP A 223       2.282  13.567  44.925  1.00  0.00              
ATOM   3571 1HB  ASP A 223       3.648  13.589  47.688  1.00  0.00              
ATOM   3572 2HB  ASP A 223       3.778  12.367  46.398  1.00  0.00              
ATOM   3573  N   GLY A 224       1.444  11.361  45.527  1.00  0.00              
ATOM   3574  CA  GLY A 224       0.863  10.045  45.791  1.00  0.00              
ATOM   3575  C   GLY A 224      -0.640   9.863  45.744  1.00  0.00              
ATOM   3576  O   GLY A 224      -1.165   8.936  46.365  1.00  0.00              
ATOM   3577  H   GLY A 224       1.941  11.513  44.661  1.00  0.00              
ATOM   3578 1HA  GLY A 224       1.247   9.332  45.060  1.00  0.00              
ATOM   3579 2HA  GLY A 224       1.146   9.724  46.792  1.00  0.00              
ATOM   3580  N   ILE A 225      -1.328  10.722  44.997  1.00  0.00              
ATOM   3581  CA  ILE A 225      -2.787  10.658  44.885  1.00  0.00              
ATOM   3582  C   ILE A 225      -3.276   9.270  44.428  1.00  0.00              
ATOM   3583  O   ILE A 225      -2.717   8.678  43.502  1.00  0.00              
ATOM   3584  CB  ILE A 225      -3.315  11.722  43.906  1.00  0.00              
ATOM   3585  CG1 ILE A 225      -4.834  11.861  44.036  1.00  0.00              
ATOM   3586  CG2 ILE A 225      -2.930  11.369  42.478  1.00  0.00              
ATOM   3587  CD1 ILE A 225      -5.403  13.052  43.303  1.00  0.00              
ATOM   3588  H   ILE A 225      -0.828  11.439  44.493  1.00  0.00              
ATOM   3589  HA  ILE A 225      -3.250  10.703  45.870  1.00  0.00              
ATOM   3590  HB  ILE A 225      -2.889  12.690  44.170  1.00  0.00              
ATOM   3591 1HG1 ILE A 225      -5.278  10.947  43.643  1.00  0.00              
ATOM   3592 2HG1 ILE A 225      -5.062  11.946  45.100  1.00  0.00              
ATOM   3593 1HG2 ILE A 225      -3.311  12.133  41.799  1.00  0.00              
ATOM   3594 2HG2 ILE A 225      -1.845  11.321  42.395  1.00  0.00              
ATOM   3595 3HG2 ILE A 225      -3.358  10.402  42.214  1.00  0.00              
ATOM   3596 1HD1 ILE A 225      -6.485  13.085  43.442  1.00  0.00              
ATOM   3597 2HD1 ILE A 225      -4.961  13.968  43.695  1.00  0.00              
ATOM   3598 3HD1 ILE A 225      -5.178  12.969  42.240  1.00  0.00              
ATOM   3599  N   ASP A 226      -4.301   8.759  45.115  1.00  0.00              
ATOM   3600  CA  ASP A 226      -4.866   7.429  44.870  1.00  0.00              
ATOM   3601  C   ASP A 226      -5.930   7.490  43.794  1.00  0.00              
ATOM   3602  O   ASP A 226      -6.367   8.574  43.404  1.00  0.00              
ATOM   3603  CB  ASP A 226      -5.453   6.840  46.154  1.00  0.00              
ATOM   3604  CG  ASP A 226      -5.481   5.317  46.193  1.00  0.00              
ATOM   3605  OD1 ASP A 226      -5.114   4.712  45.215  1.00  0.00              
ATOM   3606  OD2 ASP A 226      -5.715   4.775  47.245  1.00  0.00              
ATOM   3607  H   ASP A 226      -4.697   9.334  45.844  1.00  0.00              
ATOM   3608  HA  ASP A 226      -4.073   6.739  44.578  1.00  0.00              
ATOM   3609 1HB  ASP A 226      -4.980   7.217  47.061  1.00  0.00              
ATOM   3610 2HB  ASP A 226      -6.473   7.220  46.089  1.00  0.00              
ATOM   3611  N   ASP A 227      -6.367   6.316  43.341  1.00  0.00              
ATOM   3612  CA  ASP A 227      -7.392   6.217  42.310  1.00  0.00              
ATOM   3613  C   ASP A 227      -8.686   6.807  42.848  1.00  0.00              
ATOM   3614  O   ASP A 227      -9.341   7.597  42.167  1.00  0.00              
ATOM   3615  CB  ASP A 227      -7.601   4.765  41.874  1.00  0.00              
ATOM   3616  CG  ASP A 227      -6.457   4.184  41.054  1.00  0.00              
ATOM   3617  OD1 ASP A 227      -5.657   4.944  40.564  1.00  0.00              
ATOM   3618  OD2 ASP A 227      -6.302   2.986  41.055  1.00  0.00              
ATOM   3619  H   ASP A 227      -5.973   5.470  43.726  1.00  0.00              
ATOM   3620  HA  ASP A 227      -7.077   6.766  41.423  1.00  0.00              
ATOM   3621 1HB  ASP A 227      -7.834   4.092  42.700  1.00  0.00              
ATOM   3622 2HB  ASP A 227      -8.480   4.880  41.240  1.00  0.00              
ATOM   3623  N   GLU A 228      -9.030   6.426  44.077  1.00  0.00              
ATOM   3624  CA  GLU A 228     -10.242   6.912  44.742  1.00  0.00              
ATOM   3625  C   GLU A 228     -10.139   8.377  45.156  1.00  0.00              
ATOM   3626  O   GLU A 228     -11.124   9.111  45.078  1.00  0.00              
ATOM   3627  CB  GLU A 228     -10.550   6.052  45.969  1.00  0.00              
ATOM   3628  CG  GLU A 228     -11.010   4.638  45.645  1.00  0.00              
ATOM   3629  CD  GLU A 228     -11.208   3.829  46.897  1.00  0.00              
ATOM   3630  OE1 GLU A 228     -10.940   4.336  47.959  1.00  0.00              
ATOM   3631  OE2 GLU A 228     -11.733   2.743  46.801  1.00  0.00              
ATOM   3632  H   GLU A 228      -8.431   5.775  44.563  1.00  0.00              
ATOM   3633  HA  GLU A 228     -11.079   6.894  44.045  1.00  0.00              
ATOM   3634 1HB  GLU A 228      -9.638   6.009  46.565  1.00  0.00              
ATOM   3635 2HB  GLU A 228     -11.328   6.566  46.533  1.00  0.00              
ATOM   3636 1HG  GLU A 228     -11.918   4.604  45.044  1.00  0.00              
ATOM   3637 2HG  GLU A 228     -10.182   4.223  45.073  1.00  0.00              
ATOM   3638  N   SER A 229      -8.952   8.797  45.591  1.00  0.00              
ATOM   3639  CA  SER A 229      -8.715  10.198  45.941  1.00  0.00              
ATOM   3640  C   SER A 229      -8.994  11.090  44.735  1.00  0.00              
ATOM   3641  O   SER A 229      -9.686  12.103  44.858  1.00  0.00              
ATOM   3642  CB  SER A 229      -7.293  10.390  46.430  1.00  0.00              
ATOM   3643  OG  SER A 229      -7.068   9.752  47.657  1.00  0.00              
ATOM   3644  H   SER A 229      -8.196   8.133  45.682  1.00  0.00              
ATOM   3645  HA  SER A 229      -9.277  10.526  46.816  1.00  0.00              
ATOM   3646 1HB  SER A 229      -6.610   9.979  45.687  1.00  0.00              
ATOM   3647 2HB  SER A 229      -7.104  11.457  46.546  1.00  0.00              
ATOM   3648  HG  SER A 229      -7.588   8.946  47.698  1.00  0.00              
ATOM   3649  N   TYR A 230      -8.464  10.685  43.579  1.00  0.00              
ATOM   3650  CA  TYR A 230      -8.614  11.411  42.317  1.00  0.00              
ATOM   3651  C   TYR A 230     -10.049  11.396  41.805  1.00  0.00              
ATOM   3652  O   TYR A 230     -10.597  12.442  41.468  1.00  0.00              
ATOM   3653  CB  TYR A 230      -7.681  10.825  41.255  1.00  0.00              
ATOM   3654  CG  TYR A 230      -7.688  11.584  39.946  1.00  0.00              
ATOM   3655  CD1 TYR A 230      -7.084  12.827  39.840  1.00  0.00              
ATOM   3656  CD2 TYR A 230      -8.299  11.052  38.820  1.00  0.00              
ATOM   3657  CE1 TYR A 230      -7.088  13.525  38.648  1.00  0.00              
ATOM   3658  CE2 TYR A 230      -8.308  11.740  37.623  1.00  0.00              
ATOM   3659  CZ  TYR A 230      -7.702  12.977  37.540  1.00  0.00              
ATOM   3660  OH  TYR A 230      -7.708  13.665  36.349  1.00  0.00              
ATOM   3661  H   TYR A 230      -7.932   9.827  43.592  1.00  0.00              
ATOM   3662  HA  TYR A 230      -8.368  12.463  42.465  1.00  0.00              
ATOM   3663 1HB  TYR A 230      -6.673  10.830  41.673  1.00  0.00              
ATOM   3664 2HB  TYR A 230      -7.997   9.797  41.081  1.00  0.00              
ATOM   3665  HD1 TYR A 230      -6.601  13.255  40.719  1.00  0.00              
ATOM   3666  HD2 TYR A 230      -8.777  10.075  38.892  1.00  0.00              
ATOM   3667  HE1 TYR A 230      -6.610  14.502  38.579  1.00  0.00              
ATOM   3668  HE2 TYR A 230      -8.795  11.306  36.749  1.00  0.00              
ATOM   3669  HH  TYR A 230      -8.188  13.209  35.654  1.00  0.00              
ATOM   3670  N   GLU A 231     -10.651  10.210  41.751  1.00  0.00              
ATOM   3671  CA  GLU A 231     -12.030  10.074  41.299  1.00  0.00              
ATOM   3672  C   GLU A 231     -12.960  10.962  42.114  1.00  0.00              
ATOM   3673  O   GLU A 231     -13.800  11.665  41.550  1.00  0.00              
ATOM   3674  CB  GLU A 231     -12.483   8.615  41.385  1.00  0.00              
ATOM   3675  CG  GLU A 231     -13.894   8.363  40.875  1.00  0.00              
ATOM   3676  CD  GLU A 231     -14.256   6.907  40.967  1.00  0.00              
ATOM   3677  OE1 GLU A 231     -13.438   6.137  41.408  1.00  0.00              
ATOM   3678  OE2 GLU A 231     -15.389   6.579  40.702  1.00  0.00              
ATOM   3679  H   GLU A 231     -10.141   9.385  42.031  1.00  0.00              
ATOM   3680  HA  GLU A 231     -12.114  10.409  40.264  1.00  0.00              
ATOM   3681 1HB  GLU A 231     -11.775   8.026  40.800  1.00  0.00              
ATOM   3682 2HB  GLU A 231     -12.418   8.323  42.434  1.00  0.00              
ATOM   3683 1HG  GLU A 231     -14.652   8.958  41.384  1.00  0.00              
ATOM   3684 2HG  GLU A 231     -13.844   8.659  39.828  1.00  0.00              
ATOM   3685  N   ALA A 232     -12.785  10.943  43.435  1.00  0.00              
ATOM   3686  CA  ALA A 232     -13.615  11.719  44.358  1.00  0.00              
ATOM   3687  C   ALA A 232     -13.451  13.235  44.205  1.00  0.00              
ATOM   3688  O   ALA A 232     -14.263  14.000  44.731  1.00  0.00              
ATOM   3689  CB  ALA A 232     -13.352  11.294  45.794  1.00  0.00              
ATOM   3690  H   ALA A 232     -12.045  10.364  43.806  1.00  0.00              
ATOM   3691  HA  ALA A 232     -14.664  11.530  44.126  1.00  0.00              
ATOM   3692 1HB  ALA A 232     -13.977  11.882  46.467  1.00  0.00              
ATOM   3693 2HB  ALA A 232     -13.587  10.237  45.913  1.00  0.00              
ATOM   3694 3HB  ALA A 232     -12.302  11.463  46.037  1.00  0.00              
ATOM   3695  N   ILE A 233     -12.407  13.665  43.497  1.00  0.00              
ATOM   3696  CA  ILE A 233     -12.214  15.095  43.212  1.00  0.00              
ATOM   3697  C   ILE A 233     -12.350  15.444  41.722  1.00  0.00              
ATOM   3698  O   ILE A 233     -12.459  16.617  41.367  1.00  0.00              
ATOM   3699  CB  ILE A 233     -10.835  15.571  43.702  1.00  0.00              
ATOM   3700  CG1 ILE A 233      -9.719  14.876  42.916  1.00  0.00              
ATOM   3701  CG2 ILE A 233     -10.682  15.312  45.193  1.00  0.00              
ATOM   3702  CD1 ILE A 233      -8.347  15.466  43.153  1.00  0.00              
ATOM   3703  H   ILE A 233     -11.734  12.999  43.148  1.00  0.00              
ATOM   3704  HA  ILE A 233     -13.056  15.678  43.583  1.00  0.00              
ATOM   3705  HB  ILE A 233     -10.737  16.639  43.507  1.00  0.00              
ATOM   3706 1HG1 ILE A 233      -9.720  13.828  43.211  1.00  0.00              
ATOM   3707 2HG1 ILE A 233      -9.971  14.955  41.858  1.00  0.00              
ATOM   3708 1HG2 ILE A 233      -9.700  15.654  45.522  1.00  0.00              
ATOM   3709 2HG2 ILE A 233     -11.455  15.851  45.737  1.00  0.00              
ATOM   3710 3HG2 ILE A 233     -10.777  14.244  45.388  1.00  0.00              
ATOM   3711 1HD1 ILE A 233      -7.610  14.921  42.561  1.00  0.00              
ATOM   3712 2HD1 ILE A 233      -8.346  16.515  42.856  1.00  0.00              
ATOM   3713 3HD1 ILE A 233      -8.094  15.387  44.208  1.00  0.00              
ATOM   3714  N   PHE A 234     -12.364  14.426  40.863  1.00  0.00              
ATOM   3715  CA  PHE A 234     -12.380  14.641  39.416  1.00  0.00              
ATOM   3716  C   PHE A 234     -13.792  14.651  38.840  1.00  0.00              
ATOM   3717  O   PHE A 234     -14.169  15.594  38.142  1.00  0.00              
ATOM   3718  CB  PHE A 234     -11.543  13.569  38.714  1.00  0.00              
ATOM   3719  CG  PHE A 234     -11.532  13.693  37.218  1.00  0.00              
ATOM   3720  CD1 PHE A 234     -10.697  14.605  36.590  1.00  0.00              
ATOM   3721  CD2 PHE A 234     -12.355  12.897  36.434  1.00  0.00              
ATOM   3722  CE1 PHE A 234     -10.686  14.720  35.212  1.00  0.00              
ATOM   3723  CE2 PHE A 234     -12.344  13.009  35.058  1.00  0.00              
ATOM   3724  CZ  PHE A 234     -11.509  13.922  34.446  1.00  0.00              
ATOM   3725  H   PHE A 234     -12.362  13.480  41.220  1.00  0.00              
ATOM   3726  HA  PHE A 234     -11.982  15.630  39.185  1.00  0.00              
ATOM   3727 1HB  PHE A 234     -10.506  13.629  39.041  1.00  0.00              
ATOM   3728 2HB  PHE A 234     -11.938  12.579  38.942  1.00  0.00              
ATOM   3729  HD1 PHE A 234     -10.046  15.235  37.195  1.00  0.00              
ATOM   3730  HD2 PHE A 234     -13.016  12.177  36.918  1.00  0.00              
ATOM   3731  HE1 PHE A 234     -10.026  15.441  34.732  1.00  0.00              
ATOM   3732  HE2 PHE A 234     -12.996  12.378  34.454  1.00  0.00              
ATOM   3733  HZ  PHE A 234     -11.501  14.012  33.361  1.00  0.00              
ATOM   3734  N   LYS A 235     -14.556  13.598  39.122  1.00  0.00              
ATOM   3735  CA  LYS A 235     -15.908  13.458  38.577  1.00  0.00              
ATOM   3736  C   LYS A 235     -16.920  14.464  39.164  1.00  0.00              
ATOM   3737  O   LYS A 235     -17.674  15.077  38.400  1.00  0.00              
ATOM   3738  CB  LYS A 235     -16.407  12.030  38.807  1.00  0.00              
ATOM   3739  CG  LYS A 235     -17.766  11.732  38.190  1.00  0.00              
ATOM   3740  CD  LYS A 235     -18.180  10.288  38.432  1.00  0.00              
ATOM   3741  CE  LYS A 235     -19.513   9.974  37.770  1.00  0.00              
ATOM   3742  NZ  LYS A 235     -19.937   8.568  38.010  1.00  0.00              
ATOM   3743  H   LYS A 235     -14.192  12.877  39.729  1.00  0.00              
ATOM   3744  HA  LYS A 235     -15.909  13.723  37.520  1.00  0.00              
ATOM   3745 1HB  LYS A 235     -15.661  11.358  38.383  1.00  0.00              
ATOM   3746 2HB  LYS A 235     -16.459  11.880  39.886  1.00  0.00              
ATOM   3747 1HG  LYS A 235     -18.504  12.401  38.636  1.00  0.00              
ATOM   3748 2HG  LYS A 235     -17.709  11.919  37.118  1.00  0.00              
ATOM   3749 1HD  LYS A 235     -17.408   9.634  38.023  1.00  0.00              
ATOM   3750 2HD  LYS A 235     -18.261  10.124  39.506  1.00  0.00              
ATOM   3751 1HE  LYS A 235     -20.263  10.653  38.174  1.00  0.00              
ATOM   3752 2HE  LYS A 235     -19.411  10.144  36.698  1.00  0.00              
ATOM   3753 1HZ  LYS A 235     -20.824   8.401  37.556  1.00  0.00              
ATOM   3754 2HZ  LYS A 235     -19.242   7.938  37.635  1.00  0.00              
ATOM   3755 3HZ  LYS A 235     -20.034   8.411  39.003  1.00  0.00              
ATOM   3756  N   PRO A 236     -16.926  14.655  40.510  1.00  0.00              
ATOM   3757  CA  PRO A 236     -17.858  15.637  41.075  1.00  0.00              
ATOM   3758  C   PRO A 236     -17.665  17.031  40.482  1.00  0.00              
ATOM   3759  O   PRO A 236     -18.642  17.673  40.104  1.00  0.00              
ATOM   3760  CB  PRO A 236     -17.555  15.612  42.576  1.00  0.00              
ATOM   3761  CG  PRO A 236     -16.973  14.260  42.815  1.00  0.00              
ATOM   3762  CD  PRO A 236     -16.150  13.958  41.591  1.00  0.00              
ATOM   3763  HA  PRO A 236     -18.912  15.376  40.897  1.00  0.00              
ATOM   3764 1HB  PRO A 236     -16.848  16.406  42.858  1.00  0.00              
ATOM   3765 2HB  PRO A 236     -18.465  15.764  43.175  1.00  0.00              
ATOM   3766 1HG  PRO A 236     -16.352  14.248  43.723  1.00  0.00              
ATOM   3767 2HG  PRO A 236     -17.763  13.506  42.955  1.00  0.00              
ATOM   3768 1HD  PRO A 236     -15.125  14.353  41.673  1.00  0.00              
ATOM   3769 2HD  PRO A 236     -16.063  12.879  41.403  1.00  0.00              
ATOM   3770  N   VAL A 237     -16.411  17.472  40.389  1.00  0.00              
ATOM   3771  CA  VAL A 237     -16.079  18.796  39.864  1.00  0.00              
ATOM   3772  C   VAL A 237     -16.456  18.935  38.385  1.00  0.00              
ATOM   3773  O   VAL A 237     -17.106  19.907  38.003  1.00  0.00              
ATOM   3774  CB  VAL A 237     -14.579  19.103  40.031  1.00  0.00              
ATOM   3775  CG1 VAL A 237     -14.212  20.384  39.299  1.00  0.00              
ATOM   3776  CG2 VAL A 237     -14.217  19.210  41.505  1.00  0.00              
ATOM   3777  H   VAL A 237     -15.666  16.864  40.697  1.00  0.00              
ATOM   3778  HA  VAL A 237     -16.697  19.570  40.321  1.00  0.00              
ATOM   3779  HB  VAL A 237     -14.001  18.273  39.623  1.00  0.00              
ATOM   3780 1HG1 VAL A 237     -13.149  20.586  39.427  1.00  0.00              
ATOM   3781 2HG1 VAL A 237     -14.436  20.274  38.238  1.00  0.00              
ATOM   3782 3HG1 VAL A 237     -14.790  21.214  39.707  1.00  0.00              
ATOM   3783 1HG2 VAL A 237     -13.154  19.427  41.604  1.00  0.00              
ATOM   3784 2HG2 VAL A 237     -14.796  20.013  41.963  1.00  0.00              
ATOM   3785 3HG2 VAL A 237     -14.444  18.269  42.005  1.00  0.00              
ATOM   3786  N   MET A 238     -16.062  17.960  37.563  1.00  0.00              
ATOM   3787  CA  MET A 238     -16.402  17.993  36.136  1.00  0.00              
ATOM   3788  C   MET A 238     -17.906  17.949  35.876  1.00  0.00              
ATOM   3789  O   MET A 238     -18.380  18.552  34.912  1.00  0.00              
ATOM   3790  CB  MET A 238     -15.723  16.830  35.417  1.00  0.00              
ATOM   3791  CG  MET A 238     -15.825  16.881  33.899  1.00  0.00              
ATOM   3792  SD  MET A 238     -14.748  15.683  33.088  1.00  0.00              
ATOM   3793  CE  MET A 238     -15.420  14.146  33.715  1.00  0.00              
ATOM   3794  H   MET A 238     -15.523  17.186  37.923  1.00  0.00              
ATOM   3795  HA  MET A 238     -16.106  18.950  35.707  1.00  0.00              
ATOM   3796 1HB  MET A 238     -14.674  16.844  35.712  1.00  0.00              
ATOM   3797 2HB  MET A 238     -16.191  15.914  35.781  1.00  0.00              
ATOM   3798 1HG  MET A 238     -16.859  16.679  33.621  1.00  0.00              
ATOM   3799 2HG  MET A 238     -15.551  17.886  33.575  1.00  0.00              
ATOM   3800 1HE  MET A 238     -14.857  13.308  33.302  1.00  0.00              
ATOM   3801 2HE  MET A 238     -15.346  14.133  34.803  1.00  0.00              
ATOM   3802 3HE  MET A 238     -16.466  14.060  33.421  1.00  0.00              
ATOM   3803  N   SER A 239     -18.648  17.248  36.733  1.00  0.00              
ATOM   3804  CA  SER A 239     -20.109  17.209  36.638  1.00  0.00              
ATOM   3805  C   SER A 239     -20.699  18.570  36.978  1.00  0.00              
ATOM   3806  O   SER A 239     -21.638  19.027  36.325  1.00  0.00              
ATOM   3807  CB  SER A 239     -20.672  16.141  37.555  1.00  0.00              
ATOM   3808  OG  SER A 239     -20.313  14.850  37.144  1.00  0.00              
ATOM   3809  H   SER A 239     -18.189  16.729  37.469  1.00  0.00              
ATOM   3810  HA  SER A 239     -20.469  16.856  35.670  1.00  0.00              
ATOM   3811 1HB  SER A 239     -20.290  16.310  38.562  1.00  0.00              
ATOM   3812 2HB  SER A 239     -21.758  16.222  37.561  1.00  0.00              
ATOM   3813  HG  SER A 239     -20.690  14.206  37.749  1.00  0.00              
ATOM   3814  N   LYS A 240     -20.129  19.209  37.998  1.00  0.00              
ATOM   3815  CA  LYS A 240     -20.526  20.548  38.412  1.00  0.00              
ATOM   3816  C   LYS A 240     -20.217  21.577  37.326  1.00  0.00              
ATOM   3817  O   LYS A 240     -20.922  22.580  37.202  1.00  0.00              
ATOM   3818  CB  LYS A 240     -19.828  20.933  39.718  1.00  0.00              
ATOM   3819  CG  LYS A 240     -20.356  20.212  40.950  1.00  0.00              
ATOM   3820  CD  LYS A 240     -19.477  20.475  42.164  1.00  0.00              
ATOM   3821  CE  LYS A 240     -20.033  19.798  43.408  1.00  0.00              
ATOM   3822  NZ  LYS A 240     -19.157  20.006  44.593  1.00  0.00              
ATOM   3823  H   LYS A 240     -19.390  18.737  38.499  1.00  0.00              
ATOM   3824  HA  LYS A 240     -21.604  20.582  38.568  1.00  0.00              
ATOM   3825 1HB  LYS A 240     -18.768  20.707  39.591  1.00  0.00              
ATOM   3826 2HB  LYS A 240     -19.956  22.009  39.844  1.00  0.00              
ATOM   3827 1HG  LYS A 240     -21.368  20.564  41.151  1.00  0.00              
ATOM   3828 2HG  LYS A 240     -20.378  19.142  40.743  1.00  0.00              
ATOM   3829 1HD  LYS A 240     -18.477  20.091  41.959  1.00  0.00              
ATOM   3830 2HD  LYS A 240     -19.425  21.551  42.329  1.00  0.00              
ATOM   3831 1HE  LYS A 240     -21.020  20.213  43.610  1.00  0.00              
ATOM   3832 2HE  LYS A 240     -20.123  18.731  43.206  1.00  0.00              
ATOM   3833 1HZ  LYS A 240     -19.562  19.542  45.395  1.00  0.00              
ATOM   3834 2HZ  LYS A 240     -18.242  19.621  44.408  1.00  0.00              
ATOM   3835 3HZ  LYS A 240     -19.075  20.994  44.782  1.00  0.00              
ATOM   3836  N   VAL A 241     -19.170  21.323  36.543  1.00  0.00              
ATOM   3837  CA  VAL A 241     -18.875  22.148  35.378  1.00  0.00              
ATOM   3838  C   VAL A 241     -19.961  21.959  34.327  1.00  0.00              
ATOM   3839  O   VAL A 241     -20.444  22.932  33.751  1.00  0.00              
ATOM   3840  CB  VAL A 241     -17.504  21.810  34.766  1.00  0.00              
ATOM   3841  CG1 VAL A 241     -17.323  22.526  33.436  1.00  0.00              
ATOM   3842  CG2 VAL A 241     -16.384  22.183  35.727  1.00  0.00              
ATOM   3843  H   VAL A 241     -18.566  20.544  36.761  1.00  0.00              
ATOM   3844  HA  VAL A 241     -18.922  23.209  35.622  1.00  0.00              
ATOM   3845  HB  VAL A 241     -17.441  20.732  34.610  1.00  0.00              
ATOM   3846 1HG1 VAL A 241     -16.348  22.276  33.016  1.00  0.00              
ATOM   3847 2HG1 VAL A 241     -18.106  22.212  32.745  1.00  0.00              
ATOM   3848 3HG1 VAL A 241     -17.384  23.603  33.591  1.00  0.00              
ATOM   3849 1HG2 VAL A 241     -15.422  21.937  35.278  1.00  0.00              
ATOM   3850 2HG2 VAL A 241     -16.425  23.253  35.933  1.00  0.00              
ATOM   3851 3HG2 VAL A 241     -16.503  21.628  36.657  1.00  0.00              
ATOM   3852  N   MET A 242     -20.353  20.709  34.095  1.00  0.00              
ATOM   3853  CA  MET A 242     -21.428  20.403  33.157  1.00  0.00              
ATOM   3854  C   MET A 242     -22.716  21.096  33.581  1.00  0.00              
ATOM   3855  O   MET A 242     -23.496  21.539  32.741  1.00  0.00              
ATOM   3856  CB  MET A 242     -21.642  18.894  33.064  1.00  0.00              
ATOM   3857  CG  MET A 242     -20.550  18.149  32.309  1.00  0.00              
ATOM   3858  SD  MET A 242     -20.510  18.564  30.554  1.00  0.00              
ATOM   3859  CE  MET A 242     -22.100  17.936  30.021  1.00  0.00              
ATOM   3860  H   MET A 242     -19.894  19.953  34.582  1.00  0.00              
ATOM   3861  HA  MET A 242     -21.175  20.779  32.166  1.00  0.00              
ATOM   3862 1HB  MET A 242     -21.700  18.518  34.085  1.00  0.00              
ATOM   3863 2HB  MET A 242     -22.599  18.739  32.565  1.00  0.00              
ATOM   3864 1HG  MET A 242     -19.591  18.403  32.759  1.00  0.00              
ATOM   3865 2HG  MET A 242     -20.731  17.080  32.419  1.00  0.00              
ATOM   3866 1HE  MET A 242     -22.225  18.120  28.954  1.00  0.00              
ATOM   3867 2HE  MET A 242     -22.151  16.864  30.215  1.00  0.00              
ATOM   3868 3HE  MET A 242     -22.894  18.442  30.571  1.00  0.00              
ATOM   3869  N   GLU A 243     -22.917  21.199  34.892  1.00  0.00              
ATOM   3870  CA  GLU A 243     -24.092  21.842  35.469  1.00  0.00              
ATOM   3871  C   GLU A 243     -24.068  23.360  35.262  1.00  0.00              
ATOM   3872  O   GLU A 243     -25.076  23.954  34.878  1.00  0.00              
ATOM   3873  CB  GLU A 243     -24.193  21.516  36.961  1.00  0.00              
ATOM   3874  CG  GLU A 243     -24.601  20.082  37.265  1.00  0.00              
ATOM   3875  CD  GLU A 243     -24.482  19.780  38.733  1.00  0.00              
ATOM   3876  OE1 GLU A 243     -24.035  20.633  39.461  1.00  0.00              
ATOM   3877  OE2 GLU A 243     -24.940  18.740  39.144  1.00  0.00              
ATOM   3878  H   GLU A 243     -22.216  20.810  35.508  1.00  0.00              
ATOM   3879  HA  GLU A 243     -24.991  21.487  34.965  1.00  0.00              
ATOM   3880 1HB  GLU A 243     -23.215  21.716  37.397  1.00  0.00              
ATOM   3881 2HB  GLU A 243     -24.927  22.201  37.387  1.00  0.00              
ATOM   3882 1HG  GLU A 243     -25.607  19.835  36.924  1.00  0.00              
ATOM   3883 2HG  GLU A 243     -23.875  19.487  36.712  1.00  0.00              
ATOM   3884  N   MET A 244     -22.914  23.977  35.502  1.00  0.00              
ATOM   3885  CA  MET A 244     -22.799  25.434  35.462  1.00  0.00              
ATOM   3886  C   MET A 244     -22.281  25.986  34.138  1.00  0.00              
ATOM   3887  O   MET A 244     -22.927  26.833  33.524  1.00  0.00              
ATOM   3888  CB  MET A 244     -21.893  25.904  36.597  1.00  0.00              
ATOM   3889  CG  MET A 244     -22.412  25.584  37.991  1.00  0.00              
ATOM   3890  SD  MET A 244     -23.937  26.463  38.383  1.00  0.00              
ATOM   3891  CE  MET A 244     -24.460  25.593  39.858  1.00  0.00              
ATOM   3892  H   MET A 244     -22.097  23.425  35.718  1.00  0.00              
ATOM   3893  HA  MET A 244     -23.789  25.886  35.523  1.00  0.00              
ATOM   3894 1HB  MET A 244     -20.926  25.423  36.449  1.00  0.00              
ATOM   3895 2HB  MET A 244     -21.781  26.984  36.490  1.00  0.00              
ATOM   3896 1HG  MET A 244     -22.593  24.511  38.049  1.00  0.00              
ATOM   3897 2HG  MET A 244     -21.643  25.862  38.712  1.00  0.00              
ATOM   3898 1HE  MET A 244     -25.395  26.022  40.223  1.00  0.00              
ATOM   3899 2HE  MET A 244     -24.612  24.539  39.624  1.00  0.00              
ATOM   3900 3HE  MET A 244     -23.693  25.687  40.627  1.00  0.00              
ATOM   3901  N   PHE A 245     -21.123  25.491  33.701  1.00  0.00              
ATOM   3902  CA  PHE A 245     -20.530  25.887  32.426  1.00  0.00              
ATOM   3903  C   PHE A 245     -21.288  25.354  31.208  1.00  0.00              
ATOM   3904  O   PHE A 245     -21.372  26.038  30.192  1.00  0.00              
ATOM   3905  CB  PHE A 245     -19.074  25.422  32.369  1.00  0.00              
ATOM   3906  CG  PHE A 245     -18.360  25.819  31.108  1.00  0.00              
ATOM   3907  CD1 PHE A 245     -18.204  27.156  30.774  1.00  0.00              
ATOM   3908  CD2 PHE A 245     -17.844  24.857  30.254  1.00  0.00              
ATOM   3909  CE1 PHE A 245     -17.548  27.522  29.615  1.00  0.00              
ATOM   3910  CE2 PHE A 245     -17.187  25.220  29.094  1.00  0.00              
ATOM   3911  CZ  PHE A 245     -17.039  26.554  28.774  1.00  0.00              
ATOM   3912  H   PHE A 245     -20.642  24.818  34.281  1.00  0.00              
ATOM   3913  HA  PHE A 245     -20.604  26.968  32.303  1.00  0.00              
ATOM   3914 1HB  PHE A 245     -18.509  25.852  33.195  1.00  0.00              
ATOM   3915 2HB  PHE A 245     -19.025  24.335  32.425  1.00  0.00              
ATOM   3916  HD1 PHE A 245     -18.605  27.921  31.439  1.00  0.00              
ATOM   3917  HD2 PHE A 245     -17.962  23.802  30.506  1.00  0.00              
ATOM   3918  HE1 PHE A 245     -17.432  28.577  29.365  1.00  0.00              
ATOM   3919  HE2 PHE A 245     -16.785  24.454  28.431  1.00  0.00              
ATOM   3920  HZ  PHE A 245     -16.522  26.842  27.859  1.00  0.00              
ATOM   3921  N   GLN A 246     -21.831  24.139  31.319  1.00  0.00              
ATOM   3922  CA  GLN A 246     -22.670  23.520  30.269  1.00  0.00              
ATOM   3923  C   GLN A 246     -22.059  23.553  28.858  1.00  0.00              
ATOM   3924  O   GLN A 246     -22.584  24.234  27.977  1.00  0.00              
ATOM   3925  CB  GLN A 246     -24.036  24.211  30.231  1.00  0.00              
ATOM   3926  CG  GLN A 246     -24.804  24.146  31.538  1.00  0.00              
ATOM   3927  CD  GLN A 246     -25.865  25.224  31.642  1.00  0.00              
ATOM   3928  OE1 GLN A 246     -26.978  25.073  31.127  1.00  0.00              
ATOM   3929  NE2 GLN A 246     -25.528  26.325  32.305  1.00  0.00              
ATOM   3930  H   GLN A 246     -21.652  23.625  32.171  1.00  0.00              
ATOM   3931  HA  GLN A 246     -22.789  22.457  30.475  1.00  0.00              
ATOM   3932 1HB  GLN A 246     -23.855  25.252  29.960  1.00  0.00              
ATOM   3933 2HB  GLN A 246     -24.612  23.726  29.442  1.00  0.00              
ATOM   3934 1HG  GLN A 246     -25.228  23.220  31.928  1.00  0.00              
ATOM   3935 2HG  GLN A 246     -23.953  24.440  32.155  1.00  0.00              
ATOM   3936 1HE2 GLN A 246     -26.187  27.072  32.406  1.00  0.00              
ATOM   3937 2HE2 GLN A 246     -24.614  26.407  32.704  1.00  0.00              
ATOM   3938  N   PRO A 247     -20.957  22.814  28.633  1.00  0.00              
ATOM   3939  CA  PRO A 247     -20.299  22.901  27.326  1.00  0.00              
ATOM   3940  C   PRO A 247     -21.071  22.185  26.224  1.00  0.00              
ATOM   3941  O   PRO A 247     -21.974  21.394  26.516  1.00  0.00              
ATOM   3942  CB  PRO A 247     -18.929  22.260  27.564  1.00  0.00              
ATOM   3943  CG  PRO A 247     -19.150  21.318  28.698  1.00  0.00              
ATOM   3944  CD  PRO A 247     -20.160  21.996  29.587  1.00  0.00              
ATOM   3945  HA  PRO A 247     -20.176  23.938  26.979  1.00  0.00              
ATOM   3946 1HB  PRO A 247     -18.570  21.729  26.671  1.00  0.00              
ATOM   3947 2HB  PRO A 247     -18.169  23.015  27.816  1.00  0.00              
ATOM   3948 1HG  PRO A 247     -19.525  20.348  28.342  1.00  0.00              
ATOM   3949 2HG  PRO A 247     -18.213  21.122  29.241  1.00  0.00              
ATOM   3950 1HD  PRO A 247     -20.797  21.272  30.118  1.00  0.00              
ATOM   3951 2HD  PRO A 247     -19.683  22.626  30.353  1.00  0.00              
ATOM   3952  N   SER A 248     -20.714  22.467  24.973  1.00  0.00              
ATOM   3953  CA  SER A 248     -21.279  21.749  23.828  1.00  0.00              
ATOM   3954  C   SER A 248     -20.248  20.856  23.124  1.00  0.00              
ATOM   3955  O   SER A 248     -20.576  20.151  22.169  1.00  0.00              
ATOM   3956  CB  SER A 248     -21.868  22.741  22.844  1.00  0.00              
ATOM   3957  OG  SER A 248     -20.888  23.574  22.288  1.00  0.00              
ATOM   3958  H   SER A 248     -20.035  23.197  24.810  1.00  0.00              
ATOM   3959  HA  SER A 248     -22.127  21.115  24.090  1.00  0.00              
ATOM   3960 1HB  SER A 248     -22.359  22.188  22.044  1.00  0.00              
ATOM   3961 2HB  SER A 248     -22.602  23.355  23.364  1.00  0.00              
ATOM   3962  HG  SER A 248     -20.190  23.720  22.930  1.00  0.00              
ATOM   3963  N   ALA A 249     -19.008  20.907  23.608  1.00  0.00              
ATOM   3964  CA  ALA A 249     -17.930  20.016  23.169  1.00  0.00              
ATOM   3965  C   ALA A 249     -16.884  19.888  24.274  1.00  0.00              
ATOM   3966  O   ALA A 249     -16.633  20.842  25.014  1.00  0.00              
ATOM   3967  CB  ALA A 249     -17.291  20.530  21.889  1.00  0.00              
ATOM   3968  H   ALA A 249     -18.815  21.602  24.314  1.00  0.00              
ATOM   3969  HA  ALA A 249     -18.351  19.030  22.970  1.00  0.00              
ATOM   3970 1HB  ALA A 249     -16.494  19.851  21.583  1.00  0.00              
ATOM   3971 2HB  ALA A 249     -18.043  20.583  21.102  1.00  0.00              
ATOM   3972 3HB  ALA A 249     -16.875  21.520  22.063  1.00  0.00              
ATOM   3973  N   VAL A 250     -16.284  18.707  24.391  1.00  0.00              
ATOM   3974  CA  VAL A 250     -15.342  18.429  25.477  1.00  0.00              
ATOM   3975  C   VAL A 250     -14.025  17.885  24.921  1.00  0.00              
ATOM   3976  O   VAL A 250     -14.017  16.945  24.127  1.00  0.00              
ATOM   3977  CB  VAL A 250     -15.920  17.422  26.488  1.00  0.00              
ATOM   3978  CG1 VAL A 250     -14.914  17.142  27.596  1.00  0.00              
ATOM   3979  CG2 VAL A 250     -17.224  17.942  27.074  1.00  0.00              
ATOM   3980  H   VAL A 250     -16.484  17.984  23.714  1.00  0.00              
ATOM   3981  HA  VAL A 250     -15.066  19.341  26.007  1.00  0.00              
ATOM   3982  HB  VAL A 250     -16.155  16.493  25.968  1.00  0.00              
ATOM   3983 1HG1 VAL A 250     -15.340  16.428  28.302  1.00  0.00              
ATOM   3984 2HG1 VAL A 250     -14.004  16.727  27.164  1.00  0.00              
ATOM   3985 3HG1 VAL A 250     -14.681  18.070  28.117  1.00  0.00              
ATOM   3986 1HG2 VAL A 250     -17.619  17.218  27.786  1.00  0.00              
ATOM   3987 2HG2 VAL A 250     -17.041  18.888  27.582  1.00  0.00              
ATOM   3988 3HG2 VAL A 250     -17.947  18.094  26.273  1.00  0.00              
ATOM   3989  N   VAL A 251     -12.917  18.496  25.327  1.00  0.00              
ATOM   3990  CA  VAL A 251     -11.594  18.008  24.968  1.00  0.00              
ATOM   3991  C   VAL A 251     -10.968  17.382  26.206  1.00  0.00              
ATOM   3992  O   VAL A 251     -10.868  18.017  27.257  1.00  0.00              
ATOM   3993  CB  VAL A 251     -10.682  19.126  24.429  1.00  0.00              
ATOM   3994  CG1 VAL A 251      -9.314  18.570  24.068  1.00  0.00              
ATOM   3995  CG2 VAL A 251     -11.319  19.797  23.222  1.00  0.00              
ATOM   3996  H   VAL A 251     -12.997  19.323  25.902  1.00  0.00              
ATOM   3997  HA  VAL A 251     -11.653  17.208  24.231  1.00  0.00              
ATOM   3998  HB  VAL A 251     -10.572  19.894  25.196  1.00  0.00              
ATOM   3999 1HG1 VAL A 251      -8.682  19.374  23.689  1.00  0.00              
ATOM   4000 2HG1 VAL A 251      -8.853  18.134  24.954  1.00  0.00              
ATOM   4001 3HG1 VAL A 251      -9.423  17.804  23.301  1.00  0.00              
ATOM   4002 1HG2 VAL A 251     -10.662  20.585  22.854  1.00  0.00              
ATOM   4003 2HG2 VAL A 251     -11.474  19.058  22.436  1.00  0.00              
ATOM   4004 3HG2 VAL A 251     -12.278  20.229  23.509  1.00  0.00              
ATOM   4005  N   LEU A 252     -10.568  16.124  26.079  1.00  0.00              
ATOM   4006  CA  LEU A 252      -9.979  15.403  27.193  1.00  0.00              
ATOM   4007  C   LEU A 252      -8.527  15.052  26.915  1.00  0.00              
ATOM   4008  O   LEU A 252      -8.227  14.235  26.045  1.00  0.00              
ATOM   4009  CB  LEU A 252     -10.789  14.136  27.488  1.00  0.00              
ATOM   4010  CG  LEU A 252     -10.300  13.313  28.687  1.00  0.00              
ATOM   4011  CD1 LEU A 252     -10.461  14.115  29.971  1.00  0.00              
ATOM   4012  CD2 LEU A 252     -11.082  12.010  28.763  1.00  0.00              
ATOM   4013  H   LEU A 252     -10.672  15.656  25.191  1.00  0.00              
ATOM   4014  HA  LEU A 252      -9.967  16.042  28.076  1.00  0.00              
ATOM   4015 1HB  LEU A 252     -11.753  14.589  27.715  1.00  0.00              
ATOM   4016 2HB  LEU A 252     -10.886  13.502  26.607  1.00  0.00              
ATOM   4017  HG  LEU A 252      -9.254  13.063  28.504  1.00  0.00              
ATOM   4018 1HD1 LEU A 252     -10.111  13.523  30.817  1.00  0.00              
ATOM   4019 2HD1 LEU A 252      -9.873  15.031  29.903  1.00  0.00              
ATOM   4020 3HD1 LEU A 252     -11.511  14.365  30.114  1.00  0.00              
ATOM   4021 1HD2 LEU A 252     -10.733  11.426  29.615  1.00  0.00              
ATOM   4022 2HD2 LEU A 252     -12.143  12.229  28.883  1.00  0.00              
ATOM   4023 3HD2 LEU A 252     -10.931  11.440  27.847  1.00  0.00              
ATOM   4024  N   GLN A 253      -7.628  15.689  27.656  1.00  0.00              
ATOM   4025  CA  GLN A 253      -6.204  15.414  27.543  1.00  0.00              
ATOM   4026  C   GLN A 253      -5.877  14.275  28.505  1.00  0.00              
ATOM   4027  O   GLN A 253      -5.981  14.431  29.721  1.00  0.00              
ATOM   4028  CB  GLN A 253      -5.368  16.655  27.869  1.00  0.00              
ATOM   4029  CG  GLN A 253      -3.896  16.522  27.520  1.00  0.00              
ATOM   4030  CD  GLN A 253      -3.071  15.998  28.682  1.00  0.00              
ATOM   4031  OE1 GLN A 253      -3.570  15.252  29.527  1.00  0.00              
ATOM   4032  NE2 GLN A 253      -1.803  16.391  28.730  1.00  0.00              
ATOM   4033  H   GLN A 253      -7.944  16.384  28.318  1.00  0.00              
ATOM   4034  HA  GLN A 253      -5.974  15.092  26.527  1.00  0.00              
ATOM   4035 1HB  GLN A 253      -5.806  17.485  27.311  1.00  0.00              
ATOM   4036 2HB  GLN A 253      -5.479  16.838  28.937  1.00  0.00              
ATOM   4037 1HG  GLN A 253      -3.545  16.030  26.612  1.00  0.00              
ATOM   4038 2HG  GLN A 253      -3.728  17.597  27.436  1.00  0.00              
ATOM   4039 1HE2 GLN A 253      -1.212  16.078  29.474  1.00  0.00              
ATOM   4040 2HE2 GLN A 253      -1.439  16.999  28.024  1.00  0.00              
ATOM   4041  N   CYS A 254      -5.492  13.129  27.952  1.00  0.00              
ATOM   4042  CA  CYS A 254      -5.216  11.946  28.755  1.00  0.00              
ATOM   4043  C   CYS A 254      -3.727  11.612  28.757  1.00  0.00              
ATOM   4044  O   CYS A 254      -3.316  10.571  28.246  1.00  0.00              
ATOM   4045  CB  CYS A 254      -6.012  10.858  28.033  1.00  0.00              
ATOM   4046  SG  CYS A 254      -7.805  11.088  28.078  1.00  0.00              
ATOM   4047  H   CYS A 254      -5.388  13.079  26.950  1.00  0.00              
ATOM   4048  HA  CYS A 254      -5.500  12.058  29.802  1.00  0.00              
ATOM   4049 1HB  CYS A 254      -5.737  10.827  26.979  1.00  0.00              
ATOM   4050 2HB  CYS A 254      -5.821   9.887  28.489  1.00  0.00              
ATOM   4051  HG  CYS A 254      -8.103   9.996  27.381  1.00  0.00              
ATOM   4052  N   GLY A 255      -2.927  12.507  29.332  1.00  0.00              
ATOM   4053  CA  GLY A 255      -1.495  12.280  29.521  1.00  0.00              
ATOM   4054  C   GLY A 255      -1.245  11.215  30.565  1.00  0.00              
ATOM   4055  O   GLY A 255      -1.913  11.168  31.597  1.00  0.00              
ATOM   4056  H   GLY A 255      -3.333  13.376  29.648  1.00  0.00              
ATOM   4057 1HA  GLY A 255      -1.059  11.961  28.573  1.00  0.00              
ATOM   4058 2HA  GLY A 255      -1.026  13.209  29.839  1.00  0.00              
ATOM   4059  N   SER A 256      -0.274  10.354  30.289  1.00  0.00              
ATOM   4060  CA  SER A 256       0.043   9.231  31.162  1.00  0.00              
ATOM   4061  C   SER A 256       1.009   9.560  32.308  1.00  0.00              
ATOM   4062  O   SER A 256       1.284   8.697  33.153  1.00  0.00              
ATOM   4063  CB  SER A 256       0.610   8.101  30.324  1.00  0.00              
ATOM   4064  OG  SER A 256      -0.339   7.572  29.441  1.00  0.00              
ATOM   4065  H   SER A 256       0.262  10.484  29.443  1.00  0.00              
ATOM   4066  HA  SER A 256      -0.837   8.777  31.622  1.00  0.00              
ATOM   4067 1HB  SER A 256       1.454   8.483  29.749  1.00  0.00              
ATOM   4068 2HB  SER A 256       0.954   7.310  30.989  1.00  0.00              
ATOM   4069  HG  SER A 256      -0.408   8.138  28.669  1.00  0.00              
ATOM   4070  N   ASP A 257       1.520  10.794  32.340  1.00  0.00              
ATOM   4071  CA  ASP A 257       2.495  11.221  33.364  1.00  0.00              
ATOM   4072  C   ASP A 257       1.939  11.225  34.790  1.00  0.00              
ATOM   4073  O   ASP A 257       2.699  11.255  35.761  1.00  0.00              
ATOM   4074  CB  ASP A 257       3.026  12.616  33.028  1.00  0.00              
ATOM   4075  CG  ASP A 257       4.463  12.865  33.464  1.00  0.00              
ATOM   4076  OD1 ASP A 257       5.319  12.102  33.084  1.00  0.00              
ATOM   4077  OD2 ASP A 257       4.718  13.895  34.039  1.00  0.00              
ATOM   4078  H   ASP A 257       1.227  11.455  31.635  1.00  0.00              
ATOM   4079  HA  ASP A 257       3.298  10.486  33.439  1.00  0.00              
ATOM   4080 1HB  ASP A 257       2.916  12.882  31.975  1.00  0.00              
ATOM   4081 2HB  ASP A 257       2.354  13.228  33.630  1.00  0.00              
ATOM   4082  N   SER A 258       0.614  11.189  34.903  1.00  0.00              
ATOM   4083  CA  SER A 258      -0.057  11.097  36.198  1.00  0.00              
ATOM   4084  C   SER A 258      -0.029   9.666  36.754  1.00  0.00              
ATOM   4085  O   SER A 258      -0.373   9.443  37.915  1.00  0.00              
ATOM   4086  CB  SER A 258      -1.487  11.585  36.074  1.00  0.00              
ATOM   4087  OG  SER A 258      -2.254  10.761  35.242  1.00  0.00              
ATOM   4088  H   SER A 258       0.057  11.227  34.062  1.00  0.00              
ATOM   4089  HA  SER A 258       0.364  11.760  36.954  1.00  0.00              
ATOM   4090 1HB  SER A 258      -1.936  11.604  37.066  1.00  0.00              
ATOM   4091 2HB  SER A 258      -1.476  12.594  35.661  1.00  0.00              
ATOM   4092  HG  SER A 258      -2.069  10.971  34.323  1.00  0.00              
ATOM   4093  N   LEU A 259       0.389   8.708  35.925  1.00  0.00              
ATOM   4094  CA  LEU A 259       0.463   7.300  36.321  1.00  0.00              
ATOM   4095  C   LEU A 259       1.667   7.000  37.189  1.00  0.00              
ATOM   4096  O   LEU A 259       2.715   7.637  37.065  1.00  0.00              
ATOM   4097  CB  LEU A 259       0.484   6.405  35.075  1.00  0.00              
ATOM   4098  CG  LEU A 259      -0.769   6.483  34.193  1.00  0.00              
ATOM   4099  CD1 LEU A 259      -0.613   5.570  32.984  1.00  0.00              
ATOM   4100  CD2 LEU A 259      -1.992   6.093  35.009  1.00  0.00              
ATOM   4101  H   LEU A 259       0.663   8.972  34.990  1.00  0.00              
ATOM   4102  HA  LEU A 259      -0.416   7.040  36.911  1.00  0.00              
ATOM   4103 1HB  LEU A 259       1.335   6.844  34.556  1.00  0.00              
ATOM   4104 2HB  LEU A 259       0.708   5.368  35.327  1.00  0.00              
ATOM   4105  HG  LEU A 259      -0.887   7.524  33.890  1.00  0.00              
ATOM   4106 1HD1 LEU A 259      -1.508   5.633  32.364  1.00  0.00              
ATOM   4107 2HD1 LEU A 259       0.254   5.881  32.401  1.00  0.00              
ATOM   4108 3HD1 LEU A 259      -0.476   4.542  33.320  1.00  0.00              
ATOM   4109 1HD2 LEU A 259      -2.881   6.150  34.381  1.00  0.00              
ATOM   4110 2HD2 LEU A 259      -1.873   5.075  35.381  1.00  0.00              
ATOM   4111 3HD2 LEU A 259      -2.100   6.776  35.853  1.00  0.00              
ATOM   4112  N   SER A 260       1.499   6.008  38.059  1.00  0.00              
ATOM   4113  CA  SER A 260       2.541   5.554  38.962  1.00  0.00              
ATOM   4114  C   SER A 260       3.706   4.950  38.187  1.00  0.00              
ATOM   4115  O   SER A 260       3.511   4.098  37.319  1.00  0.00              
ATOM   4116  CB  SER A 260       1.976   4.548  39.945  1.00  0.00              
ATOM   4117  OG  SER A 260       2.923   4.161  40.905  1.00  0.00              
ATOM   4118  H   SER A 260       0.597   5.556  38.081  1.00  0.00              
ATOM   4119  HA  SER A 260       2.884   6.328  39.650  1.00  0.00              
ATOM   4120 1HB  SER A 260       1.121   4.997  40.451  1.00  0.00              
ATOM   4121 2HB  SER A 260       1.649   3.667  39.395  1.00  0.00              
ATOM   4122  HG  SER A 260       2.553   4.283  41.783  1.00  0.00              
ATOM   4123  N   GLY A 261       4.912   5.409  38.505  1.00  0.00              
ATOM   4124  CA  GLY A 261       6.137   4.828  37.965  1.00  0.00              
ATOM   4125  C   GLY A 261       6.759   5.608  36.822  1.00  0.00              
ATOM   4126  O   GLY A 261       7.721   5.140  36.208  1.00  0.00              
ATOM   4127  H   GLY A 261       4.977   6.190  39.144  1.00  0.00              
ATOM   4128 1HA  GLY A 261       6.881   4.768  38.760  1.00  0.00              
ATOM   4129 2HA  GLY A 261       5.922   3.825  37.596  1.00  0.00              
ATOM   4130  N   ASP A 262       6.220   6.789  36.529  1.00  0.00              
ATOM   4131  CA  ASP A 262       6.788   7.650  35.498  1.00  0.00              
ATOM   4132  C   ASP A 262       8.044   8.342  36.008  1.00  0.00              
ATOM   4133  O   ASP A 262       8.173   8.602  37.203  1.00  0.00              
ATOM   4134  CB  ASP A 262       5.761   8.688  35.036  1.00  0.00              
ATOM   4135  CG  ASP A 262       4.794   8.188  33.971  1.00  0.00              
ATOM   4136  OD1 ASP A 262       5.243   7.854  32.899  1.00  0.00              
ATOM   4137  OD2 ASP A 262       3.645   7.994  34.285  1.00  0.00              
ATOM   4138  H   ASP A 262       5.401   7.098  37.033  1.00  0.00              
ATOM   4139  HA  ASP A 262       7.080   7.049  34.637  1.00  0.00              
ATOM   4140 1HB  ASP A 262       5.197   9.136  35.855  1.00  0.00              
ATOM   4141 2HB  ASP A 262       6.427   9.435  34.601  1.00  0.00              
ATOM   4142  N   ARG A 263       8.963   8.626  35.093  1.00  0.00              
ATOM   4143  CA  ARG A 263      10.261   9.206  35.435  1.00  0.00              
ATOM   4144  C   ARG A 263      10.080  10.452  36.300  1.00  0.00              
ATOM   4145  O   ARG A 263      10.588  10.512  37.422  1.00  0.00              
ATOM   4146  CB  ARG A 263      11.109   9.494  34.205  1.00  0.00              
ATOM   4147  CG  ARG A 263      12.487  10.069  34.498  1.00  0.00              
ATOM   4148  CD  ARG A 263      13.345  10.243  33.299  1.00  0.00              
ATOM   4149  NE  ARG A 263      14.668  10.775  33.578  1.00  0.00              
ATOM   4150  CZ  ARG A 263      15.623  10.977  32.648  1.00  0.00              
ATOM   4151  NH1 ARG A 263      15.421  10.659  31.389  1.00  0.00              
ATOM   4152  NH2 ARG A 263      16.780  11.482  33.042  1.00  0.00              
ATOM   4153  H   ARG A 263       8.752   8.432  34.124  1.00  0.00              
ATOM   4154  HA  ARG A 263      10.860   8.475  35.979  1.00  0.00              
ATOM   4155 1HB  ARG A 263      11.219   8.553  33.667  1.00  0.00              
ATOM   4156 2HB  ARG A 263      10.549  10.199  33.592  1.00  0.00              
ATOM   4157 1HG  ARG A 263      12.362  11.045  34.967  1.00  0.00              
ATOM   4158 2HG  ARG A 263      13.001   9.398  35.187  1.00  0.00              
ATOM   4159 1HD  ARG A 263      13.478   9.275  32.815  1.00  0.00              
ATOM   4160 2HD  ARG A 263      12.855  10.929  32.610  1.00  0.00              
ATOM   4161  HE  ARG A 263      15.074  11.068  34.457  1.00  0.00              
ATOM   4162 1HH1 ARG A 263      14.538  10.258  31.108  1.00  0.00              
ATOM   4163 2HH1 ARG A 263      16.150  10.817  30.708  1.00  0.00              
ATOM   4164 1HH2 ARG A 263      16.924  11.704  34.016  1.00  0.00              
ATOM   4165 2HH2 ARG A 263      17.513  11.643  32.367  1.00  0.00              
ATOM   4166  N   LEU A 264       9.341  11.429  35.774  1.00  0.00              
ATOM   4167  CA  LEU A 264       9.154  12.725  36.432  1.00  0.00              
ATOM   4168  C   LEU A 264       7.812  12.847  37.158  1.00  0.00              
ATOM   4169  O   LEU A 264       7.527  13.872  37.780  1.00  0.00              
ATOM   4170  CB  LEU A 264       9.292  13.851  35.401  1.00  0.00              
ATOM   4171  CG  LEU A 264      10.642  13.911  34.678  1.00  0.00              
ATOM   4172  CD1 LEU A 264      10.632  15.033  33.646  1.00  0.00              
ATOM   4173  CD2 LEU A 264      11.755  14.124  35.694  1.00  0.00              
ATOM   4174  H   LEU A 264       8.895  11.261  34.884  1.00  0.00              
ATOM   4175  HA  LEU A 264       9.899  12.845  37.218  1.00  0.00              
ATOM   4176 1HB  LEU A 264       8.508  13.551  34.706  1.00  0.00              
ATOM   4177 2HB  LEU A 264       9.045  14.822  35.829  1.00  0.00              
ATOM   4178  HG  LEU A 264      10.802  12.941  34.207  1.00  0.00              
ATOM   4179 1HD1 LEU A 264      11.596  15.068  33.137  1.00  0.00              
ATOM   4180 2HD1 LEU A 264       9.844  14.848  32.917  1.00  0.00              
ATOM   4181 3HD1 LEU A 264      10.452  15.984  34.145  1.00  0.00              
ATOM   4182 1HD2 LEU A 264      12.715  14.166  35.178  1.00  0.00              
ATOM   4183 2HD2 LEU A 264      11.588  15.060  36.226  1.00  0.00              
ATOM   4184 3HD2 LEU A 264      11.761  13.298  36.405  1.00  0.00              
ATOM   4185  N   GLY A 265       6.996  11.798  37.072  1.00  0.00              
ATOM   4186  CA  GLY A 265       5.702  11.754  37.753  1.00  0.00              
ATOM   4187  C   GLY A 265       5.818  11.533  39.246  1.00  0.00              
ATOM   4188  O   GLY A 265       6.859  11.100  39.738  1.00  0.00              
ATOM   4189  H   GLY A 265       7.286  11.008  36.512  1.00  0.00              
ATOM   4190 1HA  GLY A 265       5.180  12.696  37.591  1.00  0.00              
ATOM   4191 2HA  GLY A 265       5.110  10.936  37.338  1.00  0.00              
ATOM   4192  N   CYS A 266       4.878  12.073  40.014  1.00  0.00              
ATOM   4193  CA  CYS A 266       4.864  11.934  41.473  1.00  0.00              
ATOM   4194  C   CYS A 266       3.467  11.594  42.009  1.00  0.00              
ATOM   4195  O   CYS A 266       3.163  11.827  43.183  1.00  0.00              
ATOM   4196  CB  CYS A 266       5.291  13.325  41.941  1.00  0.00              
ATOM   4197  SG  CYS A 266       6.902  13.864  41.319  1.00  0.00              
ATOM   4198  H   CYS A 266       4.174  12.643  39.567  1.00  0.00              
ATOM   4199  HA  CYS A 266       5.490  11.120  41.837  1.00  0.00              
ATOM   4200 1HB  CYS A 266       4.572  14.073  41.607  1.00  0.00              
ATOM   4201 2HB  CYS A 266       5.363  13.351  43.028  1.00  0.00              
ATOM   4202  HG  CYS A 266       7.625  13.179  42.199  1.00  0.00              
ATOM   4203  N   PHE A 267       2.628  11.048  41.131  1.00  0.00              
ATOM   4204  CA  PHE A 267       1.286  10.600  41.489  1.00  0.00              
ATOM   4205  C   PHE A 267       1.294   9.083  41.552  1.00  0.00              
ATOM   4206  O   PHE A 267       2.265   8.450  41.144  1.00  0.00              
ATOM   4207  CB  PHE A 267       0.246  11.096  40.484  1.00  0.00              
ATOM   4208  CG  PHE A 267      -0.124  12.541  40.659  1.00  0.00              
ATOM   4209  CD1 PHE A 267       0.309  13.254  41.767  1.00  0.00              
ATOM   4210  CD2 PHE A 267      -0.908  13.191  39.717  1.00  0.00              
ATOM   4211  CE1 PHE A 267      -0.031  14.584  41.928  1.00  0.00              
ATOM   4212  CE2 PHE A 267      -1.248  14.519  39.875  1.00  0.00              
ATOM   4213  CZ  PHE A 267      -0.809  15.217  40.983  1.00  0.00              
ATOM   4214  H   PHE A 267       2.942  10.944  40.177  1.00  0.00              
ATOM   4215  HA  PHE A 267       1.009  11.007  42.463  1.00  0.00              
ATOM   4216 1HB  PHE A 267       0.624  10.992  39.469  1.00  0.00              
ATOM   4217 2HB  PHE A 267      -0.676  10.524  40.588  1.00  0.00              
ATOM   4218  HD1 PHE A 267       0.926  12.754  42.514  1.00  0.00              
ATOM   4219  HD2 PHE A 267      -1.255  12.639  38.843  1.00  0.00              
ATOM   4220  HE1 PHE A 267       0.316  15.132  42.803  1.00  0.00              
ATOM   4221  HE2 PHE A 267      -1.864  15.018  39.127  1.00  0.00              
ATOM   4222  HZ  PHE A 267      -1.079  16.265  41.109  1.00  0.00              
ATOM   4223  N   ASN A 268       0.214   8.501  42.063  1.00  0.00              
ATOM   4224  CA  ASN A 268       0.132   7.056  42.241  1.00  0.00              
ATOM   4225  C   ASN A 268      -1.149   6.492  41.620  1.00  0.00              
ATOM   4226  O   ASN A 268      -1.798   5.608  42.182  1.00  0.00              
ATOM   4227  CB  ASN A 268       0.218   6.674  43.707  1.00  0.00              
ATOM   4228  CG  ASN A 268       0.581   5.234  43.939  1.00  0.00              
ATOM   4229  OD1 ASN A 268       1.176   4.577  43.077  1.00  0.00              
ATOM   4230  ND2 ASN A 268       0.155   4.717  45.063  1.00  0.00              
ATOM   4231  H   ASN A 268      -0.569   9.076  42.336  1.00  0.00              
ATOM   4232  HA  ASN A 268       0.954   6.571  41.714  1.00  0.00              
ATOM   4233 1HB  ASN A 268       0.765   7.299  44.416  1.00  0.00              
ATOM   4234 2HB  ASN A 268      -0.853   6.797  43.868  1.00  0.00              
ATOM   4235 1HD2 ASN A 268       0.360   3.762  45.283  1.00  0.00              
ATOM   4236 2HD2 ASN A 268      -0.375   5.275  45.701  1.00  0.00              
ATOM   4237  N   LEU A 269      -1.504   7.022  40.454  1.00  0.00              
ATOM   4238  CA  LEU A 269      -2.696   6.584  39.739  1.00  0.00              
ATOM   4239  C   LEU A 269      -2.415   5.362  38.877  1.00  0.00              
ATOM   4240  O   LEU A 269      -1.317   5.196  38.347  1.00  0.00              
ATOM   4241  CB  LEU A 269      -3.243   7.728  38.874  1.00  0.00              
ATOM   4242  CG  LEU A 269      -3.691   8.974  39.649  1.00  0.00              
ATOM   4243  CD1 LEU A 269      -4.123  10.064  38.678  1.00  0.00              
ATOM   4244  CD2 LEU A 269      -4.829   8.607  40.588  1.00  0.00              
ATOM   4245  H   LEU A 269      -0.931   7.750  40.054  1.00  0.00              
ATOM   4246  HA  LEU A 269      -3.466   6.299  40.454  1.00  0.00              
ATOM   4247 1HB  LEU A 269      -2.351   7.951  38.291  1.00  0.00              
ATOM   4248 2HB  LEU A 269      -4.036   7.387  38.209  1.00  0.00              
ATOM   4249  HG  LEU A 269      -2.847   9.298  40.257  1.00  0.00              
ATOM   4250 1HD1 LEU A 269      -4.440  10.945  39.236  1.00  0.00              
ATOM   4251 2HD1 LEU A 269      -3.287  10.327  38.029  1.00  0.00              
ATOM   4252 3HD1 LEU A 269      -4.953   9.702  38.071  1.00  0.00              
ATOM   4253 1HD2 LEU A 269      -5.146   9.494  41.139  1.00  0.00              
ATOM   4254 2HD2 LEU A 269      -5.668   8.218  40.011  1.00  0.00              
ATOM   4255 3HD2 LEU A 269      -4.490   7.846  41.292  1.00  0.00              
ATOM   4256  N   THR A 270      -3.422   4.511  38.736  1.00  0.00              
ATOM   4257  CA  THR A 270      -3.301   3.324  37.910  1.00  0.00              
ATOM   4258  C   THR A 270      -3.958   3.593  36.562  1.00  0.00              
ATOM   4259  O   THR A 270      -4.637   4.606  36.384  1.00  0.00              
ATOM   4260  CB  THR A 270      -3.950   2.091  38.568  1.00  0.00              
ATOM   4261  OG1 THR A 270      -5.373   2.254  38.592  1.00  0.00              
ATOM   4262  CG2 THR A 270      -3.439   1.916  39.990  1.00  0.00              
ATOM   4263  H   THR A 270      -4.293   4.692  39.215  1.00  0.00              
ATOM   4264  HA  THR A 270      -2.248   3.096  37.743  1.00  0.00              
ATOM   4265  HB  THR A 270      -3.704   1.207  37.981  1.00  0.00              
ATOM   4266  HG1 THR A 270      -5.687   2.186  39.498  1.00  0.00              
ATOM   4267 1HG2 THR A 270      -3.908   1.040  40.438  1.00  0.00              
ATOM   4268 2HG2 THR A 270      -2.357   1.780  39.974  1.00  0.00              
ATOM   4269 3HG2 THR A 270      -3.686   2.800  40.577  1.00  0.00              
ATOM   4270  N   ILE A 271      -3.743   2.680  35.617  1.00  0.00              
ATOM   4271  CA  ILE A 271      -4.393   2.721  34.310  1.00  0.00              
ATOM   4272  C   ILE A 271      -5.917   2.603  34.449  1.00  0.00              
ATOM   4273  O   ILE A 271      -6.665   3.264  33.727  1.00  0.00              
ATOM   4274  CB  ILE A 271      -3.878   1.600  33.389  1.00  0.00              
ATOM   4275  CG1 ILE A 271      -2.425   1.866  32.987  1.00  0.00              
ATOM   4276  CG2 ILE A 271      -4.761   1.477  32.156  1.00  0.00              
ATOM   4277  CD1 ILE A 271      -1.748   0.684  32.329  1.00  0.00              
ATOM   4278  H   ILE A 271      -3.100   1.929  35.824  1.00  0.00              
ATOM   4279  HA  ILE A 271      -4.217   3.680  33.823  1.00  0.00              
ATOM   4280  HB  ILE A 271      -3.884   0.659  33.937  1.00  0.00              
ATOM   4281 1HG1 ILE A 271      -2.428   2.711  32.299  1.00  0.00              
ATOM   4282 2HG1 ILE A 271      -1.883   2.138  33.892  1.00  0.00              
ATOM   4283 1HG2 ILE A 271      -4.383   0.680  31.516  1.00  0.00              
ATOM   4284 2HG2 ILE A 271      -5.780   1.243  32.462  1.00  0.00              
ATOM   4285 3HG2 ILE A 271      -4.754   2.419  31.607  1.00  0.00              
ATOM   4286 1HD1 ILE A 271      -0.721   0.949  32.072  1.00  0.00              
ATOM   4287 2HD1 ILE A 271      -1.743  -0.162  33.016  1.00  0.00              
ATOM   4288 3HD1 ILE A 271      -2.288   0.412  31.423  1.00  0.00              
ATOM   4289  N   LYS A 272      -6.362   1.766  35.385  1.00  0.00              
ATOM   4290  CA  LYS A 272      -7.785   1.605  35.660  1.00  0.00              
ATOM   4291  C   LYS A 272      -8.419   2.903  36.165  1.00  0.00              
ATOM   4292  O   LYS A 272      -9.481   3.312  35.685  1.00  0.00              
ATOM   4293  CB  LYS A 272      -8.003   0.485  36.678  1.00  0.00              
ATOM   4294  CG  LYS A 272      -7.692  -0.911  36.153  1.00  0.00              
ATOM   4295  CD  LYS A 272      -7.936  -1.969  37.218  1.00  0.00              
ATOM   4296  CE  LYS A 272      -7.579  -3.358  36.711  1.00  0.00              
ATOM   4297  NZ  LYS A 272      -7.774  -4.400  37.755  1.00  0.00              
ATOM   4298  H   LYS A 272      -5.694   1.227  35.917  1.00  0.00              
ATOM   4299  HA  LYS A 272      -8.317   1.381  34.736  1.00  0.00              
ATOM   4300 1HB  LYS A 272      -7.362   0.702  37.533  1.00  0.00              
ATOM   4301 2HB  LYS A 272      -9.047   0.531  36.987  1.00  0.00              
ATOM   4302 1HG  LYS A 272      -8.333  -1.107  35.291  1.00  0.00              
ATOM   4303 2HG  LYS A 272      -6.648  -0.940  35.842  1.00  0.00              
ATOM   4304 1HD  LYS A 272      -7.324  -1.732  38.090  1.00  0.00              
ATOM   4305 2HD  LYS A 272      -8.988  -1.945  37.498  1.00  0.00              
ATOM   4306 1HE  LYS A 272      -8.212  -3.582  35.853  1.00  0.00              
ATOM   4307 2HE  LYS A 272      -6.536  -3.351  36.397  1.00  0.00              
ATOM   4308 1HZ  LYS A 272      -7.527  -5.304  37.380  1.00  0.00              
ATOM   4309 2HZ  LYS A 272      -7.186  -4.194  38.551  1.00  0.00              
ATOM   4310 3HZ  LYS A 272      -8.741  -4.409  38.046  1.00  0.00              
ATOM   4311  N   GLY A 273      -7.759   3.545  37.124  1.00  0.00              
ATOM   4312  CA  GLY A 273      -8.252   4.795  37.693  1.00  0.00              
ATOM   4313  C   GLY A 273      -8.237   5.926  36.685  1.00  0.00              
ATOM   4314  O   GLY A 273      -9.131   6.777  36.674  1.00  0.00              
ATOM   4315  H   GLY A 273      -6.892   3.156  37.468  1.00  0.00              
ATOM   4316 1HA  GLY A 273      -9.277   4.650  38.037  1.00  0.00              
ATOM   4317 2HA  GLY A 273      -7.624   5.074  38.537  1.00  0.00              
ATOM   4318  N   HIS A 274      -7.212   5.926  35.836  1.00  0.00              
ATOM   4319  CA  HIS A 274      -7.049   6.921  34.784  1.00  0.00              
ATOM   4320  C   HIS A 274      -8.168   6.811  33.747  1.00  0.00              
ATOM   4321  O   HIS A 274      -8.823   7.800  33.424  1.00  0.00              
ATOM   4322  CB  HIS A 274      -5.684   6.771  34.104  1.00  0.00              
ATOM   4323  CG  HIS A 274      -5.387   7.847  33.107  1.00  0.00              
ATOM   4324  ND1 HIS A 274      -4.168   7.955  32.471  1.00  0.00              
ATOM   4325  CD2 HIS A 274      -6.149   8.863  32.636  1.00  0.00              
ATOM   4326  CE1 HIS A 274      -4.194   8.992  31.650  1.00  0.00              
ATOM   4327  NE2 HIS A 274      -5.384   9.559  31.734  1.00  0.00              
ATOM   4328  H   HIS A 274      -6.521   5.196  35.935  1.00  0.00              
ATOM   4329  HA  HIS A 274      -7.113   7.922  35.211  1.00  0.00              
ATOM   4330 1HB  HIS A 274      -4.888   6.806  34.847  1.00  0.00              
ATOM   4331 2HB  HIS A 274      -5.636   5.824  33.565  1.00  0.00              
ATOM   4332  HD2 HIS A 274      -7.171   9.179  32.845  1.00  0.00              
ATOM   4333  HE1 HIS A 274      -3.321   9.248  31.051  1.00  0.00              
ATOM   4334  HE2 HIS A 274      -5.691  10.373  31.220  1.00  0.00              
ATOM   4335  N   ALA A 275      -8.387   5.598  33.247  1.00  0.00              
ATOM   4336  CA  ALA A 275      -9.315   5.369  32.148  1.00  0.00              
ATOM   4337  C   ALA A 275     -10.744   5.727  32.525  1.00  0.00              
ATOM   4338  O   ALA A 275     -11.585   5.931  31.649  1.00  0.00              
ATOM   4339  CB  ALA A 275      -9.237   3.928  31.675  1.00  0.00              
ATOM   4340  H   ALA A 275      -7.891   4.813  33.644  1.00  0.00              
ATOM   4341  HA  ALA A 275      -9.041   6.022  31.317  1.00  0.00              
ATOM   4342 1HB  ALA A 275      -9.937   3.777  30.853  1.00  0.00              
ATOM   4343 2HB  ALA A 275      -8.226   3.711  31.332  1.00  0.00              
ATOM   4344 3HB  ALA A 275      -9.493   3.261  32.497  1.00  0.00              
ATOM   4345  N   LYS A 276     -11.016   5.801  33.830  1.00  0.00              
ATOM   4346  CA  LYS A 276     -12.340   6.183  34.329  1.00  0.00              
ATOM   4347  C   LYS A 276     -12.795   7.511  33.715  1.00  0.00              
ATOM   4348  O   LYS A 276     -13.987   7.711  33.471  1.00  0.00              
ATOM   4349  CB  LYS A 276     -12.331   6.284  35.855  1.00  0.00              
ATOM   4350  CG  LYS A 276     -12.293   4.943  36.575  1.00  0.00              
ATOM   4351  CD  LYS A 276     -12.221   5.126  38.083  1.00  0.00              
ATOM   4352  CE  LYS A 276     -12.270   3.788  38.806  1.00  0.00              
ATOM   4353  NZ  LYS A 276     -12.067   3.940  40.273  1.00  0.00              
ATOM   4354  H   LYS A 276     -10.282   5.586  34.491  1.00  0.00              
ATOM   4355  HA  LYS A 276     -13.077   5.437  34.031  1.00  0.00              
ATOM   4356 1HB  LYS A 276     -11.452   6.869  36.131  1.00  0.00              
ATOM   4357 2HB  LYS A 276     -13.232   6.827  36.146  1.00  0.00              
ATOM   4358 1HG  LYS A 276     -13.195   4.387  36.317  1.00  0.00              
ATOM   4359 2HG  LYS A 276     -11.417   4.392  36.233  1.00  0.00              
ATOM   4360 1HD  LYS A 276     -11.288   5.638  38.327  1.00  0.00              
ATOM   4361 2HD  LYS A 276     -13.064   5.740  38.400  1.00  0.00              
ATOM   4362 1HE  LYS A 276     -13.242   3.335  38.620  1.00  0.00              
ATOM   4363 2HE  LYS A 276     -11.488   3.149  38.396  1.00  0.00              
ATOM   4364 1HZ  LYS A 276     -12.106   3.032  40.714  1.00  0.00              
ATOM   4365 2HZ  LYS A 276     -11.164   4.360  40.446  1.00  0.00              
ATOM   4366 3HZ  LYS A 276     -12.792   4.532  40.652  1.00  0.00              
ATOM   4367  N   CYS A 277     -11.837   8.403  33.464  1.00  0.00              
ATOM   4368  CA  CYS A 277     -12.117   9.733  32.928  1.00  0.00              
ATOM   4369  C   CYS A 277     -12.742   9.643  31.540  1.00  0.00              
ATOM   4370  O   CYS A 277     -13.544  10.499  31.160  1.00  0.00              
ATOM   4371  CB  CYS A 277     -10.727  10.367  32.852  1.00  0.00              
ATOM   4372  SG  CYS A 277      -9.930  10.620  34.455  1.00  0.00              
ATOM   4373  H   CYS A 277     -10.881   8.139  33.653  1.00  0.00              
ATOM   4374  HA  CYS A 277     -12.796  10.317  33.550  1.00  0.00              
ATOM   4375 1HB  CYS A 277     -10.053   9.731  32.277  1.00  0.00              
ATOM   4376 2HB  CYS A 277     -10.787  11.350  32.386  1.00  0.00              
ATOM   4377  HG  CYS A 277     -10.344   9.480  34.998  1.00  0.00              
ATOM   4378  N   VAL A 278     -12.377   8.599  30.798  1.00  0.00              
ATOM   4379  CA  VAL A 278     -12.891   8.379  29.449  1.00  0.00              
ATOM   4380  C   VAL A 278     -14.394   8.121  29.502  1.00  0.00              
ATOM   4381  O   VAL A 278     -15.159   8.736  28.763  1.00  0.00              
ATOM   4382  CB  VAL A 278     -12.192   7.194  28.755  1.00  0.00              
ATOM   4383  CG1 VAL A 278     -12.892   6.855  27.448  1.00  0.00              
ATOM   4384  CG2 VAL A 278     -10.726   7.512  28.506  1.00  0.00              
ATOM   4385  H   VAL A 278     -11.718   7.940  31.188  1.00  0.00              
ATOM   4386  HA  VAL A 278     -12.778   9.270  28.831  1.00  0.00              
ATOM   4387  HB  VAL A 278     -12.220   6.329  29.417  1.00  0.00              
ATOM   4388 1HG1 VAL A 278     -12.386   6.015  26.971  1.00  0.00              
ATOM   4389 2HG1 VAL A 278     -13.929   6.585  27.648  1.00  0.00              
ATOM   4390 3HG1 VAL A 278     -12.863   7.719  26.784  1.00  0.00              
ATOM   4391 1HG2 VAL A 278     -10.247   6.664  28.016  1.00  0.00              
ATOM   4392 2HG2 VAL A 278     -10.649   8.391  27.867  1.00  0.00              
ATOM   4393 3HG2 VAL A 278     -10.228   7.708  29.457  1.00  0.00              
ATOM   4394  N   GLU A 279     -14.803   7.225  30.398  1.00  0.00              
ATOM   4395  CA  GLU A 279     -16.210   6.918  30.635  1.00  0.00              
ATOM   4396  C   GLU A 279     -16.983   8.136  31.154  1.00  0.00              
ATOM   4397  O   GLU A 279     -18.104   8.398  30.713  1.00  0.00              
ATOM   4398  CB  GLU A 279     -16.337   5.757  31.623  1.00  0.00              
ATOM   4399  CG  GLU A 279     -17.770   5.343  31.926  1.00  0.00              
ATOM   4400  CD  GLU A 279     -17.814   4.179  32.877  1.00  0.00              
ATOM   4401  OE1 GLU A 279     -16.768   3.708  33.258  1.00  0.00              
ATOM   4402  OE2 GLU A 279     -18.887   3.829  33.309  1.00  0.00              
ATOM   4403  H   GLU A 279     -14.096   6.739  30.931  1.00  0.00              
ATOM   4404  HA  GLU A 279     -16.692   6.644  29.696  1.00  0.00              
ATOM   4405 1HB  GLU A 279     -15.799   4.912  31.194  1.00  0.00              
ATOM   4406 2HB  GLU A 279     -15.848   6.069  32.546  1.00  0.00              
ATOM   4407 1HG  GLU A 279     -18.382   6.154  32.320  1.00  0.00              
ATOM   4408 2HG  GLU A 279     -18.158   5.034  30.957  1.00  0.00              
ATOM   4409  N   PHE A 280     -16.374   8.878  32.077  1.00  0.00              
ATOM   4410  CA  PHE A 280     -17.008  10.047  32.683  1.00  0.00              
ATOM   4411  C   PHE A 280     -17.369  11.115  31.645  1.00  0.00              
ATOM   4412  O   PHE A 280     -18.466  11.679  31.686  1.00  0.00              
ATOM   4413  CB  PHE A 280     -16.091  10.648  33.751  1.00  0.00              
ATOM   4414  CG  PHE A 280     -15.850   9.740  34.923  1.00  0.00              
ATOM   4415  CD1 PHE A 280     -16.621   8.602  35.107  1.00  0.00              
ATOM   4416  CD2 PHE A 280     -14.852  10.021  35.844  1.00  0.00              
ATOM   4417  CE1 PHE A 280     -16.401   7.766  36.185  1.00  0.00              
ATOM   4418  CE2 PHE A 280     -14.629   9.187  36.922  1.00  0.00              
ATOM   4419  CZ  PHE A 280     -15.405   8.058  37.092  1.00  0.00              
ATOM   4420  H   PHE A 280     -15.442   8.619  32.365  1.00  0.00              
ATOM   4421  HA  PHE A 280     -17.962   9.762  33.130  1.00  0.00              
ATOM   4422 1HB  PHE A 280     -15.113  10.871  33.324  1.00  0.00              
ATOM   4423 2HB  PHE A 280     -16.529  11.562  34.149  1.00  0.00              
ATOM   4424  HD1 PHE A 280     -17.408   8.370  34.388  1.00  0.00              
ATOM   4425  HD2 PHE A 280     -14.240  10.914  35.709  1.00  0.00              
ATOM   4426  HE1 PHE A 280     -17.014   6.875  36.318  1.00  0.00              
ATOM   4427  HE2 PHE A 280     -13.841   9.420  37.638  1.00  0.00              
ATOM   4428  HZ  PHE A 280     -15.231   7.401  37.943  1.00  0.00              
ATOM   4429  N   VAL A 281     -16.443  11.382  30.722  1.00  0.00              
ATOM   4430  CA  VAL A 281     -16.645  12.364  29.652  1.00  0.00              
ATOM   4431  C   VAL A 281     -17.603  11.812  28.590  1.00  0.00              
ATOM   4432  O   VAL A 281     -18.514  12.504  28.137  1.00  0.00              
ATOM   4433  CB  VAL A 281     -15.315  12.758  28.982  1.00  0.00              
ATOM   4434  CG1 VAL A 281     -15.573  13.597  27.739  1.00  0.00              
ATOM   4435  CG2 VAL A 281     -14.429  13.514  29.959  1.00  0.00              
ATOM   4436  H   VAL A 281     -15.568  10.881  30.771  1.00  0.00              
ATOM   4437  HA  VAL A 281     -17.139  13.261  30.025  1.00  0.00              
ATOM   4438  HB  VAL A 281     -14.777  11.851  28.703  1.00  0.00              
ATOM   4439 1HG1 VAL A 281     -14.622  13.866  27.278  1.00  0.00              
ATOM   4440 2HG1 VAL A 281     -16.170  13.023  27.030  1.00  0.00              
ATOM   4441 3HG1 VAL A 281     -16.109  14.503  28.017  1.00  0.00              
ATOM   4442 1HG2 VAL A 281     -13.494  13.784  29.470  1.00  0.00              
ATOM   4443 2HG2 VAL A 281     -14.942  14.419  30.288  1.00  0.00              
ATOM   4444 3HG2 VAL A 281     -14.217  12.883  30.823  1.00  0.00              
ATOM   4445  N   LYS A 282     -17.389  10.553  28.219  1.00  0.00              
ATOM   4446  CA  LYS A 282     -18.196   9.871  27.217  1.00  0.00              
ATOM   4447  C   LYS A 282     -19.682   9.951  27.556  1.00  0.00              
ATOM   4448  O   LYS A 282     -20.511  10.163  26.666  1.00  0.00              
ATOM   4449  CB  LYS A 282     -17.762   8.411  27.086  1.00  0.00              
ATOM   4450  CG  LYS A 282     -18.567   7.603  26.078  1.00  0.00              
ATOM   4451  CD  LYS A 282     -17.998   6.202  25.909  1.00  0.00              
ATOM   4452  CE  LYS A 282     -18.889   5.345  25.023  1.00  0.00              
ATOM   4453  NZ  LYS A 282     -18.333   3.978  24.830  1.00  0.00              
ATOM   4454  H   LYS A 282     -16.628  10.055  28.660  1.00  0.00              
ATOM   4455  HA  LYS A 282     -18.072  10.359  26.249  1.00  0.00              
ATOM   4456 1HB  LYS A 282     -16.712   8.414  26.792  1.00  0.00              
ATOM   4457 2HB  LYS A 282     -17.859   7.958  28.074  1.00  0.00              
ATOM   4458 1HG  LYS A 282     -19.598   7.538  26.430  1.00  0.00              
ATOM   4459 2HG  LYS A 282     -18.544   8.122  25.120  1.00  0.00              
ATOM   4460 1HD  LYS A 282     -17.007   6.281  25.462  1.00  0.00              
ATOM   4461 2HD  LYS A 282     -17.915   5.741  26.894  1.00  0.00              
ATOM   4462 1HE  LYS A 282     -19.870   5.274  25.490  1.00  0.00              
ATOM   4463 2HE  LYS A 282     -18.983   5.837  24.056  1.00  0.00              
ATOM   4464 1HZ  LYS A 282     -18.951   3.443  24.237  1.00  0.00              
ATOM   4465 2HZ  LYS A 282     -17.423   4.043  24.396  1.00  0.00              
ATOM   4466 3HZ  LYS A 282     -18.246   3.521  25.726  1.00  0.00              
ATOM   4467  N   SER A 283     -20.003   9.801  28.843  1.00  0.00              
ATOM   4468  CA  SER A 283     -21.389   9.820  29.322  1.00  0.00              
ATOM   4469  C   SER A 283     -22.090  11.166  29.135  1.00  0.00              
ATOM   4470  O   SER A 283     -23.317  11.242  29.244  1.00  0.00              
ATOM   4471  CB  SER A 283     -21.422   9.428  30.786  1.00  0.00              
ATOM   4472  OG  SER A 283     -20.898  10.430  31.612  1.00  0.00              
ATOM   4473  H   SER A 283     -19.253   9.671  29.507  1.00  0.00              
ATOM   4474  HA  SER A 283     -22.023   9.071  28.844  1.00  0.00              
ATOM   4475 1HB  SER A 283     -22.456   9.237  31.072  1.00  0.00              
ATOM   4476 2HB  SER A 283     -20.836   8.518  30.917  1.00  0.00              
ATOM   4477  HG  SER A 283     -20.047  10.715  31.268  1.00  0.00              
ATOM   4478  N   PHE A 284     -21.320  12.214  28.848  1.00  0.00              
ATOM   4479  CA  PHE A 284     -21.880  13.550  28.600  1.00  0.00              
ATOM   4480  C   PHE A 284     -22.628  13.670  27.268  1.00  0.00              
ATOM   4481  O   PHE A 284     -23.478  14.547  27.106  1.00  0.00              
ATOM   4482  CB  PHE A 284     -20.765  14.596  28.652  1.00  0.00              
ATOM   4483  CG  PHE A 284     -20.112  14.719  30.000  1.00  0.00              
ATOM   4484  CD1 PHE A 284     -20.719  14.195  31.130  1.00  0.00              
ATOM   4485  CD2 PHE A 284     -18.890  15.361  30.138  1.00  0.00              
ATOM   4486  CE1 PHE A 284     -20.118  14.307  32.371  1.00  0.00              
ATOM   4487  CE2 PHE A 284     -18.287  15.473  31.376  1.00  0.00              
ATOM   4488  CZ  PHE A 284     -18.903  14.946  32.494  1.00  0.00              
ATOM   4489  H   PHE A 284     -20.320  12.083  28.799  1.00  0.00              
ATOM   4490  HA  PHE A 284     -22.663  13.764  29.329  1.00  0.00              
ATOM   4491 1HB  PHE A 284     -19.977  14.340  27.945  1.00  0.00              
ATOM   4492 2HB  PHE A 284     -21.164  15.581  28.408  1.00  0.00              
ATOM   4493  HD1 PHE A 284     -21.680  13.688  31.033  1.00  0.00              
ATOM   4494  HD2 PHE A 284     -18.404  15.778  29.256  1.00  0.00              
ATOM   4495  HE1 PHE A 284     -20.606  13.890  33.251  1.00  0.00              
ATOM   4496  HE2 PHE A 284     -17.326  15.979  31.471  1.00  0.00              
ATOM   4497  HZ  PHE A 284     -18.430  15.036  33.470  1.00  0.00              
ATOM   4498  N   ASN A 285     -22.294  12.778  26.333  1.00  0.00              
ATOM   4499  CA  ASN A 285     -22.862  12.756  24.980  1.00  0.00              
ATOM   4500  C   ASN A 285     -22.547  13.998  24.155  1.00  0.00              
ATOM   4501  O   ASN A 285     -23.368  14.467  23.366  1.00  0.00              
ATOM   4502  CB  ASN A 285     -24.366  12.556  25.031  1.00  0.00              
ATOM   4503  CG  ASN A 285     -24.954  12.056  23.741  1.00  0.00              
ATOM   4504  OD1 ASN A 285     -24.289  11.369  22.957  1.00  0.00              
ATOM   4505  ND2 ASN A 285     -26.170  12.463  23.480  1.00  0.00              
ATOM   4506  H   ASN A 285     -21.608  12.083  26.588  1.00  0.00              
ATOM   4507  HA  ASN A 285     -22.401  11.959  24.397  1.00  0.00              
ATOM   4508 1HB  ASN A 285     -24.830  12.029  25.865  1.00  0.00              
ATOM   4509 2HB  ASN A 285     -24.569  13.624  25.119  1.00  0.00              
ATOM   4510 1HD2 ASN A 285     -26.624  12.169  22.638  1.00  0.00              
ATOM   4511 2HD2 ASN A 285     -26.644  13.067  24.120  1.00  0.00              
ATOM   4512  N   LEU A 286     -21.349  14.530  24.355  1.00  0.00              
ATOM   4513  CA  LEU A 286     -20.892  15.684  23.602  1.00  0.00              
ATOM   4514  C   LEU A 286     -19.732  15.278  22.705  1.00  0.00              
ATOM   4515  O   LEU A 286     -19.043  14.302  23.007  1.00  0.00              
ATOM   4516  CB  LEU A 286     -20.479  16.819  24.547  1.00  0.00              
ATOM   4517  CG  LEU A 286     -21.597  17.349  25.456  1.00  0.00              
ATOM   4518  CD1 LEU A 286     -21.039  18.396  26.409  1.00  0.00              
ATOM   4519  CD2 LEU A 286     -22.711  17.935  24.603  1.00  0.00              
ATOM   4520  H   LEU A 286     -20.739  14.123  25.050  1.00  0.00              
ATOM   4521  HA  LEU A 286     -21.698  16.047  22.965  1.00  0.00              
ATOM   4522 1HB  LEU A 286     -19.733  16.293  25.140  1.00  0.00              
ATOM   4523 2HB  LEU A 286     -20.004  17.639  24.011  1.00  0.00              
ATOM   4524  HG  LEU A 286     -22.006  16.496  25.998  1.00  0.00              
ATOM   4525 1HD1 LEU A 286     -21.839  18.767  27.051  1.00  0.00              
ATOM   4526 2HD1 LEU A 286     -20.259  17.949  27.026  1.00  0.00              
ATOM   4527 3HD1 LEU A 286     -20.621  19.223  25.839  1.00  0.00              
ATOM   4528 1HD2 LEU A 286     -23.504  18.311  25.249  1.00  0.00              
ATOM   4529 2HD2 LEU A 286     -22.316  18.752  23.998  1.00  0.00              
ATOM   4530 3HD2 LEU A 286     -23.113  17.162  23.947  1.00  0.00              
ATOM   4531  N   PRO A 287     -19.524  16.001  21.583  1.00  0.00              
ATOM   4532  CA  PRO A 287     -18.345  15.763  20.754  1.00  0.00              
ATOM   4533  C   PRO A 287     -17.080  15.679  21.610  1.00  0.00              
ATOM   4534  O   PRO A 287     -16.659  16.672  22.213  1.00  0.00              
ATOM   4535  CB  PRO A 287     -18.315  16.956  19.794  1.00  0.00              
ATOM   4536  CG  PRO A 287     -19.740  17.379  19.681  1.00  0.00              
ATOM   4537  CD  PRO A 287     -20.330  17.156  21.048  1.00  0.00              
ATOM   4538  HA  PRO A 287     -18.398  14.814  20.201  1.00  0.00              
ATOM   4539 1HB  PRO A 287     -17.687  17.771  20.183  1.00  0.00              
ATOM   4540 2HB  PRO A 287     -17.904  16.675  18.812  1.00  0.00              
ATOM   4541 1HG  PRO A 287     -19.819  18.434  19.383  1.00  0.00              
ATOM   4542 2HG  PRO A 287     -20.271  16.789  18.920  1.00  0.00              
ATOM   4543 1HD  PRO A 287     -20.229  18.042  21.694  1.00  0.00              
ATOM   4544 2HD  PRO A 287     -21.402  16.914  21.003  1.00  0.00              
ATOM   4545  N   MET A 288     -16.506  14.481  21.669  1.00  0.00              
ATOM   4546  CA  MET A 288     -15.367  14.209  22.535  1.00  0.00              
ATOM   4547  C   MET A 288     -14.058  14.139  21.765  1.00  0.00              
ATOM   4548  O   MET A 288     -13.888  13.304  20.881  1.00  0.00              
ATOM   4549  CB  MET A 288     -15.592  12.906  23.298  1.00  0.00              
ATOM   4550  CG  MET A 288     -14.461  12.527  24.245  1.00  0.00              
ATOM   4551  SD  MET A 288     -14.786  10.994  25.137  1.00  0.00              
ATOM   4552  CE  MET A 288     -13.369  10.931  26.229  1.00  0.00              
ATOM   4553  H   MET A 288     -16.873  13.737  21.092  1.00  0.00              
ATOM   4554  HA  MET A 288     -15.250  15.016  23.259  1.00  0.00              
ATOM   4555 1HB  MET A 288     -16.515  13.025  23.864  1.00  0.00              
ATOM   4556 2HB  MET A 288     -15.720  12.120  22.553  1.00  0.00              
ATOM   4557 1HG  MET A 288     -13.551  12.414  23.658  1.00  0.00              
ATOM   4558 2HG  MET A 288     -14.333  13.338  24.961  1.00  0.00              
ATOM   4559 1HE  MET A 288     -13.426  10.035  26.849  1.00  0.00              
ATOM   4560 2HE  MET A 288     -12.453  10.906  25.636  1.00  0.00              
ATOM   4561 3HE  MET A 288     -13.362  11.814  26.868  1.00  0.00              
ATOM   4562  N   LEU A 289     -13.131  15.020  22.117  1.00  0.00              
ATOM   4563  CA  LEU A 289     -11.801  15.003  21.534  1.00  0.00              
ATOM   4564  C   LEU A 289     -10.807  14.380  22.507  1.00  0.00              
ATOM   4565  O   LEU A 289     -10.400  15.006  23.493  1.00  0.00              
ATOM   4566  CB  LEU A 289     -11.369  16.422  21.148  1.00  0.00              
ATOM   4567  CG  LEU A 289      -9.998  16.525  20.468  1.00  0.00              
ATOM   4568  CD1 LEU A 289      -9.989  15.708  19.184  1.00  0.00              
ATOM   4569  CD2 LEU A 289      -9.680  17.984  20.181  1.00  0.00              
ATOM   4570  H   LEU A 289     -13.355  15.723  22.808  1.00  0.00              
ATOM   4571  HA  LEU A 289     -11.798  14.362  20.652  1.00  0.00              
ATOM   4572 1HB  LEU A 289     -12.157  16.661  20.437  1.00  0.00              
ATOM   4573 2HB  LEU A 289     -11.425  17.106  21.996  1.00  0.00              
ATOM   4574  HG  LEU A 289      -9.256  16.156  21.177  1.00  0.00              
ATOM   4575 1HD1 LEU A 289      -9.012  15.786  18.708  1.00  0.00              
ATOM   4576 2HD1 LEU A 289     -10.196  14.663  19.416  1.00  0.00              
ATOM   4577 3HD1 LEU A 289     -10.753  16.087  18.507  1.00  0.00              
ATOM   4578 1HD2 LEU A 289      -8.705  18.056  19.699  1.00  0.00              
ATOM   4579 2HD2 LEU A 289     -10.443  18.401  19.523  1.00  0.00              
ATOM   4580 3HD2 LEU A 289      -9.663  18.544  21.116  1.00  0.00              
ATOM   4581  N   MET A 290     -10.431  13.137  22.220  1.00  0.00              
ATOM   4582  CA  MET A 290      -9.554  12.370  23.091  1.00  0.00              
ATOM   4583  C   MET A 290      -8.112  12.464  22.625  1.00  0.00              
ATOM   4584  O   MET A 290      -7.714  11.827  21.652  1.00  0.00              
ATOM   4585  CB  MET A 290     -10.001  10.910  23.141  1.00  0.00              
ATOM   4586  CG  MET A 290      -9.111  10.008  23.985  1.00  0.00              
ATOM   4587  SD  MET A 290      -9.676   8.295  24.004  1.00  0.00              
ATOM   4588  CE  MET A 290     -11.317   8.488  24.693  1.00  0.00              
ATOM   4589  H   MET A 290     -10.770  12.715  21.366  1.00  0.00              
ATOM   4590  HA  MET A 290      -9.583  12.777  24.099  1.00  0.00              
ATOM   4591 1HB  MET A 290     -11.012  10.902  23.545  1.00  0.00              
ATOM   4592 2HB  MET A 290     -10.014  10.546  22.113  1.00  0.00              
ATOM   4593 1HG  MET A 290      -8.102  10.047  23.575  1.00  0.00              
ATOM   4594 2HG  MET A 290      -9.105  10.394  25.004  1.00  0.00              
ATOM   4595 1HE  MET A 290     -11.798   7.512  24.768  1.00  0.00              
ATOM   4596 2HE  MET A 290     -11.243   8.935  25.685  1.00  0.00              
ATOM   4597 3HE  MET A 290     -11.909   9.135  24.045  1.00  0.00              
ATOM   4598  N   LEU A 291      -7.354  13.242  23.389  1.00  0.00              
ATOM   4599  CA  LEU A 291      -5.983  13.515  23.000  1.00  0.00              
ATOM   4600  C   LEU A 291      -5.012  12.833  23.949  1.00  0.00              
ATOM   4601  O   LEU A 291      -5.339  12.576  25.106  1.00  0.00              
ATOM   4602  CB  LEU A 291      -5.729  15.028  22.966  1.00  0.00              
ATOM   4603  CG  LEU A 291      -6.645  15.821  22.025  1.00  0.00              
ATOM   4604  CD1 LEU A 291      -6.324  17.307  22.116  1.00  0.00              
ATOM   4605  CD2 LEU A 291      -6.470  15.318  20.600  1.00  0.00              
ATOM   4606  H   LEU A 291      -7.728  13.685  24.217  1.00  0.00              
ATOM   4607  HA  LEU A 291      -5.798  13.111  22.005  1.00  0.00              
ATOM   4608 1HB  LEU A 291      -5.958  15.269  24.002  1.00  0.00              
ATOM   4609 2HB  LEU A 291      -4.683  15.257  22.762  1.00  0.00              
ATOM   4610  HG  LEU A 291      -7.673  15.619  22.327  1.00  0.00              
ATOM   4611 1HD1 LEU A 291      -6.978  17.863  21.445  1.00  0.00              
ATOM   4612 2HD1 LEU A 291      -6.477  17.650  23.139  1.00  0.00              
ATOM   4613 3HD1 LEU A 291      -5.286  17.472  21.828  1.00  0.00              
ATOM   4614 1HD2 LEU A 291      -7.122  15.883  19.933  1.00  0.00              
ATOM   4615 2HD2 LEU A 291      -5.432  15.449  20.293  1.00  0.00              
ATOM   4616 3HD2 LEU A 291      -6.732  14.261  20.552  1.00  0.00              
ATOM   4617  N   GLY A 292      -3.817  12.545  23.451  1.00  0.00              
ATOM   4618  CA  GLY A 292      -2.736  12.052  24.291  1.00  0.00              
ATOM   4619  C   GLY A 292      -2.232  13.125  25.226  1.00  0.00              
ATOM   4620  O   GLY A 292      -2.943  14.076  25.532  1.00  0.00              
ATOM   4621  H   GLY A 292      -3.652  12.672  22.463  1.00  0.00              
ATOM   4622 1HA  GLY A 292      -3.101  11.211  24.882  1.00  0.00              
ATOM   4623 2HA  GLY A 292      -1.916  11.719  23.657  1.00  0.00              
ATOM   4624  N   GLY A 293      -0.989  12.970  25.666  1.00  0.00              
ATOM   4625  CA  GLY A 293      -0.368  13.890  26.611  1.00  0.00              
ATOM   4626  C   GLY A 293       0.995  13.372  27.019  1.00  0.00              
ATOM   4627  O   GLY A 293       1.673  12.706  26.234  1.00  0.00              
ATOM   4628  H   GLY A 293      -0.458  12.179  25.328  1.00  0.00              
ATOM   4629 1HA  GLY A 293      -0.262  14.868  26.139  1.00  0.00              
ATOM   4630 2HA  GLY A 293      -1.003  13.979  27.491  1.00  0.00              
ATOM   4631  N   GLY A 294       1.395  13.672  28.248  1.00  0.00              
ATOM   4632  CA  GLY A 294       2.716  13.295  28.739  1.00  0.00              
ATOM   4633  C   GLY A 294       2.807  11.845  29.174  1.00  0.00              
ATOM   4634  O   GLY A 294       1.944  11.029  28.854  1.00  0.00              
ATOM   4635  H   GLY A 294       0.767  14.173  28.859  1.00  0.00              
ATOM   4636 1HA  GLY A 294       3.447  13.452  27.946  1.00  0.00              
ATOM   4637 2HA  GLY A 294       2.967  13.918  29.596  1.00  0.00              
ATOM   4638  N   GLY A 295       3.863  11.543  29.923  1.00  0.00              
ATOM   4639  CA  GLY A 295       4.124  10.198  30.427  1.00  0.00              
ATOM   4640  C   GLY A 295       5.470   9.772  29.890  1.00  0.00              
ATOM   4641  O   GLY A 295       5.721   9.895  28.691  1.00  0.00              
ATOM   4642  H   GLY A 295       4.510  12.285  30.144  1.00  0.00              
ATOM   4643 1HA  GLY A 295       4.127  10.222  31.517  1.00  0.00              
ATOM   4644 2HA  GLY A 295       3.336   9.529  30.083  1.00  0.00              
ATOM   4645  N   TYR A 296       6.341   9.279  30.773  1.00  0.00              
ATOM   4646  CA  TYR A 296       7.719   8.971  30.381  1.00  0.00              
ATOM   4647  C   TYR A 296       8.207   7.547  30.663  1.00  0.00              
ATOM   4648  O   TYR A 296       9.366   7.224  30.387  1.00  0.00              
ATOM   4649  CB  TYR A 296       8.663   9.959  31.069  1.00  0.00              
ATOM   4650  CG  TYR A 296       8.435  11.402  30.674  1.00  0.00              
ATOM   4651  CD1 TYR A 296       8.164  12.368  31.630  1.00  0.00              
ATOM   4652  CD2 TYR A 296       8.494  11.792  29.344  1.00  0.00              
ATOM   4653  CE1 TYR A 296       7.955  13.688  31.275  1.00  0.00              
ATOM   4654  CE2 TYR A 296       8.287  13.107  28.976  1.00  0.00              
ATOM   4655  CZ  TYR A 296       8.019  14.052  29.944  1.00  0.00              
ATOM   4656  OH  TYR A 296       7.813  15.364  29.584  1.00  0.00              
ATOM   4657  H   TYR A 296       6.050   9.114  31.725  1.00  0.00              
ATOM   4658  HA  TYR A 296       7.801   8.963  29.293  1.00  0.00              
ATOM   4659 1HB  TYR A 296       8.517   9.850  32.144  1.00  0.00              
ATOM   4660 2HB  TYR A 296       9.680   9.668  30.809  1.00  0.00              
ATOM   4661  HD1 TYR A 296       8.116  12.072  32.679  1.00  0.00              
ATOM   4662  HD2 TYR A 296       8.705  11.040  28.584  1.00  0.00              
ATOM   4663  HE1 TYR A 296       7.743  14.436  32.037  1.00  0.00              
ATOM   4664  HE2 TYR A 296       8.335  13.394  27.925  1.00  0.00              
ATOM   4665  HH  TYR A 296       7.585  15.468  28.656  1.00  0.00              
ATOM   4666  N   THR A 297       7.334   6.699  31.205  1.00  0.00              
ATOM   4667  CA  THR A 297       7.536   5.247  31.150  1.00  0.00              
ATOM   4668  C   THR A 297       6.694   4.748  29.977  1.00  0.00              
ATOM   4669  O   THR A 297       5.473   4.592  30.091  1.00  0.00              
ATOM   4670  CB  THR A 297       7.121   4.533  32.450  1.00  0.00              
ATOM   4671  OG1 THR A 297       7.953   4.975  33.529  1.00  0.00              
ATOM   4672  CG2 THR A 297       7.255   3.025  32.297  1.00  0.00              
ATOM   4673  H   THR A 297       6.513   7.064  31.667  1.00  0.00              
ATOM   4674  HA  THR A 297       8.583   5.027  30.946  1.00  0.00              
ATOM   4675  HB  THR A 297       6.084   4.784  32.676  1.00  0.00              
ATOM   4676  HG1 THR A 297       7.508   4.810  34.364  1.00  0.00              
ATOM   4677 1HG2 THR A 297       6.956   2.538  33.224  1.00  0.00              
ATOM   4678 2HG2 THR A 297       6.614   2.684  31.484  1.00  0.00              
ATOM   4679 3HG2 THR A 297       8.291   2.774  32.072  1.00  0.00              
ATOM   4680  N   ILE A 298       7.363   4.516  28.846  1.00  0.00              
ATOM   4681  CA  ILE A 298       6.690   4.122  27.600  1.00  0.00              
ATOM   4682  C   ILE A 298       5.885   2.815  27.651  1.00  0.00              
ATOM   4683  O   ILE A 298       5.007   2.600  26.811  1.00  0.00              
ATOM   4684  CB  ILE A 298       7.717   4.000  26.460  1.00  0.00              
ATOM   4685  CG1 ILE A 298       8.775   2.948  26.803  1.00  0.00              
ATOM   4686  CG2 ILE A 298       8.371   5.346  26.186  1.00  0.00              
ATOM   4687  CD1 ILE A 298       9.783   2.711  25.702  1.00  0.00              
ATOM   4688  H   ILE A 298       8.369   4.616  28.853  1.00  0.00              
ATOM   4689  HA  ILE A 298       5.836   4.770  27.404  1.00  0.00              
ATOM   4690  HB  ILE A 298       7.210   3.653  25.560  1.00  0.00              
ATOM   4691 1HG1 ILE A 298       9.291   3.287  27.701  1.00  0.00              
ATOM   4692 2HG1 ILE A 298       8.249   2.018  27.019  1.00  0.00              
ATOM   4693 1HG2 ILE A 298       9.095   5.241  25.378  1.00  0.00              
ATOM   4694 2HG2 ILE A 298       7.608   6.069  25.899  1.00  0.00              
ATOM   4695 3HG2 ILE A 298       8.880   5.693  27.085  1.00  0.00              
ATOM   4696 1HD1 ILE A 298      10.499   1.953  26.019  1.00  0.00              
ATOM   4697 2HD1 ILE A 298       9.268   2.369  24.803  1.00  0.00              
ATOM   4698 3HD1 ILE A 298      10.312   3.639  25.486  1.00  0.00              
ATOM   4699  N   ARG A 299       6.172   1.960  28.632  1.00  0.00              
ATOM   4700  CA  ARG A 299       5.345   0.784  28.903  1.00  0.00              
ATOM   4701  C   ARG A 299       3.949   1.206  29.340  1.00  0.00              
ATOM   4702  O   ARG A 299       2.951   0.714  28.815  1.00  0.00              
ATOM   4703  CB  ARG A 299       5.986  -0.159  29.913  1.00  0.00              
ATOM   4704  CG  ARG A 299       7.297  -0.781  29.462  1.00  0.00              
ATOM   4705  CD  ARG A 299       7.988  -1.579  30.508  1.00  0.00              
ATOM   4706  NE  ARG A 299       9.381  -1.879  30.216  1.00  0.00              
ATOM   4707  CZ  ARG A 299      10.236  -2.455  31.083  1.00  0.00              
ATOM   4708  NH1 ARG A 299       9.861  -2.761  32.304  1.00  0.00              
ATOM   4709  NH2 ARG A 299      11.474  -2.683  30.678  1.00  0.00              
ATOM   4710  H   ARG A 299       6.986   2.132  29.206  1.00  0.00              
ATOM   4711  HA  ARG A 299       5.305   0.149  28.017  1.00  0.00              
ATOM   4712 1HB  ARG A 299       6.154   0.415  30.822  1.00  0.00              
ATOM   4713 2HB  ARG A 299       5.264  -0.950  30.112  1.00  0.00              
ATOM   4714 1HG  ARG A 299       7.098  -1.439  28.616  1.00  0.00              
ATOM   4715 2HG  ARG A 299       7.970   0.018  29.149  1.00  0.00              
ATOM   4716 1HD  ARG A 299       7.963  -1.027  31.448  1.00  0.00              
ATOM   4717 2HD  ARG A 299       7.468  -2.528  30.630  1.00  0.00              
ATOM   4718  HE  ARG A 299       9.911  -1.717  29.371  1.00  0.00              
ATOM   4719 1HH1 ARG A 299       8.916  -2.564  32.604  1.00  0.00              
ATOM   4720 2HH1 ARG A 299      10.518  -3.193  32.938  1.00  0.00              
ATOM   4721 1HH2 ARG A 299      11.752  -2.425  29.741  1.00  0.00              
ATOM   4722 2HH2 ARG A 299      12.136  -3.114  31.307  1.00  0.00              
ATOM   4723  N   ASN A 300       3.893   2.126  30.301  1.00  0.00              
ATOM   4724  CA  ASN A 300       2.642   2.595  30.877  1.00  0.00              
ATOM   4725  C   ASN A 300       1.853   3.486  29.937  1.00  0.00              
ATOM   4726  O   ASN A 300       0.625   3.493  29.968  1.00  0.00              
ATOM   4727  CB  ASN A 300       2.886   3.322  32.188  1.00  0.00              
ATOM   4728  CG  ASN A 300       3.342   2.423  33.302  1.00  0.00              
ATOM   4729  OD1 ASN A 300       3.228   1.195  33.223  1.00  0.00              
ATOM   4730  ND2 ASN A 300       3.783   3.032  34.373  1.00  0.00              
ATOM   4731  H   ASN A 300       4.764   2.509  30.638  1.00  0.00              
ATOM   4732  HA  ASN A 300       1.990   1.745  31.086  1.00  0.00              
ATOM   4733 1HB  ASN A 300       3.465   4.246  32.213  1.00  0.00              
ATOM   4734 2HB  ASN A 300       1.830   3.551  32.330  1.00  0.00              
ATOM   4735 1HD2 ASN A 300       4.104   2.497  35.155  1.00  0.00              
ATOM   4736 2HD2 ASN A 300       3.801   4.031  34.410  1.00  0.00              
ATOM   4737  N   VAL A 301       2.565   4.235  29.098  1.00  0.00              
ATOM   4738  CA  VAL A 301       1.936   5.111  28.114  1.00  0.00              
ATOM   4739  C   VAL A 301       1.115   4.277  27.138  1.00  0.00              
ATOM   4740  O   VAL A 301      -0.073   4.544  26.925  1.00  0.00              
ATOM   4741  CB  VAL A 301       2.974   5.941  27.334  1.00  0.00              
ATOM   4742  CG1 VAL A 301       2.306   6.687  26.190  1.00  0.00              
ATOM   4743  CG2 VAL A 301       3.683   6.913  28.262  1.00  0.00              
ATOM   4744  H   VAL A 301       3.573   4.192  29.148  1.00  0.00              
ATOM   4745  HA  VAL A 301       1.232   5.797  28.586  1.00  0.00              
ATOM   4746  HB  VAL A 301       3.735   5.271  26.936  1.00  0.00              
ATOM   4747 1HG1 VAL A 301       3.053   7.268  25.649  1.00  0.00              
ATOM   4748 2HG1 VAL A 301       1.842   5.973  25.510  1.00  0.00              
ATOM   4749 3HG1 VAL A 301       1.545   7.358  26.588  1.00  0.00              
ATOM   4750 1HG2 VAL A 301       4.414   7.491  27.695  1.00  0.00              
ATOM   4751 2HG2 VAL A 301       2.953   7.589  28.707  1.00  0.00              
ATOM   4752 3HG2 VAL A 301       4.192   6.359  29.051  1.00  0.00              
ATOM   4753  N   ALA A 302       1.763   3.264  26.560  1.00  0.00              
ATOM   4754  CA  ALA A 302       1.147   2.388  25.573  1.00  0.00              
ATOM   4755  C   ALA A 302       0.018   1.595  26.209  1.00  0.00              
ATOM   4756  O   ALA A 302      -1.056   1.478  25.629  1.00  0.00              
ATOM   4757  CB  ALA A 302       2.183   1.455  24.966  1.00  0.00              
ATOM   4758  H   ALA A 302       2.722   3.105  26.828  1.00  0.00              
ATOM   4759  HA  ALA A 302       0.726   3.003  24.777  1.00  0.00              
ATOM   4760 1HB  ALA A 302       1.703   0.810  24.230  1.00  0.00              
ATOM   4761 2HB  ALA A 302       2.962   2.042  24.480  1.00  0.00              
ATOM   4762 3HB  ALA A 302       2.624   0.843  25.751  1.00  0.00              
ATOM   4763  N   ARG A 303       0.266   1.065  27.406  1.00  0.00              
ATOM   4764  CA  ARG A 303      -0.723   0.260  28.120  1.00  0.00              
ATOM   4765  C   ARG A 303      -1.997   1.068  28.377  1.00  0.00              
ATOM   4766  O   ARG A 303      -3.103   0.617  28.064  1.00  0.00              
ATOM   4767  CB  ARG A 303      -0.163  -0.330  29.407  1.00  0.00              
ATOM   4768  CG  ARG A 303       0.871  -1.427  29.209  1.00  0.00              
ATOM   4769  CD  ARG A 303       1.642  -1.768  30.432  1.00  0.00              
ATOM   4770  NE  ARG A 303       2.711  -2.730  30.222  1.00  0.00              
ATOM   4771  CZ  ARG A 303       3.593  -3.114  31.165  1.00  0.00              
ATOM   4772  NH1 ARG A 303       3.562  -2.593  32.372  1.00  0.00              
ATOM   4773  NH2 ARG A 303       4.508  -4.010  30.839  1.00  0.00              
ATOM   4774  H   ARG A 303       1.169   1.225  27.831  1.00  0.00              
ATOM   4775  HA  ARG A 303      -0.969  -0.627  27.536  1.00  0.00              
ATOM   4776 1HB  ARG A 303       0.286   0.491  29.964  1.00  0.00              
ATOM   4777 2HB  ARG A 303      -1.009  -0.730  29.966  1.00  0.00              
ATOM   4778 1HG  ARG A 303       0.360  -2.329  28.873  1.00  0.00              
ATOM   4779 2HG  ARG A 303       1.578  -1.103  28.445  1.00  0.00              
ATOM   4780 1HD  ARG A 303       2.094  -0.861  30.830  1.00  0.00              
ATOM   4781 2HD  ARG A 303       0.963  -2.191  31.173  1.00  0.00              
ATOM   4782  HE  ARG A 303       2.962  -3.244  29.387  1.00  0.00              
ATOM   4783 1HH1 ARG A 303       2.868  -1.896  32.601  1.00  0.00              
ATOM   4784 2HH1 ARG A 303       4.232  -2.893  33.066  1.00  0.00              
ATOM   4785 1HH2 ARG A 303       4.529  -4.386  29.900  1.00  0.00              
ATOM   4786 2HH2 ARG A 303       5.181  -4.314  31.526  1.00  0.00              
ATOM   4787  N   CYS A 304      -1.826   2.272  28.918  1.00  0.00              
ATOM   4788  CA  CYS A 304      -2.938   3.153  29.263  1.00  0.00              
ATOM   4789  C   CYS A 304      -3.768   3.569  28.055  1.00  0.00              
ATOM   4790  O   CYS A 304      -4.985   3.387  28.040  1.00  0.00              
ATOM   4791  CB  CYS A 304      -2.221   4.365  29.856  1.00  0.00              
ATOM   4792  SG  CYS A 304      -3.320   5.705  30.377  1.00  0.00              
ATOM   4793  H   CYS A 304      -0.881   2.581  29.095  1.00  0.00              
ATOM   4794  HA  CYS A 304      -3.654   2.698  29.948  1.00  0.00              
ATOM   4795 1HB  CYS A 304      -1.658   4.074  30.743  1.00  0.00              
ATOM   4796 2HB  CYS A 304      -1.544   4.799  29.120  1.00  0.00              
ATOM   4797  HG  CYS A 304      -3.679   5.148  31.530  1.00  0.00              
ATOM   4798  N   TRP A 305      -3.110   4.118  27.042  1.00  0.00              
ATOM   4799  CA  TRP A 305      -3.818   4.606  25.865  1.00  0.00              
ATOM   4800  C   TRP A 305      -4.538   3.498  25.110  1.00  0.00              
ATOM   4801  O   TRP A 305      -5.620   3.721  24.566  1.00  0.00              
ATOM   4802  CB  TRP A 305      -2.842   5.319  24.926  1.00  0.00              
ATOM   4803  CG  TRP A 305      -2.365   6.640  25.448  1.00  0.00              
ATOM   4804  CD1 TRP A 305      -2.861   7.320  26.520  1.00  0.00              
ATOM   4805  CD2 TRP A 305      -1.297   7.440  24.924  1.00  0.00              
ATOM   4806  NE1 TRP A 305      -2.172   8.494  26.696  1.00  0.00              
ATOM   4807  CE2 TRP A 305      -1.204   8.589  25.728  1.00  0.00              
ATOM   4808  CE3 TRP A 305      -0.411   7.292  23.851  1.00  0.00              
ATOM   4809  CZ2 TRP A 305      -0.268   9.584  25.496  1.00  0.00              
ATOM   4810  CZ3 TRP A 305       0.529   8.289  23.618  1.00  0.00              
ATOM   4811  CH2 TRP A 305       0.600   9.401  24.418  1.00  0.00              
ATOM   4812  H   TRP A 305      -2.104   4.202  27.081  1.00  0.00              
ATOM   4813  HA  TRP A 305      -4.629   5.269  26.168  1.00  0.00              
ATOM   4814 1HB  TRP A 305      -1.954   4.707  24.769  1.00  0.00              
ATOM   4815 2HB  TRP A 305      -3.320   5.517  23.967  1.00  0.00              
ATOM   4816  HD1 TRP A 305      -3.689   6.860  27.055  1.00  0.00              
ATOM   4817  HE1 TRP A 305      -2.347   9.177  27.419  1.00  0.00              
ATOM   4818  HE3 TRP A 305      -0.421   6.428  23.187  1.00  0.00              
ATOM   4819  HZ2 TRP A 305      -0.247  10.452  26.156  1.00  0.00              
ATOM   4820  HZ3 TRP A 305       1.213   8.162  22.779  1.00  0.00              
ATOM   4821  HH2 TRP A 305       1.352  10.160  24.202  1.00  0.00              
ATOM   4822  N   THR A 306      -3.943   2.311  25.083  1.00  0.00              
ATOM   4823  CA  THR A 306      -4.567   1.174  24.422  1.00  0.00              
ATOM   4824  C   THR A 306      -5.869   0.860  25.145  1.00  0.00              
ATOM   4825  O   THR A 306      -6.926   0.760  24.517  1.00  0.00              
ATOM   4826  CB  THR A 306      -3.658  -0.070  24.416  1.00  0.00              
ATOM   4827  OG1 THR A 306      -2.471   0.207  23.660  1.00  0.00              
ATOM   4828  CG2 THR A 306      -4.382  -1.256  23.799  1.00  0.00              
ATOM   4829  H   THR A 306      -3.044   2.189  25.529  1.00  0.00              
ATOM   4830  HA  THR A 306      -4.807   1.434  23.390  1.00  0.00              
ATOM   4831  HB  THR A 306      -3.377  -0.309  25.441  1.00  0.00              
ATOM   4832  HG1 THR A 306      -2.711   0.432  22.758  1.00  0.00              
ATOM   4833 1HG2 THR A 306      -3.724  -2.125  23.803  1.00  0.00              
ATOM   4834 2HG2 THR A 306      -5.279  -1.475  24.378  1.00  0.00              
ATOM   4835 3HG2 THR A 306      -4.662  -1.018  22.773  1.00  0.00              
ATOM   4836  N   TYR A 307      -5.790   0.748  26.469  1.00  0.00              
ATOM   4837  CA  TYR A 307      -6.953   0.431  27.289  1.00  0.00              
ATOM   4838  C   TYR A 307      -8.032   1.513  27.236  1.00  0.00              
ATOM   4839  O   TYR A 307      -9.223   1.200  27.212  1.00  0.00              
ATOM   4840  CB  TYR A 307      -6.520   0.204  28.739  1.00  0.00              
ATOM   4841  CG  TYR A 307      -7.660  -0.144  29.672  1.00  0.00              
ATOM   4842  CD1 TYR A 307      -8.372  -1.324  29.516  1.00  0.00              
ATOM   4843  CD2 TYR A 307      -8.018   0.708  30.705  1.00  0.00              
ATOM   4844  CE1 TYR A 307      -9.414  -1.646  30.365  1.00  0.00              
ATOM   4845  CE2 TYR A 307      -9.057   0.396  31.559  1.00  0.00              
ATOM   4846  CZ  TYR A 307      -9.754  -0.783  31.386  1.00  0.00              
ATOM   4847  OH  TYR A 307     -10.790  -1.099  32.236  1.00  0.00              
ATOM   4848  H   TYR A 307      -4.894   0.888  26.917  1.00  0.00              
ATOM   4849  HA  TYR A 307      -7.458  -0.449  26.890  1.00  0.00              
ATOM   4850 1HB  TYR A 307      -5.793  -0.609  28.736  1.00  0.00              
ATOM   4851 2HB  TYR A 307      -6.040   1.121  29.079  1.00  0.00              
ATOM   4852  HD1 TYR A 307      -8.099  -2.002  28.708  1.00  0.00              
ATOM   4853  HD2 TYR A 307      -7.465   1.639  30.836  1.00  0.00              
ATOM   4854  HE1 TYR A 307      -9.965  -2.577  30.231  1.00  0.00              
ATOM   4855  HE2 TYR A 307      -9.325   1.081  32.365  1.00  0.00              
ATOM   4856  HH  TYR A 307     -10.940  -0.431  32.908  1.00  0.00              
ATOM   4857  N   GLU A 308      -7.612   2.776  27.200  1.00  0.00              
ATOM   4858  CA  GLU A 308      -8.550   3.898  27.099  1.00  0.00              
ATOM   4859  C   GLU A 308      -9.328   3.918  25.780  1.00  0.00              
ATOM   4860  O   GLU A 308     -10.488   4.338  25.741  1.00  0.00              
ATOM   4861  CB  GLU A 308      -7.799   5.220  27.270  1.00  0.00              
ATOM   4862  CG  GLU A 308      -7.377   5.523  28.701  1.00  0.00              
ATOM   4863  CD  GLU A 308      -6.511   6.749  28.768  1.00  0.00              
ATOM   4864  OE1 GLU A 308      -6.158   7.261  27.733  1.00  0.00              
ATOM   4865  OE2 GLU A 308      -6.294   7.241  29.850  1.00  0.00              
ATOM   4866  H   GLU A 308      -6.621   2.966  27.243  1.00  0.00              
ATOM   4867  HA  GLU A 308      -9.342   3.786  27.840  1.00  0.00              
ATOM   4868 1HB  GLU A 308      -6.916   5.171  26.634  1.00  0.00              
ATOM   4869 2HB  GLU A 308      -8.460   6.011  26.913  1.00  0.00              
ATOM   4870 1HG  GLU A 308      -8.217   5.634  29.387  1.00  0.00              
ATOM   4871 2HG  GLU A 308      -6.792   4.649  28.985  1.00  0.00              
ATOM   4872  N   THR A 309      -8.694   3.451  24.708  1.00  0.00              
ATOM   4873  CA  THR A 309      -9.389   3.257  23.441  1.00  0.00              
ATOM   4874  C   THR A 309     -10.397   2.118  23.568  1.00  0.00              
ATOM   4875  O   THR A 309     -11.515   2.208  23.047  1.00  0.00              
ATOM   4876  CB  THR A 309      -8.411   2.949  22.293  1.00  0.00              
ATOM   4877  OG1 THR A 309      -7.551   4.076  22.080  1.00  0.00              
ATOM   4878  CG2 THR A 309      -9.171   2.646  21.011  1.00  0.00              
ATOM   4879  H   THR A 309      -7.712   3.224  24.768  1.00  0.00              
ATOM   4880  HA  THR A 309      -9.953   4.155  23.188  1.00  0.00              
ATOM   4881  HB  THR A 309      -7.803   2.087  22.567  1.00  0.00              
ATOM   4882  HG1 THR A 309      -8.052   4.887  22.193  1.00  0.00              
ATOM   4883 1HG2 THR A 309      -8.463   2.431  20.211  1.00  0.00              
ATOM   4884 2HG2 THR A 309      -9.818   1.782  21.168  1.00  0.00              
ATOM   4885 3HG2 THR A 309      -9.778   3.508  20.737  1.00  0.00              
ATOM   4886  N   ALA A 310     -10.000   1.056  24.269  1.00  0.00              
ATOM   4887  CA  ALA A 310     -10.879  -0.082  24.530  1.00  0.00              
ATOM   4888  C   ALA A 310     -12.118   0.361  25.298  1.00  0.00              
ATOM   4889  O   ALA A 310     -13.220  -0.129  25.043  1.00  0.00              
ATOM   4890  CB  ALA A 310     -10.138  -1.165  25.298  1.00  0.00              
ATOM   4891  H   ALA A 310      -9.056   1.042  24.630  1.00  0.00              
ATOM   4892  HA  ALA A 310     -11.207  -0.497  23.576  1.00  0.00              
ATOM   4893 1HB  ALA A 310     -10.809  -2.003  25.482  1.00  0.00              
ATOM   4894 2HB  ALA A 310      -9.284  -1.507  24.713  1.00  0.00              
ATOM   4895 3HB  ALA A 310      -9.791  -0.763  26.248  1.00  0.00              
ATOM   4896  N   VAL A 311     -11.921   1.293  26.231  1.00  0.00              
ATOM   4897  CA  VAL A 311     -13.001   1.901  27.008  1.00  0.00              
ATOM   4898  C   VAL A 311     -13.918   2.746  26.119  1.00  0.00              
ATOM   4899  O   VAL A 311     -15.143   2.650  26.216  1.00  0.00              
ATOM   4900  CB  VAL A 311     -12.451   2.781  28.146  1.00  0.00              
ATOM   4901  CG1 VAL A 311     -13.573   3.579  28.792  1.00  0.00              
ATOM   4902  CG2 VAL A 311     -11.741   1.926  29.185  1.00  0.00              
ATOM   4903  H   VAL A 311     -10.969   1.585  26.400  1.00  0.00              
ATOM   4904  HA  VAL A 311     -13.668   1.143  27.421  1.00  0.00              
ATOM   4905  HB  VAL A 311     -11.708   3.464  27.737  1.00  0.00              
ATOM   4906 1HG1 VAL A 311     -13.167   4.196  29.594  1.00  0.00              
ATOM   4907 2HG1 VAL A 311     -14.041   4.220  28.045  1.00  0.00              
ATOM   4908 3HG1 VAL A 311     -14.316   2.897  29.203  1.00  0.00              
ATOM   4909 1HG2 VAL A 311     -11.358   2.564  29.982  1.00  0.00              
ATOM   4910 2HG2 VAL A 311     -12.444   1.205  29.604  1.00  0.00              
ATOM   4911 3HG2 VAL A 311     -10.913   1.395  28.715  1.00  0.00              
ATOM   4912  N   ALA A 312     -13.317   3.558  25.252  1.00  0.00              
ATOM   4913  CA  ALA A 312     -14.056   4.361  24.277  1.00  0.00              
ATOM   4914  C   ALA A 312     -14.958   3.497  23.387  1.00  0.00              
ATOM   4915  O   ALA A 312     -16.086   3.884  23.062  1.00  0.00              
ATOM   4916  CB  ALA A 312     -13.097   5.186  23.432  1.00  0.00              
ATOM   4917  H   ALA A 312     -12.308   3.617  25.273  1.00  0.00              
ATOM   4918  HA  ALA A 312     -14.718   5.041  24.816  1.00  0.00              
ATOM   4919 1HB  ALA A 312     -13.663   5.777  22.713  1.00  0.00              
ATOM   4920 2HB  ALA A 312     -12.523   5.852  24.077  1.00  0.00              
ATOM   4921 3HB  ALA A 312     -12.418   4.521  22.901  1.00  0.00              
ATOM   4922  N   LEU A 313     -14.446   2.330  23.000  1.00  0.00              
ATOM   4923  CA  LEU A 313     -15.170   1.383  22.151  1.00  0.00              
ATOM   4924  C   LEU A 313     -16.084   0.483  22.993  1.00  0.00              
ATOM   4925  O   LEU A 313     -16.903  -0.263  22.453  1.00  0.00              
ATOM   4926  CB  LEU A 313     -14.182   0.537  21.339  1.00  0.00              
ATOM   4927  CG  LEU A 313     -13.357   1.312  20.302  1.00  0.00              
ATOM   4928  CD1 LEU A 313     -12.302   0.402  19.689  1.00  0.00              
ATOM   4929  CD2 LEU A 313     -14.280   1.867  19.229  1.00  0.00              
ATOM   4930  H   LEU A 313     -13.514   2.096  23.312  1.00  0.00              
ATOM   4931  HA  LEU A 313     -15.808   1.930  21.457  1.00  0.00              
ATOM   4932 1HB  LEU A 313     -13.539   0.191  22.146  1.00  0.00              
ATOM   4933 2HB  LEU A 313     -14.672  -0.318  20.872  1.00  0.00              
ATOM   4934  HG  LEU A 313     -12.900   2.156  20.819  1.00  0.00              
ATOM   4935 1HD1 LEU A 313     -11.721   0.960  18.956  1.00  0.00              
ATOM   4936 2HD1 LEU A 313     -11.639   0.034  20.472  1.00  0.00              
ATOM   4937 3HD1 LEU A 313     -12.789  -0.442  19.200  1.00  0.00              
ATOM   4938 1HD2 LEU A 313     -13.693   2.418  18.494  1.00  0.00
[truncated: 2,277,005 more chars]
