# Supplementary material for: Targeting Lysine Deacetylases (KDACs) in Parasites
Source: PLoS Negl Trop Dis. 2015 Sep 24;9(9):e0004026. doi: 10.1371/journal.pntd.0004026 (PMC4581690; doi:10.1371/journal.pntd.0004026)
Supplement: S1 Supporting Materials — (ZIP) [file pntd.0004026.s004.zip › S1/Hsap_MC2780.pdb]

ATOM      1  N   ARG A   1     -25.798   5.146  20.705  1.00  0.00              
ATOM      2  CA  ARG A   1     -24.464   5.333  21.355  1.00  0.00              
ATOM      3  C   ARG A   1     -23.381   5.806  20.380  1.00  0.00              
ATOM      4  O   ARG A   1     -23.621   5.925  19.176  1.00  0.00              
ATOM      5  CB  ARG A   1     -24.006   4.083  22.092  1.00  0.00              
ATOM      6  CG  ARG A   1     -24.882   3.678  23.267  1.00  0.00              
ATOM      7  CD  ARG A   1     -24.378   2.508  24.031  1.00  0.00              
ATOM      8  NE  ARG A   1     -25.240   2.083  25.122  1.00  0.00              
ATOM      9  CZ  ARG A   1     -25.034   0.986  25.878  1.00  0.00              
ATOM     10  NH1 ARG A   1     -24.022   0.182  25.642  1.00  0.00              
ATOM     11  NH2 ARG A   1     -25.893   0.727  26.848  1.00  0.00              
ATOM     12 1H   ARG A   1     -26.237   4.247  20.715  1.00  0.00              
ATOM     13 2H   ARG A   1     -26.586   5.674  21.019  1.00  0.00              
ATOM     14 3H   ARG A   1     -25.907   5.327  19.728  1.00  0.00              
ATOM     15  HA  ARG A   1     -24.532   6.107  22.119  1.00  0.00              
ATOM     16 1HB  ARG A   1     -23.985   3.274  21.363  1.00  0.00              
ATOM     17 2HB  ARG A   1     -22.995   4.277  22.449  1.00  0.00              
ATOM     18 1HG  ARG A   1     -24.955   4.521  23.954  1.00  0.00              
ATOM     19 2HG  ARG A   1     -25.875   3.430  22.889  1.00  0.00              
ATOM     20 1HD  ARG A   1     -24.269   1.662  23.353  1.00  0.00              
ATOM     21 2HD  ARG A   1     -23.407   2.757  24.460  1.00  0.00              
ATOM     22  HE  ARG A   1     -26.085   2.510  25.479  1.00  0.00              
ATOM     23 1HH1 ARG A   1     -23.385   0.383  24.884  1.00  0.00              
ATOM     24 2HH1 ARG A   1     -23.886  -0.636  26.219  1.00  0.00              
ATOM     25 1HH2 ARG A   1     -26.676   1.347  27.005  1.00  0.00              
ATOM     26 2HH2 ARG A   1     -25.763  -0.087  27.428  1.00  0.00              
ATOM     27  N   ARG A   2     -22.191   6.070  20.921  1.00  0.00              
ATOM     28  CA  ARG A   2     -21.170   6.874  20.249  1.00  0.00              
ATOM     29  C   ARG A   2     -20.399   6.073  19.208  1.00  0.00              
ATOM     30  O   ARG A   2     -20.231   4.865  19.349  1.00  0.00              
ATOM     31  CB  ARG A   2     -20.223   7.537  21.239  1.00  0.00              
ATOM     32  CG  ARG A   2     -20.799   8.742  21.965  1.00  0.00              
ATOM     33  CD  ARG A   2     -21.968   8.436  22.829  1.00  0.00              
ATOM     34  NE  ARG A   2     -21.645   7.703  24.043  1.00  0.00              
ATOM     35  CZ  ARG A   2     -22.545   7.325  24.971  1.00  0.00              
ATOM     36  NH1 ARG A   2     -23.816   7.639  24.849  1.00  0.00              
ATOM     37  NH2 ARG A   2     -22.113   6.650  26.021  1.00  0.00              
ATOM     38  H   ARG A   2     -21.995   5.693  21.837  1.00  0.00              
ATOM     39  HA  ARG A   2     -21.640   7.716  19.739  1.00  0.00              
ATOM     40 1HB  ARG A   2     -19.944   6.778  21.969  1.00  0.00              
ATOM     41 2HB  ARG A   2     -19.341   7.845  20.678  1.00  0.00              
ATOM     42 1HG  ARG A   2     -20.021   9.173  22.594  1.00  0.00              
ATOM     43 2HG  ARG A   2     -21.113   9.477  21.222  1.00  0.00              
ATOM     44 1HD  ARG A   2     -22.441   9.371  23.127  1.00  0.00              
ATOM     45 2HD  ARG A   2     -22.679   7.834  22.263  1.00  0.00              
ATOM     46  HE  ARG A   2     -20.750   7.374  24.377  1.00  0.00              
ATOM     47 1HH1 ARG A   2     -24.128   8.172  24.049  1.00  0.00              
ATOM     48 2HH1 ARG A   2     -24.476   7.347  25.555  1.00  0.00              
ATOM     49 1HH2 ARG A   2     -21.130   6.433  26.108  1.00  0.00              
ATOM     50 2HH2 ARG A   2     -22.766   6.355  26.732  1.00  0.00              
ATOM     51  N   LYS A   3     -19.946   6.761  18.161  1.00  0.00              
ATOM     52  CA  LYS A   3     -19.046   6.195  17.155  1.00  0.00              
ATOM     53  C   LYS A   3     -17.634   6.765  17.305  1.00  0.00              
ATOM     54  O   LYS A   3     -17.463   7.958  17.565  1.00  0.00              
ATOM     55  CB  LYS A   3     -19.578   6.464  15.746  1.00  0.00              
ATOM     56  CG  LYS A   3     -20.887   5.756  15.422  1.00  0.00              
ATOM     57  CD  LYS A   3     -21.344   6.059  14.003  1.00  0.00              
ATOM     58  CE  LYS A   3     -22.663   5.372  13.685  1.00  0.00              
ATOM     59  NZ  LYS A   3     -23.140   5.688  12.312  1.00  0.00              
ATOM     60  H   LYS A   3     -20.247   7.721  18.067  1.00  0.00              
ATOM     61  HA  LYS A   3     -18.948   5.119  17.310  1.00  0.00              
ATOM     62 1HB  LYS A   3     -19.717   7.541  15.657  1.00  0.00              
ATOM     63 2HB  LYS A   3     -18.807   6.138  15.046  1.00  0.00              
ATOM     64 1HG  LYS A   3     -20.737   4.682  15.534  1.00  0.00              
ATOM     65 2HG  LYS A   3     -21.646   6.092  16.127  1.00  0.00              
ATOM     66 1HD  LYS A   3     -21.462   7.139  13.900  1.00  0.00              
ATOM     67 2HD  LYS A   3     -20.578   5.712  13.309  1.00  0.00              
ATOM     68 1HE  LYS A   3     -22.518   4.297  13.780  1.00  0.00              
ATOM     69 2HE  LYS A   3     -23.404   5.703  14.412  1.00  0.00              
ATOM     70 1HZ  LYS A   3     -24.015   5.215  12.142  1.00  0.00              
ATOM     71 2HZ  LYS A   3     -23.275   6.686  12.224  1.00  0.00              
ATOM     72 3HZ  LYS A   3     -22.454   5.381  11.638  1.00  0.00              
ATOM     73  N   VAL A   4     -16.629   5.903  17.141  1.00  0.00              
ATOM     74  CA  VAL A   4     -15.236   6.248  17.451  1.00  0.00              
ATOM     75  C   VAL A   4     -14.342   6.257  16.201  1.00  0.00              
ATOM     76  O   VAL A   4     -14.289   5.271  15.465  1.00  0.00              
ATOM     77  CB  VAL A   4     -14.638   5.272  18.481  1.00  0.00              
ATOM     78  CG1 VAL A   4     -13.197   5.647  18.797  1.00  0.00              
ATOM     79  CG2 VAL A   4     -15.475   5.257  19.751  1.00  0.00              
ATOM     80  H   VAL A   4     -16.841   4.980  16.789  1.00  0.00              
ATOM     81  HA  VAL A   4     -15.151   7.273  17.813  1.00  0.00              
ATOM     82  HB  VAL A   4     -14.668   4.262  18.070  1.00  0.00              
ATOM     83 1HG1 VAL A   4     -12.790   4.946  19.526  1.00  0.00              
ATOM     84 2HG1 VAL A   4     -12.602   5.608  17.886  1.00  0.00              
ATOM     85 3HG1 VAL A   4     -13.167   6.656  19.209  1.00  0.00              
ATOM     86 1HG2 VAL A   4     -15.039   4.561  20.467  1.00  0.00              
ATOM     87 2HG2 VAL A   4     -15.496   6.257  20.183  1.00  0.00              
ATOM     88 3HG2 VAL A   4     -16.491   4.943  19.513  1.00  0.00              
ATOM     89  N   CYS A   5     -13.653   7.375  15.971  1.00  0.00              
ATOM     90  CA  CYS A   5     -12.650   7.475  14.907  1.00  0.00              
ATOM     91  C   CYS A   5     -11.250   7.688  15.454  1.00  0.00              
ATOM     92  O   CYS A   5     -11.061   8.365  16.461  1.00  0.00              
ATOM     93  CB  CYS A   5     -13.108   8.708  14.130  1.00  0.00              
ATOM     94  SG  CYS A   5     -14.661   8.492  13.227  1.00  0.00              
ATOM     95  H   CYS A   5     -13.834   8.179  16.555  1.00  0.00              
ATOM     96  HA  CYS A   5     -12.596   6.588  14.278  1.00  0.00              
ATOM     97 1HB  CYS A   5     -13.268   9.546  14.810  1.00  0.00              
ATOM     98 2HB  CYS A   5     -12.362   8.983  13.384  1.00  0.00              
ATOM     99  HG  CYS A   5     -15.295   7.839  14.197  1.00  0.00              
ATOM    100  N   TYR A   6     -10.272   7.115  14.764  1.00  0.00              
ATOM    101  CA  TYR A   6      -8.893   7.082  15.229  1.00  0.00              
ATOM    102  C   TYR A   6      -7.952   7.606  14.148  1.00  0.00              
ATOM    103  O   TYR A   6      -7.883   7.047  13.051  1.00  0.00              
ATOM    104  CB  TYR A   6      -8.494   5.661  15.635  1.00  0.00              
ATOM    105  CG  TYR A   6      -7.015   5.492  15.904  1.00  0.00              
ATOM    106  CD1 TYR A   6      -6.449   5.949  17.085  1.00  0.00              
ATOM    107  CD2 TYR A   6      -6.190   4.874  14.977  1.00  0.00              
ATOM    108  CE1 TYR A   6      -5.098   5.797  17.335  1.00  0.00              
ATOM    109  CE2 TYR A   6      -4.840   4.715  15.216  1.00  0.00              
ATOM    110  CZ  TYR A   6      -4.297   5.179  16.398  1.00  0.00              
ATOM    111  OH  TYR A   6      -2.951   5.024  16.642  1.00  0.00              
ATOM    112  H   TYR A   6     -10.502   6.687  13.878  1.00  0.00              
ATOM    113  HA  TYR A   6      -8.779   7.735  16.096  1.00  0.00              
ATOM    114 1HB  TYR A   6      -9.059   5.413  16.535  1.00  0.00              
ATOM    115 2HB  TYR A   6      -8.794   4.998  14.825  1.00  0.00              
ATOM    116  HD1 TYR A   6      -7.089   6.436  17.821  1.00  0.00              
ATOM    117  HD2 TYR A   6      -6.625   4.510  14.045  1.00  0.00              
ATOM    118  HE1 TYR A   6      -4.667   6.162  18.267  1.00  0.00              
ATOM    119  HE2 TYR A   6      -4.207   4.228  14.475  1.00  0.00              
ATOM    120  HH  TYR A   6      -2.559   4.306  16.139  1.00  0.00              
ATOM    121  N   TYR A   7      -7.242   8.687  14.458  1.00  0.00              
ATOM    122  CA  TYR A   7      -6.270   9.267  13.534  1.00  0.00              
ATOM    123  C   TYR A   7      -4.846   8.863  13.871  1.00  0.00              
ATOM    124  O   TYR A   7      -4.439   8.875  15.034  1.00  0.00              
ATOM    125  CB  TYR A   7      -6.387  10.792  13.531  1.00  0.00              
ATOM    126  CG  TYR A   7      -7.632  11.312  12.846  1.00  0.00              
ATOM    127  CD1 TYR A   7      -8.843  11.369  13.518  1.00  0.00              
ATOM    128  CD2 TYR A   7      -7.590  11.744  11.529  1.00  0.00              
ATOM    129  CE1 TYR A   7      -9.984  11.841  12.897  1.00  0.00              
ATOM    130  CE2 TYR A   7      -8.724  12.219  10.897  1.00  0.00              
ATOM    131  CZ  TYR A   7      -9.918  12.266  11.585  1.00  0.00              
ATOM    132  OH  TYR A   7     -11.051  12.739  10.961  1.00  0.00              
ATOM    133  H   TYR A   7      -7.380   9.117  15.362  1.00  0.00              
ATOM    134  HA  TYR A   7      -6.445   8.887  12.527  1.00  0.00              
ATOM    135 1HB  TYR A   7      -6.382  11.119  14.572  1.00  0.00              
ATOM    136 2HB  TYR A   7      -5.504  11.182  13.024  1.00  0.00              
ATOM    137  HD1 TYR A   7      -8.887  11.032  14.553  1.00  0.00              
ATOM    138  HD2 TYR A   7      -6.643  11.704  10.991  1.00  0.00              
ATOM    139  HE1 TYR A   7     -10.930  11.881  13.437  1.00  0.00              
ATOM    140  HE2 TYR A   7      -8.671  12.554   9.861  1.00  0.00              
ATOM    141  HH  TYR A   7     -10.894  13.008  10.053  1.00  0.00              
ATOM    142  N   TYR A   8      -4.093   8.501  12.837  1.00  0.00              
ATOM    143  CA  TYR A   8      -2.713   8.070  12.990  1.00  0.00              
ATOM    144  C   TYR A   8      -1.973   8.172  11.663  1.00  0.00              
ATOM    145  O   TYR A   8      -2.518   7.822  10.614  1.00  0.00              
ATOM    146  CB  TYR A   8      -2.651   6.636  13.523  1.00  0.00              
ATOM    147  CG  TYR A   8      -1.254   6.059  13.566  1.00  0.00              
ATOM    148  CD1 TYR A   8      -0.376   6.392  14.588  1.00  0.00              
ATOM    149  CD2 TYR A   8      -0.817   5.179  12.587  1.00  0.00              
ATOM    150  CE1 TYR A   8       0.901   5.867  14.632  1.00  0.00              
ATOM    151  CE2 TYR A   8       0.457   4.648  12.622  1.00  0.00              
ATOM    152  CZ  TYR A   8       1.314   4.995  13.647  1.00  0.00              
ATOM    153  OH  TYR A   8       2.584   4.468  13.687  1.00  0.00              
ATOM    154  H   TYR A   8      -4.500   8.530  11.913  1.00  0.00              
ATOM    155  HA  TYR A   8      -2.198   8.717  13.700  1.00  0.00              
ATOM    156 1HB  TYR A   8      -3.071   6.648  14.529  1.00  0.00              
ATOM    157 2HB  TYR A   8      -3.277   6.025  12.874  1.00  0.00              
ATOM    158  HD1 TYR A   8      -0.710   7.082  15.363  1.00  0.00              
ATOM    159  HD2 TYR A   8      -1.498   4.909  11.780  1.00  0.00              
ATOM    160  HE1 TYR A   8       1.579   6.139  15.440  1.00  0.00              
ATOM    161  HE2 TYR A   8       0.782   3.959  11.842  1.00  0.00              
ATOM    162  HH  TYR A   8       3.095   4.776  14.439  1.00  0.00              
ATOM    163  N   ASP A   9      -0.739   8.667  11.714  1.00  0.00              
ATOM    164  CA  ASP A   9       0.158   8.624  10.565  1.00  0.00              
ATOM    165  C   ASP A   9       1.407   7.831  10.922  1.00  0.00              
ATOM    166  O   ASP A   9       2.042   8.093  11.944  1.00  0.00              
ATOM    167  CB  ASP A   9       0.534  10.036  10.108  1.00  0.00              
ATOM    168  CG  ASP A   9       1.394  10.083   8.852  1.00  0.00              
ATOM    169  OD1 ASP A   9       2.408   9.429   8.825  1.00  0.00              
ATOM    170  OD2 ASP A   9       0.953  10.643   7.877  1.00  0.00              
ATOM    171  H   ASP A   9      -0.416   9.081  12.577  1.00  0.00              
ATOM    172  HA  ASP A   9      -0.328   8.109   9.736  1.00  0.00              
ATOM    173 1HB  ASP A   9      -0.325  10.695   9.986  1.00  0.00              
ATOM    174 2HB  ASP A   9       1.125  10.363  10.965  1.00  0.00              
ATOM    175  N   GLY A  10       1.753   6.876  10.058  1.00  0.00              
ATOM    176  CA  GLY A  10       2.871   5.952  10.277  1.00  0.00              
ATOM    177  C   GLY A  10       4.220   6.566  10.618  1.00  0.00              
ATOM    178  O   GLY A  10       5.056   5.916  11.257  1.00  0.00              
ATOM    179  H   GLY A  10       1.208   6.798   9.212  1.00  0.00              
ATOM    180 1HA  GLY A  10       2.626   5.286  11.105  1.00  0.00              
ATOM    181 2HA  GLY A  10       3.030   5.365   9.373  1.00  0.00              
ATOM    182  N   ASP A  11       4.425   7.814  10.205  1.00  0.00              
ATOM    183  CA  ASP A  11       5.690   8.522  10.434  1.00  0.00              
ATOM    184  C   ASP A  11       5.854   9.050  11.852  1.00  0.00              
ATOM    185  O   ASP A  11       6.977   9.136  12.352  1.00  0.00              
ATOM    186  CB  ASP A  11       5.823   9.683   9.444  1.00  0.00              
ATOM    187  CG  ASP A  11       6.117   9.258   8.012  1.00  0.00              
ATOM    188  OD1 ASP A  11       6.473   8.121   7.812  1.00  0.00              
ATOM    189  OD2 ASP A  11       5.835  10.021   7.118  1.00  0.00              
ATOM    190  H   ASP A  11       3.678   8.287   9.716  1.00  0.00              
ATOM    191  HA  ASP A  11       6.526   7.838  10.290  1.00  0.00              
ATOM    192 1HB  ASP A  11       4.970  10.361   9.453  1.00  0.00              
ATOM    193 2HB  ASP A  11       6.695  10.189   9.859  1.00  0.00              
ATOM    194  N   VAL A  12       4.737   9.401  12.488  1.00  0.00              
ATOM    195  CA  VAL A  12       4.748  10.125  13.761  1.00  0.00              
ATOM    196  C   VAL A  12       5.351   9.325  14.925  1.00  0.00              
ATOM    197  O   VAL A  12       5.786   9.907  15.920  1.00  0.00              
ATOM    198  CB  VAL A  12       3.324  10.559  14.153  1.00  0.00              
ATOM    199  CG1 VAL A  12       2.572   9.404  14.796  1.00  0.00              
ATOM    200  CG2 VAL A  12       3.371  11.753  15.096  1.00  0.00              
ATOM    201  H   VAL A  12       3.851   9.153  12.070  1.00  0.00              
ATOM    202  HA  VAL A  12       5.463  10.949  13.742  1.00  0.00              
ATOM    203  HB  VAL A  12       2.794  10.885  13.258  1.00  0.00              
ATOM    204 1HG1 VAL A  12       1.568   9.729  15.067  1.00  0.00              
ATOM    205 2HG1 VAL A  12       2.507   8.575  14.092  1.00  0.00              
ATOM    206 3HG1 VAL A  12       3.102   9.079  15.692  1.00  0.00              
ATOM    207 1HG2 VAL A  12       2.356  12.047  15.362  1.00  0.00              
ATOM    208 2HG2 VAL A  12       3.919  11.481  15.998  1.00  0.00              
ATOM    209 3HG2 VAL A  12       3.872  12.586  14.603  1.00  0.00              
ATOM    210  N   GLY A  13       5.402   8.003  14.783  1.00  0.00              
ATOM    211  CA  GLY A  13       6.003   7.141  15.796  1.00  0.00              
ATOM    212  C   GLY A  13       7.441   6.749  15.512  1.00  0.00              
ATOM    213  O   GLY A  13       8.015   5.923  16.223  1.00  0.00              
ATOM    214  H   GLY A  13       5.013   7.586  13.949  1.00  0.00              
ATOM    215 1HA  GLY A  13       5.990   7.655  16.756  1.00  0.00              
ATOM    216 2HA  GLY A  13       5.424   6.221  15.870  1.00  0.00              
ATOM    217  N   ASN A  14       8.030   7.346  14.481  1.00  0.00              
ATOM    218  CA  ASN A  14       9.413   7.046  14.121  1.00  0.00              
ATOM    219  C   ASN A  14      10.404   8.168  14.409  1.00  0.00              
ATOM    220  O   ASN A  14      11.475   8.230  13.798  1.00  0.00              
ATOM    221  CB  ASN A  14       9.506   6.659  12.656  1.00  0.00              
ATOM    222  CG  ASN A  14       8.820   5.363  12.327  1.00  0.00              
ATOM    223  OD1 ASN A  14       9.232   4.287  12.777  1.00  0.00              
ATOM    224  ND2 ASN A  14       7.824   5.450  11.483  1.00  0.00              
ATOM    225  H   ASN A  14       7.513   8.020  13.934  1.00  0.00              
ATOM    226  HA  ASN A  14       9.796   6.246  14.755  1.00  0.00              
ATOM    227 1HB  ASN A  14       9.292   7.386  11.872  1.00  0.00              
ATOM    228 2HB  ASN A  14      10.581   6.485  12.705  1.00  0.00              
ATOM    229 1HD2 ASN A  14       7.321   4.626  11.218  1.00  0.00              
ATOM    230 2HD2 ASN A  14       7.568   6.337  11.101  1.00  0.00              
ATOM    231  N   TYR A  15      10.047   9.045  15.344  1.00  0.00              
ATOM    232  CA  TYR A  15      10.902  10.171  15.700  1.00  0.00              
ATOM    233  C   TYR A  15      11.505   9.921  17.076  1.00  0.00              
ATOM    234  O   TYR A  15      11.028   9.067  17.822  1.00  0.00              
ATOM    235  CB  TYR A  15      10.117  11.485  15.687  1.00  0.00              
ATOM    236  CG  TYR A  15       9.621  11.890  14.317  1.00  0.00              
ATOM    237  CD1 TYR A  15       8.302  11.675  13.944  1.00  0.00              
ATOM    238  CD2 TYR A  15      10.473  12.487  13.401  1.00  0.00              
ATOM    239  CE1 TYR A  15       7.844  12.043  12.694  1.00  0.00              
ATOM    240  CE2 TYR A  15      10.027  12.859  12.148  1.00  0.00              
ATOM    241  CZ  TYR A  15       8.711  12.635  11.798  1.00  0.00              
ATOM    242  OH  TYR A  15       8.261  13.004  10.551  1.00  0.00              
ATOM    243  H   TYR A  15       9.163   8.930  15.818  1.00  0.00              
ATOM    244  HA  TYR A  15      11.730  10.246  14.995  1.00  0.00              
ATOM    245 1HB  TYR A  15       9.267  11.359  16.359  1.00  0.00              
ATOM    246 2HB  TYR A  15      10.778  12.258  16.078  1.00  0.00              
ATOM    247  HD1 TYR A  15       7.623  11.206  14.657  1.00  0.00              
ATOM    248  HD2 TYR A  15      11.512  12.661  13.683  1.00  0.00              
ATOM    249  HE1 TYR A  15       6.806  11.867  12.414  1.00  0.00              
ATOM    250  HE2 TYR A  15      10.713  13.326  11.441  1.00  0.00              
ATOM    251  HH  TYR A  15       8.921  13.477  10.038  1.00  0.00              
ATOM    252  N   TYR A  16      12.564  10.656  17.398  1.00  0.00              
ATOM    253  CA  TYR A  16      13.300  10.459  18.637  1.00  0.00              
ATOM    254  C   TYR A  16      14.098  11.708  18.979  1.00  0.00              
ATOM    255  O   TYR A  16      14.698  12.322  18.096  1.00  0.00              
ATOM    256  CB  TYR A  16      14.227   9.247  18.529  1.00  0.00              
ATOM    257  CG  TYR A  16      14.876   8.853  19.838  1.00  0.00              
ATOM    258  CD1 TYR A  16      14.125   8.314  20.872  1.00  0.00              
ATOM    259  CD2 TYR A  16      16.239   9.019  20.033  1.00  0.00              
ATOM    260  CE1 TYR A  16      14.713   7.953  22.069  1.00  0.00              
ATOM    261  CE2 TYR A  16      16.838   8.661  21.226  1.00  0.00              
ATOM    262  CZ  TYR A  16      16.071   8.129  22.242  1.00  0.00              
ATOM    263  OH  TYR A  16      16.662   7.769  23.431  1.00  0.00              
ATOM    264  H   TYR A  16      12.864  11.378  16.758  1.00  0.00              
ATOM    265  HA  TYR A  16      12.603  10.274  19.456  1.00  0.00              
ATOM    266 1HB  TYR A  16      13.629   8.413  18.155  1.00  0.00              
ATOM    267 2HB  TYR A  16      14.999   9.495  17.801  1.00  0.00              
ATOM    268  HD1 TYR A  16      13.053   8.179  20.728  1.00  0.00              
ATOM    269  HD2 TYR A  16      16.839   9.440  19.227  1.00  0.00              
ATOM    270  HE1 TYR A  16      14.110   7.532  22.873  1.00  0.00              
ATOM    271  HE2 TYR A  16      17.911   8.802  21.361  1.00  0.00              
ATOM    272  HH  TYR A  16      16.039   7.411  24.067  1.00  0.00              
ATOM    273  N   TYR A  17      14.098  12.083  20.257  1.00  0.00              
ATOM    274  CA  TYR A  17      14.776  13.305  20.717  1.00  0.00              
ATOM    275  C   TYR A  17      16.286  13.149  20.885  1.00  0.00              
ATOM    276  O   TYR A  17      17.059  13.868  20.251  1.00  0.00              
ATOM    277  CB  TYR A  17      14.166  13.770  22.040  1.00  0.00              
ATOM    278  CG  TYR A  17      12.863  14.523  21.883  1.00  0.00              
ATOM    279  CD1 TYR A  17      11.770  13.934  21.266  1.00  0.00              
ATOM    280  CD2 TYR A  17      12.729  15.820  22.358  1.00  0.00              
ATOM    281  CE1 TYR A  17      10.577  14.616  21.119  1.00  0.00              
ATOM    282  CE2 TYR A  17      11.541  16.511  22.217  1.00  0.00              
ATOM    283  CZ  TYR A  17      10.468  15.906  21.598  1.00  0.00              
ATOM    284  OH  TYR A  17       9.283  16.590  21.456  1.00  0.00              
ATOM    285  H   TYR A  17      13.615  11.508  20.931  1.00  0.00              
ATOM    286  HA  TYR A  17      14.682  14.086  19.962  1.00  0.00              
ATOM    287 1HB  TYR A  17      14.001  12.882  22.650  1.00  0.00              
ATOM    288 2HB  TYR A  17      14.901  14.413  22.525  1.00  0.00              
ATOM    289  HD1 TYR A  17      11.864  12.914  20.891  1.00  0.00              
ATOM    290  HD2 TYR A  17      13.581  16.293  22.845  1.00  0.00              
ATOM    291  HE1 TYR A  17       9.727  14.140  20.631  1.00  0.00              
ATOM    292  HE2 TYR A  17      11.457  17.530  22.594  1.00  0.00              
ATOM    293  HH  TYR A  17       9.084  17.156  22.206  1.00  0.00              
ATOM    294  N   GLY A  18      16.697  12.215  21.738  1.00  0.00              
ATOM    295  CA  GLY A  18      18.112  11.942  21.967  1.00  0.00              
ATOM    296  C   GLY A  18      18.327  11.034  23.161  1.00  0.00              
ATOM    297  O   GLY A  18      17.421  10.816  23.963  1.00  0.00              
ATOM    298  H   GLY A  18      16.004  11.679  22.242  1.00  0.00              
ATOM    299 1HA  GLY A  18      18.530  11.460  21.083  1.00  0.00              
ATOM    300 2HA  GLY A  18      18.633  12.882  22.147  1.00  0.00              
ATOM    301  N   GLN A  19      19.537  10.501  23.276  1.00  0.00              
ATOM    302  CA  GLN A  19      19.879   9.566  24.337  1.00  0.00              
ATOM    303  C   GLN A  19      19.792  10.241  25.702  1.00  0.00              
ATOM    304  O   GLN A  19      20.455  11.248  25.948  1.00  0.00              
ATOM    305  CB  GLN A  19      21.287   9.002  24.123  1.00  0.00              
ATOM    306  CG  GLN A  19      21.698   7.953  25.140  1.00  0.00              
ATOM    307  CD  GLN A  19      23.045   7.331  24.820  1.00  0.00              
ATOM    308  OE1 GLN A  19      23.709   7.720  23.854  1.00  0.00              
ATOM    309  NE2 GLN A  19      23.455   6.359  25.626  1.00  0.00              
ATOM    310  H   GLN A  19      20.242  10.756  22.598  1.00  0.00              
ATOM    311  HA  GLN A  19      19.160   8.747  24.347  1.00  0.00              
ATOM    312 1HB  GLN A  19      21.305   8.572  23.121  1.00  0.00              
ATOM    313 2HB  GLN A  19      21.974   9.847  24.167  1.00  0.00              
ATOM    314 1HG  GLN A  19      21.658   8.125  26.215  1.00  0.00              
ATOM    315 2HG  GLN A  19      20.917   7.246  24.858  1.00  0.00              
ATOM    316 1HE2 GLN A  19      24.336   5.912  25.464  1.00  0.00              
ATOM    317 2HE2 GLN A  19      22.884   6.074  26.397  1.00  0.00              
ATOM    318  N   GLY A  20      18.962   9.682  26.578  1.00  0.00              
ATOM    319  CA  GLY A  20      18.777  10.214  27.928  1.00  0.00              
ATOM    320  C   GLY A  20      17.595  11.160  28.073  1.00  0.00              
ATOM    321  O   GLY A  20      17.237  11.546  29.191  1.00  0.00              
ATOM    322  H   GLY A  20      18.442   8.862  26.298  1.00  0.00              
ATOM    323 1HA  GLY A  20      18.619   9.387  28.619  1.00  0.00              
ATOM    324 2HA  GLY A  20      19.672  10.764  28.219  1.00  0.00              
ATOM    325  N   HIS A  21      16.988  11.528  26.947  1.00  0.00              
ATOM    326  CA  HIS A  21      15.850  12.439  26.935  1.00  0.00              
ATOM    327  C   HIS A  21      14.538  11.732  27.290  1.00  0.00              
ATOM    328  O   HIS A  21      14.145  10.783  26.608  1.00  0.00              
ATOM    329  CB  HIS A  21      15.724  13.111  25.563  1.00  0.00              
ATOM    330  CG  HIS A  21      16.937  13.892  25.163  1.00  0.00              
ATOM    331  ND1 HIS A  21      17.063  14.485  23.924  1.00  0.00              
ATOM    332  CD2 HIS A  21      18.077  14.175  25.835  1.00  0.00              
ATOM    333  CE1 HIS A  21      18.230  15.103  23.853  1.00  0.00              
ATOM    334  NE2 HIS A  21      18.863  14.929  24.998  1.00  0.00              
ATOM    335  H   HIS A  21      17.333  11.158  26.072  1.00  0.00              
ATOM    336  HA  HIS A  21      15.990  13.210  27.691  1.00  0.00              
ATOM    337 1HB  HIS A  21      15.567  12.360  24.789  1.00  0.00              
ATOM    338 2HB  HIS A  21      14.888  13.811  25.564  1.00  0.00              
ATOM    339  HD2 HIS A  21      18.430  13.922  26.835  1.00  0.00              
ATOM    340  HE1 HIS A  21      18.521  15.637  22.948  1.00  0.00              
ATOM    341  HE2 HIS A  21      19.779  15.288  25.230  1.00  0.00              
ATOM    342  N   PRO A  22      13.860  12.190  28.364  1.00  0.00              
ATOM    343  CA  PRO A  22      12.620  11.539  28.810  1.00  0.00              
ATOM    344  C   PRO A  22      11.577  11.306  27.708  1.00  0.00              
ATOM    345  O   PRO A  22      11.006  10.215  27.642  1.00  0.00              
ATOM    346  CB  PRO A  22      12.092  12.498  29.883  1.00  0.00              
ATOM    347  CG  PRO A  22      13.316  13.120  30.461  1.00  0.00              
ATOM    348  CD  PRO A  22      14.266  13.284  29.304  1.00  0.00              
ATOM    349  HA  PRO A  22      12.791  10.531  29.215  1.00  0.00              
ATOM    350 1HB  PRO A  22      11.424  13.258  29.451  1.00  0.00              
ATOM    351 2HB  PRO A  22      11.514  11.964  30.652  1.00  0.00              
ATOM    352 1HG  PRO A  22      13.088  14.090  30.926  1.00  0.00              
ATOM    353 2HG  PRO A  22      13.754  12.482  31.245  1.00  0.00              
ATOM    354 1HD  PRO A  22      14.171  14.269  28.825  1.00  0.00              
ATOM    355 2HD  PRO A  22      15.317  13.175  29.610  1.00  0.00              
ATOM    356  N   MET A  23      11.326  12.312  26.869  1.00  0.00              
ATOM    357  CA  MET A  23      10.323  12.203  25.801  1.00  0.00              
ATOM    358  C   MET A  23      10.764  11.241  24.701  1.00  0.00              
ATOM    359  O   MET A  23      11.805  11.426  24.072  1.00  0.00              
ATOM    360  CB  MET A  23      10.040  13.580  25.204  1.00  0.00              
ATOM    361  CG  MET A  23       9.167  13.558  23.957  1.00  0.00              
ATOM    362  SD  MET A  23       7.485  13.000  24.295  1.00  0.00              
ATOM    363  CE  MET A  23       6.923  12.597  22.644  1.00  0.00              
ATOM    364  H   MET A  23      11.843  13.174  26.972  1.00  0.00              
ATOM    365  HA  MET A  23       9.410  11.760  26.195  1.00  0.00              
ATOM    366 1HB  MET A  23       9.550  14.167  25.979  1.00  0.00              
ATOM    367 2HB  MET A  23      11.005  14.028  24.964  1.00  0.00              
ATOM    368 1HG  MET A  23       9.134  14.567  23.548  1.00  0.00              
ATOM    369 2HG  MET A  23       9.627  12.887  23.233  1.00  0.00              
ATOM    370 1HE  MET A  23       5.896  12.234  22.686  1.00  0.00              
ATOM    371 2HE  MET A  23       6.970  13.487  22.016  1.00  0.00              
ATOM    372 3HE  MET A  23       7.564  11.820  22.221  1.00  0.00              
ATOM    373  N   LYS A  24       9.952  10.212  24.481  1.00  0.00              
ATOM    374  CA  LYS A  24      10.215   9.222  23.447  1.00  0.00              
ATOM    375  C   LYS A  24       8.997   9.059  22.543  1.00  0.00              
ATOM    376  O   LYS A  24       8.060   8.350  22.903  1.00  0.00              
ATOM    377  CB  LYS A  24      10.598   7.879  24.071  1.00  0.00              
ATOM    378  CG  LYS A  24      11.895   7.903  24.868  1.00  0.00              
ATOM    379  CD  LYS A  24      12.314   6.501  25.287  1.00  0.00              
ATOM    380  CE  LYS A  24      13.615   6.523  26.074  1.00  0.00              
ATOM    381  NZ  LYS A  24      13.938   5.192  26.654  1.00  0.00              
ATOM    382  H   LYS A  24       9.126  10.117  25.054  1.00  0.00              
ATOM    383  HA  LYS A  24      11.036   9.557  22.814  1.00  0.00              
ATOM    384 1HB  LYS A  24       9.776   7.585  24.725  1.00  0.00              
ATOM    385 2HB  LYS A  24      10.686   7.160  23.256  1.00  0.00              
ATOM    386 1HG  LYS A  24      12.675   8.346  24.247  1.00  0.00              
ATOM    387 2HG  LYS A  24      11.746   8.517  25.755  1.00  0.00              
ATOM    388 1HD  LYS A  24      11.523   6.072  25.903  1.00  0.00              
ATOM    389 2HD  LYS A  24      12.444   5.895  24.390  1.00  0.00              
ATOM    390 1HE  LYS A  24      14.416   6.830  25.402  1.00  0.00              
ATOM    391 2HE  LYS A  24      13.516   7.254  26.877  1.00  0.00              
ATOM    392 1HZ  LYS A  24      14.806   5.250  27.168  1.00  0.00              
ATOM    393 2HZ  LYS A  24      13.196   4.907  27.279  1.00  0.00              
ATOM    394 3HZ  LYS A  24      14.031   4.515  25.911  1.00  0.00              
ATOM    395  N   PRO A  25       9.012   9.708  21.360  1.00  0.00              
ATOM    396  CA  PRO A  25       7.901   9.652  20.397  1.00  0.00              
ATOM    397  C   PRO A  25       7.525   8.229  19.981  1.00  0.00              
ATOM    398  O   PRO A  25       6.398   7.984  19.546  1.00  0.00              
ATOM    399  CB  PRO A  25       8.414  10.468  19.206  1.00  0.00              
ATOM    400  CG  PRO A  25       9.407  11.409  19.802  1.00  0.00              
ATOM    401  CD  PRO A  25      10.078  10.634  20.904  1.00  0.00              
ATOM    402  HA  PRO A  25       6.971  10.088  20.793  1.00  0.00              
ATOM    403 1HB  PRO A  25       8.881   9.824  18.447  1.00  0.00              
ATOM    404 2HB  PRO A  25       7.598  11.013  18.709  1.00  0.00              
ATOM    405 1HG  PRO A  25      10.137  11.743  19.050  1.00  0.00              
ATOM    406 2HG  PRO A  25       8.913  12.310  20.195  1.00  0.00              
ATOM    407 1HD  PRO A  25      10.959  10.080  20.546  1.00  0.00              
ATOM    408 2HD  PRO A  25      10.421  11.286  21.721  1.00  0.00              
ATOM    409  N   HIS A  26       8.468   7.304  20.129  1.00  0.00              
ATOM    410  CA  HIS A  26       8.248   5.907  19.798  1.00  0.00              
ATOM    411  C   HIS A  26       7.114   5.289  20.612  1.00  0.00              
ATOM    412  O   HIS A  26       6.538   4.275  20.207  1.00  0.00              
ATOM    413  CB  HIS A  26       9.534   5.103  20.008  1.00  0.00              
ATOM    414  CG  HIS A  26      10.644   5.492  19.082  1.00  0.00              
ATOM    415  ND1 HIS A  26      10.463   5.637  17.723  1.00  0.00              
ATOM    416  CD2 HIS A  26      11.950   5.762  19.318  1.00  0.00              
ATOM    417  CE1 HIS A  26      11.609   5.983  17.164  1.00  0.00              
ATOM    418  NE2 HIS A  26      12.527   6.065  18.110  1.00  0.00              
ATOM    419  H   HIS A  26       9.370   7.588  20.484  1.00  0.00              
ATOM    420  HA  HIS A  26       7.939   5.821  18.756  1.00  0.00              
ATOM    421 1HB  HIS A  26       9.908   5.249  21.022  1.00  0.00              
ATOM    422 2HB  HIS A  26       9.346   4.041  19.841  1.00  0.00              
ATOM    423  HD1 HIS A  26       9.592   5.579  17.233  1.00  0.00              
ATOM    424  HD2 HIS A  26      12.550   5.775  20.229  1.00  0.00              
ATOM    425  HE1 HIS A  26      11.674   6.150  16.089  1.00  0.00              
ATOM    426  N   ARG A  27       6.797   5.914  21.748  1.00  0.00              
ATOM    427  CA  ARG A  27       5.639   5.539  22.566  1.00  0.00              
ATOM    428  C   ARG A  27       4.336   5.483  21.759  1.00  0.00              
ATOM    429  O   ARG A  27       3.456   4.668  22.047  1.00  0.00              
ATOM    430  CB  ARG A  27       5.491   6.444  23.779  1.00  0.00              
ATOM    431  CG  ARG A  27       5.042   7.864  23.469  1.00  0.00              
ATOM    432  CD  ARG A  27       5.231   8.824  24.586  1.00  0.00              
ATOM    433  NE  ARG A  27       4.675  10.145  24.344  1.00  0.00              
ATOM    434  CZ  ARG A  27       4.585  11.118  25.271  1.00  0.00              
ATOM    435  NH1 ARG A  27       4.976  10.912  26.510  1.00  0.00              
ATOM    436  NH2 ARG A  27       4.068  12.280  24.910  1.00  0.00              
ATOM    437  H   ARG A  27       7.387   6.676  22.050  1.00  0.00              
ATOM    438  HA  ARG A  27       5.783   4.538  22.974  1.00  0.00              
ATOM    439 1HB  ARG A  27       4.764   5.975  24.440  1.00  0.00              
ATOM    440 2HB  ARG A  27       6.463   6.476  24.273  1.00  0.00              
ATOM    441 1HG  ARG A  27       5.612   8.228  22.613  1.00  0.00              
ATOM    442 2HG  ARG A  27       3.982   7.844  23.217  1.00  0.00              
ATOM    443 1HD  ARG A  27       4.751   8.426  25.480  1.00  0.00              
ATOM    444 2HD  ARG A  27       6.298   8.948  24.771  1.00  0.00              
ATOM    445  HE  ARG A  27       4.286  10.537  23.497  1.00  0.00              
ATOM    446 1HH1 ARG A  27       5.352  10.013  26.776  1.00  0.00              
ATOM    447 2HH1 ARG A  27       4.900  11.655  27.190  1.00  0.00              
ATOM    448 1HH2 ARG A  27       3.756  12.417  23.958  1.00  0.00              
ATOM    449 2HH2 ARG A  27       3.988  13.026  25.584  1.00  0.00              
ATOM    450  N   ILE A  28       4.228   6.340  20.747  1.00  0.00              
ATOM    451  CA  ILE A  28       3.036   6.396  19.897  1.00  0.00              
ATOM    452  C   ILE A  28       2.895   5.124  19.055  1.00  0.00              
ATOM    453  O   ILE A  28       1.807   4.552  18.959  1.00  0.00              
ATOM    454  CB  ILE A  28       3.067   7.618  18.961  1.00  0.00              
ATOM    455  CG1 ILE A  28       3.015   8.915  19.773  1.00  0.00              
ATOM    456  CG2 ILE A  28       1.913   7.560  17.971  1.00  0.00              
ATOM    457  CD1 ILE A  28       3.386  10.148  18.981  1.00  0.00              
ATOM    458  H   ILE A  28       4.994   6.972  20.563  1.00  0.00              
ATOM    459  HA  ILE A  28       2.130   6.385  20.502  1.00  0.00              
ATOM    460  HB  ILE A  28       4.011   7.626  18.417  1.00  0.00              
ATOM    461 1HG1 ILE A  28       2.000   9.019  20.154  1.00  0.00              
ATOM    462 2HG1 ILE A  28       3.705   8.799  20.610  1.00  0.00              
ATOM    463 1HG2 ILE A  28       1.949   8.431  17.318  1.00  0.00              
ATOM    464 2HG2 ILE A  28       1.993   6.654  17.372  1.00  0.00              
ATOM    465 3HG2 ILE A  28       0.968   7.554  18.514  1.00  0.00              
ATOM    466 1HD1 ILE A  28       3.327  11.026  19.624  1.00  0.00              
ATOM    467 2HD1 ILE A  28       4.403  10.045  18.601  1.00  0.00              
ATOM    468 3HD1 ILE A  28       2.697  10.265  18.145  1.00  0.00              
ATOM    469  N   ARG A  29       4.008   4.689  18.469  1.00  0.00              
ATOM    470  CA  ARG A  29       4.061   3.474  17.656  1.00  0.00              
ATOM    471  C   ARG A  29       3.780   2.228  18.499  1.00  0.00              
ATOM    472  O   ARG A  29       3.114   1.296  18.041  1.00  0.00              
ATOM    473  CB  ARG A  29       5.376   3.350  16.900  1.00  0.00              
ATOM    474  CG  ARG A  29       5.463   2.157  15.961  1.00  0.00              
ATOM    475  CD  ARG A  29       4.532   2.219  14.805  1.00  0.00              
ATOM    476  NE  ARG A  29       4.607   1.077  13.909  1.00  0.00              
ATOM    477  CZ  ARG A  29       3.840   0.911  12.813  1.00  0.00              
ATOM    478  NH1 ARG A  29       2.916   1.791  12.495  1.00  0.00              
ATOM    479  NH2 ARG A  29       4.025  -0.171  12.079  1.00  0.00              
ATOM    480  H   ARG A  29       4.850   5.233  18.597  1.00  0.00              
ATOM    481  HA  ARG A  29       3.329   3.535  16.850  1.00  0.00              
ATOM    482 1HB  ARG A  29       5.501   4.267  16.328  1.00  0.00              
ATOM    483 2HB  ARG A  29       6.167   3.275  17.647  1.00  0.00              
ATOM    484 1HG  ARG A  29       6.479   2.095  15.571  1.00  0.00              
ATOM    485 2HG  ARG A  29       5.236   1.252  16.528  1.00  0.00              
ATOM    486 1HD  ARG A  29       3.509   2.276  15.176  1.00  0.00              
ATOM    487 2HD  ARG A  29       4.754   3.109  14.218  1.00  0.00              
ATOM    488  HE  ARG A  29       5.206   0.263  13.950  1.00  0.00              
ATOM    489 1HH1 ARG A  29       2.774   2.605  13.076  1.00  0.00              
ATOM    490 2HH1 ARG A  29       2.351   1.649  11.670  1.00  0.00              
ATOM    491 1HH2 ARG A  29       4.728  -0.847  12.348  1.00  0.00              
ATOM    492 2HH2 ARG A  29       3.463  -0.320  11.254  1.00  0.00              
ATOM    493  N   MET A  30       4.295   2.223  19.727  1.00  0.00              
ATOM    494  CA  MET A  30       4.053   1.139  20.673  1.00  0.00              
ATOM    495  C   MET A  30       2.569   1.015  20.986  1.00  0.00              
ATOM    496  O   MET A  30       2.028  -0.095  21.012  1.00  0.00              
ATOM    497  CB  MET A  30       4.848   1.368  21.957  1.00  0.00              
ATOM    498  CG  MET A  30       6.355   1.229  21.798  1.00  0.00              
ATOM    499  SD  MET A  30       7.260   1.762  23.264  1.00  0.00              
ATOM    500  CE  MET A  30       6.831   0.463  24.419  1.00  0.00              
ATOM    501  H   MET A  30       4.874   3.001  20.008  1.00  0.00              
ATOM    502  HA  MET A  30       4.381   0.192  20.245  1.00  0.00              
ATOM    503 1HB  MET A  30       4.610   2.373  22.302  1.00  0.00              
ATOM    504 2HB  MET A  30       4.491   0.639  22.686  1.00  0.00              
ATOM    505 1HG  MET A  30       6.581   0.182  21.600  1.00  0.00              
ATOM    506 2HG  MET A  30       6.664   1.835  20.947  1.00  0.00              
ATOM    507 1HE  MET A  30       7.317   0.652  25.376  1.00  0.00              
ATOM    508 2HE  MET A  30       5.750   0.442  24.558  1.00  0.00              
ATOM    509 3HE  MET A  30       7.165  -0.498  24.026  1.00  0.00              
ATOM    510  N   THR A  31       1.923   2.157  21.226  1.00  0.00              
ATOM    511  CA  THR A  31       0.486   2.211  21.487  1.00  0.00              
ATOM    512  C   THR A  31      -0.269   1.612  20.305  1.00  0.00              
ATOM    513  O   THR A  31      -1.137   0.749  20.478  1.00  0.00              
ATOM    514  CB  THR A  31      -0.002   3.650  21.733  1.00  0.00              
ATOM    515  OG1 THR A  31       0.683   4.203  22.865  1.00  0.00              
ATOM    516  CG2 THR A  31      -1.500   3.667  21.994  1.00  0.00              
ATOM    517  H   THR A  31       2.456   3.016  21.225  1.00  0.00              
ATOM    518  HA  THR A  31       0.250   1.622  22.373  1.00  0.00              
ATOM    519  HB  THR A  31       0.220   4.255  20.854  1.00  0.00              
ATOM    520  HG1 THR A  31       1.555   4.502  22.596  1.00  0.00              
ATOM    521 1HG2 THR A  31      -1.827   4.692  22.165  1.00  0.00              
ATOM    522 2HG2 THR A  31      -2.024   3.258  21.130  1.00  0.00              
ATOM    523 3HG2 THR A  31      -1.723   3.063  22.873  1.00  0.00              
ATOM    524  N   HIS A  32       0.096   2.072  19.108  1.00  0.00              
ATOM    525  CA  HIS A  32      -0.553   1.676  17.868  1.00  0.00              
ATOM    526  C   HIS A  32      -0.440   0.166  17.643  1.00  0.00              
ATOM    527  O   HIS A  32      -1.406  -0.482  17.234  1.00  0.00              
ATOM    528  CB  HIS A  32       0.049   2.434  16.680  1.00  0.00              
ATOM    529  CG  HIS A  32      -0.651   2.174  15.384  1.00  0.00              
ATOM    530  ND1 HIS A  32      -1.880   2.721  15.079  1.00  0.00              
ATOM    531  CD2 HIS A  32      -0.297   1.426  14.313  1.00  0.00              
ATOM    532  CE1 HIS A  32      -2.251   2.320  13.875  1.00  0.00              
ATOM    533  NE2 HIS A  32      -1.309   1.533  13.391  1.00  0.00              
ATOM    534  H   HIS A  32       0.864   2.728  19.072  1.00  0.00              
ATOM    535  HA  HIS A  32      -1.620   1.886  17.932  1.00  0.00              
ATOM    536 1HB  HIS A  32      -0.006   3.509  16.854  1.00  0.00              
ATOM    537 2HB  HIS A  32       1.089   2.142  16.538  1.00  0.00              
ATOM    538  HD2 HIS A  32       0.578   0.813  14.094  1.00  0.00              
ATOM    539  HE1 HIS A  32      -3.199   2.646  13.450  1.00  0.00              
ATOM    540  HE2 HIS A  32      -1.320   1.080  12.487  1.00  0.00              
ATOM    541  N   ASN A  33       0.730  -0.390  17.938  1.00  0.00              
ATOM    542  CA  ASN A  33       0.952  -1.825  17.806  1.00  0.00              
ATOM    543  C   ASN A  33       0.073  -2.677  18.718  1.00  0.00              
ATOM    544  O   ASN A  33      -0.438  -3.720  18.293  1.00  0.00              
ATOM    545  CB  ASN A  33       2.412  -2.164  18.050  1.00  0.00              
ATOM    546  CG  ASN A  33       3.286  -1.979  16.840  1.00  0.00              
ATOM    547  OD1 ASN A  33       3.102  -2.638  15.810  1.00  0.00              
ATOM    548  ND2 ASN A  33       4.286  -1.148  16.987  1.00  0.00              
ATOM    549  H   ASN A  33       1.485   0.198  18.263  1.00  0.00              
ATOM    550  HA  ASN A  33       0.665  -2.154  16.805  1.00  0.00              
ATOM    551 1HB  ASN A  33       2.934  -1.785  18.929  1.00  0.00              
ATOM    552 2HB  ASN A  33       2.210  -3.227  18.178  1.00  0.00              
ATOM    553 1HD2 ASN A  33       4.909  -0.976  16.223  1.00  0.00              
ATOM    554 2HD2 ASN A  33       4.426  -0.686  17.861  1.00  0.00              
ATOM    555  N   LEU A  34      -0.106  -2.233  19.963  1.00  0.00              
ATOM    556  CA  LEU A  34      -1.008  -2.917  20.890  1.00  0.00              
ATOM    557  C   LEU A  34      -2.454  -2.833  20.402  1.00  0.00              
ATOM    558  O   LEU A  34      -3.191  -3.818  20.462  1.00  0.00              
ATOM    559  CB  LEU A  34      -0.881  -2.318  22.296  1.00  0.00              
ATOM    560  CG  LEU A  34       0.426  -2.647  23.030  1.00  0.00              
ATOM    561  CD1 LEU A  34       0.470  -1.920  24.368  1.00  0.00              
ATOM    562  CD2 LEU A  34       0.533  -4.151  23.229  1.00  0.00              
ATOM    563  H   LEU A  34       0.389  -1.409  20.276  1.00  0.00              
ATOM    564  HA  LEU A  34      -0.766  -3.979  20.915  1.00  0.00              
ATOM    565 1HB  LEU A  34      -0.910  -1.260  22.041  1.00  0.00              
ATOM    566 2HB  LEU A  34      -1.740  -2.566  22.919  1.00  0.00              
ATOM    567  HG  LEU A  34       1.247  -2.335  22.384  1.00  0.00              
ATOM    568 1HD1 LEU A  34       1.401  -2.160  24.882  1.00  0.00              
ATOM    569 2HD1 LEU A  34       0.415  -0.845  24.201  1.00  0.00              
ATOM    570 3HD1 LEU A  34      -0.374  -2.237  24.980  1.00  0.00              
ATOM    571 1HD2 LEU A  34       1.463  -4.383  23.749  1.00  0.00              
ATOM    572 2HD2 LEU A  34      -0.312  -4.502  23.820  1.00  0.00              
ATOM    573 3HD2 LEU A  34       0.529  -4.648  22.258  1.00  0.00              
ATOM    574  N   LEU A  35      -2.839  -1.662  19.899  1.00  0.00              
ATOM    575  CA  LEU A  35      -4.168  -1.449  19.327  1.00  0.00              
ATOM    576  C   LEU A  35      -4.468  -2.393  18.167  1.00  0.00              
ATOM    577  O   LEU A  35      -5.580  -2.910  18.059  1.00  0.00              
ATOM    578  CB  LEU A  35      -4.309   0.008  18.867  1.00  0.00              
ATOM    579  CG  LEU A  35      -4.402   1.043  19.996  1.00  0.00              
ATOM    580  CD1 LEU A  35      -4.319   2.451  19.421  1.00  0.00              
ATOM    581  CD2 LEU A  35      -5.703   0.847  20.759  1.00  0.00              
ATOM    582  H   LEU A  35      -2.183  -0.894  19.915  1.00  0.00              
ATOM    583  HA  LEU A  35      -4.928  -1.679  20.073  1.00  0.00              
ATOM    584 1HB  LEU A  35      -3.365   0.119  18.336  1.00  0.00              
ATOM    585 2HB  LEU A  35      -5.135   0.133  18.168  1.00  0.00              
ATOM    586  HG  LEU A  35      -3.579   0.847  20.684  1.00  0.00              
ATOM    587 1HD1 LEU A  35      -4.387   3.179  20.230  1.00  0.00              
ATOM    588 2HD1 LEU A  35      -3.371   2.576  18.899  1.00  0.00              
ATOM    589 3HD1 LEU A  35      -5.142   2.608  18.724  1.00  0.00              
ATOM    590 1HD2 LEU A  35      -5.768   1.583  21.562  1.00  0.00              
ATOM    591 2HD2 LEU A  35      -6.547   0.975  20.080  1.00  0.00              
ATOM    592 3HD2 LEU A  35      -5.729  -0.156  21.185  1.00  0.00              
ATOM    593  N   LEU A  36      -3.477  -2.615  17.306  1.00  0.00              
ATOM    594  CA  LEU A  36      -3.638  -3.511  16.170  1.00  0.00              
ATOM    595  C   LEU A  36      -3.823  -4.940  16.648  1.00  0.00              
ATOM    596  O   LEU A  36      -4.780  -5.609  16.263  1.00  0.00              
ATOM    597  CB  LEU A  36      -2.430  -3.410  15.230  1.00  0.00              
ATOM    598  CG  LEU A  36      -2.481  -4.326  14.001  1.00  0.00              
ATOM    599  CD1 LEU A  36      -3.685  -3.975  13.138  1.00  0.00              
ATOM    600  CD2 LEU A  36      -1.189  -4.186  13.208  1.00  0.00              
ATOM    601  H   LEU A  36      -2.590  -2.148  17.443  1.00  0.00              
ATOM    602  HA  LEU A  36      -4.534  -3.238  15.615  1.00  0.00              
ATOM    603 1HB  LEU A  36      -2.529  -2.370  14.925  1.00  0.00              
ATOM    604 2HB  LEU A  36      -1.490  -3.544  15.765  1.00  0.00              
ATOM    605  HG  LEU A  36      -2.540  -5.353  14.364  1.00  0.00              
ATOM    606 1HD1 LEU A  36      -3.713  -4.631  12.267  1.00  0.00              
ATOM    607 2HD1 LEU A  36      -4.599  -4.105  13.718  1.00  0.00              
ATOM    608 3HD1 LEU A  36      -3.607  -2.940  12.809  1.00  0.00              
ATOM    609 1HD2 LEU A  36      -1.227  -4.838  12.335  1.00  0.00              
ATOM    610 2HD2 LEU A  36      -1.071  -3.152  12.884  1.00  0.00              
ATOM    611 3HD2 LEU A  36      -0.345  -4.468  13.836  1.00  0.00              
ATOM    612  N   ASN A  37      -2.907  -5.388  17.499  1.00  0.00              
ATOM    613  CA  ASN A  37      -2.863  -6.780  17.919  1.00  0.00              
ATOM    614  C   ASN A  37      -3.945  -7.174  18.919  1.00  0.00              
ATOM    615  O   ASN A  37      -4.254  -8.353  19.064  1.00  0.00              
ATOM    616  CB  ASN A  37      -1.499  -7.118  18.491  1.00  0.00              
ATOM    617  CG  ASN A  37      -0.433  -7.300  17.446  1.00  0.00              
ATOM    618  OD1 ASN A  37      -0.438  -8.278  16.690  1.00  0.00              
ATOM    619  ND2 ASN A  37       0.524  -6.408  17.455  1.00  0.00              
ATOM    620  H   ASN A  37      -2.224  -4.741  17.866  1.00  0.00              
ATOM    621  HA  ASN A  37      -3.106  -7.428  17.074  1.00  0.00              
ATOM    622 1HB  ASN A  37      -1.088  -6.549  19.326  1.00  0.00              
ATOM    623 2HB  ASN A  37      -1.819  -8.099  18.842  1.00  0.00              
ATOM    624 1HD2 ASN A  37       1.267  -6.467  16.787  1.00  0.00              
ATOM    625 2HD2 ASN A  37       0.513  -5.668  18.127  1.00  0.00              
ATOM    626  N   TYR A  38      -4.524  -6.189  19.598  1.00  0.00              
ATOM    627  CA  TYR A  38      -5.700  -6.430  20.422  1.00  0.00              
ATOM    628  C   TYR A  38      -6.951  -6.543  19.546  1.00  0.00              
ATOM    629  O   TYR A  38      -7.965  -7.092  19.968  1.00  0.00              
ATOM    630  CB  TYR A  38      -5.869  -5.313  21.454  1.00  0.00              
ATOM    631  CG  TYR A  38      -5.258  -5.625  22.802  1.00  0.00              
ATOM    632  CD1 TYR A  38      -4.224  -4.853  23.311  1.00  0.00              
ATOM    633  CD2 TYR A  38      -5.716  -6.692  23.562  1.00  0.00              
ATOM    634  CE1 TYR A  38      -3.660  -5.134  24.541  1.00  0.00              
ATOM    635  CE2 TYR A  38      -5.162  -6.981  24.793  1.00  0.00              
ATOM    636  CZ  TYR A  38      -4.133  -6.200  25.279  1.00  0.00              
ATOM    637  OH  TYR A  38      -3.577  -6.484  26.506  1.00  0.00              
ATOM    638  H   TYR A  38      -4.144  -5.255  19.543  1.00  0.00              
ATOM    639  HA  TYR A  38      -5.592  -7.377  20.952  1.00  0.00              
ATOM    640 1HB  TYR A  38      -5.403  -4.419  21.042  1.00  0.00              
ATOM    641 2HB  TYR A  38      -6.940  -5.145  21.572  1.00  0.00              
ATOM    642  HD1 TYR A  38      -3.856  -4.013  22.721  1.00  0.00              
ATOM    643  HD2 TYR A  38      -6.528  -7.306  23.171  1.00  0.00              
ATOM    644  HE1 TYR A  38      -2.848  -4.519  24.927  1.00  0.00              
ATOM    645  HE2 TYR A  38      -5.535  -7.824  25.374  1.00  0.00              
ATOM    646  HH  TYR A  38      -4.144  -7.028  27.058  1.00  0.00              
ATOM    647  N   GLY A  39      -6.872  -6.014  18.330  1.00  0.00              
ATOM    648  CA  GLY A  39      -8.021  -5.944  17.439  1.00  0.00              
ATOM    649  C   GLY A  39      -8.764  -4.627  17.510  1.00  0.00              
ATOM    650  O   GLY A  39      -9.721  -4.415  16.766  1.00  0.00              
ATOM    651  H   GLY A  39      -5.984  -5.650  18.018  1.00  0.00              
ATOM    652 1HA  GLY A  39      -7.683  -6.081  16.412  1.00  0.00              
ATOM    653 2HA  GLY A  39      -8.722  -6.736  17.698  1.00  0.00              
ATOM    654  N   LEU A  40      -8.328  -3.742  18.399  1.00  0.00              
ATOM    655  CA  LEU A  40      -8.981  -2.449  18.581  1.00  0.00              
ATOM    656  C   LEU A  40      -8.856  -1.580  17.330  1.00  0.00              
ATOM    657  O   LEU A  40      -9.735  -0.760  17.049  1.00  0.00              
ATOM    658  CB  LEU A  40      -8.387  -1.725  19.795  1.00  0.00              
ATOM    659  CG  LEU A  40      -8.613  -2.419  21.146  1.00  0.00              
ATOM    660  CD1 LEU A  40      -7.776  -1.745  22.225  1.00  0.00              
ATOM    661  CD2 LEU A  40     -10.091  -2.372  21.501  1.00  0.00              
ATOM    662  H   LEU A  40      -7.522  -3.970  18.965  1.00  0.00              
ATOM    663  HA  LEU A  40     -10.050  -2.599  18.729  1.00  0.00              
ATOM    664 1HB  LEU A  40      -7.333  -1.764  19.528  1.00  0.00              
ATOM    665 2HB  LEU A  40      -8.711  -0.685  19.843  1.00  0.00              
ATOM    666  HG  LEU A  40      -8.333  -3.466  21.022  1.00  0.00              
ATOM    667 1HD1 LEU A  40      -7.943  -2.245  23.179  1.00  0.00              
ATOM    668 2HD1 LEU A  40      -6.720  -1.812  21.961  1.00  0.00              
ATOM    669 3HD1 LEU A  40      -8.066  -0.699  22.308  1.00  0.00              
ATOM    670 1HD2 LEU A  40     -10.251  -2.867  22.459  1.00  0.00              
ATOM    671 2HD2 LEU A  40     -10.417  -1.333  21.568  1.00  0.00              
ATOM    672 3HD2 LEU A  40     -10.668  -2.883  20.730  1.00  0.00              
ATOM    673  N   TYR A  41      -7.758  -1.766  16.591  1.00  0.00              
ATOM    674  CA  TYR A  41      -7.540  -1.127  15.286  1.00  0.00              
ATOM    675  C   TYR A  41      -8.723  -1.427  14.371  1.00  0.00              
ATOM    676  O   TYR A  41      -9.340  -0.524  13.812  1.00  0.00              
ATOM    677  CB  TYR A  41      -6.237  -1.610  14.645  1.00  0.00              
ATOM    678  CG  TYR A  41      -5.971  -1.022  13.277  1.00  0.00              
ATOM    679  CD1 TYR A  41      -5.283   0.174  13.137  1.00  0.00              
ATOM    680  CD2 TYR A  41      -6.407  -1.667  12.130  1.00  0.00              
ATOM    681  CE1 TYR A  41      -5.038   0.716  11.891  1.00  0.00              
ATOM    682  CE2 TYR A  41      -6.167  -1.135  10.877  1.00  0.00              
ATOM    683  CZ  TYR A  41      -5.482   0.057  10.762  1.00  0.00              
ATOM    684  OH  TYR A  41      -5.240   0.591   9.517  1.00  0.00              
ATOM    685  H   TYR A  41      -7.049  -2.382  16.963  1.00  0.00              
ATOM    686  HA  TYR A  41      -7.470  -0.046  15.410  1.00  0.00              
ATOM    687 1HB  TYR A  41      -5.425  -1.339  15.321  1.00  0.00              
ATOM    688 2HB  TYR A  41      -6.298  -2.696  14.568  1.00  0.00              
ATOM    689  HD1 TYR A  41      -4.935   0.689  14.033  1.00  0.00              
ATOM    690  HD2 TYR A  41      -6.949  -2.608  12.228  1.00  0.00              
ATOM    691  HE1 TYR A  41      -4.497   1.657  11.795  1.00  0.00              
ATOM    692  HE2 TYR A  41      -6.519  -1.657   9.987  1.00  0.00              
ATOM    693  HH  TYR A  41      -5.590   0.053   8.802  1.00  0.00              
ATOM    694  N   ARG A  42      -9.021  -2.716  14.256  1.00  0.00              
ATOM    695  CA  ARG A  42     -10.102  -3.273  13.452  1.00  0.00              
ATOM    696  C   ARG A  42     -11.496  -2.870  13.928  1.00  0.00              
ATOM    697  O   ARG A  42     -12.436  -2.839  13.134  1.00  0.00              
ATOM    698  CB  ARG A  42      -9.984  -4.786  13.342  1.00  0.00              
ATOM    699  CG  ARG A  42      -8.813  -5.277  12.504  1.00  0.00              
ATOM    700  CD  ARG A  42      -8.662  -6.754  12.468  1.00  0.00              
ATOM    701  NE  ARG A  42      -7.528  -7.226  11.688  1.00  0.00              
ATOM    702  CZ  ARG A  42      -7.108  -8.505  11.647  1.00  0.00              
ATOM    703  NH1 ARG A  42      -7.697  -9.435  12.365  1.00  0.00              
ATOM    704  NH2 ARG A  42      -6.070  -8.796  10.882  1.00  0.00              
ATOM    705  H   ARG A  42      -8.430  -3.341  14.785  1.00  0.00              
ATOM    706  HA  ARG A  42      -9.982  -2.967  12.412  1.00  0.00              
ATOM    707 1HB  ARG A  42      -9.888  -5.173  14.354  1.00  0.00              
ATOM    708 2HB  ARG A  42     -10.913  -5.147  12.902  1.00  0.00              
ATOM    709 1HG  ARG A  42      -8.950  -4.929  11.479  1.00  0.00              
ATOM    710 2HG  ARG A  42      -7.894  -4.855  12.911  1.00  0.00              
ATOM    711 1HD  ARG A  42      -8.534  -7.121  13.485  1.00  0.00              
ATOM    712 2HD  ARG A  42      -9.561  -7.191  12.036  1.00  0.00              
ATOM    713  HE  ARG A  42      -6.904  -6.710  11.084  1.00  0.00              
ATOM    714 1HH1 ARG A  42      -8.478  -9.192  12.959  1.00  0.00              
ATOM    715 2HH1 ARG A  42      -7.366 -10.388  12.321  1.00  0.00              
ATOM    716 1HH2 ARG A  42      -5.617  -8.064  10.350  1.00  0.00              
ATOM    717 2HH2 ARG A  42      -5.733  -9.746  10.833  1.00  0.00              
ATOM    718  N   LYS A  43     -11.613  -2.553  15.217  1.00  0.00              
ATOM    719  CA  LYS A  43     -12.884  -2.149  15.833  1.00  0.00              
ATOM    720  C   LYS A  43     -13.217  -0.654  15.775  1.00  0.00              
ATOM    721  O   LYS A  43     -14.173  -0.208  16.417  1.00  0.00              
ATOM    722  CB  LYS A  43     -12.896  -2.602  17.295  1.00  0.00              
ATOM    723  CG  LYS A  43     -12.900  -4.112  17.486  1.00  0.00              
ATOM    724  CD  LYS A  43     -12.733  -4.485  18.951  1.00  0.00              
ATOM    725  CE  LYS A  43     -12.746  -5.994  19.145  1.00  0.00              
ATOM    726  NZ  LYS A  43     -14.042  -6.597  18.734  1.00  0.00              
ATOM    727  H   LYS A  43     -10.781  -2.596  15.788  1.00  0.00              
ATOM    728  HA  LYS A  43     -13.716  -2.601  15.293  1.00  0.00              
ATOM    729 1HB  LYS A  43     -12.010  -2.178  17.768  1.00  0.00              
ATOM    730 2HB  LYS A  43     -13.789  -2.176  17.753  1.00  0.00              
ATOM    731 1HG  LYS A  43     -13.848  -4.506  17.116  1.00  0.00              
ATOM    732 2HG  LYS A  43     -12.081  -4.537  16.907  1.00  0.00              
ATOM    733 1HD  LYS A  43     -11.785  -4.080  19.307  1.00  0.00              
ATOM    734 2HD  LYS A  43     -13.551  -4.040  19.518  1.00  0.00              
ATOM    735 1HE  LYS A  43     -11.941  -6.422  18.547  1.00  0.00              
ATOM    736 2HE  LYS A  43     -12.565  -6.205  20.198  1.00  0.00              
ATOM    737 1HZ  LYS A  43     -14.009  -7.597  18.877  1.00  0.00              
ATOM    738 2HZ  LYS A  43     -14.789  -6.202  19.289  1.00  0.00              
ATOM    739 3HZ  LYS A  43     -14.209  -6.403  17.757  1.00  0.00              
ATOM    740  N   MET A  44     -12.437   0.120  15.027  1.00  0.00              
ATOM    741  CA  MET A  44     -12.689   1.558  14.920  1.00  0.00              
ATOM    742  C   MET A  44     -12.319   2.128  13.549  1.00  0.00              
ATOM    743  O   MET A  44     -11.541   1.523  12.806  1.00  0.00              
ATOM    744  CB  MET A  44     -11.922   2.297  16.013  1.00  0.00              
ATOM    745  CG  MET A  44     -10.409   2.144  15.936  1.00  0.00              
ATOM    746  SD  MET A  44      -9.570   2.793  17.394  1.00  0.00              
ATOM    747  CE  MET A  44      -7.885   2.279  17.069  1.00  0.00              
ATOM    748  H   MET A  44     -11.658  -0.282  14.524  1.00  0.00              
ATOM    749  HA  MET A  44     -13.761   1.750  14.974  1.00  0.00              
ATOM    750 1HB  MET A  44     -12.185   3.350  15.928  1.00  0.00              
ATOM    751 2HB  MET A  44     -12.278   1.909  16.969  1.00  0.00              
ATOM    752 1HG  MET A  44     -10.181   1.084  15.833  1.00  0.00              
ATOM    753 2HG  MET A  44     -10.059   2.678  15.053  1.00  0.00              
ATOM    754 1HE  MET A  44      -7.240   2.609  17.885  1.00  0.00              
ATOM    755 2HE  MET A  44      -7.844   1.193  16.990  1.00  0.00              
ATOM    756 3HE  MET A  44      -7.542   2.725  16.134  1.00  0.00              
ATOM    757  N   GLU A  45     -12.897   3.282  13.219  1.00  0.00              
ATOM    758  CA  GLU A  45     -12.710   3.912  11.913  1.00  0.00              
ATOM    759  C   GLU A  45     -11.308   4.528  11.860  1.00  0.00              
ATOM    760  O   GLU A  45     -10.961   5.359  12.705  1.00  0.00              
ATOM    761  CB  GLU A  45     -13.781   4.975  11.655  1.00  0.00              
ATOM    762  CG  GLU A  45     -15.191   4.424  11.507  1.00  0.00              
ATOM    763  CD  GLU A  45     -16.169   5.512  11.162  1.00  0.00              
ATOM    764  OE1 GLU A  45     -15.761   6.644  11.068  1.00  0.00              
ATOM    765  OE2 GLU A  45     -17.303   5.198  10.881  1.00  0.00              
ATOM    766  H   GLU A  45     -13.488   3.734  13.903  1.00  0.00              
ATOM    767  HA  GLU A  45     -12.793   3.162  11.125  1.00  0.00              
ATOM    768 1HB  GLU A  45     -13.749   5.668  12.496  1.00  0.00              
ATOM    769 2HB  GLU A  45     -13.497   5.498  10.742  1.00  0.00              
ATOM    770 1HG  GLU A  45     -15.268   3.621  10.773  1.00  0.00              
ATOM    771 2HG  GLU A  45     -15.420   4.032  12.497  1.00  0.00              
ATOM    772  N   ILE A  46     -10.508   4.112  10.882  1.00  0.00              
ATOM    773  CA  ILE A  46      -9.095   4.496  10.822  1.00  0.00              
ATOM    774  C   ILE A  46      -8.878   5.614   9.801  1.00  0.00              
ATOM    775  O   ILE A  46      -9.254   5.481   8.636  1.00  0.00              
ATOM    776  CB  ILE A  46      -8.196   3.299  10.460  1.00  0.00              
ATOM    777  CG1 ILE A  46      -8.431   2.141  11.433  1.00  0.00              
ATOM    778  CG2 ILE A  46      -6.733   3.713  10.463  1.00  0.00              
ATOM    779  CD1 ILE A  46      -8.126   2.482  12.874  1.00  0.00              
ATOM    780  H   ILE A  46     -10.885   3.514  10.161  1.00  0.00              
ATOM    781  HA  ILE A  46      -8.773   4.926  11.768  1.00  0.00              
ATOM    782  HB  ILE A  46      -8.469   2.936   9.468  1.00  0.00              
ATOM    783 1HG1 ILE A  46      -9.476   1.848  11.342  1.00  0.00              
ATOM    784 2HG1 ILE A  46      -7.795   1.315  11.113  1.00  0.00              
ATOM    785 1HG2 ILE A  46      -6.111   2.855  10.206  1.00  0.00              
ATOM    786 2HG2 ILE A  46      -6.576   4.505   9.732  1.00  0.00              
ATOM    787 3HG2 ILE A  46      -6.458   4.074  11.455  1.00  0.00              
ATOM    788 1HD1 ILE A  46      -8.316   1.612  13.503  1.00  0.00              
ATOM    789 2HD1 ILE A  46      -7.079   2.774  12.965  1.00  0.00              
ATOM    790 3HD1 ILE A  46      -8.761   3.307  13.195  1.00  0.00              
ATOM    791  N   TYR A  47      -8.274   6.716  10.238  1.00  0.00              
ATOM    792  CA  TYR A  47      -7.992   7.842   9.344  1.00  0.00              
ATOM    793  C   TYR A  47      -6.527   8.252   9.366  1.00  0.00              
ATOM    794  O   TYR A  47      -5.853   8.134  10.390  1.00  0.00              
ATOM    795  CB  TYR A  47      -8.867   9.042   9.713  1.00  0.00              
ATOM    796  CG  TYR A  47     -10.348   8.798   9.535  1.00  0.00              
ATOM    797  CD1 TYR A  47     -11.123   8.319  10.582  1.00  0.00              
ATOM    798  CD2 TYR A  47     -10.970   9.051   8.321  1.00  0.00              
ATOM    799  CE1 TYR A  47     -12.477   8.094  10.425  1.00  0.00              
ATOM    800  CE2 TYR A  47     -12.323   8.830   8.153  1.00  0.00              
ATOM    801  CZ  TYR A  47     -13.073   8.352   9.207  1.00  0.00              
ATOM    802  OH  TYR A  47     -14.422   8.131   9.044  1.00  0.00              
ATOM    803  H   TYR A  47      -8.003   6.779  11.210  1.00  0.00              
ATOM    804  HA  TYR A  47      -8.205   7.557   8.314  1.00  0.00              
ATOM    805 1HB  TYR A  47      -8.661   9.283  10.757  1.00  0.00              
ATOM    806 2HB  TYR A  47      -8.556   9.873   9.081  1.00  0.00              
ATOM    807  HD1 TYR A  47     -10.645   8.117  11.540  1.00  0.00              
ATOM    808  HD2 TYR A  47     -10.371   9.428   7.492  1.00  0.00              
ATOM    809  HE1 TYR A  47     -13.073   7.717  11.255  1.00  0.00              
ATOM    810  HE2 TYR A  47     -12.792   9.033   7.190  1.00  0.00              
ATOM    811  HH  TYR A  47     -14.792   7.555   9.718  1.00  0.00              
ATOM    812  N   ARG A  48      -6.039   8.723   8.221  1.00  0.00              
ATOM    813  CA  ARG A  48      -4.697   9.279   8.138  1.00  0.00              
ATOM    814  C   ARG A  48      -4.837  10.794   8.010  1.00  0.00              
ATOM    815  O   ARG A  48      -5.346  11.284   7.000  1.00  0.00              
ATOM    816  CB  ARG A  48      -3.864   8.672   7.019  1.00  0.00              
ATOM    817  CG  ARG A  48      -2.422   9.153   6.962  1.00  0.00              
ATOM    818  CD  ARG A  48      -1.602   8.503   5.909  1.00  0.00              
ATOM    819  NE  ARG A  48      -0.217   8.946   5.865  1.00  0.00              
ATOM    820  CZ  ARG A  48       0.686   8.545   4.947  1.00  0.00              
ATOM    821  NH1 ARG A  48       0.367   7.668   4.022  1.00  0.00              
ATOM    822  NH2 ARG A  48       1.908   9.041   5.018  1.00  0.00              
ATOM    823  H   ARG A  48      -6.611   8.691   7.389  1.00  0.00              
ATOM    824  HA  ARG A  48      -4.126   9.000   9.024  1.00  0.00              
ATOM    825 1HB  ARG A  48      -3.878   7.593   7.161  1.00  0.00              
ATOM    826 2HB  ARG A  48      -4.362   8.922   6.082  1.00  0.00              
ATOM    827 1HG  ARG A  48      -2.421  10.227   6.774  1.00  0.00              
ATOM    828 2HG  ARG A  48      -1.953   8.952   7.926  1.00  0.00              
ATOM    829 1HD  ARG A  48      -1.595   7.427   6.078  1.00  0.00              
ATOM    830 2HD  ARG A  48      -2.043   8.715   4.936  1.00  0.00              
ATOM    831  HE  ARG A  48       0.274   9.586   6.474  1.00  0.00              
ATOM    832 1HH1 ARG A  48      -0.568   7.286   3.992  1.00  0.00              
ATOM    833 2HH1 ARG A  48       1.057   7.382   3.344  1.00  0.00              
ATOM    834 1HH2 ARG A  48       2.142   9.700   5.748  1.00  0.00              
ATOM    835 2HH2 ARG A  48       2.604   8.756   4.344  1.00  0.00              
ATOM    836  N   PRO A  49      -4.412  11.536   9.048  1.00  0.00              
ATOM    837  CA  PRO A  49      -4.599  12.983   9.040  1.00  0.00              
ATOM    838  C   PRO A  49      -3.611  13.674   8.104  1.00  0.00              
ATOM    839  O   PRO A  49      -2.495  13.183   7.895  1.00  0.00              
ATOM    840  CB  PRO A  49      -4.388  13.390  10.502  1.00  0.00              
ATOM    841  CG  PRO A  49      -3.470  12.351  11.050  1.00  0.00              
ATOM    842  CD  PRO A  49      -3.858  11.072  10.353  1.00  0.00              
ATOM    843  HA  PRO A  49      -5.605  13.281   8.708  1.00  0.00              
ATOM    844 1HB  PRO A  49      -3.944  14.394  10.580  1.00  0.00              
ATOM    845 2HB  PRO A  49      -5.339  13.414  11.055  1.00  0.00              
ATOM    846 1HG  PRO A  49      -2.419  12.605  10.853  1.00  0.00              
ATOM    847 2HG  PRO A  49      -3.582  12.256  12.139  1.00  0.00              
ATOM    848 1HD  PRO A  49      -2.996  10.405  10.200  1.00  0.00              
ATOM    849 2HD  PRO A  49      -4.609  10.501  10.920  1.00  0.00              
ATOM    850  N   HIS A  50      -4.031  14.794   7.526  1.00  0.00              
ATOM    851  CA  HIS A  50      -3.139  15.607   6.718  1.00  0.00              
ATOM    852  C   HIS A  50      -2.267  16.438   7.650  1.00  0.00              
ATOM    853  O   HIS A  50      -2.730  16.884   8.701  1.00  0.00              
ATOM    854  CB  HIS A  50      -3.922  16.509   5.759  1.00  0.00              
ATOM    855  CG  HIS A  50      -3.065  17.172   4.725  1.00  0.00              
ATOM    856  ND1 HIS A  50      -2.298  18.285   4.999  1.00  0.00              
ATOM    857  CD2 HIS A  50      -2.856  16.881   3.419  1.00  0.00              
ATOM    858  CE1 HIS A  50      -1.651  18.651   3.905  1.00  0.00              
ATOM    859  NE2 HIS A  50      -1.973  17.815   2.933  1.00  0.00              
ATOM    860  H   HIS A  50      -4.990  15.089   7.648  1.00  0.00              
ATOM    861  HA  HIS A  50      -2.498  14.960   6.120  1.00  0.00              
ATOM    862 1HB  HIS A  50      -4.667  15.925   5.216  1.00  0.00              
ATOM    863 2HB  HIS A  50      -4.417  17.305   6.312  1.00  0.00              
ATOM    864  HD1 HIS A  50      -2.170  18.710   5.895  1.00  0.00              
ATOM    865  HD2 HIS A  50      -3.241  16.101   2.764  1.00  0.00              
ATOM    866  HE1 HIS A  50      -0.987  19.513   3.914  1.00  0.00              
ATOM    867  N   LYS A  51      -1.007  16.628   7.267  1.00  0.00              
ATOM    868  CA  LYS A  51      -0.065  17.441   8.036  1.00  0.00              
ATOM    869  C   LYS A  51      -0.564  18.876   8.186  1.00  0.00              
ATOM    870  O   LYS A  51      -1.039  19.482   7.221  1.00  0.00              
ATOM    871  CB  LYS A  51       1.314  17.432   7.377  1.00  0.00              
ATOM    872  CG  LYS A  51       2.026  16.087   7.425  1.00  0.00              
ATOM    873  CD  LYS A  51       3.365  16.142   6.705  1.00  0.00              
ATOM    874  CE  LYS A  51       4.034  14.775   6.672  1.00  0.00              
ATOM    875  NZ  LYS A  51       5.292  14.790   5.877  1.00  0.00              
ATOM    876  H   LYS A  51      -0.695  16.190   6.411  1.00  0.00              
ATOM    877  HA  LYS A  51       0.051  17.023   9.038  1.00  0.00              
ATOM    878 1HB  LYS A  51       1.173  17.730   6.337  1.00  0.00              
ATOM    879 2HB  LYS A  51       1.920  18.180   7.889  1.00  0.00              
ATOM    880 1HG  LYS A  51       2.186  15.817   8.470  1.00  0.00              
ATOM    881 2HG  LYS A  51       1.389  15.340   6.952  1.00  0.00              
ATOM    882 1HD  LYS A  51       3.195  16.489   5.685  1.00  0.00              
ATOM    883 2HD  LYS A  51       4.010  16.849   7.225  1.00  0.00              
ATOM    884 1HE  LYS A  51       4.255  14.479   7.696  1.00  0.00              
ATOM    885 2HE  LYS A  51       3.336  14.064   6.232  1.00  0.00              
ATOM    886 1HZ  LYS A  51       5.703  13.868   5.880  1.00  0.00              
ATOM    887 2HZ  LYS A  51       5.087  15.065   4.926  1.00  0.00              
ATOM    888 3HZ  LYS A  51       5.940  15.449   6.285  1.00  0.00              
ATOM    889  N   ALA A  52      -0.466  19.415   9.398  1.00  0.00              
ATOM    890  CA  ALA A  52      -0.869  20.791   9.655  1.00  0.00              
ATOM    891  C   ALA A  52       0.121  21.734   8.983  1.00  0.00              
ATOM    892  O   ALA A  52       1.319  21.451   8.923  1.00  0.00              
ATOM    893  CB  ALA A  52      -0.945  21.056  11.151  1.00  0.00              
ATOM    894  H   ALA A  52      -0.102  18.858  10.157  1.00  0.00              
ATOM    895  HA  ALA A  52      -1.858  20.951   9.226  1.00  0.00              
ATOM    896 1HB  ALA A  52      -1.247  22.088  11.321  1.00  0.00              
ATOM    897 2HB  ALA A  52      -1.674  20.384  11.604  1.00  0.00              
ATOM    898 3HB  ALA A  52       0.032  20.886  11.600  1.00  0.00              
ATOM    899  N   ASN A  53      -0.390  22.847   8.461  1.00  0.00              
ATOM    900  CA  ASN A  53       0.455  23.858   7.822  1.00  0.00              
ATOM    901  C   ASN A  53       0.880  24.979   8.768  1.00  0.00              
ATOM    902  O   ASN A  53       0.199  25.262   9.759  1.00  0.00              
ATOM    903  CB  ASN A  53      -0.237  24.452   6.609  1.00  0.00              
ATOM    904  CG  ASN A  53      -0.388  23.487   5.466  1.00  0.00              
ATOM    905  OD1 ASN A  53       0.405  22.551   5.308  1.00  0.00              
ATOM    906  ND2 ASN A  53      -1.351  23.757   4.622  1.00  0.00              
ATOM    907  H   ASN A  53      -1.388  22.996   8.507  1.00  0.00              
ATOM    908  HA  ASN A  53       1.398  23.408   7.511  1.00  0.00              
ATOM    909 1HB  ASN A  53      -1.158  25.026   6.716  1.00  0.00              
ATOM    910 2HB  ASN A  53       0.590  25.129   6.390  1.00  0.00              
ATOM    911 1HD2 ASN A  53      -1.510  23.158   3.838  1.00  0.00              
ATOM    912 2HD2 ASN A  53      -1.928  24.561   4.763  1.00  0.00              
ATOM    913  N   ALA A  54       2.009  25.610   8.443  1.00  0.00              
ATOM    914  CA  ALA A  54       2.551  26.742   9.204  1.00  0.00              
ATOM    915  C   ALA A  54       1.526  27.859   9.416  1.00  0.00              
ATOM    916  O   ALA A  54       1.430  28.418  10.510  1.00  0.00              
ATOM    917  CB  ALA A  54       3.794  27.289   8.513  1.00  0.00              
ATOM    918  H   ALA A  54       2.507  25.280   7.629  1.00  0.00              
ATOM    919  HA  ALA A  54       2.827  26.393  10.199  1.00  0.00              
ATOM    920 1HB  ALA A  54       4.187  28.128   9.086  1.00  0.00              
ATOM    921 2HB  ALA A  54       4.549  26.506   8.451  1.00  0.00              
ATOM    922 3HB  ALA A  54       3.534  27.624   7.510  1.00  0.00              
ATOM    923  N   GLU A  55       0.774  28.166   8.359  1.00  0.00              
ATOM    924  CA  GLU A  55      -0.353  29.098   8.402  1.00  0.00              
ATOM    925  C   GLU A  55      -1.362  28.730   9.487  1.00  0.00              
ATOM    926  O   GLU A  55      -1.836  29.605  10.218  1.00  0.00              
ATOM    927  CB  GLU A  55      -1.048  29.150   7.040  1.00  0.00              
ATOM    928  CG  GLU A  55      -2.233  30.103   6.975  1.00  0.00              
ATOM    929  CD  GLU A  55      -2.852  30.112   5.605  1.00  0.00              
ATOM    930  OE1 GLU A  55      -2.358  29.424   4.745  1.00  0.00              
ATOM    931  OE2 GLU A  55      -3.887  30.717   5.447  1.00  0.00              
ATOM    932  H   GLU A  55       1.010  27.719   7.484  1.00  0.00              
ATOM    933  HA  GLU A  55       0.003  30.094   8.668  1.00  0.00              
ATOM    934 1HB  GLU A  55      -0.297  29.454   6.310  1.00  0.00              
ATOM    935 2HB  GLU A  55      -1.385  28.137   6.815  1.00  0.00              
ATOM    936 1HG  GLU A  55      -3.001  29.892   7.718  1.00  0.00              
ATOM    937 2HG  GLU A  55      -1.790  31.077   7.179  1.00  0.00              
ATOM    938  N   GLU A  56      -1.672  27.439   9.601  1.00  0.00              
ATOM    939  CA  GLU A  56      -2.590  26.954  10.636  1.00  0.00              
ATOM    940  C   GLU A  56      -2.008  26.979  12.047  1.00  0.00              
ATOM    941  O   GLU A  56      -2.728  27.234  13.012  1.00  0.00              
ATOM    942  CB  GLU A  56      -3.041  25.531  10.300  1.00  0.00              
ATOM    943  CG  GLU A  56      -3.824  25.410   9.001  1.00  0.00              
ATOM    944  CD  GLU A  56      -4.166  23.977   8.701  1.00  0.00              
ATOM    945  OE1 GLU A  56      -3.274  23.164   8.685  1.00  0.00              
ATOM    946  OE2 GLU A  56      -5.332  23.675   8.598  1.00  0.00              
ATOM    947  H   GLU A  56      -1.261  26.778   8.957  1.00  0.00              
ATOM    948  HA  GLU A  56      -3.432  27.641  10.735  1.00  0.00              
ATOM    949 1HB  GLU A  56      -2.141  24.918  10.240  1.00  0.00              
ATOM    950 2HB  GLU A  56      -3.660  25.188  11.130  1.00  0.00              
ATOM    951 1HG  GLU A  56      -4.734  26.010   8.985  1.00  0.00              
ATOM    952 2HG  GLU A  56      -3.131  25.782   8.248  1.00  0.00              
ATOM    953  N   MET A  57      -0.712  26.714  12.162  1.00  0.00              
ATOM    954  CA  MET A  57      -0.033  26.756  13.452  1.00  0.00              
ATOM    955  C   MET A  57       0.013  28.180  13.998  1.00  0.00              
ATOM    956  O   MET A  57      -0.071  28.394  15.210  1.00  0.00              
ATOM    957  CB  MET A  57       1.381  26.190  13.324  1.00  0.00              
ATOM    958  CG  MET A  57       1.437  24.701  13.011  1.00  0.00              
ATOM    959  SD  MET A  57       3.126  24.089  12.844  1.00  0.00              
ATOM    960  CE  MET A  57       2.841  22.323  12.781  1.00  0.00              
ATOM    961  H   MET A  57      -0.182  26.477  11.335  1.00  0.00              
ATOM    962  HA  MET A  57      -0.575  26.149  14.177  1.00  0.00              
ATOM    963 1HB  MET A  57       1.875  26.748  12.530  1.00  0.00              
ATOM    964 2HB  MET A  57       1.885  26.379  14.272  1.00  0.00              
ATOM    965 1HG  MET A  57       0.940  24.165  13.818  1.00  0.00              
ATOM    966 2HG  MET A  57       0.901  24.531  12.077  1.00  0.00              
ATOM    967 1HE  MET A  57       3.793  21.804  12.678  1.00  0.00              
ATOM    968 2HE  MET A  57       2.348  22.001  13.700  1.00  0.00              
ATOM    969 3HE  MET A  57       2.205  22.087  11.927  1.00  0.00              
ATOM    970  N   THR A  58       0.154  29.147  13.094  1.00  0.00              
ATOM    971  CA  THR A  58       0.209  30.564  13.453  1.00  0.00              
ATOM    972  C   THR A  58      -1.173  31.166  13.703  1.00  0.00              
ATOM    973  O   THR A  58      -1.302  32.388  13.828  1.00  0.00              
ATOM    974  CB  THR A  58       0.914  31.385  12.357  1.00  0.00              
ATOM    975  OG1 THR A  58       0.263  31.167  11.099  1.00  0.00              
ATOM    976  CG2 THR A  58       2.375  30.982  12.245  1.00  0.00              
ATOM    977  H   THR A  58       0.225  28.883  12.121  1.00  0.00              
ATOM    978  HA  THR A  58       0.733  30.684  14.401  1.00  0.00              
ATOM    979  HB  THR A  58       0.848  32.444  12.611  1.00  0.00              
ATOM    980  HG1 THR A  58      -0.571  30.714  11.246  1.00  0.00              
ATOM    981 1HG2 THR A  58       2.857  31.574  11.467  1.00  0.00              
ATOM    982 2HG2 THR A  58       2.875  31.159  13.198  1.00  0.00              
ATOM    983 3HG2 THR A  58       2.442  29.925  11.991  1.00  0.00              
ATOM    984  N   LYS A  59      -2.201  30.319  13.776  1.00  0.00              
ATOM    985  CA  LYS A  59      -3.512  30.749  14.268  1.00  0.00              
ATOM    986  C   LYS A  59      -3.465  31.102  15.757  1.00  0.00              
ATOM    987  O   LYS A  59      -4.255  31.917  16.238  1.00  0.00              
ATOM    988  CB  LYS A  59      -4.558  29.661  14.021  1.00  0.00              
ATOM    989  CG  LYS A  59      -4.940  29.475  12.557  1.00  0.00              
ATOM    990  CD  LYS A  59      -5.852  28.274  12.371  1.00  0.00              
ATOM    991  CE  LYS A  59      -6.307  28.141  10.925  1.00  0.00              
ATOM    992  NZ  LYS A  59      -6.997  26.846  10.674  1.00  0.00              
ATOM    993  H   LYS A  59      -2.075  29.359  13.488  1.00  0.00              
ATOM    994  HA  LYS A  59      -3.801  31.680  13.780  1.00  0.00              
ATOM    995 1HB  LYS A  59      -4.146  28.728  14.408  1.00  0.00              
ATOM    996 2HB  LYS A  59      -5.444  29.931  14.594  1.00  0.00              
ATOM    997 1HG  LYS A  59      -5.449  30.376  12.216  1.00  0.00              
ATOM    998 2HG  LYS A  59      -4.028  29.333  11.977  1.00  0.00              
ATOM    999 1HD  LYS A  59      -5.309  27.375  12.665  1.00  0.00              
ATOM   1000 2HD  LYS A  59      -6.724  28.396  13.015  1.00  0.00              
ATOM   1001 1HE  LYS A  59      -6.987  28.962  10.704  1.00  0.00              
ATOM   1002 2HE  LYS A  59      -5.430  28.213  10.283  1.00  0.00              
ATOM   1003 1HZ  LYS A  59      -7.281  26.798   9.706  1.00  0.00              
ATOM   1004 2HZ  LYS A  59      -6.367  26.083  10.879  1.00  0.00              
ATOM   1005 3HZ  LYS A  59      -7.810  26.778  11.269  1.00  0.00              
ATOM   1006  N   TYR A  60      -2.529  30.481  16.469  1.00  0.00              
ATOM   1007  CA  TYR A  60      -2.238  30.814  17.858  1.00  0.00              
ATOM   1008  C   TYR A  60      -0.792  31.264  18.013  1.00  0.00              
ATOM   1009  O   TYR A  60      -0.516  32.237  18.710  1.00  0.00              
ATOM   1010  CB  TYR A  60      -2.519  29.619  18.771  1.00  0.00              
ATOM   1011  CG  TYR A  60      -1.903  29.738  20.147  1.00  0.00              
ATOM   1012  CD1 TYR A  60      -2.298  30.742  21.020  1.00  0.00              
ATOM   1013  CD2 TYR A  60      -0.929  28.847  20.569  1.00  0.00              
ATOM   1014  CE1 TYR A  60      -1.739  30.856  22.277  1.00  0.00              
ATOM   1015  CE2 TYR A  60      -0.363  28.951  21.825  1.00  0.00              
ATOM   1016  CZ  TYR A  60      -0.770  29.957  22.677  1.00  0.00              
ATOM   1017  OH  TYR A  60      -0.210  30.066  23.929  1.00  0.00              
ATOM   1018  H   TYR A  60      -2.000  29.747  16.019  1.00  0.00              
ATOM   1019  HA  TYR A  60      -2.854  31.657  18.173  1.00  0.00              
ATOM   1020 1HB  TYR A  60      -3.603  29.531  18.864  1.00  0.00              
ATOM   1021 2HB  TYR A  60      -2.125  28.733  18.272  1.00  0.00              
ATOM   1022  HD1 TYR A  60      -3.064  31.448  20.697  1.00  0.00              
ATOM   1023  HD2 TYR A  60      -0.610  28.054  19.892  1.00  0.00              
ATOM   1024  HE1 TYR A  60      -2.059  31.649  22.952  1.00  0.00              
ATOM   1025  HE2 TYR A  60       0.403  28.241  22.139  1.00  0.00              
ATOM   1026  HH  TYR A  60      -0.710  30.637  24.516  1.00  0.00              
ATOM   1027  N   HIS A  61       0.126  30.553  17.363  1.00  0.00              
ATOM   1028  CA  HIS A  61       1.554  30.805  17.538  1.00  0.00              
ATOM   1029  C   HIS A  61       2.069  31.988  16.712  1.00  0.00              
ATOM   1030  O   HIS A  61       1.407  32.442  15.771  1.00  0.00              
ATOM   1031  CB  HIS A  61       2.356  29.549  17.185  1.00  0.00              
ATOM   1032  CG  HIS A  61       2.149  28.415  18.140  1.00  0.00              
ATOM   1033  ND1 HIS A  61       2.749  28.367  19.381  1.00  0.00              
ATOM   1034  CD2 HIS A  61       1.408  27.286  18.036  1.00  0.00              
ATOM   1035  CE1 HIS A  61       2.386  27.257  20.000  1.00  0.00              
ATOM   1036  NE2 HIS A  61       1.573  26.585  19.206  1.00  0.00              
ATOM   1037  H   HIS A  61      -0.171  29.820  16.732  1.00  0.00              
ATOM   1038  HA  HIS A  61       1.750  31.104  18.568  1.00  0.00              
ATOM   1039 1HB  HIS A  61       2.067  29.182  16.199  1.00  0.00              
ATOM   1040 2HB  HIS A  61       3.423  29.770  17.191  1.00  0.00              
ATOM   1041  HD1 HIS A  61       3.304  29.088  19.796  1.00  0.00              
ATOM   1042  HD2 HIS A  61       0.768  26.890  17.247  1.00  0.00              
ATOM   1043  HE1 HIS A  61       2.755  27.034  21.000  1.00  0.00              
ATOM   1044  N   SER A  62       3.253  32.474  17.082  1.00  0.00              
ATOM   1045  CA  SER A  62       3.924  33.566  16.378  1.00  0.00              
ATOM   1046  C   SER A  62       4.503  33.098  15.051  1.00  0.00              
ATOM   1047  O   SER A  62       4.934  31.945  14.923  1.00  0.00              
ATOM   1048  CB  SER A  62       5.018  34.155  17.249  1.00  0.00              
ATOM   1049  OG  SER A  62       5.791  35.097  16.557  1.00  0.00              
ATOM   1050  H   SER A  62       3.699  32.060  17.887  1.00  0.00              
ATOM   1051  HA  SER A  62       3.295  34.447  16.244  1.00  0.00              
ATOM   1052 1HB  SER A  62       4.555  34.639  18.109  1.00  0.00              
ATOM   1053 2HB  SER A  62       5.664  33.348  17.591  1.00  0.00              
ATOM   1054  HG  SER A  62       6.240  35.666  17.187  1.00  0.00              
ATOM   1055  N   ASP A  63       4.518  33.996  14.068  1.00  0.00              
ATOM   1056  CA  ASP A  63       5.075  33.696  12.751  1.00  0.00              
ATOM   1057  C   ASP A  63       6.543  33.288  12.853  1.00  0.00              
ATOM   1058  O   ASP A  63       6.959  32.301  12.241  1.00  0.00              
ATOM   1059  CB  ASP A  63       4.928  34.902  11.819  1.00  0.00              
ATOM   1060  CG  ASP A  63       3.503  35.166  11.353  1.00  0.00              
ATOM   1061  OD1 ASP A  63       2.668  34.315  11.545  1.00  0.00              
ATOM   1062  OD2 ASP A  63       3.225  36.273  10.955  1.00  0.00              
ATOM   1063  H   ASP A  63       4.131  34.913  14.241  1.00  0.00              
ATOM   1064  HA  ASP A  63       4.549  32.848  12.312  1.00  0.00              
ATOM   1065 1HB  ASP A  63       5.353  35.820  12.226  1.00  0.00              
ATOM   1066 2HB  ASP A  63       5.530  34.566  10.974  1.00  0.00              
ATOM   1067  N   ASP A  64       7.311  34.041  13.639  1.00  0.00              
ATOM   1068  CA  ASP A  64       8.730  33.755  13.869  1.00  0.00              
ATOM   1069  C   ASP A  64       8.993  32.507  14.720  1.00  0.00              
ATOM   1070  O   ASP A  64      10.023  31.844  14.560  1.00  0.00              
ATOM   1071  CB  ASP A  64       9.397  34.966  14.525  1.00  0.00              
ATOM   1072  CG  ASP A  64       9.603  36.152  13.593  1.00  0.00              
ATOM   1073  OD1 ASP A  64       9.456  35.983  12.407  1.00  0.00              
ATOM   1074  OD2 ASP A  64       9.751  37.247  14.082  1.00  0.00              
ATOM   1075  H   ASP A  64       6.892  34.841  14.091  1.00  0.00              
ATOM   1076  HA  ASP A  64       9.208  33.483  12.927  1.00  0.00              
ATOM   1077 1HB  ASP A  64       8.893  35.300  15.432  1.00  0.00              
ATOM   1078 2HB  ASP A  64      10.365  34.534  14.783  1.00  0.00              
ATOM   1079  N   TYR A  65       8.066  32.193  15.624  1.00  0.00              
ATOM   1080  CA  TYR A  65       8.212  31.017  16.481  1.00  0.00              
ATOM   1081  C   TYR A  65       8.079  29.751  15.632  1.00  0.00              
ATOM   1082  O   TYR A  65       8.914  28.846  15.712  1.00  0.00              
ATOM   1083  CB  TYR A  65       7.172  31.023  17.603  1.00  0.00              
ATOM   1084  CG  TYR A  65       7.213  29.795  18.484  1.00  0.00              
ATOM   1085  CD1 TYR A  65       8.323  29.513  19.265  1.00  0.00              
ATOM   1086  CD2 TYR A  65       6.137  28.920  18.534  1.00  0.00              
ATOM   1087  CE1 TYR A  65       8.367  28.392  20.071  1.00  0.00              
ATOM   1088  CE2 TYR A  65       6.168  27.795  19.336  1.00  0.00              
ATOM   1089  CZ  TYR A  65       7.285  27.535  20.104  1.00  0.00              
ATOM   1090  OH  TYR A  65       7.320  26.418  20.905  1.00  0.00              
ATOM   1091  H   TYR A  65       7.246  32.774  15.722  1.00  0.00              
ATOM   1092  HA  TYR A  65       9.212  30.999  16.917  1.00  0.00              
ATOM   1093 1HB  TYR A  65       7.357  31.911  18.210  1.00  0.00              
ATOM   1094 2HB  TYR A  65       6.192  31.101  17.133  1.00  0.00              
ATOM   1095  HD1 TYR A  65       9.175  30.195  19.233  1.00  0.00              
ATOM   1096  HD2 TYR A  65       5.258  29.131  17.925  1.00  0.00              
ATOM   1097  HE1 TYR A  65       9.247  28.183  20.678  1.00  0.00              
ATOM   1098  HE2 TYR A  65       5.313  27.120  19.360  1.00  0.00              
ATOM   1099  HH  TYR A  65       6.652  25.769  20.674  1.00  0.00              
ATOM   1100  N   ILE A  66       7.023  29.711  14.819  1.00  0.00              
ATOM   1101  CA  ILE A  66       6.739  28.580  13.934  1.00  0.00              
ATOM   1102  C   ILE A  66       7.812  28.458  12.845  1.00  0.00              
ATOM   1103  O   ILE A  66       8.300  27.359  12.563  1.00  0.00              
ATOM   1104  CB  ILE A  66       5.356  28.712  13.271  1.00  0.00              
ATOM   1105  CG1 ILE A  66       4.249  28.623  14.324  1.00  0.00              
ATOM   1106  CG2 ILE A  66       5.172  27.643  12.207  1.00  0.00              
ATOM   1107  CD1 ILE A  66       4.279  27.347  15.134  1.00  0.00              
ATOM   1108  H   ILE A  66       6.397  30.503  14.821  1.00  0.00              
ATOM   1109  HA  ILE A  66       6.826  27.639  14.474  1.00  0.00              
ATOM   1110  HB  ILE A  66       5.275  29.699  12.814  1.00  0.00              
ATOM   1111 1HG1 ILE A  66       4.362  29.478  14.989  1.00  0.00              
ATOM   1112 2HG1 ILE A  66       3.295  28.696  13.799  1.00  0.00              
ATOM   1113 1HG2 ILE A  66       4.189  27.750  11.748  1.00  0.00              
ATOM   1114 2HG2 ILE A  66       5.941  27.752  11.443  1.00  0.00              
ATOM   1115 3HG2 ILE A  66       5.252  26.656  12.664  1.00  0.00              
ATOM   1116 1HD1 ILE A  66       3.465  27.355  15.859  1.00  0.00              
ATOM   1117 2HD1 ILE A  66       4.164  26.489  14.470  1.00  0.00              
ATOM   1118 3HD1 ILE A  66       5.229  27.273  15.661  1.00  0.00              
ATOM   1119  N   LYS A  67       8.183  29.601  12.259  1.00  0.00              
ATOM   1120  CA  LYS A  67       9.298  29.678  11.313  1.00  0.00              
ATOM   1121  C   LYS A  67      10.586  29.108  11.902  1.00  0.00              
ATOM   1122  O   LYS A  67      11.276  28.329  11.249  1.00  0.00              
ATOM   1123  CB  LYS A  67       9.523  31.127  10.875  1.00  0.00              
ATOM   1124  CG  LYS A  67      10.657  31.313   9.876  1.00  0.00              
ATOM   1125  CD  LYS A  67      10.798  32.771   9.463  1.00  0.00              
ATOM   1126  CE  LYS A  67      11.967  32.966   8.509  1.00  0.00              
ATOM   1127  NZ  LYS A  67      12.130  34.392   8.113  1.00  0.00              
ATOM   1128  H   LYS A  67       7.669  30.439  12.485  1.00  0.00              
ATOM   1129  HA  LYS A  67       9.078  29.070  10.435  1.00  0.00              
ATOM   1130 1HB  LYS A  67       8.589  31.476  10.432  1.00  0.00              
ATOM   1131 2HB  LYS A  67       9.735  31.705  11.775  1.00  0.00              
ATOM   1132 1HG  LYS A  67      11.586  30.975  10.340  1.00  0.00              
ATOM   1133 2HG  LYS A  67      10.449  30.704   8.997  1.00  0.00              
ATOM   1134 1HD  LYS A  67       9.874  33.083   8.975  1.00  0.00              
ATOM   1135 2HD  LYS A  67      10.956  33.372  10.358  1.00  0.00              
ATOM   1136 1HE  LYS A  67      12.873  32.622   9.005  1.00  0.00              
ATOM   1137 2HE  LYS A  67      11.788  32.361   7.621  1.00  0.00              
ATOM   1138 1HZ  LYS A  67      12.914  34.479   7.482  1.00  0.00              
ATOM   1139 2HZ  LYS A  67      11.289  34.712   7.652  1.00  0.00              
ATOM   1140 3HZ  LYS A  67      12.296  34.953   8.936  1.00  0.00              
ATOM   1141  N   PHE A  68      10.904  29.501  13.136  1.00  0.00              
ATOM   1142  CA  PHE A  68      12.062  28.954  13.837  1.00  0.00              
ATOM   1143  C   PHE A  68      11.991  27.434  13.905  1.00  0.00              
ATOM   1144  O   PHE A  68      12.953  26.755  13.555  1.00  0.00              
ATOM   1145  CB  PHE A  68      12.162  29.539  15.247  1.00  0.00              
ATOM   1146  CG  PHE A  68      13.195  28.871  16.109  1.00  0.00              
ATOM   1147  CD1 PHE A  68      14.533  29.221  16.009  1.00  0.00              
ATOM   1148  CD2 PHE A  68      12.831  27.891  17.020  1.00  0.00              
ATOM   1149  CE1 PHE A  68      15.485  28.606  16.802  1.00  0.00              
ATOM   1150  CE2 PHE A  68      13.780  27.277  17.814  1.00  0.00              
ATOM   1151  CZ  PHE A  68      15.108  27.635  17.704  1.00  0.00              
ATOM   1152  H   PHE A  68      10.332  30.195  13.597  1.00  0.00              
ATOM   1153  HA  PHE A  68      12.974  29.189  13.288  1.00  0.00              
ATOM   1154 1HB  PHE A  68      12.431  30.593  15.197  1.00  0.00              
ATOM   1155 2HB  PHE A  68      11.209  29.434  15.764  1.00  0.00              
ATOM   1156  HD1 PHE A  68      14.832  29.990  15.297  1.00  0.00              
ATOM   1157  HD2 PHE A  68      11.781  27.608  17.107  1.00  0.00              
ATOM   1158  HE1 PHE A  68      16.533  28.892  16.713  1.00  0.00              
ATOM   1159  HE2 PHE A  68      13.480  26.508  18.527  1.00  0.00              
ATOM   1160  HZ  PHE A  68      15.857  27.150  18.328  1.00  0.00              
ATOM   1161  N   LEU A  69      10.849  26.914  14.360  1.00  0.00              
ATOM   1162  CA  LEU A  69      10.646  25.471  14.515  1.00  0.00              
ATOM   1163  C   LEU A  69      10.848  24.724  13.207  1.00  0.00              
ATOM   1164  O   LEU A  69      11.332  23.592  13.203  1.00  0.00              
ATOM   1165  CB  LEU A  69       9.242  25.193  15.067  1.00  0.00              
ATOM   1166  CG  LEU A  69       9.010  25.638  16.517  1.00  0.00              
ATOM   1167  CD1 LEU A  69       7.545  25.453  16.892  1.00  0.00              
ATOM   1168  CD2 LEU A  69       9.909  24.834  17.445  1.00  0.00              
ATOM   1169  H   LEU A  69      10.100  27.547  14.607  1.00  0.00              
ATOM   1170  HA  LEU A  69      11.387  25.070  15.205  1.00  0.00              
ATOM   1171 1HB  LEU A  69       8.658  25.812  14.388  1.00  0.00              
ATOM   1172 2HB  LEU A  69       8.958  24.148  14.939  1.00  0.00              
ATOM   1173  HG  LEU A  69       9.308  26.683  16.586  1.00  0.00              
ATOM   1174 1HD1 LEU A  69       7.391  25.771  17.922  1.00  0.00              
ATOM   1175 2HD1 LEU A  69       6.922  26.054  16.230  1.00  0.00              
ATOM   1176 3HD1 LEU A  69       7.274  24.403  16.792  1.00  0.00              
ATOM   1177 1HD2 LEU A  69       9.744  25.152  18.475  1.00  0.00              
ATOM   1178 2HD2 LEU A  69       9.677  23.774  17.350  1.00  0.00              
ATOM   1179 3HD2 LEU A  69      10.952  25.003  17.177  1.00  0.00              
ATOM   1180  N   ARG A  70      10.480  25.369  12.102  1.00  0.00              
ATOM   1181  CA  ARG A  70      10.649  24.794  10.774  1.00  0.00              
ATOM   1182  C   ARG A  70      12.120  24.830  10.337  1.00  0.00              
ATOM   1183  O   ARG A  70      12.586  23.933   9.636  1.00  0.00              
ATOM   1184  CB  ARG A  70       9.742  25.456   9.747  1.00  0.00              
ATOM   1185  CG  ARG A  70       9.757  24.812   8.369  1.00  0.00              
ATOM   1186  CD  ARG A  70       8.716  25.323   7.443  1.00  0.00              
ATOM   1187  NE  ARG A  70       8.685  24.664   6.147  1.00  0.00              
ATOM   1188  CZ  ARG A  70       7.869  25.008   5.132  1.00  0.00              
ATOM   1189  NH1 ARG A  70       6.990  25.975   5.268  1.00  0.00              
ATOM   1190  NH2 ARG A  70       7.959  24.330   4.002  1.00  0.00              
ATOM   1191  H   ARG A  70      10.069  26.287  12.191  1.00  0.00              
ATOM   1192  HA  ARG A  70      10.325  23.753  10.777  1.00  0.00              
ATOM   1193 1HB  ARG A  70       8.729  25.422  10.148  1.00  0.00              
ATOM   1194 2HB  ARG A  70      10.064  26.494   9.660  1.00  0.00              
ATOM   1195 1HG  ARG A  70      10.731  24.992   7.913  1.00  0.00              
ATOM   1196 2HG  ARG A  70       9.605  23.738   8.488  1.00  0.00              
ATOM   1197 1HD  ARG A  70       7.737  25.186   7.901  1.00  0.00              
ATOM   1198 2HD  ARG A  70       8.889  26.384   7.265  1.00  0.00              
ATOM   1199  HE  ARG A  70       9.236  23.886   5.807  1.00  0.00              
ATOM   1200 1HH1 ARG A  70       6.920  26.472   6.146  1.00  0.00              
ATOM   1201 2HH1 ARG A  70       6.386  26.217   4.496  1.00  0.00              
ATOM   1202 1HH2 ARG A  70       8.629  23.576   3.919  1.00  0.00              
ATOM   1203 2HH2 ARG A  70       7.358  24.566   3.225  1.00  0.00              
ATOM   1204  N   SER A  71      12.848  25.854  10.780  1.00  0.00              
ATOM   1205  CA  SER A  71      14.236  26.059  10.374  1.00  0.00              
ATOM   1206  C   SER A  71      15.268  25.428  11.304  1.00  0.00              
ATOM   1207  O   SER A  71      16.411  25.210  10.899  1.00  0.00              
ATOM   1208  CB  SER A  71      14.506  27.546  10.252  1.00  0.00              
ATOM   1209  OG  SER A  71      14.435  28.197  11.491  1.00  0.00              
ATOM   1210  H   SER A  71      12.419  26.510  11.419  1.00  0.00              
ATOM   1211  HA  SER A  71      14.450  25.702   9.366  1.00  0.00              
ATOM   1212 1HB  SER A  71      15.503  27.686   9.836  1.00  0.00              
ATOM   1213 2HB  SER A  71      13.768  27.981   9.581  1.00  0.00              
ATOM   1214  HG  SER A  71      14.902  29.035  11.440  1.00  0.00              
ATOM   1215  N   ILE A  72      14.867  25.147  12.542  1.00  0.00              
ATOM   1216  CA  ILE A  72      15.784  24.619  13.559  1.00  0.00              
ATOM   1217  C   ILE A  72      15.961  23.099  13.460  1.00  0.00              
ATOM   1218  O   ILE A  72      15.000  22.335  13.560  1.00  0.00              
ATOM   1219  CB  ILE A  72      15.302  24.970  14.978  1.00  0.00              
ATOM   1220  CG1 ILE A  72      16.386  24.637  16.007  1.00  0.00              
ATOM   1221  CG2 ILE A  72      14.013  24.230  15.299  1.00  0.00              
ATOM   1222  CD1 ILE A  72      17.663  25.424  15.824  1.00  0.00              
ATOM   1223  H   ILE A  72      13.900  25.305  12.787  1.00  0.00              
ATOM   1224  HA  ILE A  72      16.805  24.942  13.360  1.00  0.00              
ATOM   1225  HB  ILE A  72      15.131  26.044  15.040  1.00  0.00              
ATOM   1226 1HG1 ILE A  72      15.970  24.843  16.993  1.00  0.00              
ATOM   1227 2HG1 ILE A  72      16.601  23.572  15.920  1.00  0.00              
ATOM   1228 1HG2 ILE A  72      13.686  24.489  16.307  1.00  0.00              
ATOM   1229 2HG2 ILE A  72      13.243  24.514  14.584  1.00  0.00              
ATOM   1230 3HG2 ILE A  72      14.184  23.155  15.240  1.00  0.00              
ATOM   1231 1HD1 ILE A  72      18.384  25.133  16.590  1.00  0.00              
ATOM   1232 2HD1 ILE A  72      18.082  25.218  14.839  1.00  0.00              
ATOM   1233 3HD1 ILE A  72      17.452  26.488  15.914  1.00  0.00              
ATOM   1234  N   ARG A  73      17.204  22.686  13.239  1.00  0.00              
ATOM   1235  CA  ARG A  73      17.550  21.288  13.027  1.00  0.00              
ATOM   1236  C   ARG A  73      18.861  21.009  13.762  1.00  0.00              
ATOM   1237  O   ARG A  73      19.615  21.949  14.045  1.00  0.00              
ATOM   1238  CB  ARG A  73      17.615  20.908  11.555  1.00  0.00              
ATOM   1239  CG  ARG A  73      16.305  21.053  10.797  1.00  0.00              
ATOM   1240  CD  ARG A  73      15.258  20.077  11.195  1.00  0.00              
ATOM   1241  NE  ARG A  73      14.051  20.126  10.385  1.00  0.00              
ATOM   1242  CZ  ARG A  73      12.996  20.928  10.633  1.00  0.00              
ATOM   1243  NH1 ARG A  73      12.978  21.719  11.683  1.00  0.00              
ATOM   1244  NH2 ARG A  73      11.967  20.879   9.804  1.00  0.00              
ATOM   1245  H   ARG A  73      17.936  23.381  13.218  1.00  0.00              
ATOM   1246  HA  ARG A  73      16.743  20.651  13.389  1.00  0.00              
ATOM   1247 1HB  ARG A  73      18.368  21.547  11.094  1.00  0.00              
ATOM   1248 2HB  ARG A  73      17.942  19.869  11.509  1.00  0.00              
ATOM   1249 1HG  ARG A  73      15.912  22.056  10.971  1.00  0.00              
ATOM   1250 2HG  ARG A  73      16.503  20.919   9.733  1.00  0.00              
ATOM   1251 1HD  ARG A  73      15.665  19.068  11.113  1.00  0.00              
ATOM   1252 2HD  ARG A  73      14.967  20.269  12.226  1.00  0.00              
ATOM   1253  HE  ARG A  73      13.809  19.604   9.555  1.00  0.00              
ATOM   1254 1HH1 ARG A  73      13.765  21.732  12.315  1.00  0.00              
ATOM   1255 2HH1 ARG A  73      12.179  22.312  11.850  1.00  0.00              
ATOM   1256 1HH2 ARG A  73      11.990  20.252   9.012  1.00  0.00              
ATOM   1257 2HH2 ARG A  73      11.165  21.469   9.967  1.00  0.00              
ATOM   1258  N   PRO A  74      19.134  19.729  14.096  1.00  0.00              
ATOM   1259  CA  PRO A  74      20.407  19.410  14.757  1.00  0.00              
ATOM   1260  C   PRO A  74      21.639  19.783  13.920  1.00  0.00              
ATOM   1261  O   PRO A  74      22.743  19.877  14.465  1.00  0.00              
ATOM   1262  CB  PRO A  74      20.319  17.899  14.993  1.00  0.00              
ATOM   1263  CG  PRO A  74      19.315  17.426  13.997  1.00  0.00              
ATOM   1264  CD  PRO A  74      18.302  18.534  13.893  1.00  0.00              
ATOM   1265  HA  PRO A  74      20.543  19.953  15.704  1.00  0.00              
ATOM   1266 1HB  PRO A  74      21.293  17.410  14.839  1.00  0.00              
ATOM   1267 2HB  PRO A  74      20.000  17.669  16.020  1.00  0.00              
ATOM   1268 1HG  PRO A  74      19.784  17.226  13.023  1.00  0.00              
ATOM   1269 2HG  PRO A  74      18.843  16.488  14.324  1.00  0.00              
ATOM   1270 1HD  PRO A  74      17.799  18.548  12.915  1.00  0.00              
ATOM   1271 2HD  PRO A  74      17.516  18.453  14.658  1.00  0.00              
ATOM   1272  N   ASP A  75      21.440  19.999  12.617  1.00  0.00              
ATOM   1273  CA  ASP A  75      22.494  20.483  11.717  1.00  0.00              
ATOM   1274  C   ASP A  75      22.526  22.009  11.715  1.00  0.00              
ATOM   1275  O   ASP A  75      23.580  22.623  11.520  1.00  0.00              
ATOM   1276  CB  ASP A  75      22.284  19.956  10.295  1.00  0.00              
ATOM   1277  CG  ASP A  75      22.403  18.443  10.161  1.00  0.00              
ATOM   1278  OD1 ASP A  75      23.403  17.907  10.576  1.00  0.00              
ATOM   1279  OD2 ASP A  75      21.436  17.822   9.791  1.00  0.00              
ATOM   1280  H   ASP A  75      20.519  19.819  12.243  1.00  0.00              
ATOM   1281  HA  ASP A  75      23.464  20.117  12.055  1.00  0.00              
ATOM   1282 1HB  ASP A  75      21.349  20.287   9.843  1.00  0.00              
ATOM   1283 2HB  ASP A  75      23.123  20.433   9.789  1.00  0.00              
ATOM   1284  N   ASN A  76      21.361  22.605  11.948  1.00  0.00              
ATOM   1285  CA  ASN A  76      21.206  24.056  12.017  1.00  0.00              
ATOM   1286  C   ASN A  76      21.275  24.614  13.443  1.00  0.00              
ATOM   1287  O   ASN A  76      21.187  25.826  13.654  1.00  0.00              
ATOM   1288  CB  ASN A  76      19.906  24.485  11.362  1.00  0.00              
ATOM   1289  CG  ASN A  76      19.857  24.221   9.884  1.00  0.00              
ATOM   1290  OD1 ASN A  76      20.893  24.112   9.217  1.00  0.00              
ATOM   1291  ND2 ASN A  76      18.661  24.197   9.354  1.00  0.00              
ATOM   1292  H   ASN A  76      20.552  22.017  12.082  1.00  0.00              
ATOM   1293  HA  ASN A  76      22.030  24.543  11.495  1.00  0.00              
ATOM   1294 1HB  ASN A  76      18.945  24.222  11.805  1.00  0.00              
ATOM   1295 2HB  ASN A  76      20.101  25.546  11.523  1.00  0.00              
ATOM   1296 1HD2 ASN A  76      18.551  24.026   8.373  1.00  0.00              
ATOM   1297 2HD2 ASN A  76      17.857  24.350   9.927  1.00  0.00              
ATOM   1298  N   MET A  77      21.458  23.718  14.409  1.00  0.00              
ATOM   1299  CA  MET A  77      21.525  24.080  15.823  1.00  0.00              
ATOM   1300  C   MET A  77      22.538  25.200  16.098  1.00  0.00              
ATOM   1301  O   MET A  77      22.246  26.136  16.842  1.00  0.00              
ATOM   1302  CB  MET A  77      21.873  22.845  16.654  1.00  0.00              
ATOM   1303  CG  MET A  77      21.921  23.090  18.155  1.00  0.00              
ATOM   1304  SD  MET A  77      22.445  21.634  19.081  1.00  0.00              
ATOM   1305  CE  MET A  77      21.042  20.550  18.832  1.00  0.00              
ATOM   1306  H   MET A  77      21.554  22.749  14.144  1.00  0.00              
ATOM   1307  HA  MET A  77      20.569  24.488  16.148  1.00  0.00              
ATOM   1308 1HB  MET A  77      21.119  22.092  16.432  1.00  0.00              
ATOM   1309 2HB  MET A  77      22.848  22.497  16.312  1.00  0.00              
ATOM   1310 1HG  MET A  77      22.618  23.905  18.345  1.00  0.00              
ATOM   1311 2HG  MET A  77      20.923  23.382  18.484  1.00  0.00              
ATOM   1312 1HE  MET A  77      21.216  19.604  19.345  1.00  0.00              
ATOM   1313 2HE  MET A  77      20.143  21.021  19.231  1.00  0.00              
ATOM   1314 3HE  MET A  77      20.910  20.365  17.764  1.00  0.00              
ATOM   1315  N   SER A  78      23.721  25.101  15.491  1.00  0.00              
ATOM   1316  CA  SER A  78      24.777  26.095  15.701  1.00  0.00              
ATOM   1317  C   SER A  78      24.521  27.392  14.922  1.00  0.00              
ATOM   1318  O   SER A  78      25.143  28.419  15.193  1.00  0.00              
ATOM   1319  CB  SER A  78      26.120  25.509  15.309  1.00  0.00              
ATOM   1320  OG  SER A  78      26.204  25.263  13.932  1.00  0.00              
ATOM   1321  H   SER A  78      23.894  24.322  14.873  1.00  0.00              
ATOM   1322  HA  SER A  78      24.921  26.363  16.749  1.00  0.00              
ATOM   1323 1HB  SER A  78      26.903  26.211  15.593  1.00  0.00              
ATOM   1324 2HB  SER A  78      26.262  24.572  15.846  1.00  0.00              
ATOM   1325  HG  SER A  78      27.067  24.893  13.727  1.00  0.00              
ATOM   1326  N   GLU A  79      23.600  27.332  13.962  1.00  0.00              
ATOM   1327  CA  GLU A  79      23.259  28.481  13.124  1.00  0.00              
ATOM   1328  C   GLU A  79      22.192  29.368  13.777  1.00  0.00              
ATOM   1329  O   GLU A  79      22.223  30.594  13.644  1.00  0.00              
ATOM   1330  CB  GLU A  79      22.776  28.008  11.751  1.00  0.00              
ATOM   1331  CG  GLU A  79      23.833  27.286  10.928  1.00  0.00              
ATOM   1332  CD  GLU A  79      23.280  26.829   9.606  1.00  0.00              
ATOM   1333  OE1 GLU A  79      22.121  27.058   9.359  1.00  0.00              
ATOM   1334  OE2 GLU A  79      24.043  26.354   8.797  1.00  0.00              
ATOM   1335  H   GLU A  79      23.122  26.455  13.812  1.00  0.00              
ATOM   1336  HA  GLU A  79      24.139  29.111  12.982  1.00  0.00              
ATOM   1337 1HB  GLU A  79      21.932  27.341  11.922  1.00  0.00              
ATOM   1338 2HB  GLU A  79      22.439  28.892  11.210  1.00  0.00              
ATOM   1339 1HG  GLU A  79      24.732  27.879  10.759  1.00  0.00              
ATOM   1340 2HG  GLU A  79      24.083  26.417  11.537  1.00  0.00              
ATOM   1341  N   TYR A  80      21.255  28.738  14.481  1.00  0.00              
ATOM   1342  CA  TYR A  80      20.173  29.438  15.176  1.00  0.00              
ATOM   1343  C   TYR A  80      20.276  29.435  16.702  1.00  0.00              
ATOM   1344  O   TYR A  80      19.298  29.744  17.382  1.00  0.00              
ATOM   1345  CB  TYR A  80      18.828  28.833  14.764  1.00  0.00              
ATOM   1346  CG  TYR A  80      18.542  28.929  13.282  1.00  0.00              
ATOM   1347  CD1 TYR A  80      18.607  27.805  12.469  1.00  0.00              
ATOM   1348  CD2 TYR A  80      18.204  30.141  12.700  1.00  0.00              
ATOM   1349  CE1 TYR A  80      18.347  27.887  11.115  1.00  0.00              
ATOM   1350  CE2 TYR A  80      17.940  30.235  11.347  1.00  0.00              
ATOM   1351  CZ  TYR A  80      18.013  29.105  10.558  1.00  0.00              
ATOM   1352  OH  TYR A  80      17.750  29.192   9.210  1.00  0.00              
ATOM   1353  H   TYR A  80      21.300  27.729  14.532  1.00  0.00              
ATOM   1354  HA  TYR A  80      20.186  30.495  14.910  1.00  0.00              
ATOM   1355 1HB  TYR A  80      18.841  27.784  15.065  1.00  0.00              
ATOM   1356 2HB  TYR A  80      18.054  29.361  15.320  1.00  0.00              
ATOM   1357  HD1 TYR A  80      18.872  26.847  12.917  1.00  0.00              
ATOM   1358  HD2 TYR A  80      18.149  31.029  13.329  1.00  0.00              
ATOM   1359  HE1 TYR A  80      18.403  26.998  10.489  1.00  0.00              
ATOM   1360  HE2 TYR A  80      17.677  31.197  10.909  1.00  0.00              
ATOM   1361  HH  TYR A  80      17.528  30.083   8.928  1.00  0.00              
ATOM   1362  N   SER A  81      21.460  29.099  17.220  1.00  0.00              
ATOM   1363  CA  SER A  81      21.733  29.006  18.668  1.00  0.00              
ATOM   1364  C   SER A  81      21.320  30.207  19.531  1.00  0.00              
ATOM   1365  O   SER A  81      20.987  30.040  20.707  1.00  0.00              
ATOM   1366  CB  SER A  81      23.213  28.746  18.866  1.00  0.00              
ATOM   1367  OG  SER A  81      23.999  29.815  18.415  1.00  0.00              
ATOM   1368  H   SER A  81      22.205  28.902  16.565  1.00  0.00              
ATOM   1369  HA  SER A  81      21.233  28.163  19.149  1.00  0.00              
ATOM   1370 1HB  SER A  81      23.401  28.592  19.928  1.00  0.00              
ATOM   1371 2HB  SER A  81      23.487  27.848  18.315  1.00  0.00              
ATOM   1372  HG  SER A  81      24.851  29.795  18.860  1.00  0.00              
ATOM   1373  N   LYS A  82      21.347  31.404  18.943  1.00  0.00              
ATOM   1374  CA  LYS A  82      20.895  32.621  19.619  1.00  0.00              
ATOM   1375  C   LYS A  82      19.366  32.653  19.746  1.00  0.00              
ATOM   1376  O   LYS A  82      18.834  33.139  20.745  1.00  0.00              
ATOM   1377  CB  LYS A  82      21.388  33.860  18.872  1.00  0.00              
ATOM   1378  CG  LYS A  82      22.893  34.085  18.952  1.00  0.00              
ATOM   1379  CD  LYS A  82      23.305  35.340  18.197  1.00  0.00              
ATOM   1380  CE  LYS A  82      24.811  35.556  18.261  1.00  0.00              
ATOM   1381  NZ  LYS A  82      25.231  36.770  17.511  1.00  0.00              
ATOM   1382  H   LYS A  82      21.694  31.466  17.996  1.00  0.00              
ATOM   1383  HA  LYS A  82      21.276  32.638  20.641  1.00  0.00              
ATOM   1384 1HB  LYS A  82      21.094  33.743  17.829  1.00  0.00              
ATOM   1385 2HB  LYS A  82      20.871  34.719  19.300  1.00  0.00              
ATOM   1386 1HG  LYS A  82      23.173  34.183  20.001  1.00  0.00              
ATOM   1387 2HG  LYS A  82      23.396  33.220  18.521  1.00  0.00              
ATOM   1388 1HD  LYS A  82      22.996  35.237  17.157  1.00  0.00              
ATOM   1389 2HD  LYS A  82      22.798  36.196  18.642  1.00  0.00              
ATOM   1390 1HE  LYS A  82      25.097  35.659  19.307  1.00  0.00              
ATOM   1391 2HE  LYS A  82      25.300  34.680  17.835  1.00  0.00              
ATOM   1392 1HZ  LYS A  82      26.233  36.877  17.578  1.00  0.00              
ATOM   1393 2HZ  LYS A  82      24.966  36.676  16.541  1.00  0.00              
ATOM   1394 3HZ  LYS A  82      24.779  37.583  17.905  1.00  0.00              
ATOM   1395  N   GLN A  83      18.678  32.120  18.737  1.00  0.00              
ATOM   1396  CA  GLN A  83      17.212  32.042  18.720  1.00  0.00              
ATOM   1397  C   GLN A  83      16.659  30.863  19.529  1.00  0.00              
ATOM   1398  O   GLN A  83      15.530  30.912  20.020  1.00  0.00              
ATOM   1399  CB  GLN A  83      16.712  31.941  17.277  1.00  0.00              
ATOM   1400  CG  GLN A  83      16.940  33.194  16.450  1.00  0.00              
ATOM   1401  CD  GLN A  83      16.471  33.036  15.016  1.00  0.00              
ATOM   1402  OE1 GLN A  83      15.999  31.967  14.617  1.00  0.00              
ATOM   1403  NE2 GLN A  83      16.601  34.098  14.230  1.00  0.00              
ATOM   1404  H   GLN A  83      19.199  31.755  17.951  1.00  0.00              
ATOM   1405  HA  GLN A  83      16.795  32.922  19.212  1.00  0.00              
ATOM   1406 1HB  GLN A  83      17.230  31.099  16.821  1.00  0.00              
ATOM   1407 2HB  GLN A  83      15.644  31.725  17.328  1.00  0.00              
ATOM   1408 1HG  GLN A  83      16.647  34.187  16.790  1.00  0.00              
ATOM   1409 2HG  GLN A  83      18.028  33.113  16.468  1.00  0.00              
ATOM   1410 1HE2 GLN A  83      16.309  34.054  13.274  1.00  0.00              
ATOM   1411 2HE2 GLN A  83      16.990  34.945  14.594  1.00  0.00              
ATOM   1412  N   MET A  84      17.459  29.809  19.658  1.00  0.00              
ATOM   1413  CA  MET A  84      17.136  28.679  20.525  1.00  0.00              
ATOM   1414  C   MET A  84      16.836  29.107  21.961  1.00  0.00              
ATOM   1415  O   MET A  84      15.883  28.621  22.572  1.00  0.00              
ATOM   1416  CB  MET A  84      18.285  27.673  20.511  1.00  0.00              
ATOM   1417  CG  MET A  84      18.433  26.904  19.205  1.00  0.00              
ATOM   1418  SD  MET A  84      19.873  25.819  19.197  1.00  0.00              
ATOM   1419  CE  MET A  84      19.415  24.637  20.462  1.00  0.00              
ATOM   1420  H   MET A  84      18.322  29.794  19.133  1.00  0.00              
ATOM   1421  HA  MET A  84      16.222  28.195  20.180  1.00  0.00              
ATOM   1422 1HB  MET A  84      19.198  28.232  20.709  1.00  0.00              
ATOM   1423 2HB  MET A  84      18.103  26.971  21.326  1.00  0.00              
ATOM   1424 1HG  MET A  84      17.534  26.306  19.059  1.00  0.00              
ATOM   1425 2HG  MET A  84      18.524  27.627  18.395  1.00  0.00              
ATOM   1426 1HE  MET A  84      20.208  23.898  20.575  1.00  0.00              
ATOM   1427 2HE  MET A  84      19.265  25.158  21.409  1.00  0.00              
ATOM   1428 3HE  MET A  84      18.490  24.137  20.173  1.00  0.00              
ATOM   1429  N   GLN A  85      17.657  30.011  22.492  1.00  0.00              
ATOM   1430  CA  GLN A  85      17.429  30.578  23.820  1.00  0.00              
ATOM   1431  C   GLN A  85      16.204  31.496  23.832  1.00  0.00              
ATOM   1432  O   GLN A  85      15.470  31.543  24.822  1.00  0.00              
ATOM   1433  CB  GLN A  85      18.664  31.354  24.285  1.00  0.00              
ATOM   1434  CG  GLN A  85      19.871  30.483  24.591  1.00  0.00              
ATOM   1435  CD  GLN A  85      21.091  31.298  24.974  1.00  0.00              
ATOM   1436  OE1 GLN A  85      21.056  32.532  24.974  1.00  0.00              
ATOM   1437  NE2 GLN A  85      22.181  30.612  25.301  1.00  0.00              
ATOM   1438  H   GLN A  85      18.461  30.313  21.960  1.00  0.00              
ATOM   1439  HA  GLN A  85      17.193  29.778  24.522  1.00  0.00              
ATOM   1440 1HB  GLN A  85      18.910  32.060  23.492  1.00  0.00              
ATOM   1441 2HB  GLN A  85      18.371  31.904  25.181  1.00  0.00              
ATOM   1442 1HG  GLN A  85      19.822  29.620  25.255  1.00  0.00              
ATOM   1443 2HG  GLN A  85      19.993  30.141  23.562  1.00  0.00              
ATOM   1444 1HE2 GLN A  85      23.017  31.095  25.562  1.00  0.00              
ATOM   1445 2HE2 GLN A  85      22.166  29.613  25.286  1.00  0.00              
ATOM   1446  N   ARG A  86      15.987  32.215  22.731  1.00  0.00              
ATOM   1447  CA  ARG A  86      14.866  33.148  22.619  1.00  0.00              
ATOM   1448  C   ARG A  86      13.509  32.438  22.663  1.00  0.00              
ATOM   1449  O   ARG A  86      12.540  32.981  23.205  1.00  0.00              
ATOM   1450  CB  ARG A  86      14.988  34.027  21.383  1.00  0.00              
ATOM   1451  CG  ARG A  86      16.107  35.055  21.438  1.00  0.00              
ATOM   1452  CD  ARG A  86      16.308  35.809  20.174  1.00  0.00              
ATOM   1453  NE  ARG A  86      17.396  36.772  20.214  1.00  0.00              
ATOM   1454  CZ  ARG A  86      17.834  37.477  19.151  1.00  0.00              
ATOM   1455  NH1 ARG A  86      17.306  37.303  17.959  1.00  0.00              
ATOM   1456  NH2 ARG A  86      18.825  38.331  19.333  1.00  0.00              
ATOM   1457  H   ARG A  86      16.619  32.109  21.951  1.00  0.00              
ATOM   1458  HA  ARG A  86      14.898  33.863  23.442  1.00  0.00              
ATOM   1459 1HB  ARG A  86      15.150  33.363  20.535  1.00  0.00              
ATOM   1460 2HB  ARG A  86      14.035  34.541  21.264  1.00  0.00              
ATOM   1461 1HG  ARG A  86      15.879  35.775  22.224  1.00  0.00              
ATOM   1462 2HG  ARG A  86      17.038  34.540  21.674  1.00  0.00              
ATOM   1463 1HD  ARG A  86      16.525  35.104  19.371  1.00  0.00              
ATOM   1464 2HD  ARG A  86      15.395  36.356  19.938  1.00  0.00              
ATOM   1465  HE  ARG A  86      17.974  37.060  20.992  1.00  0.00              
ATOM   1466 1HH1 ARG A  86      16.560  36.633  17.833  1.00  0.00              
ATOM   1467 2HH1 ARG A  86      17.647  37.840  17.176  1.00  0.00              
ATOM   1468 1HH2 ARG A  86      19.232  38.439  20.252  1.00  0.00              
ATOM   1469 2HH2 ARG A  86      19.172  38.871  18.554  1.00  0.00              
ATOM   1470  N   PHE A  87      13.446  31.233  22.095  1.00  0.00              
ATOM   1471  CA  PHE A  87      12.195  30.469  22.016  1.00  0.00              
ATOM   1472  C   PHE A  87      12.137  29.251  22.953  1.00  0.00              
ATOM   1473  O   PHE A  87      11.205  28.445  22.872  1.00  0.00              
ATOM   1474  CB  PHE A  87      11.967  30.012  20.574  1.00  0.00              
ATOM   1475  CG  PHE A  87      11.884  31.141  19.587  1.00  0.00              
ATOM   1476  CD1 PHE A  87      12.844  31.286  18.595  1.00  0.00              
ATOM   1477  CD2 PHE A  87      10.849  32.062  19.646  1.00  0.00              
ATOM   1478  CE1 PHE A  87      12.770  32.324  17.686  1.00  0.00              
ATOM   1479  CE2 PHE A  87      10.772  33.099  18.738  1.00  0.00              
ATOM   1480  CZ  PHE A  87      11.734  33.231  17.758  1.00  0.00              
ATOM   1481  H   PHE A  87      14.290  30.837  21.708  1.00  0.00              
ATOM   1482  HA  PHE A  87      11.363  31.083  22.366  1.00  0.00              
ATOM   1483 1HB  PHE A  87      12.786  29.372  20.249  1.00  0.00              
ATOM   1484 2HB  PHE A  87      11.028  29.465  20.499  1.00  0.00              
ATOM   1485  HD1 PHE A  87      13.663  30.568  18.538  1.00  0.00              
ATOM   1486  HD2 PHE A  87      10.089  31.958  20.422  1.00  0.00              
ATOM   1487  HE1 PHE A  87      13.530  32.426  16.913  1.00  0.00              
ATOM   1488  HE2 PHE A  87       9.952  33.816  18.797  1.00  0.00              
ATOM   1489  HZ  PHE A  87      11.675  34.050  17.042  1.00  0.00              
ATOM   1490  N   ASN A  88      13.130  29.141  23.840  1.00  0.00              
ATOM   1491  CA  ASN A  88      13.282  28.027  24.803  1.00  0.00              
ATOM   1492  C   ASN A  88      13.301  26.614  24.182  1.00  0.00              
ATOM   1493  O   ASN A  88      12.656  25.684  24.684  1.00  0.00              
ATOM   1494  CB  ASN A  88      12.192  28.091  25.857  1.00  0.00              
ATOM   1495  CG  ASN A  88      12.497  27.290  27.092  1.00  0.00              
ATOM   1496  OD1 ASN A  88      13.644  27.227  27.548  1.00  0.00              
ATOM   1497  ND2 ASN A  88      11.492  26.616  27.589  1.00  0.00              
ATOM   1498  H   ASN A  88      13.815  29.883  23.834  1.00  0.00              
ATOM   1499  HA  ASN A  88      14.283  28.049  25.240  1.00  0.00              
ATOM   1500 1HB  ASN A  88      11.753  29.047  26.149  1.00  0.00              
ATOM   1501 2HB  ASN A  88      11.480  27.537  25.246  1.00  0.00              
ATOM   1502 1HD2 ASN A  88      11.621  26.060  28.412  1.00  0.00              
ATOM   1503 2HD2 ASN A  88      10.596  26.654  27.148  1.00  0.00              
ATOM   1504  N   VAL A  89      14.058  26.461  23.101  1.00  0.00              
ATOM   1505  CA  VAL A  89      14.135  25.193  22.388  1.00  0.00              
ATOM   1506  C   VAL A  89      15.570  24.681  22.450  1.00  0.00              
ATOM   1507  O   VAL A  89      16.510  25.443  22.232  1.00  0.00              
ATOM   1508  CB  VAL A  89      13.692  25.324  20.919  1.00  0.00              
ATOM   1509  CG1 VAL A  89      13.854  23.998  20.190  1.00  0.00              
ATOM   1510  CG2 VAL A  89      12.249  25.799  20.837  1.00  0.00              
ATOM   1511  H   VAL A  89      14.597  27.247  22.766  1.00  0.00              
ATOM   1512  HA  VAL A  89      13.516  24.431  22.864  1.00  0.00              
ATOM   1513  HB  VAL A  89      14.303  26.083  20.431  1.00  0.00              
ATOM   1514 1HG1 VAL A  89      13.536  24.111  19.154  1.00  0.00              
ATOM   1515 2HG1 VAL A  89      14.901  23.694  20.218  1.00  0.00              
ATOM   1516 3HG1 VAL A  89      13.243  23.238  20.676  1.00  0.00              
ATOM   1517 1HG2 VAL A  89      11.954  25.889  19.793  1.00  0.00              
ATOM   1518 2HG2 VAL A  89      11.601  25.081  21.340  1.00  0.00              
ATOM   1519 3HG2 VAL A  89      12.159  26.772  21.322  1.00  0.00              
ATOM   1520  N   GLY A  90      15.776  23.408  22.773  1.00  0.00              
ATOM   1521  CA  GLY A  90      17.112  22.837  22.908  1.00  0.00              
ATOM   1522  C   GLY A  90      17.457  22.232  24.259  1.00  0.00              
ATOM   1523  O   GLY A  90      18.261  21.303  24.329  1.00  0.00              
ATOM   1524  H   GLY A  90      14.970  22.816  22.916  1.00  0.00              
ATOM   1525 1HA  GLY A  90      17.232  22.038  22.177  1.00  0.00              
ATOM   1526 2HA  GLY A  90      17.852  23.612  22.722  1.00  0.00              
ATOM   1527  N   GLU A  91      16.863  22.757  25.328  1.00  0.00              
ATOM   1528  CA  GLU A  91      17.099  22.211  26.664  1.00  0.00              
ATOM   1529  C   GLU A  91      15.846  21.563  27.266  1.00  0.00              
ATOM   1530  O   GLU A  91      15.882  20.403  27.688  1.00  0.00              
ATOM   1531  CB  GLU A  91      17.613  23.311  27.596  1.00  0.00              
ATOM   1532  CG  GLU A  91      18.977  23.869  27.216  1.00  0.00              
ATOM   1533  CD  GLU A  91      19.411  24.947  28.169  1.00  0.00              
ATOM   1534  OE1 GLU A  91      18.679  25.233  29.086  1.00  0.00              
ATOM   1535  OE2 GLU A  91      20.522  25.407  28.048  1.00  0.00              
ATOM   1536  H   GLU A  91      16.238  23.543  25.221  1.00  0.00              
ATOM   1537  HA  GLU A  91      17.803  21.380  26.605  1.00  0.00              
ATOM   1538 1HB  GLU A  91      16.876  24.112  27.578  1.00  0.00              
ATOM   1539 2HB  GLU A  91      17.662  22.883  28.596  1.00  0.00              
ATOM   1540 1HG  GLU A  91      19.755  23.108  27.151  1.00  0.00              
ATOM   1541 2HG  GLU A  91      18.811  24.303  26.230  1.00  0.00              
ATOM   1542  N   ASP A  92      14.748  22.319  27.302  1.00  0.00              
ATOM   1543  CA  ASP A  92      13.450  21.824  27.765  1.00  0.00              
ATOM   1544  C   ASP A  92      12.824  20.965  26.663  1.00  0.00              
ATOM   1545  O   ASP A  92      12.177  19.954  26.935  1.00  0.00              
ATOM   1546  CB  ASP A  92      12.520  22.979  28.143  1.00  0.00              
ATOM   1547  CG  ASP A  92      12.883  23.679  29.446  1.00  0.00              
ATOM   1548  OD1 ASP A  92      13.682  23.147  30.181  1.00  0.00              
ATOM   1549  OD2 ASP A  92      12.483  24.805  29.623  1.00  0.00              
ATOM   1550  H   ASP A  92      14.826  23.277  26.991  1.00  0.00              
ATOM   1551  HA  ASP A  92      13.586  21.203  28.651  1.00  0.00              
ATOM   1552 1HB  ASP A  92      12.405  23.722  27.352  1.00  0.00              
ATOM   1553 2HB  ASP A  92      11.582  22.437  28.271  1.00  0.00              
ATOM   1554  N   CYS A  93      13.055  21.373  25.415  1.00  0.00              
ATOM   1555  CA  CYS A  93      12.573  20.662  24.242  1.00  0.00              
ATOM   1556  C   CYS A  93      13.755  20.492  23.287  1.00  0.00              
ATOM   1557  O   CYS A  93      13.943  21.313  22.388  1.00  0.00              
ATOM   1558  CB  CYS A  93      11.517  21.601  23.662  1.00  0.00              
ATOM   1559  SG  CYS A  93      10.168  22.004  24.796  1.00  0.00              
ATOM   1560  H   CYS A  93      13.592  22.219  25.292  1.00  0.00              
ATOM   1561  HA  CYS A  93      12.135  19.691  24.475  1.00  0.00              
ATOM   1562 1HB  CYS A  93      11.972  22.553  23.382  1.00  0.00              
ATOM   1563 2HB  CYS A  93      11.052  21.149  22.786  1.00  0.00              
ATOM   1564  HG  CYS A  93      10.814  22.969  25.443  1.00  0.00              
ATOM   1565  N   PRO A  94      14.564  19.435  23.488  1.00  0.00              
ATOM   1566  CA  PRO A  94      15.741  19.218  22.645  1.00  0.00              
ATOM   1567  C   PRO A  94      15.446  19.164  21.148  1.00  0.00              
ATOM   1568  O   PRO A  94      14.399  18.665  20.734  1.00  0.00              
ATOM   1569  CB  PRO A  94      16.298  17.884  23.153  1.00  0.00              
ATOM   1570  CG  PRO A  94      15.839  17.804  24.568  1.00  0.00              
ATOM   1571  CD  PRO A  94      14.472  18.436  24.580  1.00  0.00              
ATOM   1572  HA  PRO A  94      16.485  20.023  22.736  1.00  0.00              
ATOM   1573 1HB  PRO A  94      15.918  17.038  22.562  1.00  0.00              
ATOM   1574 2HB  PRO A  94      17.397  17.853  23.088  1.00  0.00              
ATOM   1575 1HG  PRO A  94      15.795  16.762  24.914  1.00  0.00              
ATOM   1576 2HG  PRO A  94      16.526  18.339  25.240  1.00  0.00              
ATOM   1577 1HD  PRO A  94      13.673  17.705  24.385  1.00  0.00              
ATOM   1578 2HD  PRO A  94      14.242  18.912  25.544  1.00  0.00              
ATOM   1579  N   VAL A  95      16.375  19.703  20.361  1.00  0.00              
ATOM   1580  CA  VAL A  95      16.250  19.754  18.908  1.00  0.00              
ATOM   1581  C   VAL A  95      16.639  18.389  18.357  1.00  0.00              
ATOM   1582  O   VAL A  95      17.635  17.797  18.779  1.00  0.00              
ATOM   1583  CB  VAL A  95      17.134  20.846  18.280  1.00  0.00              
ATOM   1584  CG1 VAL A  95      17.039  20.801  16.762  1.00  0.00              
ATOM   1585  CG2 VAL A  95      16.734  22.220  18.796  1.00  0.00              
ATOM   1586  H   VAL A  95      17.199  20.091  20.797  1.00  0.00              
ATOM   1587  HA  VAL A  95      15.222  19.961  18.606  1.00  0.00              
ATOM   1588  HB  VAL A  95      18.168  20.683  18.584  1.00  0.00              
ATOM   1589 1HG1 VAL A  95      17.672  21.579  16.334  1.00  0.00              
ATOM   1590 2HG1 VAL A  95      17.374  19.827  16.406  1.00  0.00              
ATOM   1591 3HG1 VAL A  95      16.007  20.965  16.457  1.00  0.00              
ATOM   1592 1HG2 VAL A  95      17.370  22.979  18.342  1.00  0.00              
ATOM   1593 2HG2 VAL A  95      15.693  22.415  18.537  1.00  0.00              
ATOM   1594 3HG2 VAL A  95      16.851  22.250  19.879  1.00  0.00              
ATOM   1595  N   PHE A  96      15.844  17.884  17.421  1.00  0.00              
ATOM   1596  CA  PHE A  96      16.112  16.584  16.831  1.00  0.00              
ATOM   1597  C   PHE A  96      15.675  16.545  15.375  1.00  0.00              
ATOM   1598  O   PHE A  96      14.860  17.363  14.939  1.00  0.00              
ATOM   1599  CB  PHE A  96      15.406  15.483  17.623  1.00  0.00              
ATOM   1600  CG  PHE A  96      13.907  15.548  17.549  1.00  0.00              
ATOM   1601  CD1 PHE A  96      13.212  14.801  16.609  1.00  0.00              
ATOM   1602  CD2 PHE A  96      13.190  16.356  18.418  1.00  0.00              
ATOM   1603  CE1 PHE A  96      11.832  14.861  16.541  1.00  0.00              
ATOM   1604  CE2 PHE A  96      11.812  16.417  18.353  1.00  0.00              
ATOM   1605  CZ  PHE A  96      11.132  15.669  17.413  1.00  0.00              
ATOM   1606  H   PHE A  96      15.040  18.410  17.110  1.00  0.00              
ATOM   1607  HA  PHE A  96      17.187  16.404  16.806  1.00  0.00              
ATOM   1608 1HB  PHE A  96      15.695  14.504  17.243  1.00  0.00              
ATOM   1609 2HB  PHE A  96      15.670  15.553  18.678  1.00  0.00              
ATOM   1610  HD1 PHE A  96      13.766  14.163  15.921  1.00  0.00              
ATOM   1611  HD2 PHE A  96      13.727  16.947  19.161  1.00  0.00              
ATOM   1612  HE1 PHE A  96      11.299  14.269  15.798  1.00  0.00              
ATOM   1613  HE2 PHE A  96      11.259  17.056  19.042  1.00  0.00              
ATOM   1614  HZ  PHE A  96      10.045  15.717  17.358  1.00  0.00              
ATOM   1615  N   ASP A  97      16.226  15.587  14.635  1.00  0.00              
ATOM   1616  CA  ASP A  97      15.920  15.420  13.222  1.00  0.00              
ATOM   1617  C   ASP A  97      14.460  15.024  13.012  1.00  0.00              
ATOM   1618  O   ASP A  97      14.031  13.950  13.435  1.00  0.00              
ATOM   1619  CB  ASP A  97      16.845  14.374  12.597  1.00  0.00              
ATOM   1620  CG  ASP A  97      16.680  14.208  11.092  1.00  0.00              
ATOM   1621  OD1 ASP A  97      15.781  14.801  10.543  1.00  0.00              
ATOM   1622  OD2 ASP A  97      17.539  13.618  10.481  1.00  0.00              
ATOM   1623  H   ASP A  97      16.879  14.954  15.075  1.00  0.00              
ATOM   1624  HA  ASP A  97      16.045  16.370  12.703  1.00  0.00              
ATOM   1625 1HB  ASP A  97      17.899  14.533  12.830  1.00  0.00              
ATOM   1626 2HB  ASP A  97      16.490  13.477  13.103  1.00  0.00              
ATOM   1627  N   GLY A  98      13.709  15.912  12.367  1.00  0.00              
ATOM   1628  CA  GLY A  98      12.287  15.702  12.114  1.00  0.00              
ATOM   1629  C   GLY A  98      11.382  16.409  13.107  1.00  0.00              
ATOM   1630  O   GLY A  98      10.207  16.058  13.235  1.00  0.00              
ATOM   1631  H   GLY A  98      14.145  16.764  12.042  1.00  0.00              
ATOM   1632 1HA  GLY A  98      12.041  16.073  11.118  1.00  0.00              
ATOM   1633 2HA  GLY A  98      12.069  14.636  12.166  1.00  0.00              
ATOM   1634  N   LEU A  99      11.934  17.413  13.791  1.00  0.00              
ATOM   1635  CA  LEU A  99      11.201  18.238  14.767  1.00  0.00              
ATOM   1636  C   LEU A  99       9.881  18.820  14.264  1.00  0.00              
ATOM   1637  O   LEU A  99       8.831  18.573  14.857  1.00  0.00              
ATOM   1638  CB  LEU A  99      12.106  19.380  15.244  1.00  0.00              
ATOM   1639  CG  LEU A  99      11.628  20.110  16.505  1.00  0.00              
ATOM   1640  CD1 LEU A  99      12.797  20.821  17.172  1.00  0.00              
ATOM   1641  CD2 LEU A  99      10.533  21.100  16.136  1.00  0.00              
ATOM   1642  H   LEU A  99      12.911  17.605  13.620  1.00  0.00              
ATOM   1643  HA  LEU A  99      10.868  17.614  15.596  1.00  0.00              
ATOM   1644 1HB  LEU A  99      13.010  18.811  15.461  1.00  0.00              
ATOM   1645 2HB  LEU A  99      12.310  20.094  14.446  1.00  0.00              
ATOM   1646  HG  LEU A  99      11.190  19.360  17.166  1.00  0.00              
ATOM   1647 1HD1 LEU A  99      12.447  21.336  18.068  1.00  0.00              
ATOM   1648 2HD1 LEU A  99      13.558  20.091  17.449  1.00  0.00              
ATOM   1649 3HD1 LEU A  99      13.223  21.547  16.481  1.00  0.00              
ATOM   1650 1HD2 LEU A  99      10.193  21.617  17.034  1.00  0.00              
ATOM   1651 2HD2 LEU A  99      10.925  21.826  15.424  1.00  0.00              
ATOM   1652 3HD2 LEU A  99       9.696  20.566  15.686  1.00  0.00              
ATOM   1653  N   PHE A 100       9.937  19.596  13.186  1.00  0.00              
ATOM   1654  CA  PHE A 100       8.737  20.234  12.665  1.00  0.00              
ATOM   1655  C   PHE A 100       7.769  19.236  12.037  1.00  0.00              
ATOM   1656  O   PHE A 100       6.552  19.431  12.093  1.00  0.00              
ATOM   1657  CB  PHE A 100       9.117  21.305  11.641  1.00  0.00              
ATOM   1658  CG  PHE A 100       8.016  22.285  11.352  1.00  0.00              
ATOM   1659  CD1 PHE A 100       7.591  23.178  12.323  1.00  0.00              
ATOM   1660  CD2 PHE A 100       7.402  22.314  10.108  1.00  0.00              
ATOM   1661  CE1 PHE A 100       6.577  24.080  12.058  1.00  0.00              
ATOM   1662  CE2 PHE A 100       6.390  23.215   9.839  1.00  0.00              
ATOM   1663  CZ  PHE A 100       5.977  24.098  10.816  1.00  0.00              
ATOM   1664  H   PHE A 100      10.819  19.749  12.717  1.00  0.00              
ATOM   1665  HA  PHE A 100       8.168  20.673  13.485  1.00  0.00              
ATOM   1666 1HB  PHE A 100       9.964  21.886  12.002  1.00  0.00              
ATOM   1667 2HB  PHE A 100       9.376  20.839  10.692  1.00  0.00              
ATOM   1668  HD1 PHE A 100       8.065  23.164  13.304  1.00  0.00              
ATOM   1669  HD2 PHE A 100       7.729  21.615   9.337  1.00  0.00              
ATOM   1670  HE1 PHE A 100       6.252  24.777  12.830  1.00  0.00              
ATOM   1671  HE2 PHE A 100       5.918  23.229   8.858  1.00  0.00              
ATOM   1672  HZ  PHE A 100       5.179  24.809  10.607  1.00  0.00              
ATOM   1673  N   GLU A 101       8.313  18.171  11.448  1.00  0.00              
ATOM   1674  CA  GLU A 101       7.496  17.121  10.842  1.00  0.00              
ATOM   1675  C   GLU A 101       6.600  16.462  11.895  1.00  0.00              
ATOM   1676  O   GLU A 101       5.401  16.278  11.676  1.00  0.00              
ATOM   1677  CB  GLU A 101       8.381  16.071  10.167  1.00  0.00              
ATOM   1678  CG  GLU A 101       9.105  16.566   8.922  1.00  0.00              
ATOM   1679  CD  GLU A 101      10.029  15.515   8.373  1.00  0.00              
ATOM   1680  OE1 GLU A 101      10.130  14.470   8.969  1.00  0.00              
ATOM   1681  OE2 GLU A 101      10.547  15.710   7.299  1.00  0.00              
ATOM   1682  H   GLU A 101       9.319  18.089  11.419  1.00  0.00              
ATOM   1683  HA  GLU A 101       6.823  17.556  10.101  1.00  0.00              
ATOM   1684 1HB  GLU A 101       9.113  15.748  10.907  1.00  0.00              
ATOM   1685 2HB  GLU A 101       7.736  15.233   9.902  1.00  0.00              
ATOM   1686 1HG  GLU A 101       8.431  16.904   8.135  1.00  0.00              
ATOM   1687 2HG  GLU A 101       9.690  17.410   9.284  1.00  0.00              
ATOM   1688  N   PHE A 102       7.196  16.140  13.044  1.00  0.00              
ATOM   1689  CA  PHE A 102       6.478  15.581  14.189  1.00  0.00              
ATOM   1690  C   PHE A 102       5.345  16.497  14.662  1.00  0.00              
ATOM   1691  O   PHE A 102       4.245  16.031  14.966  1.00  0.00              
ATOM   1692  CB  PHE A 102       7.449  15.315  15.342  1.00  0.00              
ATOM   1693  CG  PHE A 102       6.789  14.773  16.577  1.00  0.00              
ATOM   1694  CD1 PHE A 102       6.406  13.441  16.649  1.00  0.00              
ATOM   1695  CD2 PHE A 102       6.549  15.592  17.670  1.00  0.00              
ATOM   1696  CE1 PHE A 102       5.799  12.941  17.785  1.00  0.00              
ATOM   1697  CE2 PHE A 102       5.944  15.093  18.808  1.00  0.00              
ATOM   1698  CZ  PHE A 102       5.568  13.767  18.864  1.00  0.00              
ATOM   1699  H   PHE A 102       8.192  16.293  13.113  1.00  0.00              
ATOM   1700  HA  PHE A 102       5.991  14.648  13.902  1.00  0.00              
ATOM   1701 1HB  PHE A 102       8.197  14.583  15.041  1.00  0.00              
ATOM   1702 2HB  PHE A 102       7.944  16.241  15.635  1.00  0.00              
ATOM   1703  HD1 PHE A 102       6.590  12.788  15.795  1.00  0.00              
ATOM   1704  HD2 PHE A 102       6.846  16.640  17.625  1.00  0.00              
ATOM   1705  HE1 PHE A 102       5.503  11.892  17.827  1.00  0.00              
ATOM   1706  HE2 PHE A 102       5.762  15.747  19.661  1.00  0.00              
ATOM   1707  HZ  PHE A 102       5.088  13.373  19.760  1.00  0.00              
ATOM   1708  N   CYS A 103       5.622  17.797  14.719  1.00  0.00              
ATOM   1709  CA  CYS A 103       4.630  18.781  15.138  1.00  0.00              
ATOM   1710  C   CYS A 103       3.488  18.853  14.140  1.00  0.00              
ATOM   1711  O   CYS A 103       2.324  18.968  14.528  1.00  0.00              
ATOM   1712  CB  CYS A 103       5.424  20.088  15.143  1.00  0.00              
ATOM   1713  SG  CYS A 103       6.732  20.165  16.389  1.00  0.00              
ATOM   1714  H   CYS A 103       6.548  18.111  14.464  1.00  0.00              
ATOM   1715  HA  CYS A 103       4.198  18.570  16.116  1.00  0.00              
ATOM   1716 1HB  CYS A 103       5.915  20.235  14.181  1.00  0.00              
ATOM   1717 2HB  CYS A 103       4.763  20.930  15.347  1.00  0.00              
ATOM   1718  HG  CYS A 103       5.951  19.882  17.428  1.00  0.00              
ATOM   1719  N   GLN A 104       3.825  18.782  12.855  1.00  0.00              
ATOM   1720  CA  GLN A 104       2.823  18.827  11.797  1.00  0.00              
ATOM   1721  C   GLN A 104       1.887  17.627  11.850  1.00  0.00              
ATOM   1722  O   GLN A 104       0.688  17.761  11.602  1.00  0.00              
ATOM   1723  CB  GLN A 104       3.501  18.887  10.425  1.00  0.00              
ATOM   1724  CG  GLN A 104       4.061  20.253  10.067  1.00  0.00              
ATOM   1725  CD  GLN A 104       4.623  20.296   8.659  1.00  0.00              
ATOM   1726  OE1 GLN A 104       5.743  19.842   8.408  1.00  0.00              
ATOM   1727  NE2 GLN A 104       3.850  20.849   7.731  1.00  0.00              
ATOM   1728  H   GLN A 104       4.799  18.694  12.605  1.00  0.00              
ATOM   1729  HA  GLN A 104       2.176  19.692  11.945  1.00  0.00              
ATOM   1730 1HB  GLN A 104       4.305  18.150  10.439  1.00  0.00              
ATOM   1731 2HB  GLN A 104       2.752  18.592   9.690  1.00  0.00              
ATOM   1732 1HG  GLN A 104       3.512  21.179  10.237  1.00  0.00              
ATOM   1733 2HG  GLN A 104       4.894  20.192  10.769  1.00  0.00              
ATOM   1734 1HE2 GLN A 104       4.168  20.907   6.784  1.00  0.00              
ATOM   1735 2HE2 GLN A 104       2.950  21.208   7.978  1.00  0.00              
ATOM   1736  N   LEU A 105       2.438  16.461  12.179  1.00  0.00              
ATOM   1737  CA  LEU A 105       1.651  15.232  12.251  1.00  0.00              
ATOM   1738  C   LEU A 105       0.729  15.238  13.466  1.00  0.00              
ATOM   1739  O   LEU A 105      -0.463  14.929  13.357  1.00  0.00              
ATOM   1740  CB  LEU A 105       2.578  14.010  12.294  1.00  0.00              
ATOM   1741  CG  LEU A 105       3.352  13.734  10.998  1.00  0.00              
ATOM   1742  CD1 LEU A 105       4.387  12.642  11.231  1.00  0.00              
ATOM   1743  CD2 LEU A 105       2.380  13.331   9.899  1.00  0.00              
ATOM   1744  H   LEU A 105       3.426  16.425  12.383  1.00  0.00              
ATOM   1745  HA  LEU A 105       0.999  15.164  11.382  1.00  0.00              
ATOM   1746 1HB  LEU A 105       3.262  14.334  13.076  1.00  0.00              
ATOM   1747 2HB  LEU A 105       2.051  13.114  12.619  1.00  0.00              
ATOM   1748  HG  LEU A 105       3.824  14.670  10.698  1.00  0.00              
ATOM   1749 1HD1 LEU A 105       4.932  12.453  10.305  1.00  0.00              
ATOM   1750 2HD1 LEU A 105       5.087  12.962  12.004  1.00  0.00              
ATOM   1751 3HD1 LEU A 105       3.886  11.729  11.549  1.00  0.00              
ATOM   1752 1HD2 LEU A 105       2.931  13.135   8.980  1.00  0.00              
ATOM   1753 2HD2 LEU A 105       1.845  12.431  10.201  1.00  0.00              
ATOM   1754 3HD2 LEU A 105       1.667  14.137   9.731  1.00  0.00              
ATOM   1755  N   SER A 106       1.289  15.600  14.618  1.00  0.00              
ATOM   1756  CA  SER A 106       0.544  15.668  15.872  1.00  0.00              
ATOM   1757  C   SER A 106      -0.584  16.699  15.807  1.00  0.00              
ATOM   1758  O   SER A 106      -1.724  16.407  16.178  1.00  0.00              
ATOM   1759  CB  SER A 106       1.487  15.988  17.015  1.00  0.00              
ATOM   1760  OG  SER A 106       2.362  14.929  17.289  1.00  0.00              
ATOM   1761  H   SER A 106       2.272  15.837  14.617  1.00  0.00              
ATOM   1762  HA  SER A 106       0.132  14.707  16.183  1.00  0.00              
ATOM   1763 1HB  SER A 106       2.071  16.870  16.748  1.00  0.00              
ATOM   1764 2HB  SER A 106       0.897  16.201  17.906  1.00  0.00              
ATOM   1765  HG  SER A 106       2.024  14.420  18.031  1.00  0.00              
ATOM   1766  N   THR A 107      -0.260  17.897  15.329  1.00  0.00              
ATOM   1767  CA  THR A 107      -1.243  18.974  15.184  1.00  0.00              
ATOM   1768  C   THR A 107      -2.260  18.645  14.088  1.00  0.00              
ATOM   1769  O   THR A 107      -3.453  18.906  14.246  1.00  0.00              
ATOM   1770  CB  THR A 107      -0.565  20.317  14.859  1.00  0.00              
ATOM   1771  OG1 THR A 107       0.321  20.680  15.927  1.00  0.00              
ATOM   1772  CG2 THR A 107      -1.608  21.411  14.679  1.00  0.00              
ATOM   1773  H   THR A 107       0.698  18.067  15.055  1.00  0.00              
ATOM   1774  HA  THR A 107      -1.833  19.058  16.097  1.00  0.00              
ATOM   1775  HB  THR A 107       0.012  20.211  13.941  1.00  0.00              
ATOM   1776  HG1 THR A 107       1.144  20.196  15.836  1.00  0.00              
ATOM   1777 1HG2 THR A 107      -1.111  22.353  14.450  1.00  0.00              
ATOM   1778 2HG2 THR A 107      -2.276  21.143  13.861  1.00  0.00              
ATOM   1779 3HG2 THR A 107      -2.184  21.517  15.597  1.00  0.00              
ATOM   1780  N   GLY A 108      -1.779  18.065  12.991  1.00  0.00              
ATOM   1781  CA  GLY A 108      -2.640  17.640  11.889  1.00  0.00              
ATOM   1782  C   GLY A 108      -3.745  16.693  12.325  1.00  0.00              
ATOM   1783  O   GLY A 108      -4.895  16.834  11.902  1.00  0.00              
ATOM   1784  H   GLY A 108      -0.783  17.917  12.921  1.00  0.00              
ATOM   1785 1HA  GLY A 108      -3.107  18.518  11.442  1.00  0.00              
ATOM   1786 2HA  GLY A 108      -2.036  17.131  11.140  1.00  0.00              
ATOM   1787  N   GLY A 109      -3.387  15.732  13.175  1.00  0.00              
ATOM   1788  CA  GLY A 109      -4.344  14.774  13.719  1.00  0.00              
ATOM   1789  C   GLY A 109      -5.431  15.433  14.548  1.00  0.00              
ATOM   1790  O   GLY A 109      -6.618  15.160  14.350  1.00  0.00              
ATOM   1791  H   GLY A 109      -2.417  15.669  13.449  1.00  0.00              
ATOM   1792 1HA  GLY A 109      -4.819  14.239  12.896  1.00  0.00              
ATOM   1793 2HA  GLY A 109      -3.815  14.065  14.354  1.00  0.00              
ATOM   1794  N   SER A 110      -5.019  16.313  15.460  1.00  0.00              
ATOM   1795  CA  SER A 110      -5.936  17.010  16.367  1.00  0.00              
ATOM   1796  C   SER A 110      -6.868  17.975  15.640  1.00  0.00              
ATOM   1797  O   SER A 110      -8.042  18.087  15.985  1.00  0.00              
ATOM   1798  CB  SER A 110      -5.144  17.754  17.424  1.00  0.00              
ATOM   1799  OG  SER A 110      -4.437  16.882  18.262  1.00  0.00              
ATOM   1800  H   SER A 110      -4.028  16.502  15.522  1.00  0.00              
ATOM   1801  HA  SER A 110      -6.545  16.334  16.968  1.00  0.00              
ATOM   1802 1HB  SER A 110      -4.439  18.418  16.928  1.00  0.00              
ATOM   1803 2HB  SER A 110      -5.834  18.343  18.028  1.00  0.00              
ATOM   1804  HG  SER A 110      -3.863  17.390  18.841  1.00  0.00              
ATOM   1805  N   VAL A 111      -6.336  18.663  14.633  1.00  0.00              
ATOM   1806  CA  VAL A 111      -7.129  19.577  13.817  1.00  0.00              
ATOM   1807  C   VAL A 111      -8.120  18.802  12.944  1.00  0.00              
ATOM   1808  O   VAL A 111      -9.295  19.165  12.866  1.00  0.00              
ATOM   1809  CB  VAL A 111      -6.237  20.453  12.919  1.00  0.00              
ATOM   1810  CG1 VAL A 111      -7.083  21.217  11.910  1.00  0.00              
ATOM   1811  CG2 VAL A 111      -5.416  21.418  13.761  1.00  0.00              
ATOM   1812  H   VAL A 111      -5.354  18.546  14.429  1.00  0.00              
ATOM   1813  HA  VAL A 111      -7.778  20.199  14.435  1.00  0.00              
ATOM   1814  HB  VAL A 111      -5.529  19.815  12.389  1.00  0.00              
ATOM   1815 1HG1 VAL A 111      -6.436  21.831  11.283  1.00  0.00              
ATOM   1816 2HG1 VAL A 111      -7.629  20.511  11.284  1.00  0.00              
ATOM   1817 3HG1 VAL A 111      -7.789  21.857  12.438  1.00  0.00              
ATOM   1818 1HG2 VAL A 111      -4.791  22.029  13.111  1.00  0.00              
ATOM   1819 2HG2 VAL A 111      -6.086  22.062  14.331  1.00  0.00              
ATOM   1820 3HG2 VAL A 111      -4.783  20.855  14.446  1.00  0.00              
ATOM   1821  N   ALA A 112      -7.647  17.725  12.312  1.00  0.00              
ATOM   1822  CA  ALA A 112      -8.504  16.843  11.513  1.00  0.00              
ATOM   1823  C   ALA A 112      -9.646  16.270  12.342  1.00  0.00              
ATOM   1824  O   ALA A 112     -10.784  16.182  11.867  1.00  0.00              
ATOM   1825  CB  ALA A 112      -7.685  15.725  10.889  1.00  0.00              
ATOM   1826  H   ALA A 112      -6.662  17.514  12.392  1.00  0.00              
ATOM   1827  HA  ALA A 112      -8.957  17.429  10.715  1.00  0.00              
ATOM   1828 1HB  ALA A 112      -8.340  15.082  10.299  1.00  0.00              
ATOM   1829 2HB  ALA A 112      -6.918  16.153  10.241  1.00  0.00              
ATOM   1830 3HB  ALA A 112      -7.212  15.137  11.673  1.00  0.00              
ATOM   1831  N   SER A 113      -9.328  15.899  13.581  1.00  0.00              
ATOM   1832  CA  SER A 113     -10.321  15.421  14.540  1.00  0.00              
ATOM   1833  C   SER A 113     -11.333  16.501  14.922  1.00  0.00              
ATOM   1834  O   SER A 113     -12.528  16.219  15.041  1.00  0.00              
ATOM   1835  CB  SER A 113      -9.624  14.898  15.781  1.00  0.00              
ATOM   1836  OG  SER A 113      -8.875  13.743  15.516  1.00  0.00              
ATOM   1837  H   SER A 113      -8.359  15.953  13.861  1.00  0.00              
ATOM   1838  HA  SER A 113     -10.876  14.548  14.189  1.00  0.00              
ATOM   1839 1HB  SER A 113      -8.959  15.673  16.159  1.00  0.00              
ATOM   1840 2HB  SER A 113     -10.376  14.667  16.533  1.00  0.00              
ATOM   1841  HG  SER A 113      -8.451  13.445  16.324  1.00  0.00              
ATOM   1842  N   ALA A 114     -10.857  17.729  15.115  1.00  0.00              
ATOM   1843  CA  ALA A 114     -11.740  18.837  15.471  1.00  0.00              
ATOM   1844  C   ALA A 114     -12.718  19.104  14.335  1.00  0.00              
ATOM   1845  O   ALA A 114     -13.899  19.362  14.578  1.00  0.00              
ATOM   1846  CB  ALA A 114     -10.939  20.086  15.797  1.00  0.00              
ATOM   1847  H   ALA A 114      -9.868  17.901  15.012  1.00  0.00              
ATOM   1848  HA  ALA A 114     -12.312  18.558  16.355  1.00  0.00              
ATOM   1849 1HB  ALA A 114     -11.620  20.895  16.059  1.00  0.00              
ATOM   1850 2HB  ALA A 114     -10.274  19.885  16.636  1.00  0.00              
ATOM   1851 3HB  ALA A 114     -10.349  20.376  14.928  1.00  0.00              
ATOM   1852  N   VAL A 115     -12.223  19.028  13.102  1.00  0.00              
ATOM   1853  CA  VAL A 115     -13.048  19.273  11.919  1.00  0.00              
ATOM   1854  C   VAL A 115     -14.094  18.169  11.818  1.00  0.00              
ATOM   1855  O   VAL A 115     -15.271  18.439  11.589  1.00  0.00              
ATOM   1856  CB  VAL A 115     -12.215  19.318  10.623  1.00  0.00              
ATOM   1857  CG1 VAL A 115     -13.126  19.346   9.405  1.00  0.00              
ATOM   1858  CG2 VAL A 115     -11.292  20.527  10.625  1.00  0.00              
ATOM   1859  H   VAL A 115     -11.248  18.795  12.981  1.00  0.00              
ATOM   1860  HA  VAL A 115     -13.594  20.213  12.003  1.00  0.00              
ATOM   1861  HB  VAL A 115     -11.579  18.434  10.582  1.00  0.00              
ATOM   1862 1HG1 VAL A 115     -12.521  19.377   8.500  1.00  0.00              
ATOM   1863 2HG1 VAL A 115     -13.748  18.451   9.395  1.00  0.00              
ATOM   1864 3HG1 VAL A 115     -13.762  20.230   9.447  1.00  0.00              
ATOM   1865 1HG2 VAL A 115     -10.711  20.542   9.704  1.00  0.00              
ATOM   1866 2HG2 VAL A 115     -11.887  21.437  10.695  1.00  0.00              
ATOM   1867 3HG2 VAL A 115     -10.616  20.469  11.479  1.00  0.00              
ATOM   1868  N   LYS A 116     -13.639  16.932  12.014  1.00  0.00              
ATOM   1869  CA  LYS A 116     -14.494  15.747  12.016  1.00  0.00              
ATOM   1870  C   LYS A 116     -15.662  15.895  13.003  1.00  0.00              
ATOM   1871  O   LYS A 116     -16.812  15.584  12.670  1.00  0.00              
ATOM   1872  CB  LYS A 116     -13.671  14.501  12.358  1.00  0.00              
ATOM   1873  CG  LYS A 116     -14.400  13.184  12.131  1.00  0.00              
ATOM   1874  CD  LYS A 116     -14.447  12.825  10.652  1.00  0.00              
ATOM   1875  CE  LYS A 116     -14.838  11.370  10.448  1.00  0.00              
ATOM   1876  NZ  LYS A 116     -14.952  11.021   9.004  1.00  0.00              
ATOM   1877  H   LYS A 116     -12.647  16.823  12.168  1.00  0.00              
ATOM   1878  HA  LYS A 116     -14.952  15.620  11.036  1.00  0.00              
ATOM   1879 1HB  LYS A 116     -12.775  14.532  11.737  1.00  0.00              
ATOM   1880 2HB  LYS A 116     -13.388  14.583  13.408  1.00  0.00              
ATOM   1881 1HG  LYS A 116     -13.878  12.401  12.679  1.00  0.00              
ATOM   1882 2HG  LYS A 116     -15.417  13.281  12.513  1.00  0.00              
ATOM   1883 1HD  LYS A 116     -15.176  13.470  10.161  1.00  0.00              
ATOM   1884 2HD  LYS A 116     -13.461  13.000  10.221  1.00  0.00              
ATOM   1885 1HE  LYS A 116     -14.079  10.743  10.913  1.00  0.00              
ATOM   1886 2HE  LYS A 116     -15.797  11.201  10.938  1.00  0.00              
ATOM   1887 1HZ  LYS A 116     -15.213  10.049   8.913  1.00  0.00              
ATOM   1888 2HZ  LYS A 116     -15.658  11.601   8.573  1.00  0.00              
ATOM   1889 3HZ  LYS A 116     -14.063  11.177   8.550  1.00  0.00              
ATOM   1890  N   LEU A 117     -15.358  16.387  14.204  1.00  0.00              
ATOM   1891  CA  LEU A 117     -16.370  16.635  15.233  1.00  0.00              
ATOM   1892  C   LEU A 117     -17.322  17.768  14.855  1.00  0.00              
ATOM   1893  O   LEU A 117     -18.525  17.675  15.104  1.00  0.00              
ATOM   1894  CB  LEU A 117     -15.687  16.947  16.571  1.00  0.00              
ATOM   1895  CG  LEU A 117     -14.910  15.782  17.195  1.00  0.00              
ATOM   1896  CD1 LEU A 117     -14.101  16.272  18.388  1.00  0.00              
ATOM   1897  CD2 LEU A 117     -15.882  14.689  17.615  1.00  0.00              
ATOM   1898  H   LEU A 117     -14.392  16.593  14.407  1.00  0.00              
ATOM   1899  HA  LEU A 117     -17.007  15.757  15.338  1.00  0.00              
ATOM   1900 1HB  LEU A 117     -14.997  17.722  16.241  1.00  0.00              
ATOM   1901 2HB  LEU A 117     -16.387  17.368  17.293  1.00  0.00              
ATOM   1902  HG  LEU A 117     -14.263  15.372  16.420  1.00  0.00              
ATOM   1903 1HD1 LEU A 117     -13.553  15.438  18.825  1.00  0.00              
ATOM   1904 2HD1 LEU A 117     -13.397  17.037  18.060  1.00  0.00              
ATOM   1905 3HD1 LEU A 117     -14.773  16.695  19.134  1.00  0.00              
ATOM   1906 1HD2 LEU A 117     -15.329  13.861  18.059  1.00  0.00              
ATOM   1907 2HD2 LEU A 117     -16.585  15.089  18.346  1.00  0.00              
ATOM   1908 3HD2 LEU A 117     -16.430  14.333  16.743  1.00  0.00              
ATOM   1909  N   ASN A 118     -16.776  18.829  14.265  1.00  0.00              
ATOM   1910  CA  ASN A 118     -17.564  19.982  13.831  1.00  0.00              
ATOM   1911  C   ASN A 118     -18.563  19.605  12.749  1.00  0.00              
ATOM   1912  O   ASN A 118     -19.669  20.142  12.704  1.00  0.00              
ATOM   1913  CB  ASN A 118     -16.672  21.110  13.346  1.00  0.00              
ATOM   1914  CG  ASN A 118     -15.956  21.834  14.451  1.00  0.00              
ATOM   1915  OD1 ASN A 118     -16.371  21.798  15.616  1.00  0.00              
ATOM   1916  ND2 ASN A 118     -14.929  22.556  14.081  1.00  0.00              
ATOM   1917  H   ASN A 118     -15.777  18.831  14.114  1.00  0.00              
ATOM   1918  HA  ASN A 118     -18.141  20.371  14.671  1.00  0.00              
ATOM   1919 1HB  ASN A 118     -15.985  20.958  12.513  1.00  0.00              
ATOM   1920 2HB  ASN A 118     -17.514  21.718  13.015  1.00  0.00              
ATOM   1921 1HD2 ASN A 118     -14.404  23.065  14.764  1.00  0.00              
ATOM   1922 2HD2 ASN A 118     -14.670  22.599  13.117  1.00  0.00              
ATOM   1923  N   LYS A 119     -18.167  18.669  11.888  1.00  0.00              
ATOM   1924  CA  LYS A 119     -19.029  18.160  10.819  1.00  0.00              
ATOM   1925  C   LYS A 119     -19.987  17.077  11.325  1.00  0.00              
ATOM   1926  O   LYS A 119     -20.802  16.552  10.560  1.00  0.00              
ATOM   1927  CB  LYS A 119     -18.180  17.612   9.670  1.00  0.00              
ATOM   1928  CG  LYS A 119     -17.389  18.669   8.912  1.00  0.00              
ATOM   1929  CD  LYS A 119     -16.574  18.049   7.787  1.00  0.00              
ATOM   1930  CE  LYS A 119     -15.889  19.117   6.945  1.00  0.00              
ATOM   1931  NZ  LYS A 119     -15.059  18.524   5.862  1.00  0.00              
ATOM   1932  H   LYS A 119     -17.231  18.302  11.981  1.00  0.00              
ATOM   1933  HA  LYS A 119     -19.666  18.962  10.443  1.00  0.00              
ATOM   1934 1HB  LYS A 119     -17.493  16.883  10.101  1.00  0.00              
ATOM   1935 2HB  LYS A 119     -18.860  17.107   8.983  1.00  0.00              
ATOM   1936 1HG  LYS A 119     -18.090  19.394   8.497  1.00  0.00              
ATOM   1937 2HG  LYS A 119     -16.720  19.169   9.612  1.00  0.00              
ATOM   1938 1HD  LYS A 119     -15.821  17.393   8.224  1.00  0.00              
ATOM   1939 2HD  LYS A 119     -17.243  17.464   7.155  1.00  0.00              
ATOM   1940 1HE  LYS A 119     -16.659  19.751   6.506  1.00  0.00              
ATOM   1941 2HE  LYS A 119     -15.258  19.715   7.601  1.00  0.00              
ATOM   1942 1HZ  LYS A 119     -14.623  19.263   5.329  1.00  0.00              
ATOM   1943 2HZ  LYS A 119     -14.344  17.936   6.269  1.00  0.00              
ATOM   1944 3HZ  LYS A 119     -15.644  17.969   5.254  1.00  0.00              
ATOM   1945  N   GLN A 120     -19.867  16.742  12.612  1.00  0.00              
ATOM   1946  CA  GLN A 120     -20.675  15.704  13.263  1.00  0.00              
ATOM   1947  C   GLN A 120     -20.588  14.353  12.541  1.00  0.00              
ATOM   1948  O   GLN A 120     -21.599  13.669  12.357  1.00  0.00              
ATOM   1949  CB  GLN A 120     -22.139  16.148  13.339  1.00  0.00              
ATOM   1950  CG  GLN A 120     -22.371  17.385  14.190  1.00  0.00              
ATOM   1951  CD  GLN A 120     -22.110  17.132  15.662  1.00  0.00              
ATOM   1952  OE1 GLN A 120     -22.584  16.145  16.231  1.00  0.00              
ATOM   1953  NE2 GLN A 120     -21.355  18.027  16.290  1.00  0.00              
ATOM   1954  H   GLN A 120     -19.176  17.240  13.155  1.00  0.00              
ATOM   1955  HA  GLN A 120     -20.278  15.502  14.257  1.00  0.00              
ATOM   1956 1HB  GLN A 120     -22.464  16.337  12.316  1.00  0.00              
ATOM   1957 2HB  GLN A 120     -22.701  15.309  13.748  1.00  0.00              
ATOM   1958 1HG  GLN A 120     -21.954  18.360  13.939  1.00  0.00              
ATOM   1959 2HG  GLN A 120     -23.449  17.400  14.027  1.00  0.00              
ATOM   1960 1HE2 GLN A 120     -21.150  17.913  17.264  1.00  0.00              
ATOM   1961 2HE2 GLN A 120     -20.992  18.814  15.793  1.00  0.00              
ATOM   1962  N   GLN A 121     -19.374  13.969  12.152  1.00  0.00              
ATOM   1963  CA  GLN A 121     -19.138  12.665  11.520  1.00  0.00              
ATOM   1964  C   GLN A 121     -18.589  11.592  12.475  1.00  0.00              
ATOM   1965  O   GLN A 121     -18.439  10.427  12.090  1.00  0.00              
ATOM   1966  CB  GLN A 121     -18.167  12.831  10.346  1.00  0.00              
ATOM   1967  CG  GLN A 121     -18.694  13.708   9.223  1.00  0.00              
ATOM   1968  CD  GLN A 121     -17.733  13.785   8.051  1.00  0.00              
ATOM   1969  OE1 GLN A 121     -16.725  13.077   8.009  1.00  0.00              
ATOM   1970  NE2 GLN A 121     -18.040  14.652   7.093  1.00  0.00              
ATOM   1971  H   GLN A 121     -18.594  14.593  12.297  1.00  0.00              
ATOM   1972  HA  GLN A 121     -20.090  12.217  11.240  1.00  0.00              
ATOM   1973 1HB  GLN A 121     -17.253  13.262  10.753  1.00  0.00              
ATOM   1974 2HB  GLN A 121     -17.959  11.832   9.966  1.00  0.00              
ATOM   1975 1HG  GLN A 121     -19.704  13.611   8.823  1.00  0.00              
ATOM   1976 2HG  GLN A 121     -18.618  14.634   9.793  1.00  0.00              
ATOM   1977 1HE2 GLN A 121     -17.444  14.747   6.295  1.00  0.00              
ATOM   1978 2HE2 GLN A 121     -18.868  15.208   7.167  1.00  0.00              
ATOM   1979  N   THR A 122     -18.302  12.000  13.714  1.00  0.00              
ATOM   1980  CA  THR A 122     -17.903  11.078  14.785  1.00  0.00              
ATOM   1981  C   THR A 122     -18.286  11.637  16.158  1.00  0.00              
ATOM   1982  O   THR A 122     -18.620  12.815  16.285  1.00  0.00              
ATOM   1983  CB  THR A 122     -16.389  10.800  14.759  1.00  0.00              
ATOM   1984  OG1 THR A 122     -16.086   9.707  15.638  1.00  0.00              
ATOM   1985  CG2 THR A 122     -15.612  12.030  15.199  1.00  0.00              
ATOM   1986  H   THR A 122     -18.365  12.987  13.913  1.00  0.00              
ATOM   1987  HA  THR A 122     -18.464  10.147  14.699  1.00  0.00              
ATOM   1988  HB  THR A 122     -16.096  10.529  13.744  1.00  0.00              
ATOM   1989  HG1 THR A 122     -15.178   9.785  15.941  1.00  0.00              
ATOM   1990 1HG2 THR A 122     -14.544  11.813  15.174  1.00  0.00              
ATOM   1991 2HG2 THR A 122     -15.831  12.858  14.526  1.00  0.00              
ATOM   1992 3HG2 THR A 122     -15.904  12.300  16.214  1.00  0.00              
ATOM   1993  N   ASP A 123     -18.239  10.784  17.179  1.00  0.00              
ATOM   1994  CA  ASP A 123     -18.571  11.186  18.547  1.00  0.00              
ATOM   1995  C   ASP A 123     -17.334  11.214  19.438  1.00  0.00              
ATOM   1996  O   ASP A 123     -17.217  12.062  20.325  1.00  0.00              
ATOM   1997  CB  ASP A 123     -19.622  10.245  19.141  1.00  0.00              
ATOM   1998  CG  ASP A 123     -20.957  10.251  18.409  1.00  0.00              
ATOM   1999  OD1 ASP A 123     -21.556  11.296  18.315  1.00  0.00              
ATOM   2000  OD2 ASP A 123     -21.291   9.253  17.817  1.00  0.00              
ATOM   2001  H   ASP A 123     -17.965   9.829  16.999  1.00  0.00              
ATOM   2002  HA  ASP A 123     -18.968  12.202  18.547  1.00  0.00              
ATOM   2003 1HB  ASP A 123     -19.272   9.218  19.250  1.00  0.00              
ATOM   2004 2HB  ASP A 123     -19.746  10.694  20.127  1.00  0.00              
ATOM   2005  N   ILE A 124     -16.420  10.272  19.206  1.00  0.00              
ATOM   2006  CA  ILE A 124     -15.124  10.254  19.876  1.00  0.00              
ATOM   2007  C   ILE A 124     -14.021  10.206  18.821  1.00  0.00              
ATOM   2008  O   ILE A 124     -13.910   9.241  18.066  1.00  0.00              
ATOM   2009  CB  ILE A 124     -14.982   9.055  20.831  1.00  0.00              
ATOM   2010  CG1 ILE A 124     -16.072   9.096  21.904  1.00  0.00              
ATOM   2011  CG2 ILE A 124     -13.602   9.045  21.469  1.00  0.00              
ATOM   2012  CD1 ILE A 124     -16.104   7.872  22.790  1.00  0.00              
ATOM   2013  H   ILE A 124     -16.639   9.546  18.538  1.00  0.00              
ATOM   2014  HA  ILE A 124     -14.961  11.182  20.421  1.00  0.00              
ATOM   2015  HB  ILE A 124     -15.130   8.134  20.268  1.00  0.00              
ATOM   2016 1HG1 ILE A 124     -15.894   9.981  22.514  1.00  0.00              
ATOM   2017 2HG1 ILE A 124     -17.030   9.197  21.390  1.00  0.00              
ATOM   2018 1HG2 ILE A 124     -13.519   8.192  22.142  1.00  0.00              
ATOM   2019 2HG2 ILE A 124     -12.842   8.970  20.692  1.00  0.00              
ATOM   2020 3HG2 ILE A 124     -13.455   9.966  22.033  1.00  0.00              
ATOM   2021 1HD1 ILE A 124     -16.902   7.973  23.525  1.00  0.00              
ATOM   2022 2HD1 ILE A 124     -16.284   6.985  22.181  1.00  0.00              
ATOM   2023 3HD1 ILE A 124     -15.150   7.769  23.305  1.00  0.00              
ATOM   2024  N   ALA A 125     -13.226  11.268  18.763  1.00  0.00              
ATOM   2025  CA  ALA A 125     -12.088  11.339  17.864  1.00  0.00              
ATOM   2026  C   ALA A 125     -10.801  11.206  18.668  1.00  0.00              
ATOM   2027  O   ALA A 125     -10.573  11.961  19.617  1.00  0.00              
ATOM   2028  CB  ALA A 125     -12.108  12.637  17.082  1.00  0.00              
ATOM   2029  H   ALA A 125     -13.424  12.051  19.368  1.00  0.00              
ATOM   2030  HA  ALA A 125     -12.147  10.511  17.158  1.00  0.00              
ATOM   2031 1HB  ALA A 125     -11.248  12.671  16.413  1.00  0.00              
ATOM   2032 2HB  ALA A 125     -13.027  12.695  16.496  1.00  0.00              
ATOM   2033 3HB  ALA A 125     -12.064  13.477  17.773  1.00  0.00              
ATOM   2034  N   VAL A 126      -9.970  10.238  18.291  1.00  0.00              
ATOM   2035  CA  VAL A 126      -8.779   9.898  19.060  1.00  0.00              
ATOM   2036  C   VAL A 126      -7.497  10.276  18.322  1.00  0.00              
ATOM   2037  O   VAL A 126      -7.322   9.950  17.146  1.00  0.00              
ATOM   2038  CB  VAL A 126      -8.739   8.395  19.393  1.00  0.00              
ATOM   2039  CG1 VAL A 126      -7.481   8.056  20.178  1.00  0.00              
ATOM   2040  CG2 VAL A 126      -9.980   7.990  20.177  1.00  0.00              
ATOM   2041  H   VAL A 126     -10.173   9.726  17.445  1.00  0.00              
ATOM   2042  HA  VAL A 126      -8.724  10.476  19.984  1.00  0.00              
ATOM   2043  HB  VAL A 126      -8.753   7.825  18.464  1.00  0.00              
ATOM   2044 1HG1 VAL A 126      -7.470   6.989  20.405  1.00  0.00              
ATOM   2045 2HG1 VAL A 126      -6.603   8.309  19.584  1.00  0.00              
ATOM   2046 3HG1 VAL A 126      -7.468   8.624  21.107  1.00  0.00              
ATOM   2047 1HG2 VAL A 126      -9.935   6.925  20.403  1.00  0.00              
ATOM   2048 2HG2 VAL A 126     -10.022   8.558  21.107  1.00  0.00              
ATOM   2049 3HG2 VAL A 126     -10.870   8.198  19.583  1.00  0.00              
ATOM   2050  N   ASN A 127      -6.605  10.962  19.031  1.00  0.00              
ATOM   2051  CA  ASN A 127      -5.269  11.260  18.546  1.00  0.00              
ATOM   2052  C   ASN A 127      -4.262  11.098  19.683  1.00  0.00              
ATOM   2053  O   ASN A 127      -4.033  12.025  20.456  1.00  0.00              
ATOM   2054  CB  ASN A 127      -5.183  12.652  17.946  1.00  0.00              
ATOM   2055  CG  ASN A 127      -3.809  13.017  17.458  1.00  0.00              
ATOM   2056  OD1 ASN A 127      -2.953  12.151  17.244  1.00  0.00              
ATOM   2057  ND2 ASN A 127      -3.568  14.300  17.359  1.00  0.00              
ATOM   2058  H   ASN A 127      -6.879  11.287  19.948  1.00  0.00              
ATOM   2059  HA  ASN A 127      -4.992  10.552  17.764  1.00  0.00              
ATOM   2060 1HB  ASN A 127      -5.923  12.993  17.221  1.00  0.00              
ATOM   2061 2HB  ASN A 127      -5.358  13.143  18.903  1.00  0.00              
ATOM   2062 1HD2 ASN A 127      -2.674  14.616  17.040  1.00  0.00              
ATOM   2063 2HD2 ASN A 127      -4.276  14.961  17.602  1.00  0.00              
ATOM   2064  N   TRP A 128      -3.673   9.911  19.789  1.00  0.00              
ATOM   2065  CA  TRP A 128      -2.667   9.656  20.819  1.00  0.00              
ATOM   2066  C   TRP A 128      -1.351  10.394  20.574  1.00  0.00              
ATOM   2067  O   TRP A 128      -0.516  10.503  21.472  1.00  0.00              
ATOM   2068  CB  TRP A 128      -2.401   8.153  20.922  1.00  0.00              
ATOM   2069  CG  TRP A 128      -3.558   7.376  21.473  1.00  0.00              
ATOM   2070  CD1 TRP A 128      -4.059   6.205  20.988  1.00  0.00              
ATOM   2071  CD2 TRP A 128      -4.357   7.712  22.614  1.00  0.00              
ATOM   2072  NE1 TRP A 128      -5.121   5.791  21.753  1.00  0.00              
ATOM   2073  CE2 TRP A 128      -5.323   6.702  22.760  1.00  0.00              
ATOM   2074  CE3 TRP A 128      -4.347   8.774  23.527  1.00  0.00              
ATOM   2075  CZ2 TRP A 128      -6.268   6.716  23.773  1.00  0.00              
ATOM   2076  CZ3 TRP A 128      -5.295   8.789  24.544  1.00  0.00              
ATOM   2077  CH2 TRP A 128      -6.227   7.790  24.664  1.00  0.00              
ATOM   2078  H   TRP A 128      -3.919   9.171  19.147  1.00  0.00              
ATOM   2079  HA  TRP A 128      -3.004  10.063  21.774  1.00  0.00              
ATOM   2080 1HB  TRP A 128      -2.188   7.739  19.936  1.00  0.00              
ATOM   2081 2HB  TRP A 128      -1.555   7.965  21.584  1.00  0.00              
ATOM   2082  HD1 TRP A 128      -3.571   5.788  20.109  1.00  0.00              
ATOM   2083  HE1 TRP A 128      -5.666   4.954  21.600  1.00  0.00              
ATOM   2084  HE3 TRP A 128      -3.628   9.591  23.479  1.00  0.00              
ATOM   2085  HZ2 TRP A 128      -6.990   5.902  23.832  1.00  0.00              
ATOM   2086  HZ3 TRP A 128      -5.277   9.622  25.248  1.00  0.00              
ATOM   2087  HH2 TRP A 128      -6.952   7.839  25.477  1.00  0.00              
ATOM   2088  N   ALA A 129      -1.172  10.906  19.357  1.00  0.00              
ATOM   2089  CA  ALA A 129       0.069  11.586  18.990  1.00  0.00              
ATOM   2090  C   ALA A 129       0.065  13.033  19.472  1.00  0.00              
ATOM   2091  O   ALA A 129       1.114  13.672  19.521  1.00  0.00              
ATOM   2092  CB  ALA A 129       0.304  11.518  17.488  1.00  0.00              
ATOM   2093  H   ALA A 129      -1.909  10.822  18.672  1.00  0.00              
ATOM   2094  HA  ALA A 129       0.901  11.089  19.489  1.00  0.00              
ATOM   2095 1HB  ALA A 129       1.235  12.032  17.244  1.00  0.00              
ATOM   2096 2HB  ALA A 129       0.374  10.476  17.176  1.00  0.00              
ATOM   2097 3HB  ALA A 129      -0.522  11.999  16.969  1.00  0.00              
ATOM   2098  N   GLY A 130      -1.114  13.530  19.845  1.00  0.00              
ATOM   2099  CA  GLY A 130      -1.273  14.909  20.301  1.00  0.00              
ATOM   2100  C   GLY A 130      -1.158  15.101  21.805  1.00  0.00              
ATOM   2101  O   GLY A 130      -0.636  14.239  22.519  1.00  0.00              
ATOM   2102  H   GLY A 130      -1.924  12.927  19.808  1.00  0.00              
ATOM   2103 1HA  GLY A 130      -0.505  15.528  19.838  1.00  0.00              
ATOM   2104 2HA  GLY A 130      -2.257  15.270  20.005  1.00  0.00              
ATOM   2105  N   GLY A 131      -1.643  16.246  22.281  1.00  0.00              
ATOM   2106  CA  GLY A 131      -1.649  16.562  23.707  1.00  0.00              
ATOM   2107  C   GLY A 131      -0.505  17.446  24.177  1.00  0.00              
ATOM   2108  O   GLY A 131      -0.060  17.328  25.321  1.00  0.00              
ATOM   2109  H   GLY A 131      -2.019  16.917  21.626  1.00  0.00              
ATOM   2110 1HA  GLY A 131      -2.575  17.081  23.952  1.00  0.00              
ATOM   2111 2HA  GLY A 131      -1.592  15.636  24.276  1.00  0.00              
ATOM   2112  N   LEU A 132      -0.035  18.334  23.300  1.00  0.00              
ATOM   2113  CA  LEU A 132       1.105  19.203  23.611  1.00  0.00              
ATOM   2114  C   LEU A 132       0.645  20.455  24.356  1.00  0.00              
ATOM   2115  O   LEU A 132       0.661  21.561  23.809  1.00  0.00              
ATOM   2116  CB  LEU A 132       1.849  19.588  22.326  1.00  0.00              
ATOM   2117  CG  LEU A 132       2.438  18.415  21.534  1.00  0.00              
ATOM   2118  CD1 LEU A 132       3.165  18.929  20.300  1.00  0.00              
ATOM   2119  CD2 LEU A 132       3.383  17.624  22.427  1.00  0.00              
ATOM   2120  H   LEU A 132      -0.479  18.409  22.395  1.00  0.00              
ATOM   2121  HA  LEU A 132       1.778  18.691  24.297  1.00  0.00              
ATOM   2122 1HB  LEU A 132       1.026  20.036  21.772  1.00  0.00              
ATOM   2123 2HB  LEU A 132       2.614  20.343  22.512  1.00  0.00              
ATOM   2124  HG  LEU A 132       1.610  17.760  21.262  1.00  0.00              
ATOM   2125 1HD1 LEU A 132       3.580  18.087  19.744  1.00  0.00              
ATOM   2126 2HD1 LEU A 132       2.466  19.472  19.666  1.00  0.00              
ATOM   2127 3HD1 LEU A 132       3.972  19.595  20.604  1.00  0.00              
ATOM   2128 1HD2 LEU A 132       3.801  16.788  21.863  1.00  0.00              
ATOM   2129 2HD2 LEU A 132       4.190  18.272  22.768  1.00  0.00              
ATOM   2130 3HD2 LEU A 132       2.836  17.241  23.289  1.00  0.00              
ATOM   2131  N   HIS A 133       0.259  20.269  25.616  1.00  0.00              
ATOM   2132  CA  HIS A 133      -0.359  21.337  26.410  1.00  0.00              
ATOM   2133  C   HIS A 133       0.567  22.401  27.015  1.00  0.00              
ATOM   2134  O   HIS A 133       0.095  23.289  27.721  1.00  0.00              
ATOM   2135  CB  HIS A 133      -1.170  20.700  27.544  1.00  0.00              
ATOM   2136  CG  HIS A 133      -0.375  19.766  28.401  1.00  0.00              
ATOM   2137  ND1 HIS A 133       0.186  18.604  27.914  1.00  0.00              
ATOM   2138  CD2 HIS A 133      -0.050  19.821  29.712  1.00  0.00              
ATOM   2139  CE1 HIS A 133       0.824  17.985  28.890  1.00  0.00              
ATOM   2140  NE2 HIS A 133       0.697  18.703  29.992  1.00  0.00              
ATOM   2141  H   HIS A 133       0.400  19.361  26.036  1.00  0.00              
ATOM   2142  HA  HIS A 133      -0.967  21.968  25.762  1.00  0.00              
ATOM   2143 1HB  HIS A 133      -1.562  21.473  28.205  1.00  0.00              
ATOM   2144 2HB  HIS A 133      -1.998  20.121  27.134  1.00  0.00              
ATOM   2145  HD2 HIS A 133      -0.267  20.544  30.500  1.00  0.00              
ATOM   2146  HE1 HIS A 133       1.340  17.042  28.706  1.00  0.00              
ATOM   2147  HE2 HIS A 133       1.082  18.474  30.897  1.00  0.00              
ATOM   2148  N   HIS A 134       1.869  22.327  26.738  1.00  0.00              
ATOM   2149  CA  HIS A 134       2.811  23.314  27.274  1.00  0.00              
ATOM   2150  C   HIS A 134       3.383  24.268  26.218  1.00  0.00              
ATOM   2151  O   HIS A 134       4.007  25.277  26.556  1.00  0.00              
ATOM   2152  CB  HIS A 134       3.962  22.599  27.988  1.00  0.00              
ATOM   2153  CG  HIS A 134       3.546  21.893  29.241  1.00  0.00              
ATOM   2154  ND1 HIS A 134       3.172  22.565  30.384  1.00  0.00              
ATOM   2155  CD2 HIS A 134       3.446  20.573  29.529  1.00  0.00              
ATOM   2156  CE1 HIS A 134       2.859  21.689  31.323  1.00  0.00              
ATOM   2157  NE2 HIS A 134       3.017  20.475  30.830  1.00  0.00              
ATOM   2158  H   HIS A 134       2.218  21.582  26.153  1.00  0.00              
ATOM   2159  HA  HIS A 134       2.291  23.982  27.963  1.00  0.00              
ATOM   2160 1HB  HIS A 134       4.399  21.843  27.335  1.00  0.00              
ATOM   2161 2HB  HIS A 134       4.729  23.317  28.275  1.00  0.00              
ATOM   2162  HD1 HIS A 134       3.065  23.555  30.480  1.00  0.00              
ATOM   2163  HD2 HIS A 134       3.636  19.670  28.947  1.00  0.00              
ATOM   2164  HE1 HIS A 134       2.534  22.024  32.309  1.00  0.00              
ATOM   2165  N   ALA A 135       3.160  23.954  24.945  1.00  0.00              
ATOM   2166  CA  ALA A 135       3.546  24.842  23.854  1.00  0.00              
ATOM   2167  C   ALA A 135       2.764  26.141  23.900  1.00  0.00              
ATOM   2168  O   ALA A 135       1.536  26.136  24.013  1.00  0.00              
ATOM   2169  CB  ALA A 135       3.362  24.155  22.511  1.00  0.00              
ATOM   2170  H   ALA A 135       2.711  23.074  24.730  1.00  0.00              
ATOM   2171  HA  ALA A 135       4.599  25.098  23.969  1.00  0.00              
ATOM   2172 1HB  ALA A 135       3.656  24.835  21.711  1.00  0.00              
ATOM   2173 2HB  ALA A 135       3.983  23.258  22.470  1.00  0.00              
ATOM   2174 3HB  ALA A 135       2.317  23.877  22.383  1.00  0.00              
ATOM   2175  N   LYS A 136       3.495  27.251  23.821  1.00  0.00              
ATOM   2176  CA  LYS A 136       2.924  28.589  23.966  1.00  0.00              
ATOM   2177  C   LYS A 136       3.286  29.439  22.752  1.00  0.00              
ATOM   2178  O   LYS A 136       4.239  29.128  22.027  1.00  0.00              
ATOM   2179  CB  LYS A 136       3.416  29.258  25.251  1.00  0.00              
ATOM   2180  CG  LYS A 136       2.958  28.573  26.532  1.00  0.00              
ATOM   2181  CD  LYS A 136       3.708  29.106  27.743  1.00  0.00              
ATOM   2182  CE  LYS A 136       3.440  28.258  28.978  1.00  0.00              
ATOM   2183  NZ  LYS A 136       3.812  28.967  30.232  1.00  0.00              
ATOM   2184  H   LYS A 136       4.485  27.155  23.652  1.00  0.00              
ATOM   2185  HA  LYS A 136       1.838  28.523  24.021  1.00  0.00              
ATOM   2186 1HB  LYS A 136       4.506  29.262  25.211  1.00  0.00              
ATOM   2187 2HB  LYS A 136       3.050  30.284  25.239  1.00  0.00              
ATOM   2188 1HG  LYS A 136       1.890  28.752  26.656  1.00  0.00              
ATOM   2189 2HG  LYS A 136       3.137  27.503  26.435  1.00  0.00              
ATOM   2190 1HD  LYS A 136       4.777  29.098  27.521  1.00  0.00              
ATOM   2191 2HD  LYS A 136       3.385  30.129  27.929  1.00  0.00              
ATOM   2192 1HE  LYS A 136       2.380  28.013  29.001  1.00  0.00              
ATOM   2193 2HE  LYS A 136       4.022  27.340  28.895  1.00  0.00              
ATOM   2194 1HZ  LYS A 136       3.620  28.372  31.026  1.00  0.00              
ATOM   2195 2HZ  LYS A 136       4.797  29.194  30.211  1.00  0.00              
ATOM   2196 3HZ  LYS A 136       3.273  29.817  30.309  1.00  0.00              
ATOM   2197  N   LYS A 137       2.528  30.515  22.546  1.00  0.00              
ATOM   2198  CA  LYS A 137       2.595  31.334  21.328  1.00  0.00              
ATOM   2199  C   LYS A 137       4.022  31.581  20.818  1.00  0.00              
ATOM   2200  O   LYS A 137       4.290  31.449  19.622  1.00  0.00              
ATOM   2201  CB  LYS A 137       1.904  32.677  21.570  1.00  0.00              
ATOM   2202  CG  LYS A 137       1.923  33.619  20.375  1.00  0.00              
ATOM   2203  CD  LYS A 137       1.116  34.880  20.650  1.00  0.00              
ATOM   2204  CE  LYS A 137       1.187  35.849  19.479  1.00  0.00              
ATOM   2205  NZ  LYS A 137       0.397  37.085  19.732  1.00  0.00              
ATOM   2206  H   LYS A 137       1.876  30.771  23.273  1.00  0.00              
ATOM   2207  HA  LYS A 137       2.113  30.808  20.503  1.00  0.00              
ATOM   2208 1HB  LYS A 137       0.871  32.459  21.845  1.00  0.00              
ATOM   2209 2HB  LYS A 137       2.410  33.150  22.412  1.00  0.00              
ATOM   2210 1HG  LYS A 137       2.959  33.888  20.162  1.00  0.00              
ATOM   2211 2HG  LYS A 137       1.501  33.097  19.516  1.00  0.00              
ATOM   2212 1HD  LYS A 137       0.078  34.594  20.825  1.00  0.00              
ATOM   2213 2HD  LYS A 137       1.516  35.358  21.543  1.00  0.00              
ATOM   2214 1HE  LYS A 137       2.231  36.113  19.318  1.00  0.00              
ATOM   2215 2HE  LYS A 137       0.797  35.346  18.595  1.00  0.00              
ATOM   2216 1HZ  LYS A 137       0.469  37.699  18.935  1.00  0.00              
ATOM   2217 2HZ  LYS A 137      -0.572  36.841  19.883  1.00  0.00              
ATOM   2218 3HZ  LYS A 137       0.757  37.552  20.553  1.00  0.00              
ATOM   2219  N   SER A 138       4.931  31.918  21.731  1.00  0.00              
ATOM   2220  CA  SER A 138       6.295  32.282  21.356  1.00  0.00              
ATOM   2221  C   SER A 138       7.368  31.551  22.152  1.00  0.00              
ATOM   2222  O   SER A 138       8.500  32.026  22.234  1.00  0.00              
ATOM   2223  CB  SER A 138       6.478  33.778  21.510  1.00  0.00              
ATOM   2224  OG  SER A 138       6.229  34.209  22.820  1.00  0.00              
ATOM   2225  H   SER A 138       4.670  31.925  22.707  1.00  0.00              
ATOM   2226  HA  SER A 138       6.510  32.129  20.299  1.00  0.00              
ATOM   2227 1HB  SER A 138       7.504  34.033  21.243  1.00  0.00              
ATOM   2228 2HB  SER A 138       5.793  34.286  20.834  1.00  0.00              
ATOM   2229  HG  SER A 138       6.355  35.159  22.876  1.00  0.00              
ATOM   2230  N   GLU A 139       7.020  30.407  22.735  1.00  0.00              
ATOM   2231  CA  GLU A 139       7.997  29.600  23.479  1.00  0.00              
ATOM   2232  C   GLU A 139       7.609  28.130  23.656  1.00  0.00              
ATOM   2233  O   GLU A 139       6.432  27.793  23.805  1.00  0.00              
ATOM   2234  CB  GLU A 139       8.236  30.225  24.854  1.00  0.00              
ATOM   2235  CG  GLU A 139       7.022  30.209  25.772  1.00  0.00              
ATOM   2236  CD  GLU A 139       7.337  30.827  27.106  1.00  0.00              
ATOM   2237  OE1 GLU A 139       7.756  31.959  27.130  1.00  0.00              
ATOM   2238  OE2 GLU A 139       7.054  30.210  28.106  1.00  0.00              
ATOM   2239  H   GLU A 139       6.065  30.086  22.668  1.00  0.00              
ATOM   2240  HA  GLU A 139       8.918  29.510  22.901  1.00  0.00              
ATOM   2241 1HB  GLU A 139       9.049  29.669  25.321  1.00  0.00              
ATOM   2242 2HB  GLU A 139       8.549  31.256  24.686  1.00  0.00              
ATOM   2243 1HG  GLU A 139       6.148  30.699  25.342  1.00  0.00              
ATOM   2244 2HG  GLU A 139       6.814  29.148  25.903  1.00  0.00              
ATOM   2245  N   ALA A 140       8.621  27.269  23.622  1.00  0.00              
ATOM   2246  CA  ALA A 140       8.442  25.843  23.825  1.00  0.00              
ATOM   2247  C   ALA A 140       8.547  25.516  25.308  1.00  0.00              
ATOM   2248  O   ALA A 140       9.052  26.321  26.094  1.00  0.00              
ATOM   2249  CB  ALA A 140       9.481  25.063  23.037  1.00  0.00              
ATOM   2250  H   ALA A 140       9.549  27.629  23.448  1.00  0.00              
ATOM   2251  HA  ALA A 140       7.451  25.559  23.468  1.00  0.00              
ATOM   2252 1HB  ALA A 140       9.333  23.995  23.201  1.00  0.00              
ATOM   2253 2HB  ALA A 140       9.376  25.285  21.976  1.00  0.00              
ATOM   2254 3HB  ALA A 140      10.477  25.345  23.373  1.00  0.00              
ATOM   2255  N   SER A 141       8.062  24.336  25.684  1.00  0.00              
ATOM   2256  CA  SER A 141       8.100  23.888  27.072  1.00  0.00              
ATOM   2257  C   SER A 141       7.649  22.437  27.182  1.00  0.00              
ATOM   2258  O   SER A 141       6.720  22.020  26.491  1.00  0.00              
ATOM   2259  CB  SER A 141       7.231  24.780  27.937  1.00  0.00              
ATOM   2260  OG  SER A 141       7.132  24.304  29.251  1.00  0.00              
ATOM   2261  H   SER A 141       7.654  23.734  24.982  1.00  0.00              
ATOM   2262  HA  SER A 141       9.075  24.018  27.543  1.00  0.00              
ATOM   2263 1HB  SER A 141       7.668  25.779  27.954  1.00  0.00              
ATOM   2264 2HB  SER A 141       6.235  24.827  27.500  1.00  0.00              
ATOM   2265  HG  SER A 141       8.008  24.263  29.643  1.00  0.00              
ATOM   2266  N   GLY A 142       8.328  21.680  28.042  1.00  0.00              
ATOM   2267  CA  GLY A 142       7.965  20.293  28.355  1.00  0.00              
ATOM   2268  C   GLY A 142       7.960  19.335  27.178  1.00  0.00              
ATOM   2269  O   GLY A 142       7.048  18.516  27.033  1.00  0.00              
ATOM   2270  H   GLY A 142       9.131  22.092  28.495  1.00  0.00              
ATOM   2271 1HA  GLY A 142       8.672  19.893  29.083  1.00  0.00              
ATOM   2272 2HA  GLY A 142       6.960  20.275  28.780  1.00  0.00              
ATOM   2273  N   PHE A 143       8.981  19.454  26.336  1.00  0.00              
ATOM   2274  CA  PHE A 143       9.101  18.723  25.063  1.00  0.00              
ATOM   2275  C   PHE A 143       7.995  19.026  24.037  1.00  0.00              
ATOM   2276  O   PHE A 143       7.861  18.312  23.041  1.00  0.00              
ATOM   2277  CB  PHE A 143       9.130  17.219  25.342  1.00  0.00              
ATOM   2278  CG  PHE A 143      10.156  16.812  26.361  1.00  0.00              
ATOM   2279  CD1 PHE A 143       9.775  16.457  27.647  1.00  0.00              
ATOM   2280  CD2 PHE A 143      11.504  16.783  26.037  1.00  0.00              
ATOM   2281  CE1 PHE A 143      10.719  16.082  28.585  1.00  0.00              
ATOM   2282  CE2 PHE A 143      12.449  16.407  26.972  1.00  0.00              
ATOM   2283  CZ  PHE A 143      12.055  16.057  28.247  1.00  0.00              
ATOM   2284  H   PHE A 143       9.716  20.093  26.606  1.00  0.00              
ATOM   2285  HA  PHE A 143       9.986  19.063  24.523  1.00  0.00              
ATOM   2286 1HB  PHE A 143       8.165  16.889  25.723  1.00  0.00              
ATOM   2287 2HB  PHE A 143       9.365  16.674  24.429  1.00  0.00              
ATOM   2288  HD1 PHE A 143       8.718  16.476  27.913  1.00  0.00              
ATOM   2289  HD2 PHE A 143      11.815  17.060  25.029  1.00  0.00              
ATOM   2290  HE1 PHE A 143      10.405  15.806  29.591  1.00  0.00              
ATOM   2291  HE2 PHE A 143      13.505  16.388  26.703  1.00  0.00              
ATOM   2292  HZ  PHE A 143      12.799  15.762  28.986  1.00  0.00              
ATOM   2293  N   CYS A 144       7.122  20.220  24.285  1.00  0.00              
ATOM   2294  CA  CYS A 144       6.109  20.556  23.285  1.00  0.00              
ATOM   2295  C   CYS A 144       6.544  21.758  22.465  1.00  0.00              
ATOM   2296  O   CYS A 144       7.157  22.687  22.995  1.00  0.00              
ATOM   2297  CB  CYS A 144       4.886  20.898  24.136  1.00  0.00              
ATOM   2298  SG  CYS A 144       4.363  19.582  25.261  1.00  0.00              
ATOM   2299  H   CYS A 144       7.255  20.835  25.075  1.00  0.00              
ATOM   2300  HA  CYS A 144       5.901  19.743  22.590  1.00  0.00              
ATOM   2301 1HB  CYS A 144       5.093  21.767  24.762  1.00  0.00              
ATOM   2302 2HB  CYS A 144       4.029  21.107  23.496  1.00  0.00              
ATOM   2303  HG  CYS A 144       3.154  20.079  25.504  1.00  0.00              
ATOM   2304  N   TYR A 145       6.219  21.741  21.174  1.00  0.00              
ATOM   2305  CA  TYR A 145       6.589  22.822  20.262  1.00  0.00              
ATOM   2306  C   TYR A 145       5.361  23.567  19.757  1.00  0.00              
ATOM   2307  O   TYR A 145       5.303  24.794  19.816  1.00  0.00              
ATOM   2308  CB  TYR A 145       7.390  22.274  19.079  1.00  0.00              
ATOM   2309  CG  TYR A 145       8.587  21.442  19.483  1.00  0.00              
ATOM   2310  CD1 TYR A 145       8.534  20.056  19.458  1.00  0.00              
ATOM   2311  CD2 TYR A 145       9.770  22.045  19.886  1.00  0.00              
ATOM   2312  CE1 TYR A 145       9.623  19.291  19.826  1.00  0.00              
ATOM   2313  CE2 TYR A 145      10.866  21.291  20.255  1.00  0.00              
ATOM   2314  CZ  TYR A 145      10.789  19.914  20.225  1.00  0.00              
ATOM   2315  OH  TYR A 145      11.879  19.157  20.590  1.00  0.00              
ATOM   2316  H   TYR A 145       5.699  20.952  20.817  1.00  0.00              
ATOM   2317  HA  TYR A 145       7.192  23.561  20.790  1.00  0.00              
ATOM   2318 1HB  TYR A 145       6.709  21.665  18.482  1.00  0.00              
ATOM   2319 2HB  TYR A 145       7.723  23.128  18.492  1.00  0.00              
ATOM   2320  HD1 TYR A 145       7.609  19.571  19.143  1.00  0.00              
ATOM   2321  HD2 TYR A 145       9.824  23.134  19.908  1.00  0.00              
ATOM   2322  HE1 TYR A 145       9.566  18.203  19.802  1.00  0.00              
ATOM   2323  HE2 TYR A 145      11.786  21.784  20.570  1.00  0.00              
ATOM   2324  HH  TYR A 145      12.705  19.644  20.547  1.00  0.00              
ATOM   2325  N   VAL A 146       4.386  22.818  19.252  1.00  0.00              
ATOM   2326  CA  VAL A 146       3.182  23.403  18.672  1.00  0.00              
ATOM   2327  C   VAL A 146       1.970  22.896  19.440  1.00  0.00              
ATOM   2328  O   VAL A 146       1.743  21.685  19.536  1.00  0.00              
ATOM   2329  CB  VAL A 146       3.028  23.061  17.178  1.00  0.00              
ATOM   2330  CG1 VAL A 146       1.738  23.647  16.627  1.00  0.00              
ATOM   2331  CG2 VAL A 146       4.224  23.572  16.389  1.00  0.00              
ATOM   2332  H   VAL A 146       4.484  21.813  19.271  1.00  0.00              
ATOM   2333  HA  VAL A 146       3.176  24.488  18.782  1.00  0.00              
ATOM   2334  HB  VAL A 146       3.013  21.977  17.063  1.00  0.00              
ATOM   2335 1HG1 VAL A 146       1.646  23.396  15.570  1.00  0.00              
ATOM   2336 2HG1 VAL A 146       0.889  23.236  17.173  1.00  0.00              
ATOM   2337 3HG1 VAL A 146       1.753  24.731  16.740  1.00  0.00              
ATOM   2338 1HG2 VAL A 146       4.101  23.321  15.336  1.00  0.00              
ATOM   2339 2HG2 VAL A 146       4.296  24.654  16.499  1.00  0.00              
ATOM   2340 3HG2 VAL A 146       5.135  23.108  16.767  1.00  0.00              
ATOM   2341  N   ASN A 147       1.198  23.823  19.992  1.00  0.00              
ATOM   2342  CA  ASN A 147       0.107  23.463  20.875  1.00  0.00              
ATOM   2343  C   ASN A 147      -1.110  23.054  20.060  1.00  0.00              
ATOM   2344  O   ASN A 147      -1.898  23.899  19.622  1.00  0.00              
ATOM   2345  CB  ASN A 147      -0.242  24.593  21.826  1.00  0.00              
ATOM   2346  CG  ASN A 147      -1.183  24.190  22.926  1.00  0.00              
ATOM   2347  OD1 ASN A 147      -2.122  23.412  22.713  1.00  0.00              
ATOM   2348  ND2 ASN A 147      -0.989  24.776  24.080  1.00  0.00              
ATOM   2349  H   ASN A 147       1.370  24.799  19.795  1.00  0.00              
ATOM   2350  HA  ASN A 147       0.388  22.594  21.473  1.00  0.00              
ATOM   2351 1HB  ASN A 147       0.537  25.235  22.240  1.00  0.00              
ATOM   2352 2HB  ASN A 147      -0.801  25.142  21.068  1.00  0.00              
ATOM   2353 1HD2 ASN A 147      -1.578  24.555  24.858  1.00  0.00              
ATOM   2354 2HD2 ASN A 147      -0.252  25.443  24.183  1.00  0.00              
ATOM   2355  N   ASP A 148      -1.236  21.744  19.853  1.00  0.00              
ATOM   2356  CA  ASP A 148      -2.293  21.166  19.018  1.00  0.00              
ATOM   2357  C   ASP A 148      -3.663  21.260  19.688  1.00  0.00              
ATOM   2358  O   ASP A 148      -4.698  21.232  19.017  1.00  0.00              
ATOM   2359  CB  ASP A 148      -1.973  19.705  18.691  1.00  0.00              
ATOM   2360  CG  ASP A 148      -1.784  18.814  19.912  1.00  0.00              
ATOM   2361  OD1 ASP A 148      -0.883  19.069  20.675  1.00  0.00              
ATOM   2362  OD2 ASP A 148      -2.630  17.988  20.155  1.00  0.00              
ATOM   2363  H   ASP A 148      -0.569  21.131  20.296  1.00  0.00              
ATOM   2364  HA  ASP A 148      -2.380  21.730  18.089  1.00  0.00              
ATOM   2365 1HB  ASP A 148      -2.692  19.244  18.014  1.00  0.00              
ATOM   2366 2HB  ASP A 148      -1.017  19.828  18.181  1.00  0.00              
ATOM   2367  N   ILE A 149      -3.643  21.388  21.013  1.00  0.00              
ATOM   2368  CA  ILE A 149      -4.848  21.485  21.826  1.00  0.00              
ATOM   2369  C   ILE A 149      -5.563  22.817  21.615  1.00  0.00              
ATOM   2370  O   ILE A 149      -6.758  22.844  21.315  1.00  0.00              
ATOM   2371  CB  ILE A 149      -4.529  21.318  23.323  1.00  0.00              
ATOM   2372  CG1 ILE A 149      -4.043  19.894  23.608  1.00  0.00              
ATOM   2373  CG2 ILE A 149      -5.750  21.647  24.167  1.00  0.00              
ATOM   2374  CD1 ILE A 149      -3.436  19.721  24.981  1.00  0.00              
ATOM   2375  H   ILE A 149      -2.740  21.417  21.465  1.00  0.00              
ATOM   2376  HA  ILE A 149      -5.583  20.747  21.511  1.00  0.00              
ATOM   2377  HB  ILE A 149      -3.711  21.987  23.589  1.00  0.00              
ATOM   2378 1HG1 ILE A 149      -4.902  19.232  23.505  1.00  0.00              
ATOM   2379 2HG1 ILE A 149      -3.302  19.646  22.849  1.00  0.00              
ATOM   2380 1HG2 ILE A 149      -5.508  21.522  25.222  1.00  0.00              
ATOM   2381 2HG2 ILE A 149      -6.053  22.678  23.984  1.00  0.00              
ATOM   2382 3HG2 ILE A 149      -6.568  20.977  23.901  1.00  0.00              
ATOM   2383 1HD1 ILE A 149      -3.115  18.687  25.110  1.00  0.00              
ATOM   2384 2HD1 ILE A 149      -2.574  20.381  25.085  1.00  0.00              
ATOM   2385 3HD1 ILE A 149      -4.176  19.967  25.742  1.00  0.00              
ATOM   2386  N   VAL A 150      -4.822  23.915  21.770  1.00  0.00              
ATOM   2387  CA  VAL A 150      -5.357  25.260  21.570  1.00  0.00              
ATOM   2388  C   VAL A 150      -5.865  25.431  20.139  1.00  0.00              
ATOM   2389  O   VAL A 150      -6.943  25.983  19.910  1.00  0.00              
ATOM   2390  CB  VAL A 150      -4.301  26.342  21.866  1.00  0.00              
ATOM   2391  CG1 VAL A 150      -4.796  27.708  21.414  1.00  0.00              
ATOM   2392  CG2 VAL A 150      -3.963  26.364  23.350  1.00  0.00              
ATOM   2393  H   VAL A 150      -3.853  23.805  22.039  1.00  0.00              
ATOM   2394  HA  VAL A 150      -6.237  25.434  22.191  1.00  0.00              
ATOM   2395  HB  VAL A 150      -3.382  26.094  21.336  1.00  0.00              
ATOM   2396 1HG1 VAL A 150      -4.038  28.460  21.631  1.00  0.00              
ATOM   2397 2HG1 VAL A 150      -4.989  27.687  20.342  1.00  0.00              
ATOM   2398 3HG1 VAL A 150      -5.715  27.956  21.946  1.00  0.00              
ATOM   2399 1HG2 VAL A 150      -3.216  27.133  23.541  1.00  0.00              
ATOM   2400 2HG2 VAL A 150      -4.864  26.581  23.924  1.00  0.00              
ATOM   2401 3HG2 VAL A 150      -3.568  25.393  23.647  1.00  0.00              
ATOM   2402  N   LEU A 151      -5.079  24.929  19.189  1.00  0.00              
ATOM   2403  CA  LEU A 151      -5.392  25.032  17.768  1.00  0.00              
ATOM   2404  C   LEU A 151      -6.654  24.252  17.439  1.00  0.00              
ATOM   2405  O   LEU A 151      -7.526  24.743  16.722  1.00  0.00              
ATOM   2406  CB  LEU A 151      -4.215  24.529  16.923  1.00  0.00              
ATOM   2407  CG  LEU A 151      -2.958  25.404  16.967  1.00  0.00              
ATOM   2408  CD1 LEU A 151      -1.808  24.706  16.253  1.00  0.00              
ATOM   2409  CD2 LEU A 151      -3.253  26.752  16.324  1.00  0.00              
ATOM   2410  H   LEU A 151      -4.233  24.458  19.473  1.00  0.00              
ATOM   2411  HA  LEU A 151      -5.594  26.072  17.513  1.00  0.00              
ATOM   2412 1HB  LEU A 151      -4.029  23.581  17.426  1.00  0.00              
ATOM   2413 2HB  LEU A 151      -4.511  24.339  15.891  1.00  0.00              
ATOM   2414  HG  LEU A 151      -2.723  25.580  18.017  1.00  0.00              
ATOM   2415 1HD1 LEU A 151      -0.919  25.336  16.290  1.00  0.00              
ATOM   2416 2HD1 LEU A 151      -1.600  23.755  16.744  1.00  0.00              
ATOM   2417 3HD1 LEU A 151      -2.082  24.526  15.214  1.00  0.00              
ATOM   2418 1HD2 LEU A 151      -2.358  27.374  16.358  1.00  0.00              
ATOM   2419 2HD2 LEU A 151      -3.553  26.603  15.287  1.00  0.00              
ATOM   2420 3HD2 LEU A 151      -4.058  27.247  16.868  1.00  0.00              
ATOM   2421  N   ALA A 152      -6.749  23.042  17.991  1.00  0.00              
ATOM   2422  CA  ALA A 152      -7.923  22.192  17.809  1.00  0.00              
ATOM   2423  C   ALA A 152      -9.167  22.841  18.405  1.00  0.00              
ATOM   2424  O   ALA A 152     -10.240  22.818  17.795  1.00  0.00              
ATOM   2425  CB  ALA A 152      -7.688  20.819  18.417  1.00  0.00              
ATOM   2426  H   ALA A 152      -5.981  22.706  18.553  1.00  0.00              
ATOM   2427  HA  ALA A 152      -8.105  22.070  16.741  1.00  0.00              
ATOM   2428 1HB  ALA A 152      -8.575  20.201  18.272  1.00  0.00              
ATOM   2429 2HB  ALA A 152      -6.833  20.348  17.934  1.00  0.00              
ATOM   2430 3HB  ALA A 152      -7.491  20.923  19.484  1.00  0.00              
ATOM   2431  N   ILE A 153      -9.015  23.436  19.585  1.00  0.00              
ATOM   2432  CA  ILE A 153     -10.115  24.140  20.242  1.00  0.00              
ATOM   2433  C   ILE A 153     -10.561  25.371  19.441  1.00  0.00              
ATOM   2434  O   ILE A 153     -11.764  25.616  19.297  1.00  0.00              
ATOM   2435  CB  ILE A 153      -9.725  24.580  21.665  1.00  0.00              
ATOM   2436  CG1 ILE A 153      -9.568  23.361  22.578  1.00  0.00              
ATOM   2437  CG2 ILE A 153     -10.762  25.540  22.228  1.00  0.00              
ATOM   2438  CD1 ILE A 153      -8.924  23.673  23.909  1.00  0.00              
ATOM   2439  H   ILE A 153      -8.114  23.401  20.039  1.00  0.00              
ATOM   2440  HA  ILE A 153     -11.021  23.537  20.226  1.00  0.00              
ATOM   2441  HB  ILE A 153      -8.754  25.074  21.631  1.00  0.00              
ATOM   2442 1HG1 ILE A 153     -10.563  22.949  22.743  1.00  0.00              
ATOM   2443 2HG1 ILE A 153      -8.959  22.632  22.042  1.00  0.00              
ATOM   2444 1HG2 ILE A 153     -10.471  25.841  23.235  1.00  0.00              
ATOM   2445 2HG2 ILE A 153     -10.826  26.421  21.591  1.00  0.00              
ATOM   2446 3HG2 ILE A 153     -11.734  25.046  22.264  1.00  0.00              
ATOM   2447 1HD1 ILE A 153      -8.846  22.760  24.499  1.00  0.00              
ATOM   2448 2HD1 ILE A 153      -7.927  24.083  23.745  1.00  0.00              
ATOM   2449 3HD1 ILE A 153      -9.532  24.399  24.446  1.00  0.00              
ATOM   2450  N   LEU A 154      -9.592  26.117  18.903  1.00  0.00              
ATOM   2451  CA  LEU A 154      -9.874  27.267  18.031  1.00  0.00              
ATOM   2452  C   LEU A 154     -10.692  26.879  16.801  1.00  0.00              
ATOM   2453  O   LEU A 154     -11.534  27.650  16.335  1.00  0.00              
ATOM   2454  CB  LEU A 154      -8.562  27.932  17.598  1.00  0.00              
ATOM   2455  CG  LEU A 154      -7.836  28.720  18.695  1.00  0.00              
ATOM   2456  CD1 LEU A 154      -6.457  29.144  18.208  1.00  0.00              
ATOM   2457  CD2 LEU A 154      -8.667  29.935  19.083  1.00  0.00              
ATOM   2458  H   LEU A 154      -8.633  25.876  19.106  1.00  0.00              
ATOM   2459  HA  LEU A 154     -10.495  27.986  18.566  1.00  0.00              
ATOM   2460 1HB  LEU A 154      -7.991  27.043  17.337  1.00  0.00              
ATOM   2461 2HB  LEU A 154      -8.696  28.550  16.711  1.00  0.00              
ATOM   2462  HG  LEU A 154      -7.766  28.071  19.569  1.00  0.00              
ATOM   2463 1HD1 LEU A 154      -5.949  29.703  18.994  1.00  0.00              
ATOM   2464 2HD1 LEU A 154      -5.872  28.258  17.959  1.00  0.00              
ATOM   2465 3HD1 LEU A 154      -6.559  29.773  17.325  1.00  0.00              
ATOM   2466 1HD2 LEU A 154      -8.150  30.495  19.864  1.00  0.00              
ATOM   2467 2HD2 LEU A 154      -8.808  30.574  18.211  1.00  0.00              
ATOM   2468 3HD2 LEU A 154      -9.638  29.609  19.454  1.00  0.00              
ATOM   2469  N   GLU A 155     -10.439  25.679  16.286  1.00  0.00              
ATOM   2470  CA  GLU A 155     -11.250  25.102  15.221  1.00  0.00              
ATOM   2471  C   GLU A 155     -12.635  24.697  15.710  1.00  0.00              
ATOM   2472  O   GLU A 155     -13.620  24.878  15.000  1.00  0.00              
ATOM   2473  CB  GLU A 155     -10.538  23.891  14.614  1.00  0.00              
ATOM   2474  CG  GLU A 155      -9.266  24.228  13.847  1.00  0.00              
ATOM   2475  CD  GLU A 155      -9.543  25.196  12.729  1.00  0.00              
ATOM   2476  OE1 GLU A 155     -10.427  24.936  11.949  1.00  0.00              
ATOM   2477  OE2 GLU A 155      -8.948  26.247  12.719  1.00  0.00              
ATOM   2478  H   GLU A 155      -9.654  25.153  16.649  1.00  0.00              
ATOM   2479  HA  GLU A 155     -11.426  25.846  14.446  1.00  0.00              
ATOM   2480 1HB  GLU A 155     -10.297  23.216  15.435  1.00  0.00              
ATOM   2481 2HB  GLU A 155     -11.249  23.407  13.943  1.00  0.00              
ATOM   2482 1HG  GLU A 155      -8.471  24.622  14.479  1.00  0.00              
ATOM   2483 2HG  GLU A 155      -8.958  23.271  13.429  1.00  0.00              
ATOM   2484  N   LEU A 156     -12.702  24.148  16.919  1.00  0.00              
ATOM   2485  CA  LEU A 156     -13.980  23.755  17.513  1.00  0.00              
ATOM   2486  C   LEU A 156     -14.881  24.960  17.773  1.00  0.00              
ATOM   2487  O   LEU A 156     -16.110  24.851  17.717  1.00  0.00              
ATOM   2488  CB  LEU A 156     -13.738  22.986  18.818  1.00  0.00              
ATOM   2489  CG  LEU A 156     -13.141  21.582  18.646  1.00  0.00              
ATOM   2490  CD1 LEU A 156     -12.759  21.008  20.003  1.00  0.00              
ATOM   2491  CD2 LEU A 156     -14.148  20.684  17.944  1.00  0.00              
ATOM   2492  H   LEU A 156     -11.850  23.997  17.441  1.00  0.00              
ATOM   2493  HA  LEU A 156     -14.530  23.131  16.814  1.00  0.00              
ATOM   2494 1HB  LEU A 156     -13.008  23.647  19.282  1.00  0.00              
ATOM   2495 2HB  LEU A 156     -14.635  22.944  19.434  1.00  0.00              
ATOM   2496  HG  LEU A 156     -12.270  21.678  17.997  1.00  0.00              
ATOM   2497 1HD1 LEU A 156     -12.335  20.012  19.871  1.00  0.00              
ATOM   2498 2HD1 LEU A 156     -12.020  21.655  20.477  1.00  0.00              
ATOM   2499 3HD1 LEU A 156     -13.645  20.944  20.634  1.00  0.00              
ATOM   2500 1HD2 LEU A 156     -13.722  19.687  17.822  1.00  0.00              
ATOM   2501 2HD2 LEU A 156     -15.057  20.620  18.542  1.00  0.00              
ATOM   2502 3HD2 LEU A 156     -14.386  21.099  16.964  1.00  0.00              
ATOM   2503  N   LEU A 157     -14.261  26.106  18.047  1.00  0.00              
ATOM   2504  CA  LEU A 157     -14.984  27.339  18.360  1.00  0.00              
ATOM   2505  C   LEU A 157     -15.706  27.909  17.137  1.00  0.00              
ATOM   2506  O   LEU A 157     -16.528  28.822  17.259  1.00  0.00              
ATOM   2507  CB  LEU A 157     -14.018  28.381  18.936  1.00  0.00              
ATOM   2508  CG  LEU A 157     -13.495  28.077  20.346  1.00  0.00              
ATOM   2509  CD1 LEU A 157     -12.449  29.108  20.748  1.00  0.00              
ATOM   2510  CD2 LEU A 157     -14.656  28.074  21.330  1.00  0.00              
ATOM   2511  H   LEU A 157     -13.251  26.117  18.036  1.00  0.00              
ATOM   2512  HA  LEU A 157     -15.768  27.128  19.086  1.00  0.00              
ATOM   2513 1HB  LEU A 157     -13.210  28.294  18.212  1.00  0.00              
ATOM   2514 2HB  LEU A 157     -14.436  29.387  18.895  1.00  0.00              
ATOM   2515  HG  LEU A 157     -13.073  27.072  20.325  1.00  0.00              
ATOM   2516 1HD1 LEU A 157     -12.083  28.884  21.750  1.00  0.00              
ATOM   2517 2HD1 LEU A 157     -11.617  29.077  20.045  1.00  0.00              
ATOM   2518 3HD1 LEU A 157     -12.896  30.102  20.740  1.00  0.00              
ATOM   2519 1HD2 LEU A 157     -14.282  27.857  22.332  1.00  0.00              
ATOM   2520 2HD2 LEU A 157     -15.138  29.051  21.326  1.00  0.00              
ATOM   2521 3HD2 LEU A 157     -15.377  27.311  21.040  1.00  0.00              
ATOM   2522  N   LYS A 158     -15.389  27.359  15.968  1.00  0.00              
ATOM   2523  CA  LYS A 158     -16.064  27.702  14.725  1.00  0.00              
ATOM   2524  C   LYS A 158     -17.492  27.157  14.678  1.00  0.00              
ATOM   2525  O   LYS A 158     -18.324  27.664  13.927  1.00  0.00              
ATOM   2526  CB  LYS A 158     -15.265  27.179  13.529  1.00  0.00              
ATOM   2527  CG  LYS A 158     -13.924  27.869  13.319  1.00  0.00              
ATOM   2528  CD  LYS A 158     -13.176  27.277  12.134  1.00  0.00              
ATOM   2529  CE  LYS A 158     -11.893  28.044  11.848  1.00  0.00              
ATOM   2530  NZ  LYS A 158     -11.142  27.463  10.703  1.00  0.00              
ATOM   2531  H   LYS A 158     -14.648  26.671  15.953  1.00  0.00              
ATOM   2532  HA  LYS A 158     -16.171  28.784  14.650  1.00  0.00              
ATOM   2533 1HB  LYS A 158     -15.102  26.114  13.695  1.00  0.00              
ATOM   2534 2HB  LYS A 158     -15.885  27.317  12.644  1.00  0.00              
ATOM   2535 1HG  LYS A 158     -14.103  28.930  13.143  1.00  0.00              
ATOM   2536 2HG  LYS A 158     -13.326  27.747  14.223  1.00  0.00              
ATOM   2537 1HD  LYS A 158     -12.936  26.237  12.359  1.00  0.00              
ATOM   2538 2HD  LYS A 158     -13.825  27.318  11.259  1.00  0.00              
ATOM   2539 1HE  LYS A 158     -12.155  29.077  11.623  1.00  0.00              
ATOM   2540 2HE  LYS A 158     -11.271  28.015  12.743  1.00  0.00              
ATOM   2541 1HZ  LYS A 158     -10.299  27.999  10.546  1.00  0.00              
ATOM   2542 2HZ  LYS A 158     -10.896  26.504  10.912  1.00  0.00              
ATOM   2543 3HZ  LYS A 158     -11.717  27.490   9.873  1.00  0.00              
ATOM   2544  N   TYR A 159     -17.776  26.139  15.485  1.00  0.00              
ATOM   2545  CA  TYR A 159     -19.093  25.498  15.486  1.00  0.00              
ATOM   2546  C   TYR A 159     -19.680  25.361  16.883  1.00  0.00              
ATOM   2547  O   TYR A 159     -20.891  25.181  17.035  1.00  0.00              
ATOM   2548  CB  TYR A 159     -19.008  24.119  14.828  1.00  0.00              
ATOM   2549  CG  TYR A 159     -20.331  23.388  14.763  1.00  0.00              
ATOM   2550  CD1 TYR A 159     -21.305  23.759  13.848  1.00  0.00              
ATOM   2551  CD2 TYR A 159     -20.601  22.329  15.617  1.00  0.00              
ATOM   2552  CE1 TYR A 159     -22.516  23.096  13.784  1.00  0.00              
ATOM   2553  CE2 TYR A 159     -21.808  21.659  15.562  1.00  0.00              
ATOM   2554  CZ  TYR A 159     -22.763  22.045  14.644  1.00  0.00              
ATOM   2555  OH  TYR A 159     -23.966  21.379  14.585  1.00  0.00              
ATOM   2556  H   TYR A 159     -17.063  25.797  16.116  1.00  0.00              
ATOM   2557  HA  TYR A 159     -19.799  26.105  14.917  1.00  0.00              
ATOM   2558 1HB  TYR A 159     -18.624  24.266  13.817  1.00  0.00              
ATOM   2559 2HB  TYR A 159     -18.297  23.530  15.405  1.00  0.00              
ATOM   2560  HD1 TYR A 159     -21.104  24.590  13.172  1.00  0.00              
ATOM   2561  HD2 TYR A 159     -19.843  22.029  16.340  1.00  0.00              
ATOM   2562  HE1 TYR A 159     -23.273  23.398  13.060  1.00  0.00              
ATOM   2563  HE2 TYR A 159     -22.002  20.829  16.243  1.00  0.00              
ATOM   2564  HH  TYR A 159     -24.032  20.667  15.225  1.00  0.00              
ATOM   2565  N   HIS A 160     -18.819  25.432  17.895  1.00  0.00              
ATOM   2566  CA  HIS A 160     -19.251  25.300  19.284  1.00  0.00              
ATOM   2567  C   HIS A 160     -19.047  26.596  20.051  1.00  0.00              
ATOM   2568  O   HIS A 160     -18.065  27.314  19.820  1.00  0.00              
ATOM   2569  CB  HIS A 160     -18.501  24.161  19.981  1.00  0.00              
ATOM   2570  CG  HIS A 160     -18.812  22.806  19.423  1.00  0.00              
ATOM   2571  ND1 HIS A 160     -19.987  22.139  19.701  1.00  0.00              
ATOM   2572  CD2 HIS A 160     -18.102  21.995  18.605  1.00  0.00              
ATOM   2573  CE1 HIS A 160     -19.987  20.975  19.076  1.00  0.00              
ATOM   2574  NE2 HIS A 160     -18.854  20.863  18.405  1.00  0.00              
ATOM   2575  H   HIS A 160     -17.840  25.581  17.696  1.00  0.00              
ATOM   2576  HA  HIS A 160     -20.322  25.097  19.317  1.00  0.00              
ATOM   2577 1HB  HIS A 160     -17.425  24.300  19.877  1.00  0.00              
ATOM   2578 2HB  HIS A 160     -18.763  24.130  21.039  1.00  0.00              
ATOM   2579  HD1 HIS A 160     -20.763  22.500  20.218  1.00  0.00              
ATOM   2580  HD2 HIS A 160     -17.125  22.092  18.131  1.00  0.00              
ATOM   2581  HE1 HIS A 160     -20.833  20.295  19.167  1.00  0.00              
ATOM   2582  N   GLN A 161     -19.980  26.888  20.959  1.00  0.00              
ATOM   2583  CA  GLN A 161     -19.936  28.109  21.760  1.00  0.00              
ATOM   2584  C   GLN A 161     -19.064  27.931  22.998  1.00  0.00              
ATOM   2585  O   GLN A 161     -18.304  28.829  23.367  1.00  0.00              
ATOM   2586  CB  GLN A 161     -21.348  28.524  22.181  1.00  0.00              
ATOM   2587  CG  GLN A 161     -22.229  28.988  21.033  1.00  0.00              
ATOM   2588  CD  GLN A 161     -23.634  29.336  21.485  1.00  0.00              
ATOM   2589  OE1 GLN A 161     -23.994  29.137  22.649  1.00  0.00              
ATOM   2590  NE2 GLN A 161     -24.439  29.858  20.566  1.00  0.00              
ATOM   2591  H   GLN A 161     -20.741  26.238  21.094  1.00  0.00              
ATOM   2592  HA  GLN A 161     -19.472  28.909  21.182  1.00  0.00              
ATOM   2593 1HB  GLN A 161     -21.800  27.659  22.666  1.00  0.00              
ATOM   2594 2HB  GLN A 161     -21.236  29.330  22.906  1.00  0.00              
ATOM   2595 1HG  GLN A 161     -21.911  29.742  20.313  1.00  0.00              
ATOM   2596 2HG  GLN A 161     -22.255  28.013  20.545  1.00  0.00              
ATOM   2597 1HE2 GLN A 161     -25.377  30.108  20.806  1.00  0.00              
ATOM   2598 2HE2 GLN A 161     -24.106  30.001  19.634  1.00  0.00              
ATOM   2599  N   ARG A 162     -19.177  26.763  23.625  1.00  0.00              
ATOM   2600  CA  ARG A 162     -18.469  26.479  24.866  1.00  0.00              
ATOM   2601  C   ARG A 162     -17.695  25.163  24.791  1.00  0.00              
ATOM   2602  O   ARG A 162     -18.284  24.075  24.713  1.00  0.00              
ATOM   2603  CB  ARG A 162     -19.403  26.506  26.068  1.00  0.00              
ATOM   2604  CG  ARG A 162     -20.033  27.859  26.356  1.00  0.00              
ATOM   2605  CD  ARG A 162     -20.828  27.908  27.611  1.00  0.00              
ATOM   2606  NE  ARG A 162     -21.958  26.995  27.644  1.00  0.00              
ATOM   2607  CZ  ARG A 162     -23.194  27.290  27.198  1.00  0.00              
ATOM   2608  NH1 ARG A 162     -23.476  28.482  26.719  1.00  0.00              
ATOM   2609  NH2 ARG A 162     -24.126  26.356  27.277  1.00  0.00              
ATOM   2610  H   ARG A 162     -19.775  26.054  23.227  1.00  0.00              
ATOM   2611  HA  ARG A 162     -17.747  27.268  25.069  1.00  0.00              
ATOM   2612 1HB  ARG A 162     -20.188  25.776  25.878  1.00  0.00              
ATOM   2613 2HB  ARG A 162     -18.818  26.191  26.932  1.00  0.00              
ATOM   2614 1HG  ARG A 162     -19.240  28.603  26.433  1.00  0.00              
ATOM   2615 2HG  ARG A 162     -20.695  28.117  25.529  1.00  0.00              
ATOM   2616 1HD  ARG A 162     -20.181  27.658  28.451  1.00  0.00              
ATOM   2617 2HD  ARG A 162     -21.220  28.917  27.742  1.00  0.00              
ATOM   2618  HE  ARG A 162     -22.008  26.043  27.985  1.00  0.00              
ATOM   2619 1HH1 ARG A 162     -22.756  29.191  26.683  1.00  0.00              
ATOM   2620 2HH1 ARG A 162     -24.408  28.683  26.390  1.00  0.00              
ATOM   2621 1HH2 ARG A 162     -23.899  25.451  27.665  1.00  0.00              
ATOM   2622 2HH2 ARG A 162     -25.061  26.551  26.950  1.00  0.00              
ATOM   2623  N   VAL A 163     -16.370  25.283  24.808  1.00  0.00              
ATOM   2624  CA  VAL A 163     -15.482  24.129  24.767  1.00  0.00              
ATOM   2625  C   VAL A 163     -14.831  23.921  26.136  1.00  0.00              
ATOM   2626  O   VAL A 163     -14.274  24.857  26.722  1.00  0.00              
ATOM   2627  CB  VAL A 163     -14.387  24.289  23.695  1.00  0.00              
ATOM   2628  CG1 VAL A 163     -13.450  23.090  23.708  1.00  0.00              
ATOM   2629  CG2 VAL A 163     -15.011  24.462  22.319  1.00  0.00              
ATOM   2630  H   VAL A 163     -15.971  26.210  24.850  1.00  0.00              
ATOM   2631  HA  VAL A 163     -16.036  23.208  24.583  1.00  0.00              
ATOM   2632  HB  VAL A 163     -13.819  25.196  23.902  1.00  0.00              
ATOM   2633 1HG1 VAL A 163     -12.683  23.219  22.945  1.00  0.00              
ATOM   2634 2HG1 VAL A 163     -12.978  23.008  24.687  1.00  0.00              
ATOM   2635 3HG1 VAL A 163     -14.018  22.183  23.501  1.00  0.00              
ATOM   2636 1HG2 VAL A 163     -14.223  24.574  21.574  1.00  0.00              
ATOM   2637 2HG2 VAL A 163     -15.614  23.585  22.080  1.00  0.00              
ATOM   2638 3HG2 VAL A 163     -15.642  25.350  22.313  1.00  0.00              
ATOM   2639  N   LEU A 164     -14.919  22.693  26.641  1.00  0.00              
ATOM   2640  CA  LEU A 164     -14.354  22.353  27.938  1.00  0.00              
ATOM   2641  C   LEU A 164     -13.105  21.499  27.781  1.00  0.00              
ATOM   2642  O   LEU A 164     -13.159  20.388  27.249  1.00  0.00              
ATOM   2643  CB  LEU A 164     -15.397  21.624  28.796  1.00  0.00              
ATOM   2644  CG  LEU A 164     -14.900  21.154  30.169  1.00  0.00              
ATOM   2645  CD1 LEU A 164     -14.512  22.354  31.022  1.00  0.00              
ATOM   2646  CD2 LEU A 164     -15.987  20.336  30.850  1.00  0.00              
ATOM   2647  H   LEU A 164     -15.391  21.978  26.106  1.00  0.00              
ATOM   2648  HA  LEU A 164     -14.046  23.261  28.452  1.00  0.00              
ATOM   2649 1HB  LEU A 164     -16.121  22.429  28.916  1.00  0.00              
ATOM   2650 2HB  LEU A 164     -15.859  20.798  28.255  1.00  0.00              
ATOM   2651  HG  LEU A 164     -14.047  20.497  29.996  1.00  0.00              
ATOM   2652 1HD1 LEU A 164     -14.160  22.010  31.994  1.00  0.00              
ATOM   2653 2HD1 LEU A 164     -13.717  22.912  30.526  1.00  0.00              
ATOM   2654 3HD1 LEU A 164     -15.379  22.999  31.158  1.00  0.00              
ATOM   2655 1HD2 LEU A 164     -15.631  20.002  31.825  1.00  0.00              
ATOM   2656 2HD2 LEU A 164     -16.879  20.950  30.979  1.00  0.00              
ATOM   2657 3HD2 LEU A 164     -16.229  19.468  30.236  1.00  0.00              
ATOM   2658  N   TYR A 165     -11.983  22.031  28.247  1.00  0.00              
ATOM   2659  CA  TYR A 165     -10.719  21.324  28.184  1.00  0.00              
ATOM   2660  C   TYR A 165     -10.371  20.759  29.556  1.00  0.00              
ATOM   2661  O   TYR A 165     -10.422  21.473  30.559  1.00  0.00              
ATOM   2662  CB  TYR A 165      -9.605  22.247  27.687  1.00  0.00              
ATOM   2663  CG  TYR A 165      -8.213  21.683  27.868  1.00  0.00              
ATOM   2664  CD1 TYR A 165      -7.759  20.639  27.076  1.00  0.00              
ATOM   2665  CD2 TYR A 165      -7.357  22.199  28.829  1.00  0.00              
ATOM   2666  CE1 TYR A 165      -6.489  20.119  27.238  1.00  0.00              
ATOM   2667  CE2 TYR A 165      -6.085  21.687  28.999  1.00  0.00              
ATOM   2668  CZ  TYR A 165      -5.655  20.647  28.201  1.00  0.00              
ATOM   2669  OH  TYR A 165      -4.388  20.135  28.365  1.00  0.00              
ATOM   2670  H   TYR A 165     -12.009  22.955  28.655  1.00  0.00              
ATOM   2671  HA  TYR A 165     -10.802  20.478  27.502  1.00  0.00              
ATOM   2672 1HB  TYR A 165      -9.787  22.431  26.627  1.00  0.00              
ATOM   2673 2HB  TYR A 165      -9.693  23.183  28.239  1.00  0.00              
ATOM   2674  HD1 TYR A 165      -8.425  20.226  26.317  1.00  0.00              
ATOM   2675  HD2 TYR A 165      -7.703  23.020  29.457  1.00  0.00              
ATOM   2676  HE1 TYR A 165      -6.146  19.298  26.609  1.00  0.00              
ATOM   2677  HE2 TYR A 165      -5.427  22.105  29.761  1.00  0.00              
ATOM   2678  HH  TYR A 165      -4.033  20.287  29.244  1.00  0.00              
ATOM   2679  N   ILE A 166     -10.034  19.470  29.590  1.00  0.00              
ATOM   2680  CA  ILE A 166      -9.606  18.798  30.819  1.00  0.00              
ATOM   2681  C   ILE A 166      -8.167  18.313  30.654  1.00  0.00              
ATOM   2682  O   ILE A 166      -7.820  17.716  29.629  1.00  0.00              
ATOM   2683  CB  ILE A 166     -10.514  17.607  31.176  1.00  0.00              
ATOM   2684  CG1 ILE A 166     -11.928  18.093  31.501  1.00  0.00              
ATOM   2685  CG2 ILE A 166      -9.933  16.825  32.344  1.00  0.00              
ATOM   2686  CD1 ILE A 166     -12.890  17.996  30.338  1.00  0.00              
ATOM   2687  H   ILE A 166     -10.077  18.942  28.730  1.00  0.00              
ATOM   2688  HA  ILE A 166      -9.591  19.497  31.655  1.00  0.00              
ATOM   2689  HB  ILE A 166     -10.598  16.953  30.308  1.00  0.00              
ATOM   2690 1HG1 ILE A 166     -12.297  17.487  32.329  1.00  0.00              
ATOM   2691 2HG1 ILE A 166     -11.848  19.131  31.821  1.00  0.00              
ATOM   2692 1HG2 ILE A 166     -10.588  15.988  32.583  1.00  0.00              
ATOM   2693 2HG2 ILE A 166      -8.946  16.450  32.076  1.00  0.00              
ATOM   2694 3HG2 ILE A 166      -9.850  17.479  33.213  1.00  0.00              
ATOM   2695 1HD1 ILE A 166     -13.871  18.358  30.646  1.00  0.00              
ATOM   2696 2HD1 ILE A 166     -12.522  18.603  29.510  1.00  0.00              
ATOM   2697 3HD1 ILE A 166     -12.972  16.958  30.018  1.00  0.00              
ATOM   2698  N   ASP A 167      -7.344  18.555  31.668  1.00  0.00              
ATOM   2699  CA  ASP A 167      -5.943  18.149  31.645  1.00  0.00              
ATOM   2700  C   ASP A 167      -5.609  17.194  32.806  1.00  0.00              
ATOM   2701  O   ASP A 167      -5.509  17.627  33.958  1.00  0.00              
ATOM   2702  CB  ASP A 167      -5.037  19.382  31.695  1.00  0.00              
ATOM   2703  CG  ASP A 167      -3.555  19.082  31.512  1.00  0.00              
ATOM   2704  OD1 ASP A 167      -3.085  18.129  32.090  1.00  0.00              
ATOM   2705  OD2 ASP A 167      -2.942  19.706  30.680  1.00  0.00              
ATOM   2706  H   ASP A 167      -7.703  19.037  32.480  1.00  0.00              
ATOM   2707  HA  ASP A 167      -5.737  17.587  30.734  1.00  0.00              
ATOM   2708 1HB  ASP A 167      -5.334  20.168  31.003  1.00  0.00              
ATOM   2709 2HB  ASP A 167      -5.217  19.711  32.719  1.00  0.00              
ATOM   2710  N   ILE A 168      -5.425  15.906  32.493  1.00  0.00              
ATOM   2711  CA  ILE A 168      -5.139  14.864  33.500  1.00  0.00              
ATOM   2712  C   ILE A 168      -3.657  14.791  33.897  1.00  0.00              
ATOM   2713  O   ILE A 168      -3.329  14.447  35.042  1.00  0.00              
ATOM   2714  CB  ILE A 168      -5.578  13.475  33.001  1.00  0.00              
ATOM   2715  CG1 ILE A 168      -7.097  13.431  32.817  1.00  0.00              
ATOM   2716  CG2 ILE A 168      -5.124  12.393  33.968  1.00  0.00              
ATOM   2717  CD1 ILE A 168      -7.585  12.221  32.049  1.00  0.00              
ATOM   2718  H   ILE A 168      -5.489  15.645  31.520  1.00  0.00              
ATOM   2719  HA  ILE A 168      -5.643  15.090  34.440  1.00  0.00              
ATOM   2720  HB  ILE A 168      -5.138  13.296  32.021  1.00  0.00              
ATOM   2721 1HG1 ILE A 168      -7.546  13.434  33.810  1.00  0.00              
ATOM   2722 2HG1 ILE A 168      -7.387  14.338  32.286  1.00  0.00              
ATOM   2723 1HG2 ILE A 168      -5.443  11.419  33.600  1.00  0.00              
ATOM   2724 2HG2 ILE A 168      -4.038  12.412  34.051  1.00  0.00              
ATOM   2725 3HG2 ILE A 168      -5.565  12.573  34.948  1.00  0.00              
ATOM   2726 1HD1 ILE A 168      -8.671  12.261  31.960  1.00  0.00              
ATOM   2727 2HD1 ILE A 168      -7.138  12.218  31.055  1.00  0.00              
ATOM   2728 3HD1 ILE A 168      -7.298  11.315  32.579  1.00  0.00              
ATOM   2729  N   ASP A 169      -2.772  15.105  32.948  1.00  0.00              
ATOM   2730  CA  ASP A 169      -1.319  15.094  33.163  1.00  0.00              
ATOM   2731  C   ASP A 169      -0.961  15.879  34.426  1.00  0.00              
ATOM   2732  O   ASP A 169      -1.503  16.965  34.650  1.00  0.00              
ATOM   2733  CB  ASP A 169      -0.586  15.676  31.952  1.00  0.00              
ATOM   2734  CG  ASP A 169       0.881  16.003  32.202  1.00  0.00              
ATOM   2735  OD1 ASP A 169       1.700  15.130  32.037  1.00  0.00              
ATOM   2736  OD2 ASP A 169       1.186  17.154  32.402  1.00  0.00              
ATOM   2737  H   ASP A 169      -3.133  15.362  32.040  1.00  0.00              
ATOM   2738  HA  ASP A 169      -0.973  14.068  33.295  1.00  0.00              
ATOM   2739 1HB  ASP A 169      -0.673  15.063  31.055  1.00  0.00              
ATOM   2740 2HB  ASP A 169      -1.145  16.602  31.817  1.00  0.00              
ATOM   2741  N   ILE A 170       0.094  15.461  35.120  1.00  0.00              
ATOM   2742  CA  ILE A 170       0.536  15.972  36.420  1.00  0.00              
ATOM   2743  C   ILE A 170       0.974  17.445  36.371  1.00  0.00              
ATOM   2744  O   ILE A 170       1.016  18.109  37.401  1.00  0.00              
ATOM   2745  CB  ILE A 170       1.701  15.131  36.973  1.00  0.00              
ATOM   2746  CG1 ILE A 170       2.030  15.552  38.407  1.00  0.00              
ATOM   2747  CG2 ILE A 170       2.925  15.264  36.080  1.00  0.00              
ATOM   2748  CD1 ILE A 170       2.914  14.572  39.144  1.00  0.00              
ATOM   2749  H   ILE A 170       0.579  14.676  34.708  1.00  0.00              
ATOM   2750  HA  ILE A 170      -0.303  16.052  37.107  1.00  0.00              
ATOM   2751  HB  ILE A 170       1.395  14.086  37.017  1.00  0.00              
ATOM   2752 1HG1 ILE A 170       2.527  16.520  38.356  1.00  0.00              
ATOM   2753 2HG1 ILE A 170       1.083  15.659  38.938  1.00  0.00              
ATOM   2754 1HG2 ILE A 170       3.739  14.664  36.484  1.00  0.00              
ATOM   2755 2HG2 ILE A 170       2.684  14.917  35.076  1.00  0.00              
ATOM   2756 3HG2 ILE A 170       3.233  16.309  36.037  1.00  0.00              
ATOM   2757 1HD1 ILE A 170       3.103  14.937  40.154  1.00  0.00              
ATOM   2758 2HD1 ILE A 170       2.417  13.603  39.199  1.00  0.00              
ATOM   2759 3HD1 ILE A 170       3.860  14.466  38.616  1.00  0.00              
ATOM   2760  N   HIS A 171       1.296  17.951  35.183  1.00  0.00              
ATOM   2761  CA  HIS A 171       1.798  19.317  35.039  1.00  0.00              
ATOM   2762  C   HIS A 171       0.656  20.279  34.770  1.00  0.00              
ATOM   2763  O   HIS A 171      -0.306  19.924  34.085  1.00  0.00              
ATOM   2764  CB  HIS A 171       2.834  19.406  33.913  1.00  0.00              
ATOM   2765  CG  HIS A 171       4.104  18.669  34.204  1.00  0.00              
ATOM   2766  ND1 HIS A 171       4.321  17.370  33.794  1.00  0.00              
ATOM   2767  CD2 HIS A 171       5.222  19.047  34.866  1.00  0.00              
ATOM   2768  CE1 HIS A 171       5.521  16.982  34.190  1.00  0.00              
ATOM   2769  NE2 HIS A 171       6.087  17.980  34.842  1.00  0.00              
ATOM   2770  H   HIS A 171       1.189  17.377  34.357  1.00  0.00              
ATOM   2771  HA  HIS A 171       2.274  19.631  35.967  1.00  0.00              
ATOM   2772 1HB  HIS A 171       2.429  18.978  32.995  1.00  0.00              
ATOM   2773 2HB  HIS A 171       3.109  20.446  33.738  1.00  0.00              
ATOM   2774  HD2 HIS A 171       5.511  19.973  35.364  1.00  0.00              
ATOM   2775  HE1 HIS A 171       5.884  15.980  33.961  1.00  0.00              
ATOM   2776  HE2 HIS A 171       7.007  17.971  35.260  1.00  0.00              
ATOM   2777  N   HIS A 172       0.765  21.494  35.311  1.00  0.00              
ATOM   2778  CA  HIS A 172      -0.224  22.549  35.065  1.00  0.00              
ATOM   2779  C   HIS A 172      -0.390  22.857  33.575  1.00  0.00              
ATOM   2780  O   HIS A 172       0.589  23.118  32.873  1.00  0.00              
ATOM   2781  CB  HIS A 172       0.163  23.826  35.815  1.00  0.00              
ATOM   2782  CG  HIS A 172      -0.801  24.955  35.619  1.00  0.00              
ATOM   2783  ND1 HIS A 172      -0.414  26.278  35.647  1.00  0.00              
ATOM   2784  CD2 HIS A 172      -2.136  24.957  35.392  1.00  0.00              
ATOM   2785  CE1 HIS A 172      -1.470  27.047  35.446  1.00  0.00              
ATOM   2786  NE2 HIS A 172      -2.526  26.271  35.287  1.00  0.00              
ATOM   2787  H   HIS A 172       1.555  21.690  35.907  1.00  0.00              
ATOM   2788  HA  HIS A 172      -1.202  22.221  35.413  1.00  0.00              
ATOM   2789 1HB  HIS A 172       0.203  23.634  36.889  1.00  0.00              
ATOM   2790 2HB  HIS A 172       1.133  24.183  35.475  1.00  0.00              
ATOM   2791  HD2 HIS A 172      -2.872  24.161  35.290  1.00  0.00              
ATOM   2792  HE1 HIS A 172      -1.371  28.132  35.430  1.00  0.00              
ATOM   2793  HE2 HIS A 172      -3.472  26.583  35.118  1.00  0.00              
ATOM   2794  N   GLY A 173      -1.637  22.823  33.105  1.00  0.00              
ATOM   2795  CA  GLY A 173      -1.956  23.094  31.702  1.00  0.00              
ATOM   2796  C   GLY A 173      -1.879  24.566  31.342  1.00  0.00              
ATOM   2797  O   GLY A 173      -2.864  25.156  30.895  1.00  0.00              
ATOM   2798  H   GLY A 173      -2.384  22.601  33.746  1.00  0.00              
ATOM   2799 1HA  GLY A 173      -1.253  22.556  31.065  1.00  0.00              
ATOM   2800 2HA  GLY A 173      -2.970  22.751  31.494  1.00  0.00              
ATOM   2801  N   ASP A 174      -0.692  25.145  31.525  1.00  0.00              
ATOM   2802  CA  ASP A 174      -0.486  26.587  31.382  1.00  0.00              
ATOM   2803  C   ASP A 174      -0.564  27.089  29.939  1.00  0.00              
ATOM   2804  O   ASP A 174      -0.968  28.229  29.695  1.00  0.00              
ATOM   2805  CB  ASP A 174       0.866  26.977  31.982  1.00  0.00              
ATOM   2806  CG  ASP A 174       2.042  26.156  31.469  1.00  0.00              
ATOM   2807  OD1 ASP A 174       1.811  25.163  30.820  1.00  0.00              
ATOM   2808  OD2 ASP A 174       3.155  26.608  31.593  1.00  0.00              
ATOM   2809  H   ASP A 174       0.091  24.558  31.775  1.00  0.00              
ATOM   2810  HA  ASP A 174      -1.304  27.127  31.861  1.00  0.00              
ATOM   2811 1HB  ASP A 174       1.096  28.039  31.884  1.00  0.00              
ATOM   2812 2HB  ASP A 174       0.688  26.738  33.031  1.00  0.00              
ATOM   2813  N   GLY A 175      -0.176  26.241  28.992  1.00  0.00              
ATOM   2814  CA  GLY A 175      -0.232  26.592  27.577  1.00  0.00              
ATOM   2815  C   GLY A 175      -1.642  26.920  27.135  1.00  0.00              
ATOM   2816  O   GLY A 175      -1.863  27.919  26.453  1.00  0.00              
ATOM   2817  H   GLY A 175       0.166  25.329  29.259  1.00  0.00              
ATOM   2818 1HA  GLY A 175       0.401  27.462  27.401  1.00  0.00              
ATOM   2819 2HA  GLY A 175       0.133  25.752  26.987  1.00  0.00              
ATOM   2820  N   VAL A 176      -2.596  26.090  27.546  1.00  0.00              
ATOM   2821  CA  VAL A 176      -4.000  26.268  27.176  1.00  0.00              
ATOM   2822  C   VAL A 176      -4.644  27.372  28.011  1.00  0.00              
ATOM   2823  O   VAL A 176      -5.413  28.186  27.495  1.00  0.00              
ATOM   2824  CB  VAL A 176      -4.804  24.966  27.352  1.00  0.00              
ATOM   2825  CG1 VAL A 176      -6.274  25.202  27.041  1.00  0.00              
ATOM   2826  CG2 VAL A 176      -4.242  23.868  26.461  1.00  0.00              
ATOM   2827  H   VAL A 176      -2.338  25.309  28.134  1.00  0.00              
ATOM   2828  HA  VAL A 176      -4.099  26.609  26.145  1.00  0.00              
ATOM   2829  HB  VAL A 176      -4.701  24.622  28.381  1.00  0.00              
ATOM   2830 1HG1 VAL A 176      -6.828  24.271  27.171  1.00  0.00              
ATOM   2831 2HG1 VAL A 176      -6.673  25.958  27.717  1.00  0.00              
ATOM   2832 3HG1 VAL A 176      -6.378  25.544  26.012  1.00  0.00              
ATOM   2833 1HG2 VAL A 176      -4.821  22.956  26.599  1.00  0.00              
ATOM   2834 2HG2 VAL A 176      -4.299  24.182  25.419  1.00  0.00              
ATOM   2835 3HG2 VAL A 176      -3.201  23.680  26.727  1.00  0.00              
ATOM   2836  N   GLU A 177      -4.319  27.398  29.302  1.00  0.00              
ATOM   2837  CA  GLU A 177      -4.853  28.403  30.209  1.00  0.00              
ATOM   2838  C   GLU A 177      -4.525  29.811  29.712  1.00  0.00              
ATOM   2839  O   GLU A 177      -5.410  30.666  29.654  1.00  0.00              
ATOM   2840  CB  GLU A 177      -4.302  28.198  31.622  1.00  0.00              
ATOM   2841  CG  GLU A 177      -4.746  29.249  32.629  1.00  0.00              
ATOM   2842  CD  GLU A 177      -4.231  28.938  34.007  1.00  0.00              
ATOM   2843  OE1 GLU A 177      -4.643  27.949  34.565  1.00  0.00              
ATOM   2844  OE2 GLU A 177      -3.342  29.623  34.456  1.00  0.00              
ATOM   2845  H   GLU A 177      -3.684  26.699  29.659  1.00  0.00              
ATOM   2846  HA  GLU A 177      -5.941  28.339  30.235  1.00  0.00              
ATOM   2847 1HB  GLU A 177      -4.636  27.214  31.954  1.00  0.00              
ATOM   2848 2HB  GLU A 177      -3.215  28.205  31.544  1.00  0.00              
ATOM   2849 1HG  GLU A 177      -4.456  30.262  32.355  1.00  0.00              
ATOM   2850 2HG  GLU A 177      -5.833  29.169  32.622  1.00  0.00              
ATOM   2851  N   GLU A 178      -3.263  30.028  29.340  1.00  0.00              
ATOM   2852  CA  GLU A 178      -2.792  31.310  28.808  1.00  0.00              
ATOM   2853  C   GLU A 178      -3.475  31.673  27.490  1.00  0.00              
ATOM   2854  O   GLU A 178      -3.939  32.800  27.315  1.00  0.00              
ATOM   2855  CB  GLU A 178      -1.275  31.279  28.615  1.00  0.00              
ATOM   2856  CG  GLU A 178      -0.475  31.308  29.910  1.00  0.00              
ATOM   2857  CD  GLU A 178       0.999  31.186  29.644  1.00  0.00              
ATOM   2858  OE1 GLU A 178       1.387  31.265  28.503  1.00  0.00              
ATOM   2859  OE2 GLU A 178       1.750  31.127  30.589  1.00  0.00              
ATOM   2860  H   GLU A 178      -2.609  29.265  29.433  1.00  0.00              
ATOM   2861  HA  GLU A 178      -3.061  32.115  29.494  1.00  0.00              
ATOM   2862 1HB  GLU A 178      -1.043  30.365  28.066  1.00  0.00              
ATOM   2863 2HB  GLU A 178      -1.013  32.144  28.007  1.00  0.00              
ATOM   2864 1HG  GLU A 178      -0.662  32.193  30.515  1.00  0.00              
ATOM   2865 2HG  GLU A 178      -0.821  30.424  30.445  1.00  0.00              
ATOM   2866  N   ALA A 179      -3.547  30.709  26.580  1.00  0.00              
ATOM   2867  CA  ALA A 179      -4.212  30.911  25.299  1.00  0.00              
ATOM   2868  C   ALA A 179      -5.647  31.389  25.465  1.00  0.00              
ATOM   2869  O   ALA A 179      -6.101  32.268  24.732  1.00  0.00              
ATOM   2870  CB  ALA A 179      -4.176  29.632  24.480  1.00  0.00              
ATOM   2871  H   ALA A 179      -3.130  29.813  26.782  1.00  0.00              
ATOM   2872  HA  ALA A 179      -3.685  31.691  24.750  1.00  0.00              
ATOM   2873 1HB  ALA A 179      -4.676  29.798  23.526  1.00  0.00              
ATOM   2874 2HB  ALA A 179      -3.140  29.344  24.301  1.00  0.00              
ATOM   2875 3HB  ALA A 179      -4.686  28.838  25.022  1.00  0.00              
ATOM   2876  N   PHE A 180      -6.354  30.814  26.432  1.00  0.00              
ATOM   2877  CA  PHE A 180      -7.744  31.183  26.683  1.00  0.00              
ATOM   2878  C   PHE A 180      -7.936  31.839  28.052  1.00  0.00              
ATOM   2879  O   PHE A 180      -8.990  31.692  28.675  1.00  0.00              
ATOM   2880  CB  PHE A 180      -8.642  29.951  26.566  1.00  0.00              
ATOM   2881  CG  PHE A 180      -8.543  29.253  25.240  1.00  0.00              
ATOM   2882  CD1 PHE A 180      -7.929  28.013  25.136  1.00  0.00              
ATOM   2883  CD2 PHE A 180      -9.064  29.833  24.093  1.00  0.00              
ATOM   2884  CE1 PHE A 180      -7.837  27.371  23.916  1.00  0.00              
ATOM   2885  CE2 PHE A 180      -8.976  29.192  22.873  1.00  0.00              
ATOM   2886  CZ  PHE A 180      -8.361  27.959  22.785  1.00  0.00              
ATOM   2887  H   PHE A 180      -5.921  30.105  27.007  1.00  0.00              
ATOM   2888  HA  PHE A 180      -8.061  31.939  25.964  1.00  0.00              
ATOM   2889 1HB  PHE A 180      -8.374  29.217  27.325  1.00  0.00              
ATOM   2890 2HB  PHE A 180      -9.686  30.236  26.691  1.00  0.00              
ATOM   2891  HD1 PHE A 180      -7.516  27.547  26.030  1.00  0.00              
ATOM   2892  HD2 PHE A 180      -9.550  30.807  24.163  1.00  0.00              
ATOM   2893  HE1 PHE A 180      -7.352  26.398  23.848  1.00  0.00              
ATOM   2894  HE2 PHE A 180      -9.390  29.659  21.979  1.00  0.00              
ATOM   2895  HZ  PHE A 180      -8.289  27.453  21.822  1.00  0.00              
ATOM   2896  N   TYR A 181      -6.927  32.577  28.505  1.00  0.00              
ATOM   2897  CA  TYR A 181      -6.942  33.203  29.830  1.00  0.00              
ATOM   2898  C   TYR A 181      -8.014  34.276  30.012  1.00  0.00              
ATOM   2899  O   TYR A 181      -8.490  34.488  31.128  1.00  0.00              
ATOM   2900  CB  TYR A 181      -5.569  33.809  30.128  1.00  0.00              
ATOM   2901  CG  TYR A 181      -5.357  34.166  31.583  1.00  0.00              
ATOM   2902  CD1 TYR A 181      -5.185  33.178  32.541  1.00  0.00              
ATOM   2903  CD2 TYR A 181      -5.329  35.491  31.993  1.00  0.00              
ATOM   2904  CE1 TYR A 181      -4.993  33.499  33.871  1.00  0.00              
ATOM   2905  CE2 TYR A 181      -5.136  35.823  33.319  1.00  0.00              
ATOM   2906  CZ  TYR A 181      -4.969  34.824  34.256  1.00  0.00              
ATOM   2907  OH  TYR A 181      -4.776  35.149  35.579  1.00  0.00              
ATOM   2908  H   TYR A 181      -6.121  32.710  27.909  1.00  0.00              
ATOM   2909  HA  TYR A 181      -7.213  32.464  30.585  1.00  0.00              
ATOM   2910 1HB  TYR A 181      -4.820  33.078  29.821  1.00  0.00              
ATOM   2911 2HB  TYR A 181      -5.473  34.706  29.516  1.00  0.00              
ATOM   2912  HD1 TYR A 181      -5.206  32.134  32.229  1.00  0.00              
ATOM   2913  HD2 TYR A 181      -5.462  36.275  31.247  1.00  0.00              
ATOM   2914  HE1 TYR A 181      -4.859  32.712  34.613  1.00  0.00              
ATOM   2915  HE2 TYR A 181      -5.119  36.870  33.622  1.00  0.00              
ATOM   2916  HH  TYR A 181      -4.776  36.096  35.737  1.00  0.00              
ATOM   2917  N   THR A 182      -8.399  34.934  28.918  1.00  0.00              
ATOM   2918  CA  THR A 182      -9.365  36.039  28.967  1.00  0.00              
ATOM   2919  C   THR A 182     -10.579  35.839  28.052  1.00  0.00              
ATOM   2920  O   THR A 182     -11.037  36.784  27.412  1.00  0.00              
ATOM   2921  CB  THR A 182      -8.689  37.372  28.594  1.00  0.00              
ATOM   2922  OG1 THR A 182      -8.094  37.262  27.295  1.00  0.00              
ATOM   2923  CG2 THR A 182      -7.616  37.728  29.612  1.00  0.00              
ATOM   2924  H   THR A 182      -8.009  34.661  28.028  1.00  0.00              
ATOM   2925  HA  THR A 182      -9.803  36.101  29.964  1.00  0.00              
ATOM   2926  HB  THR A 182      -9.444  38.157  28.573  1.00  0.00              
ATOM   2927  HG1 THR A 182      -7.955  38.140  26.933  1.00  0.00              
ATOM   2928 1HG2 THR A 182      -7.151  38.673  29.332  1.00  0.00              
ATOM   2929 2HG2 THR A 182      -8.068  37.823  30.598  1.00  0.00              
ATOM   2930 3HG2 THR A 182      -6.861  36.944  29.633  1.00  0.00              
ATOM   2931  N   THR A 183     -11.102  34.618  27.991  1.00  0.00              
ATOM   2932  CA  THR A 183     -12.320  34.363  27.218  1.00  0.00              
ATOM   2933  C   THR A 183     -13.321  33.465  27.938  1.00  0.00              
ATOM   2934  O   THR A 183     -12.945  32.602  28.735  1.00  0.00              
ATOM   2935  CB  THR A 183     -11.986  33.725  25.857  1.00  0.00              
ATOM   2936  OG1 THR A 183     -13.185  33.576  25.089  1.00  0.00              
ATOM   2937  CG2 THR A 183     -11.341  32.360  26.052  1.00  0.00              
ATOM   2938  H   THR A 183     -10.662  33.852  28.481  1.00  0.00              
ATOM   2939  HA  THR A 183     -12.887  35.288  27.107  1.00  0.00              
ATOM   2940  HB  THR A 183     -11.298  34.377  25.320  1.00  0.00              
ATOM   2941  HG1 THR A 183     -12.974  33.628  24.153  1.00  0.00              
ATOM   2942 1HG2 THR A 183     -11.111  31.925  25.080  1.00  0.00              
ATOM   2943 2HG2 THR A 183     -10.422  32.471  26.628  1.00  0.00              
ATOM   2944 3HG2 THR A 183     -12.028  31.708  26.590  1.00  0.00              
ATOM   2945  N   ASP A 184     -14.598  33.684  27.637  1.00  0.00              
ATOM   2946  CA  ASP A 184     -15.693  32.895  28.190  1.00  0.00              
ATOM   2947  C   ASP A 184     -16.114  31.774  27.240  1.00  0.00              
ATOM   2948  O   ASP A 184     -17.112  31.086  27.482  1.00  0.00              
ATOM   2949  CB  ASP A 184     -16.890  33.795  28.503  1.00  0.00              
ATOM   2950  CG  ASP A 184     -17.495  34.484  27.287  1.00  0.00              
ATOM   2951  OD1 ASP A 184     -16.981  34.303  26.209  1.00  0.00              
ATOM   2952  OD2 ASP A 184     -18.552  35.055  27.417  1.00  0.00              
ATOM   2953  H   ASP A 184     -14.808  34.435  26.995  1.00  0.00              
ATOM   2954  HA  ASP A 184     -15.363  32.394  29.099  1.00  0.00              
ATOM   2955 1HB  ASP A 184     -17.679  33.290  29.063  1.00  0.00              
ATOM   2956 2HB  ASP A 184     -16.410  34.539  29.140  1.00  0.00              
ATOM   2957  N   ARG A 185     -15.350  31.591  26.165  1.00  0.00              
ATOM   2958  CA  ARG A 185     -15.650  30.579  25.149  1.00  0.00              
ATOM   2959  C   ARG A 185     -15.068  29.205  25.492  1.00  0.00              
ATOM   2960  O   ARG A 185     -15.623  28.176  25.107  1.00  0.00              
ATOM   2961  CB  ARG A 185     -15.213  31.027  23.763  1.00  0.00              
ATOM   2962  CG  ARG A 185     -15.941  32.250  23.227  1.00  0.00              
ATOM   2963  CD  ARG A 185     -17.329  31.985  22.769  1.00  0.00              
ATOM   2964  NE  ARG A 185     -17.445  30.928  21.777  1.00  0.00              
ATOM   2965  CZ  ARG A 185     -17.239  31.093  20.456  1.00  0.00              
ATOM   2966  NH1 ARG A 185     -16.944  32.273  19.959  1.00  0.00              
ATOM   2967  NH2 ARG A 185     -17.365  30.040  19.668  1.00  0.00              
ATOM   2968  H   ARG A 185     -14.535  32.176  26.051  1.00  0.00              
ATOM   2969  HA  ARG A 185     -16.730  30.460  25.056  1.00  0.00              
ATOM   2970 1HB  ARG A 185     -14.146  31.240  23.818  1.00  0.00              
ATOM   2971 2HB  ARG A 185     -15.381  30.187  23.090  1.00  0.00              
ATOM   2972 1HG  ARG A 185     -15.986  33.001  24.015  1.00  0.00              
ATOM   2973 2HG  ARG A 185     -15.378  32.645  22.380  1.00  0.00              
ATOM   2974 1HD  ARG A 185     -17.935  31.694  23.627  1.00  0.00              
ATOM   2975 2HD  ARG A 185     -17.737  32.894  22.328  1.00  0.00              
ATOM   2976  HE  ARG A 185     -17.684  29.953  21.899  1.00  0.00              
ATOM   2977 1HH1 ARG A 185     -16.868  33.072  20.572  1.00  0.00              
ATOM   2978 2HH1 ARG A 185     -16.793  32.376  18.965  1.00  0.00              
ATOM   2979 1HH2 ARG A 185     -17.611  29.142  20.064  1.00  0.00              
ATOM   2980 2HH2 ARG A 185     -17.217  30.135  18.674  1.00  0.00              
ATOM   2981  N   VAL A 186     -13.948  29.202  26.213  1.00  0.00              
ATOM   2982  CA  VAL A 186     -13.241  27.973  26.559  1.00  0.00              
ATOM   2983  C   VAL A 186     -12.942  27.944  28.053  1.00  0.00              
ATOM   2984  O   VAL A 186     -12.459  28.931  28.608  1.00  0.00              
ATOM   2985  CB  VAL A 186     -11.924  27.827  25.773  1.00  0.00              
ATOM   2986  CG1 VAL A 186     -11.226  26.526  26.139  1.00  0.00              
ATOM   2987  CG2 VAL A 186     -12.188  27.886  24.276  1.00  0.00              
ATOM   2988  H   VAL A 186     -13.578  30.088  26.527  1.00  0.00              
ATOM   2989  HA  VAL A 186     -13.846  27.092  26.343  1.00  0.00              
ATOM   2990  HB  VAL A 186     -11.273  28.668  26.013  1.00  0.00              
ATOM   2991 1HG1 VAL A 186     -10.297  26.440  25.573  1.00  0.00              
ATOM   2992 2HG1 VAL A 186     -11.004  26.519  27.205  1.00  0.00              
ATOM   2993 3HG1 VAL A 186     -11.876  25.684  25.897  1.00  0.00              
ATOM   2994 1HG2 VAL A 186     -11.248  27.783  23.736  1.00  0.00              
ATOM   2995 2HG2 VAL A 186     -12.860  27.076  23.994  1.00  0.00              
ATOM   2996 3HG2 VAL A 186     -12.647  28.843  24.024  1.00  0.00              
ATOM   2997  N   MET A 187     -13.224  26.817  28.701  1.00  0.00              
ATOM   2998  CA  MET A 187     -12.878  26.649  30.108  1.00  0.00              
ATOM   2999  C   MET A 187     -11.728  25.658  30.261  1.00  0.00              
ATOM   3000  O   MET A 187     -11.802  24.530  29.769  1.00  0.00              
ATOM   3001  CB  MET A 187     -14.095  26.180  30.903  1.00  0.00              
ATOM   3002  CG  MET A 187     -13.819  25.910  32.375  1.00  0.00              
ATOM   3003  SD  MET A 187     -15.318  25.535  33.306  1.00  0.00              
ATOM   3004  CE  MET A 187     -15.955  27.183  33.600  1.00  0.00              
ATOM   3005  H   MET A 187     -13.685  26.062  28.214  1.00  0.00              
ATOM   3006  HA  MET A 187     -12.521  27.593  30.518  1.00  0.00              
ATOM   3007 1HB  MET A 187     -14.852  26.959  30.812  1.00  0.00              
ATOM   3008 2HB  MET A 187     -14.453  25.266  30.427  1.00  0.00              
ATOM   3009 1HG  MET A 187     -13.135  25.065  32.444  1.00  0.00              
ATOM   3010 2HG  MET A 187     -13.346  26.796  32.800  1.00  0.00              
ATOM   3011 1HE  MET A 187     -16.884  27.119  34.167  1.00  0.00              
ATOM   3012 2HE  MET A 187     -15.222  27.760  34.166  1.00  0.00              
ATOM   3013 3HE  MET A 187     -16.146  27.674  32.646  1.00  0.00              
ATOM   3014  N   THR A 188     -10.670  26.087  30.939  1.00  0.00              
ATOM   3015  CA  THR A 188      -9.524  25.220  31.200  1.00  0.00              
ATOM   3016  C   THR A 188      -9.632  24.546  32.567  1.00  0.00              
ATOM   3017  O   THR A 188      -9.697  25.215  33.597  1.00  0.00              
ATOM   3018  CB  THR A 188      -8.199  26.001  31.131  1.00  0.00              
ATOM   3019  OG1 THR A 188      -8.019  26.524  29.808  1.00  0.00              
ATOM   3020  CG2 THR A 188      -7.027  25.096  31.478  1.00  0.00              
ATOM   3021  H   THR A 188     -10.656  27.036  31.283  1.00  0.00              
ATOM   3022  HA  THR A 188      -9.515  24.396  30.485  1.00  0.00              
ATOM   3023  HB  THR A 188      -8.238  26.830  31.837  1.00  0.00              
ATOM   3024  HG1 THR A 188      -8.543  27.323  29.706  1.00  0.00              
ATOM   3025 1HG2 THR A 188      -6.100  25.667  31.423  1.00  0.00              
ATOM   3026 2HG2 THR A 188      -7.156  24.707  32.488  1.00  0.00              
ATOM   3027 3HG2 THR A 188      -6.987  24.269  30.771  1.00  0.00              
ATOM   3028  N   VAL A 189      -9.652  23.217  32.553  1.00  0.00              
ATOM   3029  CA  VAL A 189      -9.649  22.413  33.768  1.00  0.00              
ATOM   3030  C   VAL A 189      -8.332  21.645  33.861  1.00  0.00              
ATOM   3031  O   VAL A 189      -8.026  20.823  32.994  1.00  0.00              
ATOM   3032  CB  VAL A 189     -10.829  21.423  33.809  1.00  0.00              
ATOM   3033  CG1 VAL A 189     -10.776  20.583  35.076  1.00  0.00              
ATOM   3034  CG2 VAL A 189     -12.152  22.168  33.721  1.00  0.00              
ATOM   3035  H   VAL A 189      -9.670  22.753  31.656  1.00  0.00              
ATOM   3036  HA  VAL A 189      -9.700  23.040  34.659  1.00  0.00              
ATOM   3037  HB  VAL A 189     -10.774  20.770  32.938  1.00  0.00              
ATOM   3038 1HG1 VAL A 189     -11.617  19.889  35.089  1.00  0.00              
ATOM   3039 2HG1 VAL A 189      -9.843  20.021  35.101  1.00  0.00              
ATOM   3040 3HG1 VAL A 189     -10.832  21.235  35.947  1.00  0.00              
ATOM   3041 1HG2 VAL A 189     -12.975  21.455  33.750  1.00  0.00              
ATOM   3042 2HG2 VAL A 189     -12.238  22.857  34.562  1.00  0.00              
ATOM   3043 3HG2 VAL A 189     -12.192  22.729  32.786  1.00  0.00              
ATOM   3044  N   SER A 190      -7.565  21.913  34.915  1.00  0.00              
ATOM   3045  CA  SER A 190      -6.256  21.297  35.091  1.00  0.00              
ATOM   3046  C   SER A 190      -6.026  20.691  36.478  1.00  0.00              
ATOM   3047  O   SER A 190      -5.959  21.405  37.476  1.00  0.00              
ATOM   3048  CB  SER A 190      -5.180  22.325  34.798  1.00  0.00              
ATOM   3049  OG  SER A 190      -3.892  21.801  34.966  1.00  0.00              
ATOM   3050  H   SER A 190      -7.901  22.562  35.612  1.00  0.00              
ATOM   3051  HA  SER A 190      -6.041  20.519  34.356  1.00  0.00              
ATOM   3052 1HB  SER A 190      -5.293  22.663  33.767  1.00  0.00              
ATOM   3053 2HB  SER A 190      -5.311  23.170  35.472  1.00  0.00              
ATOM   3054  HG  SER A 190      -3.675  21.781  35.902  1.00  0.00              
ATOM   3055  N   PHE A 191      -5.894  19.366  36.516  1.00  0.00              
ATOM   3056  CA  PHE A 191      -5.578  18.621  37.736  1.00  0.00              
ATOM   3057  C   PHE A 191      -4.078  18.354  37.739  1.00  0.00              
ATOM   3058  O   PHE A 191      -3.578  17.617  36.884  1.00  0.00              
ATOM   3059  CB  PHE A 191      -6.366  17.313  37.814  1.00  0.00              
ATOM   3060  CG  PHE A 191      -7.808  17.496  38.192  1.00  0.00              
ATOM   3061  CD1 PHE A 191      -8.745  17.881  37.245  1.00  0.00              
ATOM   3062  CD2 PHE A 191      -8.230  17.283  39.496  1.00  0.00              
ATOM   3063  CE1 PHE A 191     -10.072  18.050  37.592  1.00  0.00              
ATOM   3064  CE2 PHE A 191      -9.557  17.450  39.846  1.00  0.00              
ATOM   3065  CZ  PHE A 191     -10.478  17.835  38.893  1.00  0.00              
ATOM   3066  H   PHE A 191      -6.022  18.861  35.650  1.00  0.00              
ATOM   3067  HA  PHE A 191      -5.882  19.197  38.610  1.00  0.00              
ATOM   3068 1HB  PHE A 191      -6.359  16.812  36.846  1.00  0.00              
ATOM   3069 2HB  PHE A 191      -5.928  16.657  38.564  1.00  0.00              
ATOM   3070  HD1 PHE A 191      -8.424  18.051  36.217  1.00  0.00              
ATOM   3071  HD2 PHE A 191      -7.502  16.981  40.248  1.00  0.00              
ATOM   3072  HE1 PHE A 191     -10.798  18.354  36.839  1.00  0.00              
ATOM   3073  HE2 PHE A 191      -9.875  17.278  40.873  1.00  0.00              
ATOM   3074  HZ  PHE A 191     -11.524  17.968  39.167  1.00  0.00              
ATOM   3075  N   HIS A 192      -3.358  18.947  38.690  1.00  0.00              
ATOM   3076  CA  HIS A 192      -1.896  18.925  38.658  1.00  0.00              
ATOM   3077  C   HIS A 192      -1.236  19.053  40.017  1.00  0.00              
ATOM   3078  O   HIS A 192      -1.877  19.452  40.989  1.00  0.00              
ATOM   3079  CB  HIS A 192      -1.377  20.039  37.744  1.00  0.00              
ATOM   3080  CG  HIS A 192      -1.830  21.408  38.149  1.00  0.00              
ATOM   3081  ND1 HIS A 192      -2.984  21.986  37.661  1.00  0.00              
ATOM   3082  CD2 HIS A 192      -1.283  22.315  38.994  1.00  0.00              
ATOM   3083  CE1 HIS A 192      -3.128  23.188  38.190  1.00  0.00              
ATOM   3084  NE2 HIS A 192      -2.109  23.412  39.000  1.00  0.00              
ATOM   3085  H   HIS A 192      -3.826  19.422  39.449  1.00  0.00              
ATOM   3086  HA  HIS A 192      -1.553  17.970  38.260  1.00  0.00              
ATOM   3087 1HB  HIS A 192      -0.288  20.057  37.753  1.00  0.00              
ATOM   3088 2HB  HIS A 192      -1.729  19.883  36.725  1.00  0.00              
ATOM   3089  HD2 HIS A 192      -0.381  22.308  39.605  1.00  0.00              
ATOM   3090  HE1 HIS A 192      -3.985  23.809  37.930  1.00  0.00              
ATOM   3091  HE2 HIS A 192      -1.955  24.250  39.543  1.00  0.00              
ATOM   3092  N   LYS A 193       0.054  18.724  40.071  1.00  0.00              
ATOM   3093  CA  LYS A 193       0.827  18.881  41.296  1.00  0.00              
ATOM   3094  C   LYS A 193       1.243  20.332  41.444  1.00  0.00              
ATOM   3095  O   LYS A 193       1.692  20.955  40.481  1.00  0.00              
ATOM   3096  CB  LYS A 193       2.056  17.969  41.291  1.00  0.00              
ATOM   3097  CG  LYS A 193       2.998  18.176  42.470  1.00  0.00              
ATOM   3098  CD  LYS A 193       4.124  17.155  42.466  1.00  0.00              
ATOM   3099  CE  LYS A 193       5.227  17.540  43.441  1.00  0.00              
ATOM   3100  NZ  LYS A 193       6.289  16.500  43.520  1.00  0.00              
ATOM   3101  H   LYS A 193       0.507  18.359  39.246  1.00  0.00              
ATOM   3102  HA  LYS A 193       0.217  18.605  42.156  1.00  0.00              
ATOM   3103 1HB  LYS A 193       1.692  16.942  41.293  1.00  0.00              
ATOM   3104 2HB  LYS A 193       2.593  18.161  40.362  1.00  0.00              
ATOM   3105 1HG  LYS A 193       3.417  19.181  42.407  1.00  0.00              
ATOM   3106 2HG  LYS A 193       2.424  18.080  43.392  1.00  0.00              
ATOM   3107 1HD  LYS A 193       3.714  16.184  42.745  1.00  0.00              
ATOM   3108 2HD  LYS A 193       4.537  17.097  41.458  1.00  0.00              
ATOM   3109 1HE  LYS A 193       5.663  18.480  43.109  1.00  0.00              
ATOM   3110 2HE  LYS A 193       4.779  17.677  44.426  1.00  0.00              
ATOM   3111 1HZ  LYS A 193       6.998  16.793  44.176  1.00  0.00              
ATOM   3112 2HZ  LYS A 193       5.883  15.627  43.829  1.00  0.00              
ATOM   3113 3HZ  LYS A 193       6.704  16.374  42.609  1.00  0.00              
ATOM   3114  N   TYR A 194       1.085  20.860  42.653  1.00  0.00              
ATOM   3115  CA  TYR A 194       1.452  22.234  42.962  1.00  0.00              
ATOM   3116  C   TYR A 194       2.336  22.282  44.205  1.00  0.00              
ATOM   3117  O   TYR A 194       1.996  21.691  45.235  1.00  0.00              
ATOM   3118  CB  TYR A 194       0.203  23.094  43.165  1.00  0.00              
ATOM   3119  CG  TYR A 194       0.501  24.537  43.504  1.00  0.00              
ATOM   3120  CD1 TYR A 194       1.007  25.405  42.548  1.00  0.00              
ATOM   3121  CD2 TYR A 194       0.274  25.028  44.782  1.00  0.00              
ATOM   3122  CE1 TYR A 194       1.282  26.724  42.853  1.00  0.00              
ATOM   3123  CE2 TYR A 194       0.544  26.345  45.098  1.00  0.00              
ATOM   3124  CZ  TYR A 194       1.048  27.190  44.131  1.00  0.00              
ATOM   3125  OH  TYR A 194       1.317  28.504  44.441  1.00  0.00              
ATOM   3126  H   TYR A 194       0.693  20.280  43.382  1.00  0.00              
ATOM   3127  HA  TYR A 194       2.039  22.652  42.143  1.00  0.00              
ATOM   3128 1HB  TYR A 194      -0.372  23.050  42.239  1.00  0.00              
ATOM   3129 2HB  TYR A 194      -0.372  22.641  43.972  1.00  0.00              
ATOM   3130  HD1 TYR A 194       1.190  25.029  41.540  1.00  0.00              
ATOM   3131  HD2 TYR A 194      -0.124  24.355  45.541  1.00  0.00              
ATOM   3132  HE1 TYR A 194       1.679  27.394  42.092  1.00  0.00              
ATOM   3133  HE2 TYR A 194       0.359  26.712  46.109  1.00  0.00              
ATOM   3134  HH  TYR A 194       1.118  28.723  45.354  1.00  0.00              
ATOM   3135  N   GLY A 195       3.464  22.983  44.098  1.00  0.00              
ATOM   3136  CA  GLY A 195       4.463  23.040  45.170  1.00  0.00              
ATOM   3137  C   GLY A 195       5.575  22.022  44.991  1.00  0.00              
ATOM   3138  O   GLY A 195       5.303  20.830  44.811  1.00  0.00              
ATOM   3139  H   GLY A 195       3.632  23.492  43.243  1.00  0.00              
ATOM   3140 1HA  GLY A 195       4.911  24.035  45.187  1.00  0.00              
ATOM   3141 2HA  GLY A 195       3.974  22.847  46.123  1.00  0.00              
ATOM   3142  N   GLU A 196       6.823  22.497  45.069  1.00  0.00              
ATOM   3143  CA  GLU A 196       8.026  21.679  44.832  1.00  0.00              
ATOM   3144  C   GLU A 196       7.958  20.972  43.478  1.00  0.00              
ATOM   3145  O   GLU A 196       8.236  19.771  43.363  1.00  0.00              
ATOM   3146  CB  GLU A 196       8.207  20.649  45.949  1.00  0.00              
ATOM   3147  CG  GLU A 196       8.392  21.251  47.335  1.00  0.00              
ATOM   3148  CD  GLU A 196       8.546  20.180  48.380  1.00  0.00              
ATOM   3149  OE1 GLU A 196       8.521  19.025  48.028  1.00  0.00              
ATOM   3150  OE2 GLU A 196       8.800  20.516  49.512  1.00  0.00              
ATOM   3151  H   GLU A 196       6.930  23.473  45.303  1.00  0.00              
ATOM   3152  HA  GLU A 196       8.902  22.324  44.757  1.00  0.00              
ATOM   3153 1HB  GLU A 196       7.318  20.017  45.946  1.00  0.00              
ATOM   3154 2HB  GLU A 196       9.081  20.051  45.694  1.00  0.00              
ATOM   3155 1HG  GLU A 196       9.233  21.942  47.399  1.00  0.00              
ATOM   3156 2HG  GLU A 196       7.464  21.794  47.505  1.00  0.00              
ATOM   3157  N   TYR A 197       7.578  21.734  42.458  1.00  0.00              
ATOM   3158  CA  TYR A 197       7.357  21.189  41.126  1.00  0.00              
ATOM   3159  C   TYR A 197       7.493  22.290  40.077  1.00  0.00              
ATOM   3160  O   TYR A 197       7.596  23.474  40.410  1.00  0.00              
ATOM   3161  CB  TYR A 197       5.979  20.530  41.033  1.00  0.00              
ATOM   3162  CG  TYR A 197       5.934  19.332  40.113  1.00  0.00              
ATOM   3163  CD1 TYR A 197       6.781  18.251  40.306  1.00  0.00              
ATOM   3164  CD2 TYR A 197       5.042  19.284  39.051  1.00  0.00              
ATOM   3165  CE1 TYR A 197       6.745  17.154  39.468  1.00  0.00              
ATOM   3166  CE2 TYR A 197       4.996  18.191  38.206  1.00  0.00              
ATOM   3167  CZ  TYR A 197       5.849  17.127  38.418  1.00  0.00              
ATOM   3168  OH  TYR A 197       5.806  16.037  37.581  1.00  0.00              
ATOM   3169  H   TYR A 197       7.438  22.722  42.614  1.00  0.00              
ATOM   3170  HA  TYR A 197       8.120  20.441  40.900  1.00  0.00              
ATOM   3171 1HB  TYR A 197       5.699  20.225  42.042  1.00  0.00              
ATOM   3172 2HB  TYR A 197       5.283  21.288  40.676  1.00  0.00              
ATOM   3173  HD1 TYR A 197       7.486  18.278  41.138  1.00  0.00              
ATOM   3174  HD2 TYR A 197       4.371  20.127  38.888  1.00  0.00              
ATOM   3175  HE1 TYR A 197       7.417  16.311  39.633  1.00  0.00              
ATOM   3176  HE2 TYR A 197       4.288  18.173  37.378  1.00  0.00              
ATOM   3177  HH  TYR A 197       6.452  15.364  37.808  1.00  0.00              
ATOM   3178  N   PHE A 198       7.480  21.893  38.808  1.00  0.00              
ATOM   3179  CA  PHE A 198       7.805  22.790  37.722  1.00  0.00              
ATOM   3180  C   PHE A 198       6.656  22.906  36.565  1.00  0.00              
ATOM   3181  O   PHE A 198       6.171  21.915  36.445  1.00  0.00              
ATOM   3182  CB  PHE A 198       9.139  22.329  37.130  1.00  0.00              
ATOM   3183  CG  PHE A 198       9.326  20.839  37.146  1.00  0.00              
ATOM   3184  CD1 PHE A 198       9.000  20.073  36.037  1.00  0.00              
ATOM   3185  CD2 PHE A 198       9.828  20.200  38.270  1.00  0.00              
ATOM   3186  CE1 PHE A 198       9.172  18.701  36.050  1.00  0.00              
ATOM   3187  CE2 PHE A 198      10.002  18.829  38.285  1.00  0.00              
ATOM   3188  CZ  PHE A 198       9.673  18.080  37.174  1.00  0.00              
ATOM   3189  H   PHE A 198       7.235  20.936  38.600  1.00  0.00              
ATOM   3190  HA  PHE A 198       7.923  23.805  38.102  1.00  0.00              
ATOM   3191 1HB  PHE A 198       9.216  22.642  36.090  1.00  0.00              
ATOM   3192 2HB  PHE A 198       9.966  22.753  37.698  1.00  0.00              
ATOM   3193  HD1 PHE A 198       8.605  20.564  35.147  1.00  0.00              
ATOM   3194  HD2 PHE A 198      10.088  20.792  39.148  1.00  0.00              
ATOM   3195  HE1 PHE A 198       8.912  18.111  35.172  1.00  0.00              
ATOM   3196  HE2 PHE A 198      10.398  18.339  39.175  1.00  0.00              
ATOM   3197  HZ  PHE A 198       9.808  16.999  37.186  1.00  0.00              
ATOM   3198  N   PRO A 199       5.768  23.973  36.382  1.00  0.00              
ATOM   3199  CA  PRO A 199       6.714  25.117  36.572  1.00  0.00              
ATOM   3200  C   PRO A 199       6.221  25.723  37.884  1.00  0.00              
ATOM   3201  O   PRO A 199       6.355  26.929  38.127  1.00  0.00              
ATOM   3202  CB  PRO A 199       6.426  26.073  35.410  1.00  0.00              
ATOM   3203  CG  PRO A 199       5.013  25.932  34.957  1.00  0.00              
ATOM   3204  CD  PRO A 199       4.652  24.906  36.131  1.00  0.00              
ATOM   3205  HA  PRO A 199       7.767  24.802  36.579  1.00  0.00              
ATOM   3206 1HB  PRO A 199       6.587  27.122  35.700  1.00  0.00              
ATOM   3207 2HB  PRO A 199       7.081  25.871  34.549  1.00  0.00              
ATOM   3208 1HG  PRO A 199       4.494  26.901  34.965  1.00  0.00              
ATOM   3209 2HG  PRO A 199       4.962  25.550  33.927  1.00  0.00              
ATOM   3210 1HD  PRO A 199       4.369  25.422  37.061  1.00  0.00              
ATOM   3211 2HD  PRO A 199       3.817  24.243  35.862  1.00  0.00              
ATOM   3212  N   GLY A 200       5.619  24.853  38.715  1.00  0.00              
ATOM   3213  CA  GLY A 200       5.201  25.234  40.075  1.00  0.00              
ATOM   3214  C   GLY A 200       4.089  26.275  40.093  1.00  0.00              
ATOM   3215  O   GLY A 200       4.101  27.187  40.925  1.00  0.00              
ATOM   3216  H   GLY A 200       5.449  23.911  38.393  1.00  0.00              
ATOM   3217 1HA  GLY A 200       4.841  24.348  40.599  1.00  0.00              
ATOM   3218 2HA  GLY A 200       6.056  25.647  40.609  1.00  0.00              
ATOM   3219  N   THR A 201       3.124  26.144  39.180  1.00  0.00              
ATOM   3220  CA  THR A 201       2.078  27.154  39.025  1.00  0.00              
ATOM   3221  C   THR A 201       0.676  26.538  39.066  1.00  0.00              
ATOM   3222  O   THR A 201       0.527  25.317  39.162  1.00  0.00              
ATOM   3223  CB  THR A 201       2.246  27.930  37.704  1.00  0.00              
ATOM   3224  OG1 THR A 201       2.162  27.021  36.600  1.00  0.00              
ATOM   3225  CG2 THR A 201       3.590  28.641  37.670  1.00  0.00              
ATOM   3226  H   THR A 201       3.115  25.330  38.584  1.00  0.00              
ATOM   3227  HA  THR A 201       2.094  27.836  39.875  1.00  0.00              
ATOM   3228  HB  THR A 201       1.446  28.664  37.621  1.00  0.00              
ATOM   3229  HG1 THR A 201       1.240  26.835  36.408  1.00  0.00              
ATOM   3230 1HG2 THR A 201       3.689  29.184  36.731  1.00  0.00              
ATOM   3231 2HG2 THR A 201       3.652  29.340  38.504  1.00  0.00              
ATOM   3232 3HG2 THR A 201       4.391  27.906  37.752  1.00  0.00              
ATOM   3233  N   GLY A 202      -0.341  27.400  39.017  1.00  0.00              
ATOM   3234  CA  GLY A 202      -1.736  26.971  39.018  1.00  0.00              
ATOM   3235  C   GLY A 202      -2.325  26.657  40.380  1.00  0.00              
ATOM   3236  O   GLY A 202      -2.771  25.534  40.623  1.00  0.00              
ATOM   3237  H   GLY A 202      -0.129  28.386  38.978  1.00  0.00              
ATOM   3238 1HA  GLY A 202      -2.351  27.759  38.584  1.00  0.00              
ATOM   3239 2HA  GLY A 202      -1.832  26.066  38.419  1.00  0.00              
ATOM   3240  N   ASP A 203      -2.342  27.649  41.269  1.00  0.00              
ATOM   3241  CA  ASP A 203      -2.884  27.459  42.616  1.00  0.00              
ATOM   3242  C   ASP A 203      -4.409  27.613  42.629  1.00  0.00              
ATOM   3243  O   ASP A 203      -5.033  27.793  41.580  1.00  0.00              
ATOM   3244  CB  ASP A 203      -2.247  28.451  43.594  1.00  0.00              
ATOM   3245  CG  ASP A 203      -2.631  29.905  43.354  1.00  0.00              
ATOM   3246  OD1 ASP A 203      -3.580  30.139  42.645  1.00  0.00              
ATOM   3247  OD2 ASP A 203      -2.075  30.759  44.002  1.00  0.00              
ATOM   3248  H   ASP A 203      -1.972  28.553  41.011  1.00  0.00              
ATOM   3249  HA  ASP A 203      -2.688  26.440  42.953  1.00  0.00              
ATOM   3250 1HB  ASP A 203      -2.416  28.199  44.641  1.00  0.00              
ATOM   3251 2HB  ASP A 203      -1.194  28.309  43.351  1.00  0.00              
ATOM   3252  N   LEU A 204      -4.995  27.542  43.820  1.00  0.00              
ATOM   3253  CA  LEU A 204      -6.446  27.594  43.988  1.00  0.00              
ATOM   3254  C   LEU A 204      -7.023  28.931  43.510  1.00  0.00              
ATOM   3255  O   LEU A 204      -8.123  28.976  42.964  1.00  0.00              
ATOM   3256  CB  LEU A 204      -6.814  27.349  45.456  1.00  0.00              
ATOM   3257  CG  LEU A 204      -8.319  27.304  45.754  1.00  0.00              
ATOM   3258  CD1 LEU A 204      -8.983  26.215  44.923  1.00  0.00              
ATOM   3259  CD2 LEU A 204      -8.536  27.057  47.239  1.00  0.00              
ATOM   3260  H   LEU A 204      -4.409  27.449  44.637  1.00  0.00              
ATOM   3261  HA  LEU A 204      -6.912  26.826  43.372  1.00  0.00              
ATOM   3262 1HB  LEU A 204      -6.378  26.360  45.585  1.00  0.00              
ATOM   3263 2HB  LEU A 204      -6.316  28.055  46.121  1.00  0.00              
ATOM   3264  HG  LEU A 204      -8.725  28.288  45.516  1.00  0.00              
ATOM   3265 1HD1 LEU A 204     -10.050  26.191  45.140  1.00  0.00              
ATOM   3266 2HD1 LEU A 204      -8.834  26.424  43.863  1.00  0.00              
ATOM   3267 3HD1 LEU A 204      -8.540  25.250  45.168  1.00  0.00              
ATOM   3268 1HD2 LEU A 204      -9.605  27.026  47.449  1.00  0.00              
ATOM   3269 2HD2 LEU A 204      -8.082  26.107  47.521  1.00  0.00              
ATOM   3270 3HD2 LEU A 204      -8.077  27.862  47.813  1.00  0.00              
ATOM   3271  N   ARG A 205      -6.261  30.006  43.705  1.00  0.00              
ATOM   3272  CA  ARG A 205      -6.707  31.359  43.368  1.00  0.00              
ATOM   3273  C   ARG A 205      -6.474  31.749  41.905  1.00  0.00              
ATOM   3274  O   ARG A 205      -6.799  32.862  41.497  1.00  0.00              
ATOM   3275  CB  ARG A 205      -6.096  32.390  44.304  1.00  0.00              
ATOM   3276  CG  ARG A 205      -6.546  32.286  45.753  1.00  0.00              
ATOM   3277  CD  ARG A 205      -5.948  33.301  46.655  1.00  0.00              
ATOM   3278  NE  ARG A 205      -6.339  33.176  48.049  1.00  0.00              
ATOM   3279  CZ  ARG A 205      -5.860  33.937  49.051  1.00  0.00              
ATOM   3280  NH1 ARG A 205      -4.944  34.854  48.826  1.00  0.00              
ATOM   3281  NH2 ARG A 205      -6.316  33.723  50.272  1.00  0.00              
ATOM   3282  H   ARG A 205      -5.341  29.876  44.102  1.00  0.00              
ATOM   3283  HA  ARG A 205      -7.787  31.436  43.505  1.00  0.00              
ATOM   3284 1HB  ARG A 205      -5.016  32.265  44.254  1.00  0.00              
ATOM   3285 2HB  ARG A 205      -6.367  33.372  43.914  1.00  0.00              
ATOM   3286 1HG  ARG A 205      -7.630  32.402  45.788  1.00  0.00              
ATOM   3287 2HG  ARG A 205      -6.275  31.299  46.129  1.00  0.00              
ATOM   3288 1HD  ARG A 205      -4.862  33.217  46.613  1.00  0.00              
ATOM   3289 2HD  ARG A 205      -6.248  34.294  46.319  1.00  0.00              
ATOM   3290  HE  ARG A 205      -6.996  32.537  48.479  1.00  0.00              
ATOM   3291 1HH1 ARG A 205      -4.593  34.994  47.890  1.00  0.00              
ATOM   3292 2HH1 ARG A 205      -4.597  35.415  49.591  1.00  0.00              
ATOM   3293 1HH2 ARG A 205      -7.007  33.002  50.432  1.00  0.00              
ATOM   3294 2HH2 ARG A 205      -5.973  34.279  51.042  1.00  0.00              
ATOM   3295  N   ASP A 206      -5.915  30.824  41.127  1.00  0.00              
ATOM   3296  CA  ASP A 206      -5.687  31.029  39.699  1.00  0.00              
ATOM   3297  C   ASP A 206      -6.965  30.656  38.949  1.00  0.00              
ATOM   3298  O   ASP A 206      -7.222  29.474  38.700  1.00  0.00              
ATOM   3299  CB  ASP A 206      -4.502  30.199  39.200  1.00  0.00              
ATOM   3300  CG  ASP A 206      -4.136  30.439  37.741  1.00  0.00              
ATOM   3301  OD1 ASP A 206      -4.863  31.136  37.074  1.00  0.00              
ATOM   3302  OD2 ASP A 206      -3.060  30.056  37.350  1.00  0.00              
ATOM   3303  H   ASP A 206      -5.639  29.949  41.550  1.00  0.00              
ATOM   3304  HA  ASP A 206      -5.460  32.078  39.508  1.00  0.00              
ATOM   3305 1HB  ASP A 206      -3.610  30.300  39.819  1.00  0.00              
ATOM   3306 2HB  ASP A 206      -4.911  29.194  39.312  1.00  0.00              
ATOM   3307  N   ILE A 207      -7.769  31.662  38.603  1.00  0.00              
ATOM   3308  CA  ILE A 207      -9.108  31.428  38.039  1.00  0.00              
ATOM   3309  C   ILE A 207      -9.276  32.007  36.632  1.00  0.00              
ATOM   3310  O   ILE A 207     -10.213  31.652  35.914  1.00  0.00              
ATOM   3311  CB  ILE A 207     -10.202  32.020  38.946  1.00  0.00              
ATOM   3312  CG1 ILE A 207     -10.020  33.533  39.084  1.00  0.00              
ATOM   3313  CG2 ILE A 207     -10.181  31.351  40.311  1.00  0.00              
ATOM   3314  CD1 ILE A 207     -11.184  34.230  39.752  1.00  0.00              
ATOM   3315  H   ILE A 207      -7.447  32.611  38.732  1.00  0.00              
ATOM   3316  HA  ILE A 207      -9.279  30.362  37.886  1.00  0.00              
ATOM   3317  HB  ILE A 207     -11.174  31.862  38.479  1.00  0.00              
ATOM   3318 1HG1 ILE A 207      -9.115  33.699  39.668  1.00  0.00              
ATOM   3319 2HG1 ILE A 207      -9.882  33.937  38.081  1.00  0.00              
ATOM   3320 1HG2 ILE A 207     -10.961  31.781  40.940  1.00  0.00              
ATOM   3321 2HG2 ILE A 207     -10.358  30.282  40.196  1.00  0.00              
ATOM   3322 3HG2 ILE A 207      -9.209  31.509  40.780  1.00  0.00              
ATOM   3323 1HD1 ILE A 207     -10.981  35.300  39.814  1.00  0.00              
ATOM   3324 2HD1 ILE A 207     -12.090  34.066  39.168  1.00  0.00              
ATOM   3325 3HD1 ILE A 207     -11.322  33.830  40.755  1.00  0.00              
ATOM   3326  N   GLY A 208      -8.368  32.899  36.248  1.00  0.00              
ATOM   3327  CA  GLY A 208      -8.482  33.627  34.989  1.00  0.00              
ATOM   3328  C   GLY A 208      -8.629  35.124  35.199  1.00  0.00              
ATOM   3329  O   GLY A 208      -8.538  35.616  36.327  1.00  0.00              
ATOM   3330  H   GLY A 208      -7.574  33.075  36.848  1.00  0.00              
ATOM   3331 1HA  GLY A 208      -7.587  33.448  34.392  1.00  0.00              
ATOM   3332 2HA  GLY A 208      -9.356  33.268  34.447  1.00  0.00              
ATOM   3333  N   ALA A 209      -8.854  35.845  34.104  1.00  0.00              
ATOM   3334  CA  ALA A 209      -9.029  37.296  34.139  1.00  0.00              
ATOM   3335  C   ALA A 209     -10.002  37.751  33.052  1.00  0.00              
ATOM   3336  O   ALA A 209     -10.145  37.086  32.021  1.00  0.00              
ATOM   3337  CB  ALA A 209      -7.686  37.995  33.975  1.00  0.00              
ATOM   3338  H   ALA A 209      -8.905  35.366  33.217  1.00  0.00              
ATOM   3339  HA  ALA A 209      -9.453  37.574  35.104  1.00  0.00              
ATOM   3340 1HB  ALA A 209      -7.833  39.075  34.002  1.00  0.00              
ATOM   3341 2HB  ALA A 209      -7.021  37.698  34.786  1.00  0.00              
ATOM   3342 3HB  ALA A 209      -7.244  37.714  33.021  1.00  0.00              
ATOM   3343  N   GLY A 210     -10.661  38.884  33.287  1.00  0.00              
ATOM   3344  CA  GLY A 210     -11.602  39.460  32.324  1.00  0.00              
ATOM   3345  C   GLY A 210     -12.727  38.501  31.999  1.00  0.00              
ATOM   3346  O   GLY A 210     -13.360  37.952  32.905  1.00  0.00              
ATOM   3347  H   GLY A 210     -10.503  39.359  34.163  1.00  0.00              
ATOM   3348 1HA  GLY A 210     -12.029  40.371  32.744  1.00  0.00              
ATOM   3349 2HA  GLY A 210     -11.068  39.700  31.405  1.00  0.00              
ATOM   3350  N   LYS A 211     -12.970  38.291  30.704  1.00  0.00              
ATOM   3351  CA  LYS A 211     -13.989  37.349  30.241  1.00  0.00              
ATOM   3352  C   LYS A 211     -13.644  35.915  30.620  1.00  0.00              
ATOM   3353  O   LYS A 211     -14.523  35.053  30.688  1.00  0.00              
ATOM   3354  CB  LYS A 211     -14.169  37.459  28.726  1.00  0.00              
ATOM   3355  CG  LYS A 211     -14.813  38.758  28.261  1.00  0.00              
ATOM   3356  CD  LYS A 211     -14.947  38.798  26.746  1.00  0.00              
ATOM   3357  CE  LYS A 211     -15.636  40.074  26.284  1.00  0.00              
ATOM   3358  NZ  LYS A 211     -15.774  40.127  24.803  1.00  0.00              
ATOM   3359  H   LYS A 211     -12.428  38.804  30.024  1.00  0.00              
ATOM   3360  HA  LYS A 211     -14.943  37.572  30.721  1.00  0.00              
ATOM   3361 1HB  LYS A 211     -13.179  37.365  28.280  1.00  0.00              
ATOM   3362 2HB  LYS A 211     -14.788  36.617  28.415  1.00  0.00              
ATOM   3363 1HG  LYS A 211     -15.800  38.838  28.717  1.00  0.00              
ATOM   3364 2HG  LYS A 211     -14.193  39.590  28.592  1.00  0.00              
ATOM   3365 1HD  LYS A 211     -13.950  38.744  26.307  1.00  0.00              
ATOM   3366 2HD  LYS A 211     -15.531  37.935  26.426  1.00  0.00              
ATOM   3367 1HE  LYS A 211     -16.624  40.114  26.742  1.00  0.00              
ATOM   3368 2HE  LYS A 211     -15.045  40.923  26.624  1.00  0.00              
ATOM   3369 1HZ  LYS A 211     -16.233  40.986  24.538  1.00  0.00              
ATOM   3370 2HZ  LYS A 211     -14.858  40.091  24.378  1.00  0.00              
ATOM   3371 3HZ  LYS A 211     -16.322  39.340  24.488  1.00  0.00              
ATOM   3372  N   GLY A 212     -12.360  35.672  30.873  1.00  0.00              
ATOM   3373  CA  GLY A 212     -11.883  34.362  31.294  1.00  0.00              
ATOM   3374  C   GLY A 212     -11.822  34.144  32.794  1.00  0.00              
ATOM   3375  O   GLY A 212     -11.350  33.097  33.244  1.00  0.00              
ATOM   3376  H   GLY A 212     -11.697  36.427  30.767  1.00  0.00              
ATOM   3377 1HA  GLY A 212     -12.545  33.595  30.889  1.00  0.00              
ATOM   3378 2HA  GLY A 212     -10.874  34.209  30.912  1.00  0.00              
ATOM   3379  N   LYS A 213     -12.288  35.123  33.572  1.00  0.00              
ATOM   3380  CA  LYS A 213     -12.369  34.964  35.026  1.00  0.00              
ATOM   3381  C   LYS A 213     -13.372  33.873  35.399  1.00  0.00              
ATOM   3382  O   LYS A 213     -14.531  33.911  34.968  1.00  0.00              
ATOM   3383  CB  LYS A 213     -12.755  36.285  35.692  1.00  0.00              
ATOM   3384  CG  LYS A 213     -12.583  36.300  37.206  1.00  0.00              
ATOM   3385  CD  LYS A 213     -12.897  37.671  37.784  1.00  0.00              
ATOM   3386  CE  LYS A 213     -12.645  37.712  39.285  1.00  0.00              
ATOM   3387  NZ  LYS A 213     -12.923  39.056  39.860  1.00  0.00              
ATOM   3388  H   LYS A 213     -12.590  35.991  33.155  1.00  0.00              
ATOM   3389  HA  LYS A 213     -11.410  34.623  35.415  1.00  0.00              
ATOM   3390 1HB  LYS A 213     -12.132  37.061  35.248  1.00  0.00              
ATOM   3391 2HB  LYS A 213     -13.800  36.474  35.446  1.00  0.00              
ATOM   3392 1HG  LYS A 213     -13.256  35.559  37.638  1.00  0.00              
ATOM   3393 2HG  LYS A 213     -11.552  36.034  37.439  1.00  0.00              
ATOM   3394 1HD  LYS A 213     -12.266  38.411  37.290  1.00  0.00              
ATOM   3395 2HD  LYS A 213     -13.945  37.900  37.587  1.00  0.00              
ATOM   3396 1HE  LYS A 213     -13.290  36.973  39.759  1.00  0.00              
ATOM   3397 2HE  LYS A 213     -11.602  37.449  39.462  1.00  0.00              
ATOM   3398 1HZ  LYS A 213     -12.743  39.039  40.854  1.00  0.00              
ATOM   3399 2HZ  LYS A 213     -12.324  39.740  39.421  1.00  0.00              
ATOM   3400 3HZ  LYS A 213     -13.889  39.298  39.696  1.00  0.00              
ATOM   3401  N   TYR A 214     -12.907  32.923  36.213  1.00  0.00              
ATOM   3402  CA  TYR A 214     -13.643  31.705  36.600  1.00  0.00              
ATOM   3403  C   TYR A 214     -13.741  30.684  35.464  1.00  0.00              
ATOM   3404  O   TYR A 214     -14.530  29.739  35.529  1.00  0.00              
ATOM   3405  CB  TYR A 214     -15.049  32.071  37.081  1.00  0.00              
ATOM   3406  CG  TYR A 214     -15.069  33.070  38.216  1.00  0.00              
ATOM   3407  CD1 TYR A 214     -15.655  34.318  38.057  1.00  0.00              
ATOM   3408  CD2 TYR A 214     -14.502  32.763  39.444  1.00  0.00              
ATOM   3409  CE1 TYR A 214     -15.675  35.235  39.090  1.00  0.00              
ATOM   3410  CE2 TYR A 214     -14.516  33.672  40.484  1.00  0.00              
ATOM   3411  CZ  TYR A 214     -15.103  34.907  40.304  1.00  0.00              
ATOM   3412  OH  TYR A 214     -15.122  35.815  41.337  1.00  0.00              
ATOM   3413  H   TYR A 214     -11.977  33.072  36.578  1.00  0.00              
ATOM   3414  HA  TYR A 214     -13.076  31.152  37.350  1.00  0.00              
ATOM   3415 1HB  TYR A 214     -15.587  32.482  36.225  1.00  0.00              
ATOM   3416 2HB  TYR A 214     -15.530  31.147  37.403  1.00  0.00              
ATOM   3417  HD1 TYR A 214     -16.104  34.569  37.096  1.00  0.00              
ATOM   3418  HD2 TYR A 214     -14.038  31.786  39.580  1.00  0.00              
ATOM   3419  HE1 TYR A 214     -16.138  36.211  38.951  1.00  0.00              
ATOM   3420  HE2 TYR A 214     -14.065  33.411  41.442  1.00  0.00              
ATOM   3421  HH  TYR A 214     -14.700  35.486  42.134  1.00  0.00              
ATOM   3422  N   TYR A 215     -12.918  30.875  34.436  1.00  0.00              
ATOM   3423  CA  TYR A 215     -12.857  29.946  33.313  1.00  0.00              
ATOM   3424  C   TYR A 215     -11.504  29.229  33.202  1.00  0.00              
ATOM   3425  O   TYR A 215     -11.211  28.597  32.187  1.00  0.00              
ATOM   3426  CB  TYR A 215     -13.158  30.688  32.010  1.00  0.00              
ATOM   3427  CG  TYR A 215     -14.600  31.126  31.872  1.00  0.00              
ATOM   3428  CD1 TYR A 215     -14.986  32.419  32.198  1.00  0.00              
ATOM   3429  CD2 TYR A 215     -15.570  30.247  31.415  1.00  0.00              
ATOM   3430  CE1 TYR A 215     -16.300  32.824  32.076  1.00  0.00              
ATOM   3431  CE2 TYR A 215     -16.888  30.642  31.288  1.00  0.00              
ATOM   3432  CZ  TYR A 215     -17.249  31.932  31.619  1.00  0.00              
ATOM   3433  OH  TYR A 215     -18.560  32.330  31.493  1.00  0.00              
ATOM   3434  H   TYR A 215     -12.321  31.689  34.434  1.00  0.00              
ATOM   3435  HA  TYR A 215     -13.570  29.135  33.464  1.00  0.00              
ATOM   3436 1HB  TYR A 215     -12.508  31.563  31.978  1.00  0.00              
ATOM   3437 2HB  TYR A 215     -12.904  30.017  31.190  1.00  0.00              
ATOM   3438  HD1 TYR A 215     -14.231  33.118  32.558  1.00  0.00              
ATOM   3439  HD2 TYR A 215     -15.278  29.230  31.155  1.00  0.00              
ATOM   3440  HE1 TYR A 215     -16.589  33.842  32.335  1.00  0.00              
ATOM   3441  HE2 TYR A 215     -17.636  29.936  30.928  1.00  0.00              
ATOM   3442  HH  TYR A 215     -19.134  31.633  31.168  1.00  0.00              
ATOM   3443  N   ALA A 216     -10.687  29.334  34.246  1.00  0.00              
ATOM   3444  CA  ALA A 216      -9.470  28.538  34.361  1.00  0.00              
ATOM   3445  C   ALA A 216      -9.484  27.734  35.658  1.00  0.00              
ATOM   3446  O   ALA A 216      -8.852  28.110  36.646  1.00  0.00              
ATOM   3447  CB  ALA A 216      -8.237  29.424  34.287  1.00  0.00              
ATOM   3448  H   ALA A 216     -10.919  29.985  34.983  1.00  0.00              
ATOM   3449  HA  ALA A 216      -9.435  27.830  33.532  1.00  0.00              
ATOM   3450 1HB  ALA A 216      -7.341  28.807  34.375  1.00  0.00              
ATOM   3451 2HB  ALA A 216      -8.222  29.950  33.332  1.00  0.00              
ATOM   3452 3HB  ALA A 216      -8.259  30.148  35.101  1.00  0.00              
ATOM   3453  N   VAL A 217     -10.218  26.627  35.641  1.00  0.00              
ATOM   3454  CA  VAL A 217     -10.376  25.766  36.810  1.00  0.00              
ATOM   3455  C   VAL A 217      -9.078  25.005  37.100  1.00  0.00              
ATOM   3456  O   VAL A 217      -8.700  24.100  36.354  1.00  0.00              
ATOM   3457  CB  VAL A 217     -11.525  24.758  36.620  1.00  0.00              
ATOM   3458  CG1 VAL A 217     -11.636  23.842  37.830  1.00  0.00              
ATOM   3459  CG2 VAL A 217     -12.839  25.487  36.383  1.00  0.00              
ATOM   3460  H   VAL A 217     -10.682  26.377  34.780  1.00  0.00              
ATOM   3461  HA  VAL A 217     -10.571  26.350  37.710  1.00  0.00              
ATOM   3462  HB  VAL A 217     -11.329  24.161  35.729  1.00  0.00              
ATOM   3463 1HG1 VAL A 217     -12.453  23.137  37.679  1.00  0.00              
ATOM   3464 2HG1 VAL A 217     -10.703  23.294  37.959  1.00  0.00              
ATOM   3465 3HG1 VAL A 217     -11.833  24.438  38.721  1.00  0.00              
ATOM   3466 1HG2 VAL A 217     -13.640  24.760  36.250  1.00  0.00              
ATOM   3467 2HG2 VAL A 217     -13.062  26.121  37.242  1.00  0.00              
ATOM   3468 3HG2 VAL A 217     -12.757  26.103  35.488  1.00  0.00              
ATOM   3469  N   ASN A 218      -8.397  25.386  38.178  1.00  0.00              
ATOM   3470  CA  ASN A 218      -7.147  24.745  38.569  1.00  0.00              
ATOM   3471  C   ASN A 218      -7.271  23.986  39.880  1.00  0.00              
ATOM   3472  O   ASN A 218      -7.901  24.465  40.821  1.00  0.00              
ATOM   3473  CB  ASN A 218      -6.019  25.756  38.664  1.00  0.00              
ATOM   3474  CG  ASN A 218      -5.568  26.285  37.331  1.00  0.00              
ATOM   3475  OD1 ASN A 218      -4.964  25.564  36.527  1.00  0.00              
ATOM   3476  ND2 ASN A 218      -5.782  27.560  37.128  1.00  0.00              
ATOM   3477  H   ASN A 218      -8.761  26.141  38.741  1.00  0.00              
ATOM   3478  HA  ASN A 218      -6.862  24.001  37.824  1.00  0.00              
ATOM   3479 1HB  ASN A 218      -6.065  26.579  39.379  1.00  0.00              
ATOM   3480 2HB  ASN A 218      -5.299  25.015  39.011  1.00  0.00              
ATOM   3481 1HD2 ASN A 218      -5.507  27.980  36.262  1.00  0.00              
ATOM   3482 2HD2 ASN A 218      -6.220  28.112  37.835  1.00  0.00              
ATOM   3483  N   TYR A 219      -6.664  22.804  39.932  1.00  0.00              
ATOM   3484  CA  TYR A 219      -6.744  21.949  41.107  1.00  0.00              
ATOM   3485  C   TYR A 219      -5.343  21.517  41.540  1.00  0.00              
ATOM   3486  O   TYR A 219      -4.766  20.599  40.952  1.00  0.00              
ATOM   3487  CB  TYR A 219      -7.616  20.724  40.824  1.00  0.00              
ATOM   3488  CG  TYR A 219      -8.158  20.057  42.070  1.00  0.00              
ATOM   3489  CD1 TYR A 219      -9.523  19.900  42.257  1.00  0.00              
ATOM   3490  CD2 TYR A 219      -7.301  19.584  43.053  1.00  0.00              
ATOM   3491  CE1 TYR A 219     -10.023  19.291  43.393  1.00  0.00              
ATOM   3492  CE2 TYR A 219      -7.789  18.974  44.192  1.00  0.00              
ATOM   3493  CZ  TYR A 219      -9.152  18.830  44.358  1.00  0.00              
ATOM   3494  OH  TYR A 219      -9.643  18.221  45.490  1.00  0.00              
ATOM   3495  H   TYR A 219      -6.132  22.493  39.132  1.00  0.00              
ATOM   3496  HA  TYR A 219      -7.190  22.497  41.935  1.00  0.00              
ATOM   3497 1HB  TYR A 219      -8.447  21.056  40.200  1.00  0.00              
ATOM   3498 2HB  TYR A 219      -7.004  20.014  40.269  1.00  0.00              
ATOM   3499  HD1 TYR A 219     -10.205  20.267  41.490  1.00  0.00              
ATOM   3500  HD2 TYR A 219      -6.226  19.702  42.915  1.00  0.00              
ATOM   3501  HE1 TYR A 219     -11.098  19.175  43.527  1.00  0.00              
ATOM   3502  HE2 TYR A 219      -7.099  18.610  44.954  1.00  0.00              
ATOM   3503  HH  TYR A 219     -10.593  18.085  45.460  1.00  0.00              
ATOM   3504  N   PRO A 220      -4.786  22.186  42.569  1.00  0.00              
ATOM   3505  CA  PRO A 220      -3.437  21.864  43.050  1.00  0.00              
ATOM   3506  C   PRO A 220      -3.419  20.552  43.834  1.00  0.00              
ATOM   3507  O   PRO A 220      -4.263  20.343  44.706  1.00  0.00              
ATOM   3508  CB  PRO A 220      -3.095  23.043  43.964  1.00  0.00              
ATOM   3509  CG  PRO A 220      -4.408  23.570  44.429  1.00  0.00              
ATOM   3510  CD  PRO A 220      -5.359  23.359  43.293  1.00  0.00              
ATOM   3511  HA  PRO A 220      -2.713  21.745  42.232  1.00  0.00              
ATOM   3512 1HB  PRO A 220      -2.477  22.725  44.817  1.00  0.00              
ATOM   3513 2HB  PRO A 220      -2.531  23.819  43.427  1.00  0.00              
ATOM   3514 1HG  PRO A 220      -4.753  23.040  45.330  1.00  0.00              
ATOM   3515 2HG  PRO A 220      -4.339  24.636  44.689  1.00  0.00              
ATOM   3516 1HD  PRO A 220      -6.381  23.148  43.640  1.00  0.00              
ATOM   3517 2HD  PRO A 220      -5.420  24.239  42.634  1.00  0.00              
ATOM   3518  N   LEU A 221      -2.466  19.677  43.511  1.00  0.00              
ATOM   3519  CA  LEU A 221      -2.367  18.367  44.156  1.00  0.00              
ATOM   3520  C   LEU A 221      -1.015  18.130  44.834  1.00  0.00              
ATOM   3521  O   LEU A 221      -0.029  18.808  44.535  1.00  0.00              
ATOM   3522  CB  LEU A 221      -2.633  17.262  43.126  1.00  0.00              
ATOM   3523  CG  LEU A 221      -4.025  17.293  42.482  1.00  0.00              
ATOM   3524  CD1 LEU A 221      -4.099  16.275  41.353  1.00  0.00              
ATOM   3525  CD2 LEU A 221      -5.081  17.006  43.538  1.00  0.00              
ATOM   3526  H   LEU A 221      -1.793  19.928  42.800  1.00  0.00              
ATOM   3527  HA  LEU A 221      -3.094  18.303  44.965  1.00  0.00              
ATOM   3528 1HB  LEU A 221      -1.874  17.520  42.390  1.00  0.00              
ATOM   3529 2HB  LEU A 221      -2.424  16.273  43.532  1.00  0.00              
ATOM   3530  HG  LEU A 221      -4.189  18.306  42.113  1.00  0.00              
ATOM   3531 1HD1 LEU A 221      -5.092  16.303  40.901  1.00  0.00              
ATOM   3532 2HD1 LEU A 221      -3.351  16.513  40.597  1.00  0.00              
ATOM   3533 3HD1 LEU A 221      -3.912  15.277  41.749  1.00  0.00              
ATOM   3534 1HD2 LEU A 221      -6.070  17.029  43.079  1.00  0.00              
ATOM   3535 2HD2 LEU A 221      -4.904  16.021  43.972  1.00  0.00              
ATOM   3536 3HD2 LEU A 221      -5.029  17.762  44.322  1.00  0.00              
ATOM   3537  N   ARG A 222      -0.991  17.172  45.756  1.00  0.00              
ATOM   3538  CA  ARG A 222       0.243  16.734  46.400  1.00  0.00              
ATOM   3539  C   ARG A 222       0.623  15.326  45.941  1.00  0.00              
ATOM   3540  O   ARG A 222      -0.122  14.687  45.197  1.00  0.00              
ATOM   3541  CB  ARG A 222       0.166  16.830  47.916  1.00  0.00              
ATOM   3542  CG  ARG A 222       0.012  18.241  48.462  1.00  0.00              
ATOM   3543  CD  ARG A 222       0.195  18.353  49.932  1.00  0.00              
ATOM   3544  NE  ARG A 222       1.542  18.059  50.395  1.00  0.00              
ATOM   3545  CZ  ARG A 222       2.514  18.977  50.555  1.00  0.00              
ATOM   3546  NH1 ARG A 222       2.308  20.241  50.256  1.00  0.00              
ATOM   3547  NH2 ARG A 222       3.690  18.570  50.999  1.00  0.00              
ATOM   3548  H   ARG A 222      -1.863  16.734  46.016  1.00  0.00              
ATOM   3549  HA  ARG A 222       1.054  17.419  46.148  1.00  0.00              
ATOM   3550 1HB  ARG A 222      -0.687  16.229  48.231  1.00  0.00              
ATOM   3551 2HB  ARG A 222       1.083  16.392  48.310  1.00  0.00              
ATOM   3552 1HG  ARG A 222       0.753  18.881  47.981  1.00  0.00              
ATOM   3553 2HG  ARG A 222      -0.989  18.599  48.219  1.00  0.00              
ATOM   3554 1HD  ARG A 222      -0.041  19.371  50.242  1.00  0.00              
ATOM   3555 2HD  ARG A 222      -0.481  17.657  50.427  1.00  0.00              
ATOM   3556  HE  ARG A 222       1.952  17.173  50.660  1.00  0.00              
ATOM   3557 1HH1 ARG A 222       1.409  20.532  49.901  1.00  0.00              
ATOM   3558 2HH1 ARG A 222       3.050  20.913  50.383  1.00  0.00              
ATOM   3559 1HH2 ARG A 222       3.837  17.591  51.208  1.00  0.00              
ATOM   3560 2HH2 ARG A 222       4.437  19.237  51.128  1.00  0.00              
ATOM   3561  N   ASP A 223       1.779  14.848  46.396  1.00  0.00              
ATOM   3562  CA  ASP A 223       2.329  13.560  45.974  1.00  0.00              
ATOM   3563  C   ASP A 223       1.473  12.345  46.333  1.00  0.00              
ATOM   3564  O   ASP A 223       0.744  12.352  47.324  1.00  0.00              
ATOM   3565  CB  ASP A 223       3.727  13.383  46.571  1.00  0.00              
ATOM   3566  CG  ASP A 223       4.810  14.213  45.895  1.00  0.00              
ATOM   3567  OD1 ASP A 223       4.552  14.745  44.841  1.00  0.00              
ATOM   3568  OD2 ASP A 223       5.826  14.439  46.508  1.00  0.00              
ATOM   3569  H   ASP A 223       2.293  15.407  47.062  1.00  0.00              
ATOM   3570  HA  ASP A 223       2.398  13.526  44.886  1.00  0.00              
ATOM   3571 1HB  ASP A 223       3.764  13.548  47.649  1.00  0.00              
ATOM   3572 2HB  ASP A 223       3.894  12.326  46.359  1.00  0.00              
ATOM   3573  N   GLY A 224       1.560  11.320  45.488  1.00  0.00              
ATOM   3574  CA  GLY A 224       0.979  10.004  45.752  1.00  0.00              
ATOM   3575  C   GLY A 224      -0.524   9.822  45.705  1.00  0.00              
ATOM   3576  O   GLY A 224      -1.049   8.895  46.326  1.00  0.00              
ATOM   3577  H   GLY A 224       2.057  11.472  44.622  1.00  0.00              
ATOM   3578 1HA  GLY A 224       1.363   9.291  45.021  1.00  0.00              
ATOM   3579 2HA  GLY A 224       1.262   9.683  46.753  1.00  0.00              
ATOM   3580  N   ILE A 225      -1.212  10.681  44.958  1.00  0.00              
ATOM   3581  CA  ILE A 225      -2.671  10.617  44.846  1.00  0.00              
ATOM   3582  C   ILE A 225      -3.160   9.229  44.389  1.00  0.00              
ATOM   3583  O   ILE A 225      -2.601   8.637  43.463  1.00  0.00              
ATOM   3584  CB  ILE A 225      -3.199  11.681  43.867  1.00  0.00              
ATOM   3585  CG1 ILE A 225      -4.718  11.820  43.997  1.00  0.00              
ATOM   3586  CG2 ILE A 225      -2.814  11.328  42.439  1.00  0.00              
ATOM   3587  CD1 ILE A 225      -5.287  13.011  43.264  1.00  0.00              
ATOM   3588  H   ILE A 225      -0.712  11.398  44.454  1.00  0.00              
ATOM   3589  HA  ILE A 225      -3.134  10.662  45.831  1.00  0.00              
ATOM   3590  HB  ILE A 225      -2.773  12.649  44.131  1.00  0.00              
ATOM   3591 1HG1 ILE A 225      -5.162  10.906  43.604  1.00  0.00              
ATOM   3592 2HG1 ILE A 225      -4.946  11.905  45.061  1.00  0.00              
ATOM   3593 1HG2 ILE A 225      -3.195  12.092  41.760  1.00  0.00              
ATOM   3594 2HG2 ILE A 225      -1.729  11.280  42.356  1.00  0.00              
ATOM   3595 3HG2 ILE A 225      -3.242  10.361  42.175  1.00  0.00              
ATOM   3596 1HD1 ILE A 225      -6.369  13.044  43.403  1.00  0.00              
ATOM   3597 2HD1 ILE A 225      -4.845  13.927  43.656  1.00  0.00              
ATOM   3598 3HD1 ILE A 225      -5.062  12.928  42.201  1.00  0.00              
ATOM   3599  N   ASP A 226      -4.185   8.718  45.076  1.00  0.00              
ATOM   3600  CA  ASP A 226      -4.750   7.388  44.831  1.00  0.00              
ATOM   3601  C   ASP A 226      -5.814   7.449  43.755  1.00  0.00              
ATOM   3602  O   ASP A 226      -6.251   8.533  43.365  1.00  0.00              
ATOM   3603  CB  ASP A 226      -5.337   6.799  46.115  1.00  0.00              
ATOM   3604  CG  ASP A 226      -5.365   5.276  46.154  1.00  0.00              
ATOM   3605  OD1 ASP A 226      -4.998   4.671  45.176  1.00  0.00              
ATOM   3606  OD2 ASP A 226      -5.599   4.734  47.206  1.00  0.00              
ATOM   3607  H   ASP A 226      -4.581   9.293  45.805  1.00  0.00              
ATOM   3608  HA  ASP A 226      -3.957   6.698  44.539  1.00  0.00              
ATOM   3609 1HB  ASP A 226      -4.864   7.176  47.022  1.00  0.00              
ATOM   3610 2HB  ASP A 226      -6.357   7.179  46.050  1.00  0.00              
ATOM   3611  N   ASP A 227      -6.251   6.275  43.302  1.00  0.00              
ATOM   3612  CA  ASP A 227      -7.276   6.176  42.271  1.00  0.00              
ATOM   3613  C   ASP A 227      -8.570   6.766  42.809  1.00  0.00              
ATOM   3614  O   ASP A 227      -9.225   7.556  42.128  1.00  0.00              
ATOM   3615  CB  ASP A 227      -7.485   4.724  41.835  1.00  0.00              
ATOM   3616  CG  ASP A 227      -6.341   4.143  41.015  1.00  0.00              
ATOM   3617  OD1 ASP A 227      -5.541   4.903  40.525  1.00  0.00              
ATOM   3618  OD2 ASP A 227      -6.186   2.945  41.016  1.00  0.00              
ATOM   3619  H   ASP A 227      -5.857   5.429  43.687  1.00  0.00              
ATOM   3620  HA  ASP A 227      -6.961   6.725  41.384  1.00  0.00              
ATOM   3621 1HB  ASP A 227      -7.718   4.051  42.661  1.00  0.00              
ATOM   3622 2HB  ASP A 227      -8.364   4.839  41.201  1.00  0.00              
ATOM   3623  N   GLU A 228      -8.914   6.385  44.038  1.00  0.00              
ATOM   3624  CA  GLU A 228     -10.126   6.871  44.703  1.00  0.00              
ATOM   3625  C   GLU A 228     -10.023   8.336  45.117  1.00  0.00              
ATOM   3626  O   GLU A 228     -11.008   9.070  45.039  1.00  0.00              
ATOM   3627  CB  GLU A 228     -10.434   6.011  45.930  1.00  0.00              
ATOM   3628  CG  GLU A 228     -10.894   4.597  45.606  1.00  0.00              
ATOM   3629  CD  GLU A 228     -11.092   3.788  46.858  1.00  0.00              
ATOM   3630  OE1 GLU A 228     -10.824   4.295  47.920  1.00  0.00              
ATOM   3631  OE2 GLU A 228     -11.617   2.702  46.762  1.00  0.00              
ATOM   3632  H   GLU A 228      -8.315   5.734  44.524  1.00  0.00              
ATOM   3633  HA  GLU A 228     -10.963   6.853  44.006  1.00  0.00              
ATOM   3634 1HB  GLU A 228      -9.522   5.968  46.526  1.00  0.00              
ATOM   3635 2HB  GLU A 228     -11.212   6.525  46.494  1.00  0.00              
ATOM   3636 1HG  GLU A 228     -11.802   4.563  45.005  1.00  0.00              
ATOM   3637 2HG  GLU A 228     -10.066   4.182  45.034  1.00  0.00              
ATOM   3638  N   SER A 229      -8.836   8.756  45.552  1.00  0.00              
ATOM   3639  CA  SER A 229      -8.599  10.157  45.902  1.00  0.00              
ATOM   3640  C   SER A 229      -8.878  11.049  44.696  1.00  0.00              
ATOM   3641  O   SER A 229      -9.570  12.062  44.819  1.00  0.00              
ATOM   3642  CB  SER A 229      -7.177  10.349  46.391  1.00  0.00              
ATOM   3643  OG  SER A 229      -6.952   9.711  47.618  1.00  0.00              
ATOM   3644  H   SER A 229      -8.080   8.092  45.643  1.00  0.00              
ATOM   3645  HA  SER A 229      -9.161  10.485  46.777  1.00  0.00              
ATOM   3646 1HB  SER A 229      -6.494   9.938  45.648  1.00  0.00              
ATOM   3647 2HB  SER A 229      -6.988  11.416  46.507  1.00  0.00              
ATOM   3648  HG  SER A 229      -7.472   8.905  47.659  1.00  0.00              
ATOM   3649  N   TYR A 230      -8.348  10.644  43.540  1.00  0.00              
ATOM   3650  CA  TYR A 230      -8.498  11.370  42.278  1.00  0.00              
ATOM   3651  C   TYR A 230      -9.933  11.355  41.766  1.00  0.00              
ATOM   3652  O   TYR A 230     -10.481  12.401  41.429  1.00  0.00              
ATOM   3653  CB  TYR A 230      -7.567  10.783  41.216  1.00  0.00              
ATOM   3654  CG  TYR A 230      -7.562  11.551  39.912  1.00  0.00              
ATOM   3655  CD1 TYR A 230      -6.986  12.809  39.829  1.00  0.00              
ATOM   3656  CD2 TYR A 230      -8.133  11.012  38.769  1.00  0.00              
ATOM   3657  CE1 TYR A 230      -6.979  13.515  38.642  1.00  0.00              
ATOM   3658  CE2 TYR A 230      -8.131  11.707  37.576  1.00  0.00              
ATOM   3659  CZ  TYR A 230      -7.552  12.958  37.514  1.00  0.00              
ATOM   3660  OH  TYR A 230      -7.547  13.654  36.328  1.00  0.00              
ATOM   3661  H   TYR A 230      -7.816   9.786  43.553  1.00  0.00              
ATOM   3662  HA  TYR A 230      -8.252  12.422  42.426  1.00  0.00              
ATOM   3663 1HB  TYR A 230      -6.560  10.776  41.638  1.00  0.00              
ATOM   3664 2HB  TYR A 230      -7.891   9.759  41.034  1.00  0.00              
ATOM   3665  HD1 TYR A 230      -6.534  13.242  40.722  1.00  0.00              
ATOM   3666  HD2 TYR A 230      -8.588  10.024  38.823  1.00  0.00              
ATOM   3667  HE1 TYR A 230      -6.523  14.504  38.591  1.00  0.00              
ATOM   3668  HE2 TYR A 230      -8.587  11.267  36.688  1.00  0.00              
ATOM   3669  HH  TYR A 230      -7.119  14.511  36.397  1.00  0.00              
ATOM   3670  N   GLU A 231     -10.535  10.169  41.712  1.00  0.00              
ATOM   3671  CA  GLU A 231     -11.914  10.033  41.260  1.00  0.00              
ATOM   3672  C   GLU A 231     -12.844  10.921  42.075  1.00  0.00              
ATOM   3673  O   GLU A 231     -13.684  11.624  41.511  1.00  0.00              
ATOM   3674  CB  GLU A 231     -12.367   8.574  41.346  1.00  0.00              
ATOM   3675  CG  GLU A 231     -13.778   8.322  40.836  1.00  0.00              
ATOM   3676  CD  GLU A 231     -14.140   6.866  40.928  1.00  0.00              
ATOM   3677  OE1 GLU A 231     -13.322   6.096  41.369  1.00  0.00              
ATOM   3678  OE2 GLU A 231     -15.273   6.538  40.663  1.00  0.00              
ATOM   3679  H   GLU A 231     -10.025   9.344  41.992  1.00  0.00              
ATOM   3680  HA  GLU A 231     -11.998  10.368  40.225  1.00  0.00              
ATOM   3681 1HB  GLU A 231     -11.659   7.985  40.761  1.00  0.00              
ATOM   3682 2HB  GLU A 231     -12.302   8.282  42.395  1.00  0.00              
ATOM   3683 1HG  GLU A 231     -14.536   8.917  41.345  1.00  0.00              
ATOM   3684 2HG  GLU A 231     -13.728   8.618  39.789  1.00  0.00              
ATOM   3685  N   ALA A 232     -12.669  10.902  43.396  1.00  0.00              
ATOM   3686  CA  ALA A 232     -13.499  11.678  44.319  1.00  0.00              
ATOM   3687  C   ALA A 232     -13.335  13.194  44.166  1.00  0.00              
ATOM   3688  O   ALA A 232     -14.147  13.959  44.692  1.00  0.00              
ATOM   3689  CB  ALA A 232     -13.236  11.253  45.755  1.00  0.00              
ATOM   3690  H   ALA A 232     -11.929  10.323  43.767  1.00  0.00              
ATOM   3691  HA  ALA A 232     -14.548  11.489  44.087  1.00  0.00              
ATOM   3692 1HB  ALA A 232     -13.861  11.841  46.428  1.00  0.00              
ATOM   3693 2HB  ALA A 232     -13.471  10.196  45.874  1.00  0.00              
ATOM   3694 3HB  ALA A 232     -12.186  11.422  45.998  1.00  0.00              
ATOM   3695  N   ILE A 233     -12.291  13.624  43.458  1.00  0.00              
ATOM   3696  CA  ILE A 233     -12.098  15.054  43.173  1.00  0.00              
ATOM   3697  C   ILE A 233     -12.234  15.403  41.683  1.00  0.00              
ATOM   3698  O   ILE A 233     -12.343  16.576  41.328  1.00  0.00              
ATOM   3699  CB  ILE A 233     -10.719  15.530  43.663  1.00  0.00              
ATOM   3700  CG1 ILE A 233      -9.603  14.835  42.877  1.00  0.00              
ATOM   3701  CG2 ILE A 233     -10.566  15.271  45.154  1.00  0.00              
ATOM   3702  CD1 ILE A 233      -8.231  15.425  43.114  1.00  0.00              
ATOM   3703  H   ILE A 233     -11.618  12.958  43.109  1.00  0.00              
ATOM   3704  HA  ILE A 233     -12.940  15.637  43.544  1.00  0.00              
ATOM   3705  HB  ILE A 233     -10.621  16.598  43.468  1.00  0.00              
ATOM   3706 1HG1 ILE A 233      -9.604  13.787  43.172  1.00  0.00              
ATOM   3707 2HG1 ILE A 233      -9.855  14.914  41.819  1.00  0.00              
ATOM   3708 1HG2 ILE A 233      -9.584  15.613  45.483  1.00  0.00              
ATOM   3709 2HG2 ILE A 233     -11.339  15.810  45.698  1.00  0.00              
ATOM   3710 3HG2 ILE A 233     -10.661  14.203  45.349  1.00  0.00              
ATOM   3711 1HD1 ILE A 233      -7.494  14.880  42.522  1.00  0.00              
ATOM   3712 2HD1 ILE A 233      -8.230  16.474  42.817  1.00  0.00              
ATOM   3713 3HD1 ILE A 233      -7.978  15.346  44.169  1.00  0.00              
ATOM   3714  N   PHE A 234     -12.248  14.385  40.824  1.00  0.00              
ATOM   3715  CA  PHE A 234     -12.264  14.600  39.377  1.00  0.00              
ATOM   3716  C   PHE A 234     -13.676  14.610  38.801  1.00  0.00              
ATOM   3717  O   PHE A 234     -14.053  15.553  38.103  1.00  0.00              
ATOM   3718  CB  PHE A 234     -11.427  13.528  38.675  1.00  0.00              
ATOM   3719  CG  PHE A 234     -11.416  13.652  37.179  1.00  0.00              
ATOM   3720  CD1 PHE A 234     -10.581  14.564  36.551  1.00  0.00              
ATOM   3721  CD2 PHE A 234     -12.239  12.856  36.395  1.00  0.00              
ATOM   3722  CE1 PHE A 234     -10.570  14.679  35.173  1.00  0.00              
ATOM   3723  CE2 PHE A 234     -12.228  12.968  35.019  1.00  0.00              
ATOM   3724  CZ  PHE A 234     -11.393  13.881  34.407  1.00  0.00              
ATOM   3725  H   PHE A 234     -12.246  13.439  41.181  1.00  0.00              
ATOM   3726  HA  PHE A 234     -11.866  15.589  39.146  1.00  0.00              
ATOM   3727 1HB  PHE A 234     -10.390  13.588  39.002  1.00  0.00              
ATOM   3728 2HB  PHE A 234     -11.822  12.538  38.903  1.00  0.00              
ATOM   3729  HD1 PHE A 234      -9.930  15.194  37.156  1.00  0.00              
ATOM   3730  HD2 PHE A 234     -12.900  12.136  36.879  1.00  0.00              
ATOM   3731  HE1 PHE A 234      -9.910  15.400  34.693  1.00  0.00              
ATOM   3732  HE2 PHE A 234     -12.880  12.337  34.415  1.00  0.00              
ATOM   3733  HZ  PHE A 234     -11.385  13.971  33.322  1.00  0.00              
ATOM   3734  N   LYS A 235     -14.440  13.557  39.083  1.00  0.00              
ATOM   3735  CA  LYS A 235     -15.792  13.417  38.538  1.00  0.00              
ATOM   3736  C   LYS A 235     -16.804  14.423  39.125  1.00  0.00              
ATOM   3737  O   LYS A 235     -17.558  15.036  38.361  1.00  0.00              
ATOM   3738  CB  LYS A 235     -16.291  11.989  38.768  1.00  0.00              
ATOM   3739  CG  LYS A 235     -17.650  11.691  38.151  1.00  0.00              
ATOM   3740  CD  LYS A 235     -18.064  10.247  38.393  1.00  0.00              
ATOM   3741  CE  LYS A 235     -19.397   9.933  37.731  1.00  0.00              
ATOM   3742  NZ  LYS A 235     -19.821   8.527  37.971  1.00  0.00              
ATOM   3743  H   LYS A 235     -14.076  12.836  39.690  1.00  0.00              
ATOM   3744  HA  LYS A 235     -15.793  13.682  37.481  1.00  0.00              
ATOM   3745 1HB  LYS A 235     -15.545  11.317  38.344  1.00  0.00              
ATOM   3746 2HB  LYS A 235     -16.343  11.839  39.847  1.00  0.00              
ATOM   3747 1HG  LYS A 235     -18.388  12.360  38.597  1.00  0.00              
ATOM   3748 2HG  LYS A 235     -17.593  11.878  37.079  1.00  0.00              
ATOM   3749 1HD  LYS A 235     -17.292   9.593  37.984  1.00  0.00              
ATOM   3750 2HD  LYS A 235     -18.145  10.083  39.467  1.00  0.00              
ATOM   3751 1HE  LYS A 235     -20.147  10.612  38.135  1.00  0.00              
ATOM   3752 2HE  LYS A 235     -19.295  10.103  36.659  1.00  0.00              
ATOM   3753 1HZ  LYS A 235     -20.708   8.360  37.517  1.00  0.00              
ATOM   3754 2HZ  LYS A 235     -19.126   7.897  37.596  1.00  0.00              
ATOM   3755 3HZ  LYS A 235     -19.918   8.370  38.964  1.00  0.00              
ATOM   3756  N   PRO A 236     -16.810  14.614  40.471  1.00  0.00              
ATOM   3757  CA  PRO A 236     -17.742  15.596  41.036  1.00  0.00              
ATOM   3758  C   PRO A 236     -17.549  16.990  40.443  1.00  0.00              
ATOM   3759  O   PRO A 236     -18.526  17.632  40.065  1.00  0.00              
ATOM   3760  CB  PRO A 236     -17.439  15.571  42.537  1.00  0.00              
ATOM   3761  CG  PRO A 236     -16.857  14.219  42.776  1.00  0.00              
ATOM   3762  CD  PRO A 236     -16.034  13.917  41.552  1.00  0.00              
ATOM   3763  HA  PRO A 236     -18.796  15.335  40.858  1.00  0.00              
ATOM   3764 1HB  PRO A 236     -16.732  16.365  42.819  1.00  0.00              
ATOM   3765 2HB  PRO A 236     -18.349  15.723  43.136  1.00  0.00              
ATOM   3766 1HG  PRO A 236     -16.236  14.207  43.684  1.00  0.00              
ATOM   3767 2HG  PRO A 236     -17.647  13.465  42.916  1.00  0.00              
ATOM   3768 1HD  PRO A 236     -15.009  14.312  41.634  1.00  0.00              
ATOM   3769 2HD  PRO A 236     -15.947  12.838  41.364  1.00  0.00              
ATOM   3770  N   VAL A 237     -16.295  17.431  40.350  1.00  0.00              
ATOM   3771  CA  VAL A 237     -15.963  18.755  39.825  1.00  0.00              
ATOM   3772  C   VAL A 237     -16.340  18.894  38.346  1.00  0.00              
ATOM   3773  O   VAL A 237     -16.990  19.866  37.964  1.00  0.00              
ATOM   3774  CB  VAL A 237     -14.463  19.062  39.992  1.00  0.00              
ATOM   3775  CG1 VAL A 237     -14.096  20.343  39.260  1.00  0.00              
ATOM   3776  CG2 VAL A 237     -14.101  19.169  41.466  1.00  0.00              
ATOM   3777  H   VAL A 237     -15.550  16.823  40.658  1.00  0.00              
ATOM   3778  HA  VAL A 237     -16.581  19.529  40.282  1.00  0.00              
ATOM   3779  HB  VAL A 237     -13.885  18.232  39.584  1.00  0.00              
ATOM   3780 1HG1 VAL A 237     -13.033  20.545  39.388  1.00  0.00              
ATOM   3781 2HG1 VAL A 237     -14.320  20.233  38.199  1.00  0.00              
ATOM   3782 3HG1 VAL A 237     -14.674  21.173  39.668  1.00  0.00              
ATOM   3783 1HG2 VAL A 237     -13.038  19.386  41.565  1.00  0.00              
ATOM   3784 2HG2 VAL A 237     -14.680  19.972  41.924  1.00  0.00              
ATOM   3785 3HG2 VAL A 237     -14.328  18.228  41.966  1.00  0.00              
ATOM   3786  N   MET A 238     -15.946  17.919  37.524  1.00  0.00              
ATOM   3787  CA  MET A 238     -16.286  17.952  36.097  1.00  0.00              
ATOM   3788  C   MET A 238     -17.790  17.908  35.837  1.00  0.00              
ATOM   3789  O   MET A 238     -18.264  18.511  34.873  1.00  0.00              
ATOM   3790  CB  MET A 238     -15.607  16.789  35.378  1.00  0.00              
ATOM   3791  CG  MET A 238     -15.709  16.840  33.860  1.00  0.00              
ATOM   3792  SD  MET A 238     -14.632  15.642  33.049  1.00  0.00              
ATOM   3793  CE  MET A 238     -15.304  14.105  33.676  1.00  0.00              
ATOM   3794  H   MET A 238     -15.407  17.145  37.884  1.00  0.00              
ATOM   3795  HA  MET A 238     -15.990  18.909  35.668  1.00  0.00              
ATOM   3796 1HB  MET A 238     -14.558  16.803  35.673  1.00  0.00              
ATOM   3797 2HB  MET A 238     -16.075  15.873  35.742  1.00  0.00              
ATOM   3798 1HG  MET A 238     -16.743  16.638  33.582  1.00  0.00              
ATOM   3799 2HG  MET A 238     -15.435  17.845  33.536  1.00  0.00              
ATOM   3800 1HE  MET A 238     -14.741  13.267  33.263  1.00  0.00              
ATOM   3801 2HE  MET A 238     -15.230  14.092  34.764  1.00  0.00              
ATOM   3802 3HE  MET A 238     -16.350  14.019  33.382  1.00  0.00              
ATOM   3803  N   SER A 239     -18.532  17.207  36.694  1.00  0.00              
ATOM   3804  CA  SER A 239     -19.993  17.168  36.599  1.00  0.00              
ATOM   3805  C   SER A 239     -20.583  18.529  36.939  1.00  0.00              
ATOM   3806  O   SER A 239     -21.522  18.986  36.286  1.00  0.00              
ATOM   3807  CB  SER A 239     -20.556  16.100  37.516  1.00  0.00              
ATOM   3808  OG  SER A 239     -20.197  14.809  37.105  1.00  0.00              
ATOM   3809  H   SER A 239     -18.073  16.688  37.430  1.00  0.00              
ATOM   3810  HA  SER A 239     -20.353  16.815  35.631  1.00  0.00              
ATOM   3811 1HB  SER A 239     -20.174  16.269  38.523  1.00  0.00              
ATOM   3812 2HB  SER A 239     -21.642  16.181  37.522  1.00  0.00              
ATOM   3813  HG  SER A 239     -20.574  14.165  37.710  1.00  0.00              
ATOM   3814  N   LYS A 240     -20.013  19.168  37.959  1.00  0.00              
ATOM   3815  CA  LYS A 240     -20.410  20.507  38.373  1.00  0.00              
ATOM   3816  C   LYS A 240     -20.101  21.536  37.287  1.00  0.00              
ATOM   3817  O   LYS A 240     -20.806  22.539  37.163  1.00  0.00              
ATOM   3818  CB  LYS A 240     -19.712  20.892  39.679  1.00  0.00              
ATOM   3819  CG  LYS A 240     -20.240  20.171  40.911  1.00  0.00              
ATOM   3820  CD  LYS A 240     -19.361  20.434  42.125  1.00  0.00              
ATOM   3821  CE  LYS A 240     -19.917  19.757  43.369  1.00  0.00              
ATOM   3822  NZ  LYS A 240     -19.041  19.965  44.554  1.00  0.00              
ATOM   3823  H   LYS A 240     -19.274  18.696  38.460  1.00  0.00              
ATOM   3824  HA  LYS A 240     -21.488  20.541  38.529  1.00  0.00              
ATOM   3825 1HB  LYS A 240     -18.652  20.666  39.552  1.00  0.00              
ATOM   3826 2HB  LYS A 240     -19.840  21.968  39.805  1.00  0.00              
ATOM   3827 1HG  LYS A 240     -21.252  20.523  41.112  1.00  0.00              
ATOM   3828 2HG  LYS A 240     -20.262  19.101  40.704  1.00  0.00              
ATOM   3829 1HD  LYS A 240     -18.361  20.050  41.920  1.00  0.00              
ATOM   3830 2HD  LYS A 240     -19.309  21.510  42.290  1.00  0.00              
ATOM   3831 1HE  LYS A 240     -20.904  20.172  43.571  1.00  0.00              
ATOM   3832 2HE  LYS A 240     -20.007  18.690  43.167  1.00  0.00              
ATOM   3833 1HZ  LYS A 240     -19.446  19.501  45.356  1.00  0.00              
ATOM   3834 2HZ  LYS A 240     -18.126  19.580  44.369  1.00  0.00              
ATOM   3835 3HZ  LYS A 240     -18.959  20.953  44.743  1.00  0.00              
ATOM   3836  N   VAL A 241     -19.054  21.282  36.504  1.00  0.00              
ATOM   3837  CA  VAL A 241     -18.759  22.107  35.339  1.00  0.00              
ATOM   3838  C   VAL A 241     -19.845  21.918  34.288  1.00  0.00              
ATOM   3839  O   VAL A 241     -20.328  22.891  33.712  1.00  0.00              
ATOM   3840  CB  VAL A 241     -17.388  21.769  34.727  1.00  0.00              
ATOM   3841  CG1 VAL A 241     -17.207  22.485  33.397  1.00  0.00              
ATOM   3842  CG2 VAL A 241     -16.268  22.142  35.688  1.00  0.00              
ATOM   3843  H   VAL A 241     -18.450  20.503  36.722  1.00  0.00              
ATOM   3844  HA  VAL A 241     -18.806  23.168  35.583  1.00  0.00              
ATOM   3845  HB  VAL A 241     -17.325  20.691  34.571  1.00  0.00              
ATOM   3846 1HG1 VAL A 241     -16.232  22.235  32.977  1.00  0.00              
ATOM   3847 2HG1 VAL A 241     -17.990  22.171  32.706  1.00  0.00              
ATOM   3848 3HG1 VAL A 241     -17.268  23.562  33.552  1.00  0.00              
ATOM   3849 1HG2 VAL A 241     -15.306  21.896  35.239  1.00  0.00              
ATOM   3850 2HG2 VAL A 241     -16.309  23.212  35.894  1.00  0.00              
ATOM   3851 3HG2 VAL A 241     -16.387  21.587  36.618  1.00  0.00              
ATOM   3852  N   MET A 242     -20.237  20.668  34.056  1.00  0.00              
ATOM   3853  CA  MET A 242     -21.312  20.362  33.118  1.00  0.00              
ATOM   3854  C   MET A 242     -22.600  21.055  33.542  1.00  0.00              
ATOM   3855  O   MET A 242     -23.380  21.498  32.702  1.00  0.00              
ATOM   3856  CB  MET A 242     -21.526  18.853  33.025  1.00  0.00              
ATOM   3857  CG  MET A 242     -20.434  18.108  32.270  1.00  0.00              
ATOM   3858  SD  MET A 242     -20.394  18.523  30.515  1.00  0.00              
ATOM   3859  CE  MET A 242     -21.984  17.895  29.982  1.00  0.00              
ATOM   3860  H   MET A 242     -19.778  19.912  34.543  1.00  0.00              
ATOM   3861  HA  MET A 242     -21.059  20.738  32.127  1.00  0.00              
ATOM   3862 1HB  MET A 242     -21.584  18.477  34.046  1.00  0.00              
ATOM   3863 2HB  MET A 242     -22.483  18.698  32.526  1.00  0.00              
ATOM   3864 1HG  MET A 242     -19.475  18.362  32.720  1.00  0.00              
ATOM   3865 2HG  MET A 242     -20.615  17.039  32.380  1.00  0.00              
ATOM   3866 1HE  MET A 242     -22.109  18.079  28.915  1.00  0.00              
ATOM   3867 2HE  MET A 242     -22.035  16.823  30.176  1.00  0.00              
ATOM   3868 3HE  MET A 242     -22.778  18.401  30.532  1.00  0.00              
ATOM   3869  N   GLU A 243     -22.801  21.158  34.853  1.00  0.00              
ATOM   3870  CA  GLU A 243     -23.976  21.801  35.430  1.00  0.00              
ATOM   3871  C   GLU A 243     -23.952  23.319  35.223  1.00  0.00              
ATOM   3872  O   GLU A 243     -24.960  23.913  34.839  1.00  0.00              
ATOM   3873  CB  GLU A 243     -24.077  21.475  36.922  1.00  0.00              
ATOM   3874  CG  GLU A 243     -24.485  20.041  37.226  1.00  0.00              
ATOM   3875  CD  GLU A 243     -24.366  19.739  38.694  1.00  0.00              
ATOM   3876  OE1 GLU A 243     -23.919  20.592  39.422  1.00  0.00              
ATOM   3877  OE2 GLU A 243     -24.824  18.699  39.105  1.00  0.00              
ATOM   3878  H   GLU A 243     -22.100  20.769  35.469  1.00  0.00              
ATOM   3879  HA  GLU A 243     -24.875  21.446  34.926  1.00  0.00              
ATOM   3880 1HB  GLU A 243     -23.099  21.675  37.358  1.00  0.00              
ATOM   3881 2HB  GLU A 243     -24.811  22.160  37.348  1.00  0.00              
ATOM   3882 1HG  GLU A 243     -25.491  19.794  36.885  1.00  0.00              
ATOM   3883 2HG  GLU A 243     -23.759  19.446  36.673  1.00  0.00              
ATOM   3884  N   MET A 244     -22.798  23.936  35.463  1.00  0.00              
ATOM   3885  CA  MET A 244     -22.683  25.393  35.423  1.00  0.00              
ATOM   3886  C   MET A 244     -22.165  25.945  34.099  1.00  0.00              
ATOM   3887  O   MET A 244     -22.811  26.792  33.485  1.00  0.00              
ATOM   3888  CB  MET A 244     -21.777  25.863  36.558  1.00  0.00              
ATOM   3889  CG  MET A 244     -22.296  25.543  37.952  1.00  0.00              
ATOM   3890  SD  MET A 244     -23.821  26.422  38.344  1.00  0.00              
ATOM   3891  CE  MET A 244     -24.344  25.552  39.819  1.00  0.00              
ATOM   3892  H   MET A 244     -21.981  23.384  35.679  1.00  0.00              
ATOM   3893  HA  MET A 244     -23.673  25.845  35.484  1.00  0.00              
ATOM   3894 1HB  MET A 244     -20.810  25.382  36.410  1.00  0.00              
ATOM   3895 2HB  MET A 244     -21.665  26.943  36.451  1.00  0.00              
ATOM   3896 1HG  MET A 244     -22.477  24.470  38.010  1.00  0.00              
ATOM   3897 2HG  MET A 244     -21.527  25.821  38.673  1.00  0.00              
ATOM   3898 1HE  MET A 244     -25.279  25.981  40.184  1.00  0.00              
ATOM   3899 2HE  MET A 244     -24.496  24.498  39.585  1.00  0.00              
ATOM   3900 3HE  MET A 244     -23.577  25.646  40.588  1.00  0.00              
ATOM   3901  N   PHE A 245     -21.007  25.450  33.662  1.00  0.00              
ATOM   3902  CA  PHE A 245     -20.414  25.846  32.387  1.00  0.00              
ATOM   3903  C   PHE A 245     -21.172  25.313  31.169  1.00  0.00              
ATOM   3904  O   PHE A 245     -21.256  25.997  30.153  1.00  0.00              
ATOM   3905  CB  PHE A 245     -18.958  25.381  32.330  1.00  0.00              
ATOM   3906  CG  PHE A 245     -18.244  25.778  31.069  1.00  0.00              
ATOM   3907  CD1 PHE A 245     -18.088  27.115  30.735  1.00  0.00              
ATOM   3908  CD2 PHE A 245     -17.728  24.816  30.215  1.00  0.00              
ATOM   3909  CE1 PHE A 245     -17.432  27.481  29.576  1.00  0.00              
ATOM   3910  CE2 PHE A 245     -17.071  25.179  29.055  1.00  0.00              
ATOM   3911  CZ  PHE A 245     -16.923  26.513  28.735  1.00  0.00              
ATOM   3912  H   PHE A 245     -20.526  24.777  34.242  1.00  0.00              
ATOM   3913  HA  PHE A 245     -20.488  26.927  32.264  1.00  0.00              
ATOM   3914 1HB  PHE A 245     -18.393  25.811  33.156  1.00  0.00              
ATOM   3915 2HB  PHE A 245     -18.909  24.294  32.386  1.00  0.00              
ATOM   3916  HD1 PHE A 245     -18.489  27.880  31.400  1.00  0.00              
ATOM   3917  HD2 PHE A 245     -17.846  23.761  30.467  1.00  0.00              
ATOM   3918  HE1 PHE A 245     -17.316  28.536  29.326  1.00  0.00              
ATOM   3919  HE2 PHE A 245     -16.669  24.413  28.392  1.00  0.00              
ATOM   3920  HZ  PHE A 245     -16.406  26.801  27.820  1.00  0.00              
ATOM   3921  N   GLN A 246     -21.715  24.098  31.280  1.00  0.00              
ATOM   3922  CA  GLN A 246     -22.554  23.479  30.230  1.00  0.00              
ATOM   3923  C   GLN A 246     -21.943  23.512  28.819  1.00  0.00              
ATOM   3924  O   GLN A 246     -22.468  24.193  27.938  1.00  0.00              
ATOM   3925  CB  GLN A 246     -23.920  24.170  30.192  1.00  0.00              
ATOM   3926  CG  GLN A 246     -24.688  24.105  31.499  1.00  0.00              
ATOM   3927  CD  GLN A 246     -25.749  25.183  31.603  1.00  0.00              
ATOM   3928  OE1 GLN A 246     -26.862  25.032  31.088  1.00  0.00              
ATOM   3929  NE2 GLN A 246     -25.412  26.284  32.266  1.00  0.00              
ATOM   3930  H   GLN A 246     -21.536  23.584  32.132  1.00  0.00              
ATOM   3931  HA  GLN A 246     -22.673  22.416  30.436  1.00  0.00              
ATOM   3932 1HB  GLN A 246     -23.739  25.211  29.921  1.00  0.00              
ATOM   3933 2HB  GLN A 246     -24.496  23.685  29.403  1.00  0.00              
ATOM   3934 1HG  GLN A 246     -25.112  23.179  31.889  1.00  0.00              
ATOM   3935 2HG  GLN A 246     -23.837  24.399  32.116  1.00  0.00              
ATOM   3936 1HE2 GLN A 246     -26.071  27.031  32.367  1.00  0.00              
ATOM   3937 2HE2 GLN A 246     -24.498  26.366  32.665  1.00  0.00              
ATOM   3938  N   PRO A 247     -20.841  22.773  28.594  1.00  0.00              
ATOM   3939  CA  PRO A 247     -20.183  22.860  27.287  1.00  0.00              
ATOM   3940  C   PRO A 247     -20.955  22.144  26.185  1.00  0.00              
ATOM   3941  O   PRO A 247     -21.858  21.353  26.477  1.00  0.00              
ATOM   3942  CB  PRO A 247     -18.813  22.219  27.525  1.00  0.00              
ATOM   3943  CG  PRO A 247     -19.034  21.277  28.659  1.00  0.00              
ATOM   3944  CD  PRO A 247     -20.044  21.955  29.548  1.00  0.00              
ATOM   3945  HA  PRO A 247     -20.060  23.897  26.940  1.00  0.00              
ATOM   3946 1HB  PRO A 247     -18.454  21.688  26.632  1.00  0.00              
ATOM   3947 2HB  PRO A 247     -18.053  22.974  27.777  1.00  0.00              
ATOM   3948 1HG  PRO A 247     -19.409  20.307  28.303  1.00  0.00              
ATOM   3949 2HG  PRO A 247     -18.097  21.081  29.202  1.00  0.00              
ATOM   3950 1HD  PRO A 247     -20.681  21.231  30.079  1.00  0.00              
ATOM   3951 2HD  PRO A 247     -19.567  22.585  30.314  1.00  0.00              
ATOM   3952  N   SER A 248     -20.598  22.426  24.934  1.00  0.00              
ATOM   3953  CA  SER A 248     -21.163  21.708  23.789  1.00  0.00              
ATOM   3954  C   SER A 248     -20.132  20.815  23.085  1.00  0.00              
ATOM   3955  O   SER A 248     -20.460  20.110  22.130  1.00  0.00              
ATOM   3956  CB  SER A 248     -21.752  22.700  22.805  1.00  0.00              
ATOM   3957  OG  SER A 248     -20.772  23.533  22.249  1.00  0.00              
ATOM   3958  H   SER A 248     -19.919  23.156  24.771  1.00  0.00              
ATOM   3959  HA  SER A 248     -22.011  21.074  24.051  1.00  0.00              
ATOM   3960 1HB  SER A 248     -22.243  22.147  22.005  1.00  0.00              
ATOM   3961 2HB  SER A 248     -22.486  23.314  23.325  1.00  0.00              
ATOM   3962  HG  SER A 248     -20.074  23.679  22.891  1.00  0.00              
ATOM   3963  N   ALA A 249     -18.892  20.866  23.569  1.00  0.00              
ATOM   3964  CA  ALA A 249     -17.814  19.975  23.130  1.00  0.00              
ATOM   3965  C   ALA A 249     -16.768  19.847  24.235  1.00  0.00              
ATOM   3966  O   ALA A 249     -16.517  20.801  24.975  1.00  0.00              
ATOM   3967  CB  ALA A 249     -17.175  20.489  21.850  1.00  0.00              
ATOM   3968  H   ALA A 249     -18.699  21.561  24.275  1.00  0.00              
ATOM   3969  HA  ALA A 249     -18.235  18.989  22.931  1.00  0.00              
ATOM   3970 1HB  ALA A 249     -16.378  19.810  21.544  1.00  0.00              
ATOM   3971 2HB  ALA A 249     -17.927  20.542  21.063  1.00  0.00              
ATOM   3972 3HB  ALA A 249     -16.759  21.479  22.024  1.00  0.00              
ATOM   3973  N   VAL A 250     -16.168  18.666  24.352  1.00  0.00              
ATOM   3974  CA  VAL A 250     -15.226  18.388  25.438  1.00  0.00              
ATOM   3975  C   VAL A 250     -13.909  17.844  24.882  1.00  0.00              
ATOM   3976  O   VAL A 250     -13.901  16.904  24.088  1.00  0.00              
ATOM   3977  CB  VAL A 250     -15.804  17.381  26.449  1.00  0.00              
ATOM   3978  CG1 VAL A 250     -14.798  17.101  27.557  1.00  0.00              
ATOM   3979  CG2 VAL A 250     -17.108  17.901  27.035  1.00  0.00              
ATOM   3980  H   VAL A 250     -16.368  17.943  23.675  1.00  0.00              
ATOM   3981  HA  VAL A 250     -14.950  19.300  25.968  1.00  0.00              
ATOM   3982  HB  VAL A 250     -16.039  16.452  25.929  1.00  0.00              
ATOM   3983 1HG1 VAL A 250     -15.224  16.387  28.263  1.00  0.00              
ATOM   3984 2HG1 VAL A 250     -13.888  16.686  27.125  1.00  0.00              
ATOM   3985 3HG1 VAL A 250     -14.565  18.029  28.078  1.00  0.00              
ATOM   3986 1HG2 VAL A 250     -17.503  17.177  27.747  1.00  0.00              
ATOM   3987 2HG2 VAL A 250     -16.925  18.847  27.543  1.00  0.00              
ATOM   3988 3HG2 VAL A 250     -17.831  18.053  26.234  1.00  0.00              
ATOM   3989  N   VAL A 251     -12.801  18.455  25.288  1.00  0.00              
ATOM   3990  CA  VAL A 251     -11.478  17.967  24.929  1.00  0.00              
ATOM   3991  C   VAL A 251     -10.852  17.341  26.167  1.00  0.00              
ATOM   3992  O   VAL A 251     -10.752  17.976  27.218  1.00  0.00              
ATOM   3993  CB  VAL A 251     -10.566  19.085  24.390  1.00  0.00              
ATOM   3994  CG1 VAL A 251      -9.198  18.529  24.029  1.00  0.00              
ATOM   3995  CG2 VAL A 251     -11.203  19.756  23.183  1.00  0.00              
ATOM   3996  H   VAL A 251     -12.881  19.282  25.863  1.00  0.00              
ATOM   3997  HA  VAL A 251     -11.537  17.167  24.192  1.00  0.00              
ATOM   3998  HB  VAL A 251     -10.456  19.853  25.157  1.00  0.00              
ATOM   3999 1HG1 VAL A 251      -8.566  19.333  23.650  1.00  0.00              
ATOM   4000 2HG1 VAL A 251      -8.737  18.093  24.915  1.00  0.00              
ATOM   4001 3HG1 VAL A 251      -9.307  17.763  23.262  1.00  0.00              
ATOM   4002 1HG2 VAL A 251     -10.546  20.544  22.815  1.00  0.00              
ATOM   4003 2HG2 VAL A 251     -11.358  19.017  22.397  1.00  0.00              
ATOM   4004 3HG2 VAL A 251     -12.162  20.188  23.470  1.00  0.00              
ATOM   4005  N   LEU A 252     -10.452  16.083  26.040  1.00  0.00              
ATOM   4006  CA  LEU A 252      -9.863  15.362  27.154  1.00  0.00              
ATOM   4007  C   LEU A 252      -8.411  15.011  26.876  1.00  0.00              
ATOM   4008  O   LEU A 252      -8.111  14.194  26.006  1.00  0.00              
ATOM   4009  CB  LEU A 252     -10.673  14.095  27.449  1.00  0.00              
ATOM   4010  CG  LEU A 252     -10.184  13.272  28.648  1.00  0.00              
ATOM   4011  CD1 LEU A 252     -10.345  14.074  29.932  1.00  0.00              
ATOM   4012  CD2 LEU A 252     -10.966  11.969  28.724  1.00  0.00              
ATOM   4013  H   LEU A 252     -10.556  15.615  25.152  1.00  0.00              
ATOM   4014  HA  LEU A 252      -9.851  16.001  28.037  1.00  0.00              
ATOM   4015 1HB  LEU A 252     -11.637  14.548  27.676  1.00  0.00              
ATOM   4016 2HB  LEU A 252     -10.770  13.461  26.568  1.00  0.00              
ATOM   4017  HG  LEU A 252      -9.138  13.022  28.465  1.00  0.00              
ATOM   4018 1HD1 LEU A 252      -9.995  13.482  30.778  1.00  0.00              
ATOM   4019 2HD1 LEU A 252      -9.757  14.990  29.864  1.00  0.00              
ATOM   4020 3HD1 LEU A 252     -11.395  14.324  30.075  1.00  0.00              
ATOM   4021 1HD2 LEU A 252     -10.617  11.385  29.576  1.00  0.00              
ATOM   4022 2HD2 LEU A 252     -12.027  12.188  28.844  1.00  0.00              
ATOM   4023 3HD2 LEU A 252     -10.815  11.399  27.808  1.00  0.00              
ATOM   4024  N   GLN A 253      -7.512  15.648  27.617  1.00  0.00              
ATOM   4025  CA  GLN A 253      -6.088  15.373  27.504  1.00  0.00              
ATOM   4026  C   GLN A 253      -5.744  14.297  28.531  1.00  0.00              
ATOM   4027  O   GLN A 253      -5.769  14.548  29.735  1.00  0.00              
ATOM   4028  CB  GLN A 253      -5.254  16.635  27.742  1.00  0.00              
ATOM   4029  CG  GLN A 253      -3.784  16.484  27.392  1.00  0.00              
ATOM   4030  CD  GLN A 253      -2.970  15.920  28.541  1.00  0.00              
ATOM   4031  OE1 GLN A 253      -3.493  15.194  29.392  1.00  0.00              
ATOM   4032  NE2 GLN A 253      -1.685  16.252  28.575  1.00  0.00              
ATOM   4033  H   GLN A 253      -7.828  16.343  28.279  1.00  0.00              
ATOM   4034  HA  GLN A 253      -5.868  14.990  26.508  1.00  0.00              
ATOM   4035 1HB  GLN A 253      -5.698  17.424  27.135  1.00  0.00              
ATOM   4036 2HB  GLN A 253      -5.359  16.887  28.797  1.00  0.00              
ATOM   4037 1HG  GLN A 253      -3.440  16.008  26.474  1.00  0.00              
ATOM   4038 2HG  GLN A 253      -3.597  17.557  27.334  1.00  0.00              
ATOM   4039 1HE2 GLN A 253      -1.100  15.910  29.311  1.00  0.00              
ATOM   4040 2HE2 GLN A 253      -1.301  16.845  27.866  1.00  0.00              
ATOM   4041  N   CYS A 254      -5.346  12.998  27.897  1.00  0.00              
ATOM   4042  CA  CYS A 254      -5.106  11.838  28.745  1.00  0.00              
ATOM   4043  C   CYS A 254      -3.622  11.488  28.798  1.00  0.00              
ATOM   4044  O   CYS A 254      -3.219  10.396  28.400  1.00  0.00              
ATOM   4045  CB  CYS A 254      -5.895  10.736  28.037  1.00  0.00              
ATOM   4046  SG  CYS A 254      -7.679  11.022  27.961  1.00  0.00              
ATOM   4047  H   CYS A 254      -5.150  12.934  26.910  1.00  0.00              
ATOM   4048  HA  CYS A 254      -5.417  11.987  29.779  1.00  0.00              
ATOM   4049 1HB  CYS A 254      -5.560  10.637  27.004  1.00  0.00              
ATOM   4050 2HB  CYS A 254      -5.763   9.786  28.555  1.00  0.00              
ATOM   4051  HG  CYS A 254      -7.972   9.901  27.308  1.00  0.00              
ATOM   4052  N   GLY A 255      -2.816  12.427  29.289  1.00  0.00              
ATOM   4053  CA  GLY A 255      -1.384  12.213  29.489  1.00  0.00              
ATOM   4054  C   GLY A 255      -1.132  11.149  30.534  1.00  0.00              
ATOM   4055  O   GLY A 255      -1.777  11.121  31.580  1.00  0.00              
ATOM   4056  H   GLY A 255      -3.218  13.322  29.531  1.00  0.00              
ATOM   4057 1HA  GLY A 255      -0.937  11.900  28.544  1.00  0.00              
ATOM   4058 2HA  GLY A 255      -0.926  13.146  29.812  1.00  0.00              
ATOM   4059  N   SER A 256      -0.184  10.267  30.241  1.00  0.00              
ATOM   4060  CA  SER A 256       0.162   9.170  31.136  1.00  0.00              
ATOM   4061  C   SER A 256       1.123   9.546  32.272  1.00  0.00              
ATOM   4062  O   SER A 256       1.424   8.705  33.131  1.00  0.00              
ATOM   4063  CB  SER A 256       0.755   8.037  30.319  1.00  0.00              
ATOM   4064  OG  SER A 256      -0.180   7.476  29.441  1.00  0.00              
ATOM   4065  H   SER A 256       0.312  10.363  29.367  1.00  0.00              
ATOM   4066  HA  SER A 256      -0.705   8.705  31.607  1.00  0.00              
ATOM   4067 1HB  SER A 256       1.594   8.426  29.743  1.00  0.00              
ATOM   4068 2HB  SER A 256       1.110   7.264  30.999  1.00  0.00              
ATOM   4069  HG  SER A 256      -0.257   8.030  28.660  1.00  0.00              
ATOM   4070  N   ASP A 257       1.599  10.794  32.281  1.00  0.00              
ATOM   4071  CA  ASP A 257       2.562  11.266  33.296  1.00  0.00              
ATOM   4072  C   ASP A 257       2.027  11.223  34.730  1.00  0.00              
ATOM   4073  O   ASP A 257       2.801  11.250  35.691  1.00  0.00              
ATOM   4074  CB  ASP A 257       3.006  12.694  32.969  1.00  0.00              
ATOM   4075  CG  ASP A 257       4.416  13.036  33.429  1.00  0.00              
ATOM   4076  OD1 ASP A 257       5.080  12.166  33.940  1.00  0.00              
ATOM   4077  OD2 ASP A 257       4.872  14.112  33.128  1.00  0.00              
ATOM   4078  H   ASP A 257       1.288  11.433  31.564  1.00  0.00              
ATOM   4079  HA  ASP A 257       3.408  10.579  33.352  1.00  0.00              
ATOM   4080 1HB  ASP A 257       2.896  12.952  31.914  1.00  0.00              
ATOM   4081 2HB  ASP A 257       2.284  13.260  33.560  1.00  0.00              
ATOM   4082  N   SER A 258       0.705  11.149  34.861  1.00  0.00              
ATOM   4083  CA  SER A 258       0.054  11.054  36.166  1.00  0.00              
ATOM   4084  C   SER A 258       0.092   9.623  36.719  1.00  0.00              
ATOM   4085  O   SER A 258      -0.255   9.395  37.879  1.00  0.00              
ATOM   4086  CB  SER A 258      -1.378  11.542  36.063  1.00  0.00              
ATOM   4087  OG  SER A 258      -2.157  10.719  35.242  1.00  0.00              
ATOM   4088  H   SER A 258       0.137  11.160  34.027  1.00  0.00              
ATOM   4089  HA  SER A 258       0.486  11.717  36.916  1.00  0.00              
ATOM   4090 1HB  SER A 258      -1.812  11.560  37.063  1.00  0.00              
ATOM   4091 2HB  SER A 258      -1.374  12.552  35.653  1.00  0.00              
ATOM   4092  HG  SER A 258      -1.989  10.933  34.321  1.00  0.00              
ATOM   4093  N   LEU A 259       0.520   8.670  35.890  1.00  0.00              
ATOM   4094  CA  LEU A 259       0.591   7.260  36.279  1.00  0.00              
ATOM   4095  C   LEU A 259       1.795   6.954  37.145  1.00  0.00              
ATOM   4096  O   LEU A 259       2.846   7.588  37.023  1.00  0.00              
ATOM   4097  CB  LEU A 259       0.611   6.371  35.030  1.00  0.00              
ATOM   4098  CG  LEU A 259      -0.641   6.458  34.146  1.00  0.00              
ATOM   4099  CD1 LEU A 259      -0.495   5.535  32.944  1.00  0.00              
ATOM   4100  CD2 LEU A 259      -1.869   6.088  34.965  1.00  0.00              
ATOM   4101  H   LEU A 259       0.805   8.939  34.959  1.00  0.00              
ATOM   4102  HA  LEU A 259      -0.288   6.999  36.868  1.00  0.00              
ATOM   4103 1HB  LEU A 259       1.464   6.809  34.513  1.00  0.00              
ATOM   4104 2HB  LEU A 259       0.831   5.332  35.277  1.00  0.00              
ATOM   4105  HG  LEU A 259      -0.747   7.498  33.837  1.00  0.00              
ATOM   4106 1HD1 LEU A 259      -1.388   5.604  32.321  1.00  0.00              
ATOM   4107 2HD1 LEU A 259       0.376   5.833  32.360  1.00  0.00              
ATOM   4108 3HD1 LEU A 259      -0.370   4.508  33.286  1.00  0.00              
ATOM   4109 1HD2 LEU A 259      -2.757   6.151  34.335  1.00  0.00              
ATOM   4110 2HD2 LEU A 259      -1.762   5.071  35.342  1.00  0.00              
ATOM   4111 3HD2 LEU A 259      -1.969   6.777  35.804  1.00  0.00              
ATOM   4112  N   SER A 260       1.626   5.960  38.013  1.00  0.00              
ATOM   4113  CA  SER A 260       2.665   5.503  38.917  1.00  0.00              
ATOM   4114  C   SER A 260       3.832   4.902  38.144  1.00  0.00              
ATOM   4115  O   SER A 260       3.639   4.051  37.274  1.00  0.00              
ATOM   4116  CB  SER A 260       2.097   4.495  39.897  1.00  0.00              
ATOM   4117  OG  SER A 260       3.041   4.106  40.858  1.00  0.00              
ATOM   4118  H   SER A 260       0.723   5.508  38.032  1.00  0.00              
ATOM   4119  HA  SER A 260       3.006   6.276  39.609  1.00  0.00              
ATOM   4120 1HB  SER A 260       1.241   4.943  40.401  1.00  0.00              
ATOM   4121 2HB  SER A 260       1.771   3.616  39.343  1.00  0.00              
ATOM   4122  HG  SER A 260       2.670   4.226  41.736  1.00  0.00              
ATOM   4123  N   GLY A 261       5.037   5.359  38.466  1.00  0.00              
ATOM   4124  CA  GLY A 261       6.263   4.779  37.928  1.00  0.00              
ATOM   4125  C   GLY A 261       6.889   5.562  36.789  1.00  0.00              
ATOM   4126  O   GLY A 261       7.852   5.095  36.176  1.00  0.00              
ATOM   4127  H   GLY A 261       5.100   6.138  39.107  1.00  0.00              
ATOM   4128 1HA  GLY A 261       7.006   4.717  38.725  1.00  0.00              
ATOM   4129 2HA  GLY A 261       6.049   3.777  37.556  1.00  0.00              
ATOM   4130  N   ASP A 262       6.350   6.744  36.497  1.00  0.00              
ATOM   4131  CA  ASP A 262       6.921   7.607  35.470  1.00  0.00              
ATOM   4132  C   ASP A 262       8.181   8.290  35.981  1.00  0.00              
ATOM   4133  O   ASP A 262       8.313   8.544  37.178  1.00  0.00              
ATOM   4134  CB  ASP A 262       5.898   8.653  35.014  1.00  0.00              
ATOM   4135  CG  ASP A 262       4.906   8.152  33.974  1.00  0.00              
ATOM   4136  OD1 ASP A 262       5.336   7.735  32.924  1.00  0.00              
ATOM   4137  OD2 ASP A 262       3.747   8.040  34.293  1.00  0.00              
ATOM   4138  H   ASP A 262       5.530   7.052  36.999  1.00  0.00              
ATOM   4139  HA  ASP A 262       7.209   7.009  34.605  1.00  0.00              
ATOM   4140 1HB  ASP A 262       5.357   9.117  35.839  1.00  0.00              
ATOM   4141 2HB  ASP A 262       6.565   9.386  34.557  1.00  0.00              
ATOM   4142  N   ARG A 263       9.100   8.576  35.066  1.00  0.00              
ATOM   4143  CA  ARG A 263      10.403   9.143  35.410  1.00  0.00              
ATOM   4144  C   ARG A 263      10.234  10.374  36.300  1.00  0.00              
ATOM   4145  O   ARG A 263      10.760  10.415  37.414  1.00  0.00              
ATOM   4146  CB  ARG A 263      11.243   9.452  34.179  1.00  0.00              
ATOM   4147  CG  ARG A 263      12.626  10.012  34.474  1.00  0.00              
ATOM   4148  CD  ARG A 263      13.478  10.201  33.272  1.00  0.00              
ATOM   4149  NE  ARG A 263      14.812  10.705  33.553  1.00  0.00              
ATOM   4150  CZ  ARG A 263      15.768  10.900  32.623  1.00  0.00              
ATOM   4151  NH1 ARG A 263      15.556  10.601  31.360  1.00  0.00              
ATOM   4152  NH2 ARG A 263      16.934  11.380  33.018  1.00  0.00              
ATOM   4153  H   ARG A 263       8.885   8.392  34.096  1.00  0.00              
ATOM   4154  HA  ARG A 263      11.003   8.399  35.935  1.00  0.00              
ATOM   4155 1HB  ARG A 263      11.342   8.523  33.620  1.00  0.00              
ATOM   4156 2HB  ARG A 263      10.683  10.175  33.587  1.00  0.00              
ATOM   4157 1HG  ARG A 263      12.513  10.981  34.961  1.00  0.00              
ATOM   4158 2HG  ARG A 263      13.140   9.325  35.147  1.00  0.00              
ATOM   4159 1HD  ARG A 263      13.592   9.243  32.765  1.00  0.00              
ATOM   4160 2HD  ARG A 263      12.995  10.911  32.603  1.00  0.00              
ATOM   4161  HE  ARG A 263      15.226  10.979  34.434  1.00  0.00              
ATOM   4162 1HH1 ARG A 263      14.665  10.219  31.078  1.00  0.00              
ATOM   4163 2HH1 ARG A 263      16.285  10.755  30.679  1.00  0.00              
ATOM   4164 1HH2 ARG A 263      17.087  11.589  33.994  1.00  0.00              
ATOM   4165 2HH2 ARG A 263      17.667  11.535  32.342  1.00  0.00              
ATOM   4166  N   LEU A 264       9.484  11.358  35.803  1.00  0.00              
ATOM   4167  CA  LEU A 264       9.305  12.641  36.488  1.00  0.00              
ATOM   4168  C   LEU A 264       7.952  12.766  37.194  1.00  0.00              
ATOM   4169  O   LEU A 264       7.678  13.774  37.848  1.00  0.00              
ATOM   4170  CB  LEU A 264       9.476  13.788  35.485  1.00  0.00              
ATOM   4171  CG  LEU A 264      10.824  13.822  34.757  1.00  0.00              
ATOM   4172  CD1 LEU A 264      10.852  14.977  33.762  1.00  0.00              
ATOM   4173  CD2 LEU A 264      11.949  13.960  35.773  1.00  0.00              
ATOM   4174  H   LEU A 264       9.025  11.205  34.917  1.00  0.00              
ATOM   4175  HA  LEU A 264      10.038  12.732  37.289  1.00  0.00              
ATOM   4176 1HB  LEU A 264       8.680  13.534  34.787  1.00  0.00              
ATOM   4177 2HB  LEU A 264       9.264  14.756  35.939  1.00  0.00              
ATOM   4178  HG  LEU A 264      10.945  12.862  34.254  1.00  0.00              
ATOM   4179 1HD1 LEU A 264      11.814  14.993  33.250  1.00  0.00              
ATOM   4180 2HD1 LEU A 264      10.055  14.846  33.032  1.00  0.00              
ATOM   4181 3HD1 LEU A 264      10.710  15.917  34.293  1.00  0.00              
ATOM   4182 1HD2 LEU A 264      12.908  13.983  35.254  1.00  0.00              
ATOM   4183 2HD2 LEU A 264      11.819  14.883  36.337  1.00  0.00              
ATOM   4184 3HD2 LEU A 264      11.927  13.111  36.458  1.00  0.00              
ATOM   4185  N   GLY A 265       7.116  11.740  37.054  1.00  0.00              
ATOM   4186  CA  GLY A 265       5.814  11.693  37.721  1.00  0.00              
ATOM   4187  C   GLY A 265       5.912  11.424  39.207  1.00  0.00              
ATOM   4188  O   GLY A 265       6.792  10.691  39.657  1.00  0.00              
ATOM   4189  H   GLY A 265       7.395  10.969  36.463  1.00  0.00              
ATOM   4190 1HA  GLY A 265       5.308  12.648  37.584  1.00  0.00              
ATOM   4191 2HA  GLY A 265       5.215  10.898  37.275  1.00  0.00              
ATOM   4192  N   CYS A 266       5.003  12.024  39.968  1.00  0.00              
ATOM   4193  CA  CYS A 266       4.989  11.885  41.427  1.00  0.00              
ATOM   4194  C   CYS A 266       3.592  11.545  41.963  1.00  0.00              
ATOM   4195  O   CYS A 266       3.288  11.778  43.137  1.00  0.00              
ATOM   4196  CB  CYS A 266       5.416  13.276  41.894  1.00  0.00              
ATOM   4197  SG  CYS A 266       7.027  13.814  41.270  1.00  0.00              
ATOM   4198  H   CYS A 266       4.299  12.594  39.521  1.00  0.00              
ATOM   4199  HA  CYS A 266       5.615  11.071  41.791  1.00  0.00              
ATOM   4200 1HB  CYS A 266       4.696  14.024  41.559  1.00  0.00              
ATOM   4201 2HB  CYS A 266       5.488  13.303  42.980  1.00  0.00              
ATOM   4202  HG  CYS A 266       7.750  13.131  42.150  1.00  0.00              
ATOM   4203  N   PHE A 267       2.753  10.999  41.085  1.00  0.00              
ATOM   4204  CA  PHE A 267       1.411  10.551  41.443  1.00  0.00              
ATOM   4205  C   PHE A 267       1.419   9.034  41.506  1.00  0.00              
ATOM   4206  O   PHE A 267       2.390   8.401  41.098  1.00  0.00              
ATOM   4207  CB  PHE A 267       0.371  11.047  40.438  1.00  0.00              
ATOM   4208  CG  PHE A 267       0.005  12.494  40.609  1.00  0.00              
ATOM   4209  CD1 PHE A 267       0.438  13.208  41.717  1.00  0.00              
ATOM   4210  CD2 PHE A 267      -0.775  13.145  39.665  1.00  0.00              
ATOM   4211  CE1 PHE A 267       0.102  14.539  41.874  1.00  0.00              
ATOM   4212  CE2 PHE A 267      -1.111  14.474  39.819  1.00  0.00              
ATOM   4213  CZ  PHE A 267      -0.672  15.173  40.927  1.00  0.00              
ATOM   4214  H   PHE A 267       3.067  10.895  40.131  1.00  0.00              
ATOM   4215  HA  PHE A 267       1.134  10.958  42.417  1.00  0.00              
ATOM   4216 1HB  PHE A 267       0.747  10.939  39.423  1.00  0.00              
ATOM   4217 2HB  PHE A 267      -0.553  10.478  40.545  1.00  0.00              
ATOM   4218  HD1 PHE A 267       1.052  12.707  42.466  1.00  0.00              
ATOM   4219  HD2 PHE A 267      -1.122  12.592  38.791  1.00  0.00              
ATOM   4220  HE1 PHE A 267       0.449  15.088  42.749  1.00  0.00              
ATOM   4221  HE2 PHE A 267      -1.724  14.973  39.069  1.00  0.00              
ATOM   4222  HZ  PHE A 267      -0.939  16.222  41.050  1.00  0.00              
ATOM   4223  N   ASN A 268       0.339   8.452  42.017  1.00  0.00              
ATOM   4224  CA  ASN A 268       0.257   7.007  42.195  1.00  0.00              
ATOM   4225  C   ASN A 268      -1.024   6.443  41.574  1.00  0.00              
ATOM   4226  O   ASN A 268      -1.673   5.559  42.136  1.00  0.00              
ATOM   4227  CB  ASN A 268       0.343   6.625  43.661  1.00  0.00              
ATOM   4228  CG  ASN A 268       0.706   5.185  43.893  1.00  0.00              
ATOM   4229  OD1 ASN A 268       1.301   4.528  43.031  1.00  0.00              
ATOM   4230  ND2 ASN A 268       0.280   4.668  45.017  1.00  0.00              
ATOM   4231  H   ASN A 268      -0.444   9.027  42.290  1.00  0.00              
ATOM   4232  HA  ASN A 268       1.079   6.522  41.668  1.00  0.00              
ATOM   4233 1HB  ASN A 268       0.890   7.250  44.370  1.00  0.00              
ATOM   4234 2HB  ASN A 268      -0.728   6.748  43.822  1.00  0.00              
ATOM   4235 1HD2 ASN A 268       0.485   3.713  45.237  1.00  0.00              
ATOM   4236 2HD2 ASN A 268      -0.250   5.226  45.655  1.00  0.00              
ATOM   4237  N   LEU A 269      -1.379   6.973  40.408  1.00  0.00              
ATOM   4238  CA  LEU A 269      -2.571   6.535  39.693  1.00  0.00              
ATOM   4239  C   LEU A 269      -2.290   5.313  38.831  1.00  0.00              
ATOM   4240  O   LEU A 269      -1.192   5.147  38.301  1.00  0.00              
ATOM   4241  CB  LEU A 269      -3.118   7.679  38.828  1.00  0.00              
ATOM   4242  CG  LEU A 269      -3.566   8.925  39.603  1.00  0.00              
ATOM   4243  CD1 LEU A 269      -4.010  10.011  38.632  1.00  0.00              
ATOM   4244  CD2 LEU A 269      -4.696   8.556  40.551  1.00  0.00              
ATOM   4245  H   LEU A 269      -0.806   7.701  40.008  1.00  0.00              
ATOM   4246  HA  LEU A 269      -3.341   6.250  40.408  1.00  0.00              
ATOM   4247 1HB  LEU A 269      -2.226   7.902  38.245  1.00  0.00              
ATOM   4248 2HB  LEU A 269      -3.911   7.338  38.163  1.00  0.00              
ATOM   4249  HG  LEU A 269      -2.719   9.255  40.204  1.00  0.00              
ATOM   4250 1HD1 LEU A 269      -4.327  10.892  39.190  1.00  0.00              
ATOM   4251 2HD1 LEU A 269      -3.180  10.276  37.977  1.00  0.00              
ATOM   4252 3HD1 LEU A 269      -4.843   9.644  38.033  1.00  0.00              
ATOM   4253 1HD2 LEU A 269      -5.013   9.443  41.102  1.00  0.00              
ATOM   4254 2HD2 LEU A 269      -5.537   8.161  39.982  1.00  0.00              
ATOM   4255 3HD2 LEU A 269      -4.348   7.798  41.255  1.00  0.00              
ATOM   4256  N   THR A 270      -3.297   4.462  38.690  1.00  0.00              
ATOM   4257  CA  THR A 270      -3.176   3.275  37.864  1.00  0.00              
ATOM   4258  C   THR A 270      -3.833   3.544  36.516  1.00  0.00              
ATOM   4259  O   THR A 270      -4.512   4.557  36.338  1.00  0.00              
ATOM   4260  CB  THR A 270      -3.825   2.042  38.522  1.00  0.00              
ATOM   4261  OG1 THR A 270      -5.248   2.205  38.546  1.00  0.00              
ATOM   4262  CG2 THR A 270      -3.314   1.867  39.944  1.00  0.00              
ATOM   4263  H   THR A 270      -4.168   4.643  39.169  1.00  0.00              
ATOM   4264  HA  THR A 270      -2.123   3.047  37.697  1.00  0.00              
ATOM   4265  HB  THR A 270      -3.579   1.158  37.935  1.00  0.00              
ATOM   4266  HG1 THR A 270      -5.562   2.137  39.452  1.00  0.00              
ATOM   4267 1HG2 THR A 270      -3.783   0.991  40.392  1.00  0.00              
ATOM   4268 2HG2 THR A 270      -2.232   1.731  39.928  1.00  0.00              
ATOM   4269 3HG2 THR A 270      -3.561   2.751  40.531  1.00  0.00              
ATOM   4270  N   ILE A 271      -3.618   2.631  35.571  1.00  0.00              
ATOM   4271  CA  ILE A 271      -4.268   2.672  34.264  1.00  0.00              
ATOM   4272  C   ILE A 271      -5.792   2.554  34.403  1.00  0.00              
ATOM   4273  O   ILE A 271      -6.540   3.215  33.681  1.00  0.00              
ATOM   4274  CB  ILE A 271      -3.753   1.551  33.343  1.00  0.00              
ATOM   4275  CG1 ILE A 271      -2.300   1.817  32.941  1.00  0.00              
ATOM   4276  CG2 ILE A 271      -4.636   1.428  32.110  1.00  0.00              
ATOM   4277  CD1 ILE A 271      -1.623   0.635  32.283  1.00  0.00              
ATOM   4278  H   ILE A 271      -2.975   1.880  35.778  1.00  0.00              
ATOM   4279  HA  ILE A 271      -4.092   3.631  33.777  1.00  0.00              
ATOM   4280  HB  ILE A 271      -3.759   0.610  33.891  1.00  0.00              
ATOM   4281 1HG1 ILE A 271      -2.303   2.662  32.253  1.00  0.00              
ATOM   4282 2HG1 ILE A 271      -1.758   2.089  33.846  1.00  0.00              
ATOM   4283 1HG2 ILE A 271      -4.258   0.631  31.470  1.00  0.00              
ATOM   4284 2HG2 ILE A 271      -5.655   1.194  32.416  1.00  0.00              
ATOM   4285 3HG2 ILE A 271      -4.629   2.370  31.561  1.00  0.00              
ATOM   4286 1HD1 ILE A 271      -0.596   0.900  32.026  1.00  0.00              
ATOM   4287 2HD1 ILE A 271      -1.618  -0.211  32.970  1.00  0.00              
ATOM   4288 3HD1 ILE A 271      -2.163   0.363  31.377  1.00  0.00              
ATOM   4289  N   LYS A 272      -6.237   1.717  35.339  1.00  0.00              
ATOM   4290  CA  LYS A 272      -7.660   1.556  35.614  1.00  0.00              
ATOM   4291  C   LYS A 272      -8.294   2.854  36.119  1.00  0.00              
ATOM   4292  O   LYS A 272      -9.356   3.263  35.639  1.00  0.00              
ATOM   4293  CB  LYS A 272      -7.878   0.436  36.632  1.00  0.00              
ATOM   4294  CG  LYS A 272      -7.567  -0.960  36.107  1.00  0.00              
ATOM   4295  CD  LYS A 272      -7.811  -2.018  37.172  1.00  0.00              
ATOM   4296  CE  LYS A 272      -7.454  -3.407  36.665  1.00  0.00              
ATOM   4297  NZ  LYS A 272      -7.649  -4.449  37.709  1.00  0.00              
ATOM   4298  H   LYS A 272      -5.569   1.178  35.871  1.00  0.00              
ATOM   4299  HA  LYS A 272      -8.192   1.332  34.690  1.00  0.00              
ATOM   4300 1HB  LYS A 272      -7.237   0.653  37.487  1.00  0.00              
ATOM   4301 2HB  LYS A 272      -8.922   0.482  36.941  1.00  0.00              
ATOM   4302 1HG  LYS A 272      -8.208  -1.156  35.245  1.00  0.00              
ATOM   4303 2HG  LYS A 272      -6.523  -0.989  35.796  1.00  0.00              
ATOM   4304 1HD  LYS A 272      -7.199  -1.781  38.044  1.00  0.00              
ATOM   4305 2HD  LYS A 272      -8.863  -1.994  37.452  1.00  0.00              
ATOM   4306 1HE  LYS A 272      -8.087  -3.631  35.807  1.00  0.00              
ATOM   4307 2HE  LYS A 272      -6.411  -3.400  36.351  1.00  0.00              
ATOM   4308 1HZ  LYS A 272      -7.402  -5.353  37.334  1.00  0.00              
ATOM   4309 2HZ  LYS A 272      -7.061  -4.243  38.505  1.00  0.00              
ATOM   4310 3HZ  LYS A 272      -8.616  -4.458  38.000  1.00  0.00              
ATOM   4311  N   GLY A 273      -7.634   3.496  37.078  1.00  0.00              
ATOM   4312  CA  GLY A 273      -8.127   4.746  37.647  1.00  0.00              
ATOM   4313  C   GLY A 273      -8.112   5.877  36.639  1.00  0.00              
ATOM   4314  O   GLY A 273      -9.006   6.728  36.628  1.00  0.00              
ATOM   4315  H   GLY A 273      -6.767   3.107  37.422  1.00  0.00              
ATOM   4316 1HA  GLY A 273      -9.152   4.601  37.991  1.00  0.00              
ATOM   4317 2HA  GLY A 273      -7.499   5.025  38.491  1.00  0.00              
ATOM   4318  N   HIS A 274      -7.087   5.877  35.790  1.00  0.00              
ATOM   4319  CA  HIS A 274      -6.924   6.872  34.738  1.00  0.00              
ATOM   4320  C   HIS A 274      -8.043   6.762  33.701  1.00  0.00              
ATOM   4321  O   HIS A 274      -8.698   7.751  33.378  1.00  0.00              
ATOM   4322  CB  HIS A 274      -5.559   6.722  34.058  1.00  0.00              
ATOM   4323  CG  HIS A 274      -5.268   7.791  33.052  1.00  0.00              
ATOM   4324  ND1 HIS A 274      -4.035   7.929  32.450  1.00  0.00              
ATOM   4325  CD2 HIS A 274      -6.048   8.774  32.542  1.00  0.00              
ATOM   4326  CE1 HIS A 274      -4.070   8.951  31.610  1.00  0.00              
ATOM   4327  NE2 HIS A 274      -5.280   9.479  31.649  1.00  0.00              
ATOM   4328  H   HIS A 274      -6.396   5.147  35.889  1.00  0.00              
ATOM   4329  HA  HIS A 274      -6.988   7.873  35.165  1.00  0.00              
ATOM   4330 1HB  HIS A 274      -4.763   6.768  34.800  1.00  0.00              
ATOM   4331 2HB  HIS A 274      -5.507   5.771  33.528  1.00  0.00              
ATOM   4332  HD2 HIS A 274      -7.085   9.060  32.715  1.00  0.00              
ATOM   4333  HE1 HIS A 274      -3.189   9.224  31.031  1.00  0.00              
ATOM   4334  HE2 HIS A 274      -5.598  10.273  31.111  1.00  0.00              
ATOM   4335  N   ALA A 275      -8.262   5.549  33.201  1.00  0.00              
ATOM   4336  CA  ALA A 275      -9.190   5.320  32.102  1.00  0.00              
ATOM   4337  C   ALA A 275     -10.619   5.678  32.479  1.00  0.00              
ATOM   4338  O   ALA A 275     -11.460   5.882  31.603  1.00  0.00              
ATOM   4339  CB  ALA A 275      -9.112   3.879  31.629  1.00  0.00              
ATOM   4340  H   ALA A 275      -7.766   4.764  33.598  1.00  0.00              
ATOM   4341  HA  ALA A 275      -8.916   5.973  31.271  1.00  0.00              
ATOM   4342 1HB  ALA A 275      -9.812   3.728  30.807  1.00  0.00              
ATOM   4343 2HB  ALA A 275      -8.101   3.662  31.286  1.00  0.00              
ATOM   4344 3HB  ALA A 275      -9.368   3.212  32.451  1.00  0.00              
ATOM   4345  N   LYS A 276     -10.891   5.752  33.784  1.00  0.00              
ATOM   4346  CA  LYS A 276     -12.215   6.134  34.283  1.00  0.00              
ATOM   4347  C   LYS A 276     -12.670   7.462  33.669  1.00  0.00              
ATOM   4348  O   LYS A 276     -13.862   7.662  33.425  1.00  0.00              
ATOM   4349  CB  LYS A 276     -12.206   6.235  35.809  1.00  0.00              
ATOM   4350  CG  LYS A 276     -12.168   4.894  36.529  1.00  0.00              
ATOM   4351  CD  LYS A 276     -12.096   5.077  38.037  1.00  0.00              
ATOM   4352  CE  LYS A 276     -12.145   3.739  38.760  1.00  0.00              
ATOM   4353  NZ  LYS A 276     -11.942   3.891  40.227  1.00  0.00              
ATOM   4354  H   LYS A 276     -10.157   5.537  34.445  1.00  0.00              
ATOM   4355  HA  LYS A 276     -12.952   5.388  33.985  1.00  0.00              
ATOM   4356 1HB  LYS A 276     -11.327   6.820  36.085  1.00  0.00              
ATOM   4357 2HB  LYS A 276     -13.107   6.778  36.100  1.00  0.00              
ATOM   4358 1HG  LYS A 276     -13.070   4.338  36.271  1.00  0.00              
ATOM   4359 2HG  LYS A 276     -11.292   4.343  36.187  1.00  0.00              
ATOM   4360 1HD  LYS A 276     -11.163   5.589  38.281  1.00  0.00              
ATOM   4361 2HD  LYS A 276     -12.939   5.691  38.354  1.00  0.00              
ATOM   4362 1HE  LYS A 276     -13.117   3.286  38.574  1.00  0.00              
ATOM   4363 2HE  LYS A 276     -11.363   3.100  38.350  1.00  0.00              
ATOM   4364 1HZ  LYS A 276     -11.981   2.983  40.668  1.00  0.00              
ATOM   4365 2HZ  LYS A 276     -11.039   4.311  40.400  1.00  0.00              
ATOM   4366 3HZ  LYS A 276     -12.667   4.483  40.606  1.00  0.00              
ATOM   4367  N   CYS A 277     -11.712   8.354  33.418  1.00  0.00              
ATOM   4368  CA  CYS A 277     -11.992   9.684  32.882  1.00  0.00              
ATOM   4369  C   CYS A 277     -12.617   9.594  31.494  1.00  0.00              
ATOM   4370  O   CYS A 277     -13.419  10.450  31.114  1.00  0.00              
ATOM   4371  CB  CYS A 277     -10.602  10.318  32.806  1.00  0.00              
ATOM   4372  SG  CYS A 277      -9.805  10.571  34.409  1.00  0.00              
ATOM   4373  H   CYS A 277     -10.756   8.090  33.607  1.00  0.00              
ATOM   4374  HA  CYS A 277     -12.671  10.268  33.504  1.00  0.00              
ATOM   4375 1HB  CYS A 277      -9.928   9.682  32.231  1.00  0.00              
ATOM   4376 2HB  CYS A 277     -10.662  11.301  32.340  1.00  0.00              
ATOM   4377  HG  CYS A 277     -10.219   9.431  34.952  1.00  0.00              
ATOM   4378  N   VAL A 278     -12.252   8.550  30.752  1.00  0.00              
ATOM   4379  CA  VAL A 278     -12.766   8.330  29.403  1.00  0.00              
ATOM   4380  C   VAL A 278     -14.269   8.072  29.456  1.00  0.00              
ATOM   4381  O   VAL A 278     -15.034   8.687  28.717  1.00  0.00              
ATOM   4382  CB  VAL A 278     -12.067   7.145  28.709  1.00  0.00              
ATOM   4383  CG1 VAL A 278     -12.767   6.806  27.402  1.00  0.00              
ATOM   4384  CG2 VAL A 278     -10.601   7.463  28.460  1.00  0.00              
ATOM   4385  H   VAL A 278     -11.593   7.891  31.142  1.00  0.00              
ATOM   4386  HA  VAL A 278     -12.653   9.221  28.785  1.00  0.00              
ATOM   4387  HB  VAL A 278     -12.095   6.280  29.371  1.00  0.00              
ATOM   4388 1HG1 VAL A 278     -12.261   5.966  26.925  1.00  0.00              
ATOM   4389 2HG1 VAL A 278     -13.804   6.536  27.602  1.00  0.00              
ATOM   4390 3HG1 VAL A 278     -12.738   7.670  26.738  1.00  0.00              
ATOM   4391 1HG2 VAL A 278     -10.122   6.615  27.970  1.00  0.00              
ATOM   4392 2HG2 VAL A 278     -10.524   8.342  27.821  1.00  0.00              
ATOM   4393 3HG2 VAL A 278     -10.103   7.659  29.411  1.00  0.00              
ATOM   4394  N   GLU A 279     -14.678   7.176  30.352  1.00  0.00              
ATOM   4395  CA  GLU A 279     -16.085   6.869  30.589  1.00  0.00              
ATOM   4396  C   GLU A 279     -16.858   8.087  31.108  1.00  0.00              
ATOM   4397  O   GLU A 279     -17.979   8.349  30.667  1.00  0.00              
ATOM   4398  CB  GLU A 279     -16.212   5.708  31.577  1.00  0.00              
ATOM   4399  CG  GLU A 279     -17.645   5.294  31.880  1.00  0.00              
ATOM   4400  CD  GLU A 279     -17.689   4.130  32.831  1.00  0.00              
ATOM   4401  OE1 GLU A 279     -16.643   3.659  33.212  1.00  0.00              
ATOM   4402  OE2 GLU A 279     -18.762   3.780  33.263  1.00  0.00              
ATOM   4403  H   GLU A 279     -13.971   6.690  30.885  1.00  0.00              
ATOM   4404  HA  GLU A 279     -16.567   6.595  29.650  1.00  0.00              
ATOM   4405 1HB  GLU A 279     -15.674   4.863  31.148  1.00  0.00              
ATOM   4406 2HB  GLU A 279     -15.723   6.020  32.500  1.00  0.00              
ATOM   4407 1HG  GLU A 279     -18.257   6.105  32.274  1.00  0.00              
ATOM   4408 2HG  GLU A 279     -18.033   4.985  30.911  1.00  0.00              
ATOM   4409  N   PHE A 280     -16.249   8.829  32.031  1.00  0.00              
ATOM   4410  CA  PHE A 280     -16.883   9.998  32.637  1.00  0.00              
ATOM   4411  C   PHE A 280     -17.244  11.066  31.599  1.00  0.00              
ATOM   4412  O   PHE A 280     -18.341  11.630  31.640  1.00  0.00              
ATOM   4413  CB  PHE A 280     -15.966  10.599  33.705  1.00  0.00              
ATOM   4414  CG  PHE A 280     -15.725   9.691  34.877  1.00  0.00              
ATOM   4415  CD1 PHE A 280     -16.496   8.553  35.061  1.00  0.00              
ATOM   4416  CD2 PHE A 280     -14.727   9.972  35.798  1.00  0.00              
ATOM   4417  CE1 PHE A 280     -16.276   7.717  36.139  1.00  0.00              
ATOM   4418  CE2 PHE A 280     -14.504   9.138  36.876  1.00  0.00              
ATOM   4419  CZ  PHE A 280     -15.280   8.009  37.046  1.00  0.00              
ATOM   4420  H   PHE A 280     -15.317   8.570  32.319  1.00  0.00              
ATOM   4421  HA  PHE A 280     -17.837   9.713  33.084  1.00  0.00              
ATOM   4422 1HB  PHE A 280     -14.988  10.822  33.278  1.00  0.00              
ATOM   4423 2HB  PHE A 280     -16.404  11.513  34.103  1.00  0.00              
ATOM   4424  HD1 PHE A 280     -17.283   8.321  34.342  1.00  0.00              
ATOM   4425  HD2 PHE A 280     -14.115  10.865  35.663  1.00  0.00              
ATOM   4426  HE1 PHE A 280     -16.889   6.826  36.272  1.00  0.00              
ATOM   4427  HE2 PHE A 280     -13.716   9.371  37.592  1.00  0.00              
ATOM   4428  HZ  PHE A 280     -15.106   7.352  37.897  1.00  0.00              
ATOM   4429  N   VAL A 281     -16.318  11.333  30.676  1.00  0.00              
ATOM   4430  CA  VAL A 281     -16.520  12.315  29.606  1.00  0.00              
ATOM   4431  C   VAL A 281     -17.478  11.763  28.544  1.00  0.00              
ATOM   4432  O   VAL A 281     -18.389  12.455  28.091  1.00  0.00              
ATOM   4433  CB  VAL A 281     -15.190  12.709  28.936  1.00  0.00              
ATOM   4434  CG1 VAL A 281     -15.448  13.548  27.693  1.00  0.00              
ATOM   4435  CG2 VAL A 281     -14.304  13.465  29.913  1.00  0.00              
ATOM   4436  H   VAL A 281     -15.443  10.832  30.725  1.00  0.00              
ATOM   4437  HA  VAL A 281     -17.014  13.212  29.979  1.00  0.00              
ATOM   4438  HB  VAL A 281     -14.652  11.802  28.657  1.00  0.00              
ATOM   4439 1HG1 VAL A 281     -14.497  13.817  27.232  1.00  0.00              
ATOM   4440 2HG1 VAL A 281     -16.045  12.974  26.984  1.00  0.00              
ATOM   4441 3HG1 VAL A 281     -15.984  14.454  27.971  1.00  0.00              
ATOM   4442 1HG2 VAL A 281     -13.369  13.735  29.424  1.00  0.00              
ATOM   4443 2HG2 VAL A 281     -14.817  14.370  30.242  1.00  0.00              
ATOM   4444 3HG2 VAL A 281     -14.092  12.834  30.777  1.00  0.00              
ATOM   4445  N   LYS A 282     -17.264  10.504  28.173  1.00  0.00              
ATOM   4446  CA  LYS A 282     -18.071   9.822  27.171  1.00  0.00              
ATOM   4447  C   LYS A 282     -19.557   9.902  27.510  1.00  0.00              
ATOM   4448  O   LYS A 282     -20.386  10.114  26.620  1.00  0.00              
ATOM   4449  CB  LYS A 282     -17.637   8.362  27.040  1.00  0.00              
ATOM   4450  CG  LYS A 282     -18.442   7.554  26.032  1.00  0.00              
ATOM   4451  CD  LYS A 282     -17.873   6.153  25.863  1.00  0.00              
ATOM   4452  CE  LYS A 282     -18.764   5.296  24.977  1.00  0.00              
ATOM   4453  NZ  LYS A 282     -18.208   3.929  24.784  1.00  0.00              
ATOM   4454  H   LYS A 282     -16.503  10.006  28.614  1.00  0.00              
ATOM   4455  HA  LYS A 282     -17.947  10.310  26.203  1.00  0.00              
ATOM   4456 1HB  LYS A 282     -16.587   8.365  26.746  1.00  0.00              
ATOM   4457 2HB  LYS A 282     -17.734   7.909  28.028  1.00  0.00              
ATOM   4458 1HG  LYS A 282     -19.473   7.489  26.384  1.00  0.00              
ATOM   4459 2HG  LYS A 282     -18.419   8.073  25.074  1.00  0.00              
ATOM   4460 1HD  LYS A 282     -16.882   6.232  25.416  1.00  0.00              
ATOM   4461 2HD  LYS A 282     -17.790   5.692  26.848  1.00  0.00              
ATOM   4462 1HE  LYS A 282     -19.745   5.225  25.444  1.00  0.00              
ATOM   4463 2HE  LYS A 282     -18.858   5.788  24.010  1.00  0.00              
ATOM   4464 1HZ  LYS A 282     -18.826   3.394  24.191  1.00  0.00              
ATOM   4465 2HZ  LYS A 282     -17.298   3.994  24.350  1.00  0.00              
ATOM   4466 3HZ  LYS A 282     -18.121   3.472  25.680  1.00  0.00              
ATOM   4467  N   SER A 283     -19.878   9.752  28.797  1.00  0.00              
ATOM   4468  CA  SER A 283     -21.264   9.771  29.276  1.00  0.00              
ATOM   4469  C   SER A 283     -21.965  11.117  29.089  1.00  0.00              
ATOM   4470  O   SER A 283     -23.192  11.193  29.198  1.00  0.00              
ATOM   4471  CB  SER A 283     -21.297   9.379  30.740  1.00  0.00              
ATOM   4472  OG  SER A 283     -20.773  10.381  31.566  1.00  0.00              
ATOM   4473  H   SER A 283     -19.128   9.622  29.461  1.00  0.00              
ATOM   4474  HA  SER A 283     -21.898   9.022  28.798  1.00  0.00              
ATOM   4475 1HB  SER A 283     -22.331   9.188  31.026  1.00  0.00              
ATOM   4476 2HB  SER A 283     -20.711   8.469  30.871  1.00  0.00              
ATOM   4477  HG  SER A 283     -19.922  10.666  31.222  1.00  0.00              
ATOM   4478  N   PHE A 284     -21.195  12.165  28.802  1.00  0.00              
ATOM   4479  CA  PHE A 284     -21.755  13.501  28.554  1.00  0.00              
ATOM   4480  C   PHE A 284     -22.503  13.621  27.222  1.00  0.00              
ATOM   4481  O   PHE A 284     -23.353  14.498  27.060  1.00  0.00              
ATOM   4482  CB  PHE A 284     -20.640  14.547  28.606  1.00  0.00              
ATOM   4483  CG  PHE A 284     -19.987  14.670  29.954  1.00  0.00              
ATOM   4484  CD1 PHE A 284     -20.594  14.146  31.084  1.00  0.00              
ATOM   4485  CD2 PHE A 284     -18.765  15.312  30.092  1.00  0.00              
ATOM   4486  CE1 PHE A 284     -19.993  14.258  32.325  1.00  0.00              
ATOM   4487  CE2 PHE A 284     -18.162  15.424  31.330  1.00  0.00              
ATOM   4488  CZ  PHE A 284     -18.778  14.897  32.448  1.00  0.00              
ATOM   4489  H   PHE A 284     -20.195  12.034  28.753  1.00  0.00              
ATOM   4490  HA  PHE A 284     -22.538  13.715  29.283  1.00  0.00              
ATOM   4491 1HB  PHE A 284     -19.852  14.291  27.899  1.00  0.00              
ATOM   4492 2HB  PHE A 284     -21.039  15.532  28.362  1.00  0.00              
ATOM   4493  HD1 PHE A 284     -21.555  13.639  30.987  1.00  0.00              
ATOM   4494  HD2 PHE A 284     -18.279  15.729  29.210  1.00  0.00              
ATOM   4495  HE1 PHE A 284     -20.481  13.841  33.205  1.00  0.00              
ATOM   4496  HE2 PHE A 284     -17.201  15.930  31.425  1.00  0.00              
ATOM   4497  HZ  PHE A 284     -18.305  14.987  33.424  1.00  0.00              
ATOM   4498  N   ASN A 285     -22.169  12.729  26.287  1.00  0.00              
ATOM   4499  CA  ASN A 285     -22.737  12.707  24.934  1.00  0.00              
ATOM   4500  C   ASN A 285     -22.422  13.949  24.109  1.00  0.00              
ATOM   4501  O   ASN A 285     -23.243  14.418  23.320  1.00  0.00              
ATOM   4502  CB  ASN A 285     -24.241  12.507  24.985  1.00  0.00              
ATOM   4503  CG  ASN A 285     -24.829  12.007  23.695  1.00  0.00              
ATOM   4504  OD1 ASN A 285     -24.164  11.320  22.911  1.00  0.00              
ATOM   4505  ND2 ASN A 285     -26.045  12.414  23.434  1.00  0.00              
ATOM   4506  H   ASN A 285     -21.483  12.034  26.542  1.00  0.00              
ATOM   4507  HA  ASN A 285     -22.276  11.910  24.351  1.00  0.00              
ATOM   4508 1HB  ASN A 285     -24.705  11.980  25.819  1.00  0.00              
ATOM   4509 2HB  ASN A 285     -24.444  13.575  25.073  1.00  0.00              
ATOM   4510 1HD2 ASN A 285     -26.499  12.120  22.592  1.00  0.00              
ATOM   4511 2HD2 ASN A 285     -26.519  13.018  24.074  1.00  0.00              
ATOM   4512  N   LEU A 286     -21.224  14.481  24.309  1.00  0.00              
ATOM   4513  CA  LEU A 286     -20.767  15.635  23.556  1.00  0.00              
ATOM   4514  C   LEU A 286     -19.607  15.229  22.659  1.00  0.00              
ATOM   4515  O   LEU A 286     -18.918  14.253  22.961  1.00  0.00              
ATOM   4516  CB  LEU A 286     -20.354  16.770  24.501  1.00  0.00              
ATOM   4517  CG  LEU A 286     -21.472  17.300  25.410  1.00  0.00              
ATOM   4518  CD1 LEU A 286     -20.914  18.347  26.363  1.00  0.00              
ATOM   4519  CD2 LEU A 286     -22.586  17.886  24.557  1.00  0.00              
ATOM   4520  H   LEU A 286     -20.614  14.074  25.004  1.00  0.00              
ATOM   4521  HA  LEU A 286     -21.573  15.998  22.919  1.00  0.00              
ATOM   4522 1HB  LEU A 286     -19.608  16.244  25.094  1.00  0.00              
ATOM   4523 2HB  LEU A 286     -19.879  17.590  23.965  1.00  0.00              
ATOM   4524  HG  LEU A 286     -21.881  16.447  25.952  1.00  0.00              
ATOM   4525 1HD1 LEU A 286     -21.714  18.718  27.005  1.00  0.00              
ATOM   4526 2HD1 LEU A 286     -20.134  17.900  26.980  1.00  0.00              
ATOM   4527 3HD1 LEU A 286     -20.496  19.174  25.793  1.00  0.00              
ATOM   4528 1HD2 LEU A 286     -23.379  18.262  25.203  1.00  0.00              
ATOM   4529 2HD2 LEU A 286     -22.191  18.703  23.952  1.00  0.00              
ATOM   4530 3HD2 LEU A 286     -22.988  17.113  23.901  1.00  0.00              
ATOM   4531  N   PRO A 287     -19.399  15.952  21.537  1.00  0.00              
ATOM   4532  CA  PRO A 287     -18.220  15.714  20.708  1.00  0.00              
ATOM   4533  C   PRO A 287     -16.955  15.630  21.564  1.00  0.00              
ATOM   4534  O   PRO A 287     -16.534  16.623  22.167  1.00  0.00              
ATOM   4535  CB  PRO A 287     -18.190  16.907  19.748  1.00  0.00              
ATOM   4536  CG  PRO A 287     -19.615  17.330  19.635  1.00  0.00              
ATOM   4537  CD  PRO A 287     -20.205  17.107  21.002  1.00  0.00              
ATOM   4538  HA  PRO A 287     -18.273  14.765  20.155  1.00  0.00              
ATOM   4539 1HB  PRO A 287     -17.562  17.722  20.137  1.00  0.00              
ATOM   4540 2HB  PRO A 287     -17.779  16.626  18.766  1.00  0.00              
ATOM   4541 1HG  PRO A 287     -19.694  18.385  19.337  1.00  0.00              
ATOM   4542 2HG  PRO A 287     -20.146  16.740  18.874  1.00  0.00              
ATOM   4543 1HD  PRO A 287     -20.104  17.993  21.648  1.00  0.00              
ATOM   4544 2HD  PRO A 287     -21.277  16.865  20.957  1.00  0.00              
ATOM   4545  N   MET A 288     -16.381  14.432  21.623  1.00  0.00              
ATOM   4546  CA  MET A 288     -15.242  14.160  22.489  1.00  0.00              
ATOM   4547  C   MET A 288     -13.933  14.090  21.719  1.00  0.00              
ATOM   4548  O   MET A 288     -13.763  13.255  20.835  1.00  0.00              
ATOM   4549  CB  MET A 288     -15.467  12.857  23.252  1.00  0.00              
ATOM   4550  CG  MET A 288     -14.336  12.478  24.199  1.00  0.00              
ATOM   4551  SD  MET A 288     -14.661  10.945  25.091  1.00  0.00              
ATOM   4552  CE  MET A 288     -13.244  10.882  26.183  1.00  0.00              
ATOM   4553  H   MET A 288     -16.748  13.688  21.046  1.00  0.00              
ATOM   4554  HA  MET A 288     -15.125  14.967  23.213  1.00  0.00              
ATOM   4555 1HB  MET A 288     -16.390  12.976  23.818  1.00  0.00              
ATOM   4556 2HB  MET A 288     -15.595  12.071  22.507  1.00  0.00              
ATOM   4557 1HG  MET A 288     -13.426  12.365  23.612  1.00  0.00              
ATOM   4558 2HG  MET A 288     -14.208  13.289  24.915  1.00  0.00              
ATOM   4559 1HE  MET A 288     -13.301   9.986  26.803  1.00  0.00              
ATOM   4560 2HE  MET A 288     -12.328  10.857  25.590  1.00  0.00              
ATOM   4561 3HE  MET A 288     -13.237  11.765  26.822  1.00  0.00              
ATOM   4562  N   LEU A 289     -13.006  14.971  22.071  1.00  0.00              
ATOM   4563  CA  LEU A 289     -11.676  14.954  21.488  1.00  0.00              
ATOM   4564  C   LEU A 289     -10.682  14.331  22.461  1.00  0.00              
ATOM   4565  O   LEU A 289     -10.275  14.957  23.447  1.00  0.00              
ATOM   4566  CB  LEU A 289     -11.244  16.373  21.102  1.00  0.00              
ATOM   4567  CG  LEU A 289      -9.873  16.476  20.422  1.00  0.00              
ATOM   4568  CD1 LEU A 289      -9.864  15.659  19.138  1.00  0.00              
ATOM   4569  CD2 LEU A 289      -9.555  17.935  20.135  1.00  0.00              
ATOM   4570  H   LEU A 289     -13.230  15.674  22.762  1.00  0.00              
ATOM   4571  HA  LEU A 289     -11.673  14.313  20.606  1.00  0.00              
ATOM   4572 1HB  LEU A 289     -12.032  16.612  20.391  1.00  0.00              
ATOM   4573 2HB  LEU A 289     -11.300  17.057  21.950  1.00  0.00              
ATOM   4574  HG  LEU A 289      -9.131  16.107  21.131  1.00  0.00              
ATOM   4575 1HD1 LEU A 289      -8.887  15.737  18.662  1.00  0.00              
ATOM   4576 2HD1 LEU A 289     -10.071  14.614  19.370  1.00  0.00              
ATOM   4577 3HD1 LEU A 289     -10.628  16.038  18.461  1.00  0.00              
ATOM   4578 1HD2 LEU A 289      -8.580  18.007  19.653  1.00  0.00              
ATOM   4579 2HD2 LEU A 289     -10.318  18.352  19.477  1.00  0.00              
ATOM   4580 3HD2 LEU A 289      -9.538  18.495  21.070  1.00  0.00              
ATOM   4581  N   MET A 290     -10.306  13.088  22.174  1.00  0.00              
ATOM   4582  CA  MET A 290      -9.429  12.321  23.045  1.00  0.00              
ATOM   4583  C   MET A 290      -7.987  12.415  22.579  1.00  0.00              
ATOM   4584  O   MET A 290      -7.589  11.778  21.606  1.00  0.00              
ATOM   4585  CB  MET A 290      -9.876  10.862  23.096  1.00  0.00              
ATOM   4586  CG  MET A 290      -8.986   9.960  23.939  1.00  0.00              
ATOM   4587  SD  MET A 290      -9.551   8.247  23.958  1.00  0.00              
ATOM   4588  CE  MET A 290     -11.192   8.439  24.647  1.00  0.00              
ATOM   4589  H   MET A 290     -10.645  12.666  21.320  1.00  0.00              
ATOM   4590  HA  MET A 290      -9.458  12.728  24.053  1.00  0.00              
ATOM   4591 1HB  MET A 290     -10.888  10.854  23.499  1.00  0.00              
ATOM   4592 2HB  MET A 290      -9.890  10.498  22.067  1.00  0.00              
ATOM   4593 1HG  MET A 290      -7.977   9.999  23.529  1.00  0.00              
ATOM   4594 2HG  MET A 290      -8.980  10.346  24.958  1.00  0.00              
ATOM   4595 1HE  MET A 290     -11.673   7.464  24.722  1.00  0.00              
ATOM   4596 2HE  MET A 290     -11.118   8.886  25.639  1.00  0.00              
ATOM   4597 3HE  MET A 290     -11.784   9.087  24.000  1.00  0.00              
ATOM   4598  N   LEU A 291      -7.230  13.183  23.355  1.00  0.00              
ATOM   4599  CA  LEU A 291      -5.864  13.459  22.951  1.00  0.00              
ATOM   4600  C   LEU A 291      -4.881  12.788  23.896  1.00  0.00              
ATOM   4601  O   LEU A 291      -5.196  12.539  25.058  1.00  0.00              
ATOM   4602  CB  LEU A 291      -5.616  14.972  22.901  1.00  0.00              
ATOM   4603  CG  LEU A 291      -6.544  15.753  21.963  1.00  0.00              
ATOM   4604  CD1 LEU A 291      -6.228  17.241  22.039  1.00  0.00              
ATOM   4605  CD2 LEU A 291      -6.380  15.239  20.540  1.00  0.00              
ATOM   4606  H   LEU A 291      -7.598  13.632  24.183  1.00  0.00              
ATOM   4607  HA  LEU A 291      -5.686  13.047  21.958  1.00  0.00              
ATOM   4608 1HB  LEU A 291      -5.837  15.221  23.938  1.00  0.00              
ATOM   4609 2HB  LEU A 291      -4.573  15.203  22.686  1.00  0.00              
ATOM   4610  HG  LEU A 291      -7.568  15.549  22.276  1.00  0.00              
ATOM   4611 1HD1 LEU A 291      -6.891  17.789  21.369  1.00  0.00              
ATOM   4612 2HD1 LEU A 291      -6.373  17.593  23.060  1.00  0.00              
ATOM   4613 3HD1 LEU A 291      -5.194  17.408  21.739  1.00  0.00              
ATOM   4614 1HD2 LEU A 291      -7.040  15.796  19.875  1.00  0.00              
ATOM   4615 2HD2 LEU A 291      -5.345  15.372  20.223  1.00  0.00              
ATOM   4616 3HD2 LEU A 291      -6.638  14.181  20.503  1.00  0.00              
ATOM   4617  N   GLY A 292      -3.690  12.500  23.390  1.00  0.00              
ATOM   4618  CA  GLY A 292      -2.599  12.018  24.223  1.00  0.00              
ATOM   4619  C   GLY A 292      -2.107  13.094  25.163  1.00  0.00              
ATOM   4620  O   GLY A 292      -2.824  14.043  25.461  1.00  0.00              
ATOM   4621  H   GLY A 292      -3.535  12.620  22.399  1.00  0.00              
ATOM   4622 1HA  GLY A 292      -2.950  11.169  24.811  1.00  0.00              
ATOM   4623 2HA  GLY A 292      -1.776  11.701  23.585  1.00  0.00              
ATOM   4624  N   GLY A 293      -0.868  12.943  25.616  1.00  0.00              
ATOM   4625  CA  GLY A 293      -0.268  13.852  26.584  1.00  0.00              
ATOM   4626  C   GLY A 293       1.100  13.346  26.991  1.00  0.00              
ATOM   4627  O   GLY A 293       1.788  12.696  26.200  1.00  0.00              
ATOM   4628  H   GLY A 293      -0.325  12.164  25.269  1.00  0.00              
ATOM   4629 1HA  GLY A 293      -0.175  14.841  26.134  1.00  0.00              
ATOM   4630 2HA  GLY A 293      -0.910  13.912  27.462  1.00  0.00              
ATOM   4631  N   GLY A 294       1.493  13.638  28.223  1.00  0.00              
ATOM   4632  CA  GLY A 294       2.818  13.274  28.713  1.00  0.00              
ATOM   4633  C   GLY A 294       2.916  11.833  29.175  1.00  0.00              
ATOM   4634  O   GLY A 294       2.044  11.013  28.890  1.00  0.00              
ATOM   4635  H   GLY A 294       0.858  14.125  28.838  1.00  0.00              
ATOM   4636 1HA  GLY A 294       3.544  13.418  27.913  1.00  0.00              
ATOM   4637 2HA  GLY A 294       3.073  13.914  29.556  1.00  0.00              
ATOM   4638  N   GLY A 295       3.988  11.543  29.907  1.00  0.00              
ATOM   4639  CA  GLY A 295       4.288  10.196  30.381  1.00  0.00              
ATOM   4640  C   GLY A 295       5.689   9.863  29.928  1.00  0.00              
ATOM   4641  O   GLY A 295       6.057  10.166  28.792  1.00  0.00              
ATOM   4642  H   GLY A 295       4.617  12.297  30.136  1.00  0.00              
ATOM   4643 1HA  GLY A 295       4.214  10.177  31.469  1.00  0.00              
ATOM   4644 2HA  GLY A 295       3.565   9.500  29.958  1.00  0.00              
ATOM   4645  N   TYR A 296       6.478   9.251  30.813  1.00  0.00              
ATOM   4646  CA  TYR A 296       7.880   8.960  30.498  1.00  0.00              
ATOM   4647  C   TYR A 296       8.309   7.492  30.588  1.00  0.00              
ATOM   4648  O   TYR A 296       9.398   7.136  30.126  1.00  0.00              
ATOM   4649  CB  TYR A 296       8.777   9.790  31.418  1.00  0.00              
ATOM   4650  CG  TYR A 296       8.531  11.280  31.332  1.00  0.00              
ATOM   4651  CD1 TYR A 296       8.042  11.986  32.420  1.00  0.00              
ATOM   4652  CD2 TYR A 296       8.792  11.977  30.161  1.00  0.00              
ATOM   4653  CE1 TYR A 296       7.815  13.347  32.348  1.00  0.00              
ATOM   4654  CE2 TYR A 296       8.571  13.338  30.076  1.00  0.00              
ATOM   4655  CZ  TYR A 296       8.083  14.020  31.172  1.00  0.00              
ATOM   4656  OH  TYR A 296       7.860  15.375  31.093  1.00  0.00              
ATOM   4657  H   TYR A 296       6.108   8.982  31.712  1.00  0.00              
ATOM   4658  HA  TYR A 296       8.063   9.122  29.436  1.00  0.00              
ATOM   4659 1HB  TYR A 296       8.597   9.450  32.438  1.00  0.00              
ATOM   4660 2HB  TYR A 296       9.809   9.576  31.141  1.00  0.00              
ATOM   4661  HD1 TYR A 296       7.833  11.447  33.346  1.00  0.00              
ATOM   4662  HD2 TYR A 296       9.177  11.432  29.299  1.00  0.00              
ATOM   4663  HE1 TYR A 296       7.429  13.888  33.212  1.00  0.00              
ATOM   4664  HE2 TYR A 296       8.780  13.868  29.147  1.00  0.00              
ATOM   4665  HH  TYR A 296       7.933  15.717  30.198  1.00  0.00              
ATOM   4666  N   THR A 297       7.464   6.644  31.173  1.00  0.00              
ATOM   4667  CA  THR A 297       7.664   5.192  31.109  1.00  0.00              
ATOM   4668  C   THR A 297       6.820   4.701  29.933  1.00  0.00              
ATOM   4669  O   THR A 297       5.598   4.552  30.045  1.00  0.00              
ATOM   4670  CB  THR A 297       7.248   4.470  32.404  1.00  0.00              
ATOM   4671  OG1 THR A 297       8.064   4.924  33.491  1.00  0.00              
ATOM   4672  CG2 THR A 297       7.406   2.965  32.251  1.00  0.00              
ATOM   4673  H   THR A 297       6.666   7.009  31.674  1.00  0.00              
ATOM   4674  HA  THR A 297       8.710   4.972  30.903  1.00  0.00              
ATOM   4675  HB  THR A 297       6.205   4.704  32.621  1.00  0.00              
ATOM   4676  HG1 THR A 297       7.623   4.734  34.323  1.00  0.00              
ATOM   4677 1HG2 THR A 297       7.108   2.472  33.175  1.00  0.00              
ATOM   4678 2HG2 THR A 297       6.779   2.615  31.432  1.00  0.00              
ATOM   4679 3HG2 THR A 297       8.448   2.731  32.035  1.00  0.00              
ATOM   4680  N   ILE A 298       7.489   4.469  28.802  1.00  0.00              
ATOM   4681  CA  ILE A 298       6.816   4.075  27.556  1.00  0.00              
ATOM   4682  C   ILE A 298       6.011   2.768  27.607  1.00  0.00              
ATOM   4683  O   ILE A 298       5.133   2.553  26.767  1.00  0.00              
ATOM   4684  CB  ILE A 298       7.843   3.953  26.416  1.00  0.00              
ATOM   4685  CG1 ILE A 298       8.901   2.901  26.759  1.00  0.00              
ATOM   4686  CG2 ILE A 298       8.497   5.299  26.142  1.00  0.00              
ATOM   4687  CD1 ILE A 298       9.909   2.664  25.658  1.00  0.00              
ATOM   4688  H   ILE A 298       8.495   4.569  28.809  1.00  0.00              
ATOM   4689  HA  ILE A 298       5.962   4.723  27.360  1.00  0.00              
ATOM   4690  HB  ILE A 298       7.336   3.606  25.516  1.00  0.00              
ATOM   4691 1HG1 ILE A 298       9.417   3.240  27.657  1.00  0.00              
ATOM   4692 2HG1 ILE A 298       8.375   1.971  26.975  1.00  0.00              
ATOM   4693 1HG2 ILE A 298       9.221   5.194  25.334  1.00  0.00              
ATOM   4694 2HG2 ILE A 298       7.734   6.022  25.855  1.00  0.00              
ATOM   4695 3HG2 ILE A 298       9.006   5.646  27.041  1.00  0.00              
ATOM   4696 1HD1 ILE A 298      10.625   1.906  25.975  1.00  0.00              
ATOM   4697 2HD1 ILE A 298       9.394   2.322  24.759  1.00  0.00              
ATOM   4698 3HD1 ILE A 298      10.438   3.592  25.442  1.00  0.00              
ATOM   4699  N   ARG A 299       6.298   1.913  28.588  1.00  0.00              
ATOM   4700  CA  ARG A 299       5.471   0.737  28.859  1.00  0.00              
ATOM   4701  C   ARG A 299       4.075   1.159  29.296  1.00  0.00              
ATOM   4702  O   ARG A 299       3.077   0.667  28.771  1.00  0.00              
ATOM   4703  CB  ARG A 299       6.112  -0.206  29.869  1.00  0.00              
ATOM   4704  CG  ARG A 299       7.423  -0.828  29.418  1.00  0.00              
ATOM   4705  CD  ARG A 299       8.114  -1.626  30.464  1.00  0.00              
ATOM   4706  NE  ARG A 299       9.507  -1.926  30.172  1.00  0.00              
ATOM   4707  CZ  ARG A 299      10.362  -2.502  31.039  1.00  0.00              
ATOM   4708  NH1 ARG A 299       9.987  -2.808  32.260  1.00  0.00              
ATOM   4709  NH2 ARG A 299      11.600  -2.730  30.634  1.00  0.00              
ATOM   4710  H   ARG A 299       7.112   2.085  29.162  1.00  0.00              
ATOM   4711  HA  ARG A 299       5.431   0.102  27.973  1.00  0.00              
ATOM   4712 1HB  ARG A 299       6.280   0.368  30.778  1.00  0.00              
ATOM   4713 2HB  ARG A 299       5.390  -0.997  30.068  1.00  0.00              
ATOM   4714 1HG  ARG A 299       7.224  -1.486  28.572  1.00  0.00              
ATOM   4715 2HG  ARG A 299       8.096  -0.029  29.105  1.00  0.00              
ATOM   4716 1HD  ARG A 299       8.089  -1.074  31.404  1.00  0.00              
ATOM   4717 2HD  ARG A 299       7.594  -2.575  30.586  1.00  0.00              
ATOM   4718  HE  ARG A 299      10.037  -1.764  29.327  1.00  0.00              
ATOM   4719 1HH1 ARG A 299       9.042  -2.611  32.560  1.00  0.00              
ATOM   4720 2HH1 ARG A 299      10.644  -3.240  32.894  1.00  0.00              
ATOM   4721 1HH2 ARG A 299      11.878  -2.472  29.697  1.00  0.00              
ATOM   4722 2HH2 ARG A 299      12.262  -3.161  31.263  1.00  0.00              
ATOM   4723  N   ASN A 300       4.019   2.079  30.257  1.00  0.00              
ATOM   4724  CA  ASN A 300       2.768   2.548  30.833  1.00  0.00              
ATOM   4725  C   ASN A 300       1.979   3.439  29.893  1.00  0.00              
ATOM   4726  O   ASN A 300       0.751   3.446  29.924  1.00  0.00              
ATOM   4727  CB  ASN A 300       3.012   3.275  32.144  1.00  0.00              
ATOM   4728  CG  ASN A 300       3.468   2.376  33.258  1.00  0.00              
ATOM   4729  OD1 ASN A 300       3.354   1.148  33.179  1.00  0.00              
ATOM   4730  ND2 ASN A 300       3.909   2.985  34.329  1.00  0.00              
ATOM   4731  H   ASN A 300       4.890   2.462  30.594  1.00  0.00              
ATOM   4732  HA  ASN A 300       2.116   1.698  31.042  1.00  0.00              
ATOM   4733 1HB  ASN A 300       3.591   4.199  32.169  1.00  0.00              
ATOM   4734 2HB  ASN A 300       1.956   3.504  32.286  1.00  0.00              
ATOM   4735 1HD2 ASN A 300       4.230   2.450  35.111  1.00  0.00              
ATOM   4736 2HD2 ASN A 300       3.927   3.984  34.366  1.00  0.00              
ATOM   4737  N   VAL A 301       2.691   4.188  29.054  1.00  0.00              
ATOM   4738  CA  VAL A 301       2.062   5.064  28.070  1.00  0.00              
ATOM   4739  C   VAL A 301       1.241   4.230  27.094  1.00  0.00              
ATOM   4740  O   VAL A 301       0.053   4.497  26.881  1.00  0.00              
ATOM   4741  CB  VAL A 301       3.100   5.894  27.290  1.00  0.00              
ATOM   4742  CG1 VAL A 301       2.433   6.642  26.147  1.00  0.00              
ATOM   4743  CG2 VAL A 301       3.810   6.866  28.218  1.00  0.00              
ATOM   4744  H   VAL A 301       3.699   4.145  29.104  1.00  0.00              
ATOM   4745  HA  VAL A 301       1.358   5.750  28.542  1.00  0.00              
ATOM   4746  HB  VAL A 301       3.861   5.224  26.891  1.00  0.00              
ATOM   4747 1HG1 VAL A 301       3.180   7.223  25.606  1.00  0.00              
ATOM   4748 2HG1 VAL A 301       1.968   5.928  25.466  1.00  0.00              
ATOM   4749 3HG1 VAL A 301       1.672   7.313  26.546  1.00  0.00              
ATOM   4750 1HG2 VAL A 301       4.541   7.444  27.651  1.00  0.00              
ATOM   4751 2HG2 VAL A 301       3.081   7.542  28.664  1.00  0.00              
ATOM   4752 3HG2 VAL A 301       4.319   6.310  29.007  1.00  0.00              
ATOM   4753  N   ALA A 302       1.889   3.217  26.516  1.00  0.00              
ATOM   4754  CA  ALA A 302       1.273   2.341  25.529  1.00  0.00              
ATOM   4755  C   ALA A 302       0.144   1.548  26.165  1.00  0.00              
ATOM   4756  O   ALA A 302      -0.930   1.431  25.585  1.00  0.00              
ATOM   4757  CB  ALA A 302       2.309   1.408  24.922  1.00  0.00              
ATOM   4758  H   ALA A 302       2.848   3.058  26.784  1.00  0.00              
ATOM   4759  HA  ALA A 302       0.852   2.956  24.733  1.00  0.00              
ATOM   4760 1HB  ALA A 302       1.829   0.763  24.186  1.00  0.00              
ATOM   4761 2HB  ALA A 302       3.088   1.995  24.436  1.00  0.00              
ATOM   4762 3HB  ALA A 302       2.750   0.796  25.707  1.00  0.00              
ATOM   4763  N   ARG A 303       0.392   1.018  27.362  1.00  0.00              
ATOM   4764  CA  ARG A 303      -0.597   0.213  28.076  1.00  0.00              
ATOM   4765  C   ARG A 303      -1.871   1.021  28.333  1.00  0.00              
ATOM   4766  O   ARG A 303      -2.977   0.570  28.020  1.00  0.00              
ATOM   4767  CB  ARG A 303      -0.037  -0.377  29.363  1.00  0.00              
ATOM   4768  CG  ARG A 303       0.997  -1.474  29.165  1.00  0.00              
ATOM   4769  CD  ARG A 303       1.768  -1.815  30.388  1.00  0.00              
ATOM   4770  NE  ARG A 303       2.837  -2.777  30.178  1.00  0.00              
ATOM   4771  CZ  ARG A 303       3.719  -3.161  31.121  1.00  0.00              
ATOM   4772  NH1 ARG A 303       3.688  -2.640  32.328  1.00  0.00              
ATOM   4773  NH2 ARG A 303       4.634  -4.057  30.795  1.00  0.00              
ATOM   4774  H   ARG A 303       1.295   1.178  27.787  1.00  0.00              
ATOM   4775  HA  ARG A 303      -0.843  -0.674  27.492  1.00  0.00              
ATOM   4776 1HB  ARG A 303       0.412   0.444  29.920  1.00  0.00              
ATOM   4777 2HB  ARG A 303      -0.883  -0.777  29.922  1.00  0.00              
ATOM   4778 1HG  ARG A 303       0.486  -2.376  28.829  1.00  0.00              
ATOM   4779 2HG  ARG A 303       1.704  -1.150  28.401  1.00  0.00              
ATOM   4780 1HD  ARG A 303       2.220  -0.908  30.786  1.00  0.00              
ATOM   4781 2HD  ARG A 303       1.089  -2.238  31.129  1.00  0.00              
ATOM   4782  HE  ARG A 303       3.088  -3.291  29.343  1.00  0.00              
ATOM   4783 1HH1 ARG A 303       2.994  -1.943  32.557  1.00  0.00              
ATOM   4784 2HH1 ARG A 303       4.358  -2.940  33.022  1.00  0.00              
ATOM   4785 1HH2 ARG A 303       4.655  -4.433  29.856  1.00  0.00              
ATOM   4786 2HH2 ARG A 303       5.307  -4.361  31.482  1.00  0.00              
ATOM   4787  N   CYS A 304      -1.700   2.225  28.874  1.00  0.00              
ATOM   4788  CA  CYS A 304      -2.812   3.106  29.219  1.00  0.00              
ATOM   4789  C   CYS A 304      -3.642   3.522  28.011  1.00  0.00              
ATOM   4790  O   CYS A 304      -4.859   3.340  27.996  1.00  0.00              
ATOM   4791  CB  CYS A 304      -2.095   4.318  29.812  1.00  0.00              
ATOM   4792  SG  CYS A 304      -3.193   5.664  30.319  1.00  0.00              
ATOM   4793  H   CYS A 304      -0.755   2.534  29.051  1.00  0.00              
ATOM   4794  HA  CYS A 304      -3.528   2.651  29.904  1.00  0.00              
ATOM   4795 1HB  CYS A 304      -1.540   4.029  30.704  1.00  0.00              
ATOM   4796 2HB  CYS A 304      -1.410   4.746  29.079  1.00  0.00              
ATOM   4797  HG  CYS A 304      -3.884   4.952  31.204  1.00  0.00              
ATOM   4798  N   TRP A 305      -2.984   4.071  26.998  1.00  0.00              
ATOM   4799  CA  TRP A 305      -3.692   4.559  25.821  1.00  0.00              
ATOM   4800  C   TRP A 305      -4.412   3.451  25.066  1.00  0.00              
ATOM   4801  O   TRP A 305      -5.494   3.674  24.522  1.00  0.00              
ATOM   4802  CB  TRP A 305      -2.716   5.272  24.882  1.00  0.00              
ATOM   4803  CG  TRP A 305      -2.247   6.598  25.399  1.00  0.00              
ATOM   4804  CD1 TRP A 305      -2.754   7.283  26.462  1.00  0.00              
ATOM   4805  CD2 TRP A 305      -1.178   7.398  24.877  1.00  0.00              
ATOM   4806  NE1 TRP A 305      -2.070   8.461  26.636  1.00  0.00              
ATOM   4807  CE2 TRP A 305      -1.095   8.553  25.675  1.00  0.00              
ATOM   4808  CE3 TRP A 305      -0.284   7.247  23.812  1.00  0.00              
ATOM   4809  CZ2 TRP A 305      -0.161   9.550  25.443  1.00  0.00              
ATOM   4810  CZ3 TRP A 305       0.654   8.245  23.579  1.00  0.00              
ATOM   4811  CH2 TRP A 305       0.715   9.363  24.373  1.00  0.00              
ATOM   4812  H   TRP A 305      -1.978   4.155  27.037  1.00  0.00              
ATOM   4813  HA  TRP A 305      -4.503   5.222  26.124  1.00  0.00              
ATOM   4814 1HB  TRP A 305      -1.824   4.664  24.731  1.00  0.00              
ATOM   4815 2HB  TRP A 305      -3.191   5.463  23.920  1.00  0.00              
ATOM   4816  HD1 TRP A 305      -3.584   6.824  26.994  1.00  0.00              
ATOM   4817  HE1 TRP A 305      -2.253   9.148  27.353  1.00  0.00              
ATOM   4818  HE3 TRP A 305      -0.286   6.378  23.153  1.00  0.00              
ATOM   4819  HZ2 TRP A 305      -0.148  10.422  26.098  1.00  0.00              
ATOM   4820  HZ3 TRP A 305       1.345   8.115  22.746  1.00  0.00              
ATOM   4821  HH2 TRP A 305       1.466  10.123  24.157  1.00  0.00              
ATOM   4822  N   THR A 306      -3.817   2.264  25.039  1.00  0.00              
ATOM   4823  CA  THR A 306      -4.441   1.127  24.378  1.00  0.00              
ATOM   4824  C   THR A 306      -5.743   0.813  25.101  1.00  0.00              
ATOM   4825  O   THR A 306      -6.800   0.713  24.473  1.00  0.00              
ATOM   4826  CB  THR A 306      -3.532  -0.117  24.372  1.00  0.00              
ATOM   4827  OG1 THR A 306      -2.345   0.160  23.616  1.00  0.00              
ATOM   4828  CG2 THR A 306      -4.256  -1.303  23.755  1.00  0.00              
ATOM   4829  H   THR A 306      -2.918   2.142  25.485  1.00  0.00              
ATOM   4830  HA  THR A 306      -4.681   1.387  23.346  1.00  0.00              
ATOM   4831  HB  THR A 306      -3.251  -0.356  25.397  1.00  0.00              
ATOM   4832  HG1 THR A 306      -2.585   0.385  22.714  1.00  0.00              
ATOM   4833 1HG2 THR A 306      -3.598  -2.172  23.759  1.00  0.00              
ATOM   4834 2HG2 THR A 306      -5.153  -1.522  24.334  1.00  0.00              
ATOM   4835 3HG2 THR A 306      -4.536  -1.065  22.729  1.00  0.00              
ATOM   4836  N   TYR A 307      -5.664   0.701  26.425  1.00  0.00              
ATOM   4837  CA  TYR A 307      -6.827   0.384  27.245  1.00  0.00              
ATOM   4838  C   TYR A 307      -7.906   1.466  27.192  1.00  0.00              
ATOM   4839  O   TYR A 307      -9.097   1.153  27.168  1.00  0.00              
ATOM   4840  CB  TYR A 307      -6.394   0.157  28.695  1.00  0.00              
ATOM   4841  CG  TYR A 307      -7.534  -0.191  29.628  1.00  0.00              
ATOM   4842  CD1 TYR A 307      -8.246  -1.371  29.472  1.00  0.00              
ATOM   4843  CD2 TYR A 307      -7.892   0.661  30.661  1.00  0.00              
ATOM   4844  CE1 TYR A 307      -9.288  -1.693  30.321  1.00  0.00              
ATOM   4845  CE2 TYR A 307      -8.931   0.349  31.515  1.00  0.00              
ATOM   4846  CZ  TYR A 307      -9.628  -0.830  31.342  1.00  0.00              
ATOM   4847  OH  TYR A 307     -10.664  -1.146  32.192  1.00  0.00              
ATOM   4848  H   TYR A 307      -4.768   0.841  26.873  1.00  0.00              
ATOM   4849  HA  TYR A 307      -7.332  -0.496  26.846  1.00  0.00              
ATOM   4850 1HB  TYR A 307      -5.667  -0.656  28.692  1.00  0.00              
ATOM   4851 2HB  TYR A 307      -5.914   1.074  29.035  1.00  0.00              
ATOM   4852  HD1 TYR A 307      -7.973  -2.049  28.664  1.00  0.00              
ATOM   4853  HD2 TYR A 307      -7.339   1.592  30.792  1.00  0.00              
ATOM   4854  HE1 TYR A 307      -9.839  -2.624  30.187  1.00  0.00              
ATOM   4855  HE2 TYR A 307      -9.199   1.034  32.321  1.00  0.00              
ATOM   4856  HH  TYR A 307     -10.814  -0.478  32.864  1.00  0.00              
ATOM   4857  N   GLU A 308      -7.486   2.729  27.156  1.00  0.00              
ATOM   4858  CA  GLU A 308      -8.424   3.851  27.055  1.00  0.00              
ATOM   4859  C   GLU A 308      -9.202   3.871  25.736  1.00  0.00              
ATOM   4860  O   GLU A 308     -10.362   4.291  25.697  1.00  0.00              
ATOM   4861  CB  GLU A 308      -7.673   5.173  27.226  1.00  0.00              
ATOM   4862  CG  GLU A 308      -7.251   5.476  28.657  1.00  0.00              
ATOM   4863  CD  GLU A 308      -6.385   6.702  28.724  1.00  0.00              
ATOM   4864  OE1 GLU A 308      -6.032   7.214  27.689  1.00  0.00              
ATOM   4865  OE2 GLU A 308      -6.168   7.194  29.806  1.00  0.00              
ATOM   4866  H   GLU A 308      -6.495   2.919  27.199  1.00  0.00              
ATOM   4867  HA  GLU A 308      -9.216   3.739  27.796  1.00  0.00              
ATOM   4868 1HB  GLU A 308      -6.790   5.124  26.590  1.00  0.00              
ATOM   4869 2HB  GLU A 308      -8.334   5.964  26.869  1.00  0.00              
ATOM   4870 1HG  GLU A 308      -8.091   5.587  29.343  1.00  0.00              
ATOM   4871 2HG  GLU A 308      -6.666   4.602  28.941  1.00  0.00              
ATOM   4872  N   THR A 309      -8.568   3.404  24.664  1.00  0.00              
ATOM   4873  CA  THR A 309      -9.263   3.210  23.397  1.00  0.00              
ATOM   4874  C   THR A 309     -10.271   2.071  23.524  1.00  0.00              
ATOM   4875  O   THR A 309     -11.389   2.161  23.003  1.00  0.00              
ATOM   4876  CB  THR A 309      -8.285   2.902  22.249  1.00  0.00              
ATOM   4877  OG1 THR A 309      -7.425   4.029  22.036  1.00  0.00              
ATOM   4878  CG2 THR A 309      -9.045   2.599  20.967  1.00  0.00              
ATOM   4879  H   THR A 309      -7.586   3.177  24.724  1.00  0.00              
ATOM   4880  HA  THR A 309      -9.827   4.108  23.144  1.00  0.00              
ATOM   4881  HB  THR A 309      -7.677   2.040  22.523  1.00  0.00              
ATOM   4882  HG1 THR A 309      -7.926   4.840  22.149  1.00  0.00              
ATOM   4883 1HG2 THR A 309      -8.337   2.384  20.167  1.00  0.00              
ATOM   4884 2HG2 THR A 309      -9.692   1.735  21.124  1.00  0.00              
ATOM   4885 3HG2 THR A 309      -9.652   3.461  20.693  1.00  0.00              
ATOM   4886  N   ALA A 310      -9.874   1.009  24.225  1.00  0.00              
ATOM   4887  CA  ALA A 310     -10.753  -0.129  24.486  1.00  0.00              
ATOM   4888  C   ALA A 310     -11.992   0.314  25.254  1.00  0.00              
ATOM   4889  O   ALA A 310     -13.094  -0.176  24.999  1.00  0.00              
ATOM   4890  CB  ALA A 310     -10.012  -1.212  25.254  1.00  0.00              
ATOM   4891  H   ALA A 310      -8.930   0.995  24.586  1.00  0.00              
ATOM   4892  HA  ALA A 310     -11.081  -0.544  23.532  1.00  0.00              
ATOM   4893 1HB  ALA A 310     -10.683  -2.050  25.438  1.00  0.00              
ATOM   4894 2HB  ALA A 310      -9.158  -1.554  24.669  1.00  0.00              
ATOM   4895 3HB  ALA A 310      -9.665  -0.810  26.204  1.00  0.00              
ATOM   4896  N   VAL A 311     -11.795   1.246  26.187  1.00  0.00              
ATOM   4897  CA  VAL A 311     -12.875   1.854  26.964  1.00  0.00              
ATOM   4898  C   VAL A 311     -13.792   2.699  26.075  1.00  0.00              
ATOM   4899  O   VAL A 311     -15.017   2.603  26.172  1.00  0.00              
ATOM   4900  CB  VAL A 311     -12.325   2.734  28.102  1.00  0.00              
ATOM   4901  CG1 VAL A 311     -13.447   3.532  28.748  1.00  0.00              
ATOM   4902  CG2 VAL A 311     -11.615   1.879  29.141  1.00  0.00              
ATOM   4903  H   VAL A 311     -10.843   1.538  26.356  1.00  0.00              
ATOM   4904  HA  VAL A 311     -13.542   1.096  27.377  1.00  0.00              
ATOM   4905  HB  VAL A 311     -11.582   3.417  27.693  1.00  0.00              
ATOM   4906 1HG1 VAL A 311     -13.041   4.149  29.550  1.00  0.00              
ATOM   4907 2HG1 VAL A 311     -13.915   4.173  28.001  1.00  0.00              
ATOM   4908 3HG1 VAL A 311     -14.190   2.850  29.159  1.00  0.00              
ATOM   4909 1HG2 VAL A 311     -11.232   2.517  29.938  1.00  0.00              
ATOM   4910 2HG2 VAL A 311     -12.318   1.158  29.560  1.00  0.00              
ATOM   4911 3HG2 VAL A 311     -10.787   1.348  28.671  1.00  0.00              
ATOM   4912  N   ALA A 312     -13.191   3.511  25.208  1.00  0.00              
ATOM   4913  CA  ALA A 312     -13.930   4.314  24.233  1.00  0.00              
ATOM   4914  C   ALA A 312     -14.832   3.450  23.343  1.00  0.00              
ATOM   4915  O   ALA A 312     -15.960   3.837  23.018  1.00  0.00              
ATOM   4916  CB  ALA A 312     -12.971   5.139  23.388  1.00  0.00              
ATOM   4917  H   ALA A 312     -12.182   3.570  25.229  1.00  0.00              
ATOM   4918  HA  ALA A 312     -14.592   4.994  24.772  1.00  0.00              
ATOM   4919 1HB  ALA A 312     -13.537   5.730  22.669  1.00  0.00              
ATOM   4920 2HB  ALA A 312     -12.397   5.805  24.033  1.00  0.00              
ATOM   4921 3HB  ALA A 312     -12.292   4.474  22.857  1.00  0.00              
ATOM   4922  N   LEU A 313     -14.320   2.283  22.956  1.00  0.00              
ATOM   4923  CA  LEU A 313     -15.044   1.336  22.107  1.00  0.00              
ATOM   4924  C   LEU A 313     -15.958   0.436  22.949  1.00  0.00              
ATOM   4925  O   LEU A 313     -16.777  -0.310  22.409  1.00  0.00              
ATOM   4926  CB  LEU A 313     -14.056   0.490  21.295  1.00  0.00              
ATOM   4927  CG  LEU A 313     -13.231   1.265  20.258  1.00  0.00              
ATOM   4928  CD1 LEU A 313     -12.176   0.355  19.645  1.00  0.00              
ATOM   4929  CD2 LEU A 313     -14.154   1.820  19.185  1.00  0.00              
ATOM   4930  H   LEU A 313     -13.388   2.049  23.268  1.00  0.00              
ATOM   4931  HA  LEU A 313     -15.682   1.883  21.413  1.00  0.00              
ATOM   4932 1HB  LEU A 313     -13.413   0.144  22.102  1.00  0.00              
ATOM   4933 2HB  LEU A 313     -14.546  -0.365  20.828  1.00  0.00              
ATOM   4934  HG  LEU A 313     -12.774   2.109  20.775  1.00  0.00              
ATOM   4935 1HD1 LEU A 313     -11.595   0.913  18.912  1.00  0.00              
ATOM   4936 2HD1 LEU A 313     -11.513  -0.013  20.428  1.00  0.00              
ATOM   4937 3HD1 LEU A 313     -12.663  -0.489  19.156  1.00  0.00              
ATOM   4938 1HD2 LEU A 313     -13.567   2.371  18.450  1.00  0.00
[truncated: 2,278,311 more chars]
