# Supplementary material for: Targeting Lysine Deacetylases (KDACs) in Parasites
Source: PLoS Negl Trop Dis. 2015 Sep 24;9(9):e0004026. doi: 10.1371/journal.pntd.0004026 (PMC4581690; doi:10.1371/journal.pntd.0004026)
Supplement: S1 Supporting Materials — (ZIP) [file pntd.0004026.s004.zip › S1/Ldon_MC2776.pdb]

ATOM      1  N   ARG A   1     -23.499   3.346  22.667  1.00  0.00              
ATOM      2  CA  ARG A   1     -22.106   3.369  22.122  1.00  0.00              
ATOM      3  C   ARG A   1     -21.810   4.614  21.280  1.00  0.00              
ATOM      4  O   ARG A   1     -22.713   5.203  20.682  1.00  0.00              
ATOM      5  CB  ARG A   1     -21.777   2.107  21.338  1.00  0.00              
ATOM      6  CG  ARG A   1     -21.644   0.848  22.180  1.00  0.00              
ATOM      7  CD  ARG A   1     -21.284  -0.370  21.408  1.00  0.00              
ATOM      8  NE  ARG A   1     -22.300  -0.806  20.463  1.00  0.00              
ATOM      9  CZ  ARG A   1     -22.204  -1.906  19.692  1.00  0.00              
ATOM     10  NH1 ARG A   1     -21.130  -2.664  19.722  1.00  0.00              
ATOM     11  NH2 ARG A   1     -23.211  -2.191  18.884  1.00  0.00              
ATOM     12 1H   ARG A   1     -24.117   2.599  22.426  1.00  0.00              
ATOM     13 2H   ARG A   1     -23.649   3.318  23.654  1.00  0.00              
ATOM     14 3H   ARG A   1     -24.127   4.098  22.465  1.00  0.00              
ATOM     15  HA  ARG A   1     -21.389   3.395  22.944  1.00  0.00              
ATOM     16 1HB  ARG A   1     -22.574   1.969  20.609  1.00  0.00              
ATOM     17 2HB  ARG A   1     -20.837   2.291  20.819  1.00  0.00              
ATOM     18 1HG  ARG A   1     -20.869   1.011  22.930  1.00  0.00              
ATOM     19 2HG  ARG A   1     -22.596   0.661  22.678  1.00  0.00              
ATOM     20 1HD  ARG A   1     -20.374  -0.175  20.844  1.00  0.00              
ATOM     21 2HD  ARG A   1     -21.112  -1.191  22.104  1.00  0.00              
ATOM     22  HE  ARG A   1     -23.191  -0.386  20.236  1.00  0.00              
ATOM     23 1HH1 ARG A   1     -20.362  -2.422  20.331  1.00  0.00              
ATOM     24 2HH1 ARG A   1     -21.079  -3.484  19.135  1.00  0.00              
ATOM     25 1HH2 ARG A   1     -24.023  -1.588  18.861  1.00  0.00              
ATOM     26 2HH2 ARG A   1     -23.166  -3.009  18.296  1.00  0.00              
ATOM     27  N   CYS A   2     -20.534   4.999  21.244  1.00  0.00              
ATOM     28  CA  CYS A   2     -20.063   6.128  20.440  1.00  0.00              
ATOM     29  C   CYS A   2     -19.111   5.690  19.335  1.00  0.00              
ATOM     30  O   CYS A   2     -18.329   4.765  19.518  1.00  0.00              
ATOM     31  CB  CYS A   2     -19.324   6.984  21.470  1.00  0.00              
ATOM     32  SG  CYS A   2     -20.367   7.613  22.808  1.00  0.00              
ATOM     33  H   CYS A   2     -19.868   4.480  21.803  1.00  0.00              
ATOM     34  HA  CYS A   2     -20.872   6.718  20.008  1.00  0.00              
ATOM     35 1HB  CYS A   2     -18.537   6.403  21.948  1.00  0.00              
ATOM     36 2HB  CYS A   2     -18.890   7.860  20.989  1.00  0.00              
ATOM     37  HG  CYS A   2     -19.404   8.285  23.430  1.00  0.00              
ATOM     38  N   ARG A   3     -19.202   6.363  18.190  1.00  0.00              
ATOM     39  CA  ARG A   3     -18.327   6.116  17.041  1.00  0.00              
ATOM     40  C   ARG A   3     -16.939   6.715  17.276  1.00  0.00              
ATOM     41  O   ARG A   3     -16.808   7.918  17.512  1.00  0.00              
ATOM     42  CB  ARG A   3     -18.937   6.608  15.736  1.00  0.00              
ATOM     43  CG  ARG A   3     -18.253   6.095  14.479  1.00  0.00              
ATOM     44  CD  ARG A   3     -19.124   6.072  13.275  1.00  0.00              
ATOM     45  NE  ARG A   3     -19.319   7.367  12.645  1.00  0.00              
ATOM     46  CZ  ARG A   3     -20.274   7.640  11.734  1.00  0.00              
ATOM     47  NH1 ARG A   3     -21.096   6.704  11.315  1.00  0.00              
ATOM     48  NH2 ARG A   3     -20.345   8.869  11.254  1.00  0.00              
ATOM     49  H   ARG A   3     -19.913   7.074  18.122  1.00  0.00              
ATOM     50  HA  ARG A   3     -18.187   5.043  16.908  1.00  0.00              
ATOM     51 1HB  ARG A   3     -19.979   6.290  15.733  1.00  0.00              
ATOM     52 2HB  ARG A   3     -18.890   7.696  15.754  1.00  0.00              
ATOM     53 1HG  ARG A   3     -17.399   6.739  14.261  1.00  0.00              
ATOM     54 2HG  ARG A   3     -17.906   5.079  14.662  1.00  0.00              
ATOM     55 1HD  ARG A   3     -18.681   5.411  12.530  1.00  0.00              
ATOM     56 2HD  ARG A   3     -20.106   5.695  13.557  1.00  0.00              
ATOM     57  HE  ARG A   3     -18.807   8.231  12.776  1.00  0.00              
ATOM     58 1HH1 ARG A   3     -21.016   5.765  11.677  1.00  0.00              
ATOM     59 2HH1 ARG A   3     -21.803   6.927  10.630  1.00  0.00              
ATOM     60 1HH2 ARG A   3     -19.693   9.572  11.573  1.00  0.00              
ATOM     61 2HH2 ARG A   3     -21.050   9.100  10.570  1.00  0.00              
ATOM     62  N   VAL A   4     -15.911   5.870  17.206  1.00  0.00              
ATOM     63  CA  VAL A   4     -14.555   6.281  17.550  1.00  0.00              
ATOM     64  C   VAL A   4     -13.669   6.352  16.312  1.00  0.00              
ATOM     65  O   VAL A   4     -13.670   5.441  15.485  1.00  0.00              
ATOM     66  CB  VAL A   4     -13.916   5.321  18.571  1.00  0.00              
ATOM     67  CG1 VAL A   4     -12.502   5.768  18.909  1.00  0.00              
ATOM     68  CG2 VAL A   4     -14.763   5.243  19.831  1.00  0.00              
ATOM     69  H   VAL A   4     -16.076   4.918  16.908  1.00  0.00              
ATOM     70  HA  VAL A   4     -14.539   7.290  17.963  1.00  0.00              
ATOM     71  HB  VAL A   4     -13.888   4.318  18.145  1.00  0.00              
ATOM     72 1HG1 VAL A   4     -12.065   5.079  19.631  1.00  0.00              
ATOM     73 2HG1 VAL A   4     -11.895   5.776  18.003  1.00  0.00              
ATOM     74 3HG1 VAL A   4     -12.529   6.771  19.336  1.00  0.00              
ATOM     75 1HG2 VAL A   4     -14.298   4.560  20.542  1.00  0.00              
ATOM     76 2HG2 VAL A   4     -14.843   6.233  20.278  1.00  0.00              
ATOM     77 3HG2 VAL A   4     -15.759   4.878  19.578  1.00  0.00              
ATOM     78  N   ALA A   5     -12.919   7.441  16.189  1.00  0.00              
ATOM     79  CA  ALA A   5     -11.936   7.577  15.121  1.00  0.00              
ATOM     80  C   ALA A   5     -10.525   7.629  15.694  1.00  0.00              
ATOM     81  O   ALA A   5     -10.257   8.361  16.647  1.00  0.00              
ATOM     82  CB  ALA A   5     -12.227   8.816  14.289  1.00  0.00              
ATOM     83  H   ALA A   5     -13.033   8.194  16.852  1.00  0.00              
ATOM     84  HA  ALA A   5     -11.997   6.701  14.475  1.00  0.00              
ATOM     85 1HB  ALA A   5     -11.484   8.905  13.495  1.00  0.00              
ATOM     86 2HB  ALA A   5     -13.221   8.735  13.848  1.00  0.00              
ATOM     87 3HB  ALA A   5     -12.184   9.701  14.923  1.00  0.00              
ATOM     88  N   LEU A   6      -9.625   6.847  15.106  1.00  0.00              
ATOM     89  CA  LEU A   6      -8.231   6.830  15.533  1.00  0.00              
ATOM     90  C   LEU A   6      -7.324   7.559  14.549  1.00  0.00              
ATOM     91  O   LEU A   6      -7.142   7.116  13.415  1.00  0.00              
ATOM     92  CB  LEU A   6      -7.756   5.384  15.717  1.00  0.00              
ATOM     93  CG  LEU A   6      -6.295   5.227  16.157  1.00  0.00              
ATOM     94  CD1 LEU A   6      -6.096   5.843  17.535  1.00  0.00              
ATOM     95  CD2 LEU A   6      -5.922   3.752  16.166  1.00  0.00              
ATOM     96  H   LEU A   6      -9.914   6.251  14.343  1.00  0.00              
ATOM     97  HA  LEU A   6      -8.132   7.358  16.480  1.00  0.00              
ATOM     98 1HB  LEU A   6      -8.423   5.079  16.521  1.00  0.00              
ATOM     99 2HB  LEU A   6      -7.953   4.778  14.833  1.00  0.00              
ATOM    100  HG  LEU A   6      -5.676   5.723  15.409  1.00  0.00              
ATOM    101 1HD1 LEU A   6      -5.055   5.727  17.840  1.00  0.00              
ATOM    102 2HD1 LEU A   6      -6.346   6.903  17.500  1.00  0.00              
ATOM    103 3HD1 LEU A   6      -6.742   5.341  18.254  1.00  0.00              
ATOM    104 1HD2 LEU A   6      -4.883   3.642  16.479  1.00  0.00              
ATOM    105 2HD2 LEU A   6      -6.569   3.217  16.862  1.00  0.00              
ATOM    106 3HD2 LEU A   6      -6.044   3.339  15.165  1.00  0.00              
ATOM    107  N   ILE A   7      -6.760   8.678  14.989  1.00  0.00              
ATOM    108  CA  ILE A   7      -5.897   9.487  14.139  1.00  0.00              
ATOM    109  C   ILE A   7      -4.424   9.159  14.345  1.00  0.00              
ATOM    110  O   ILE A   7      -3.879   9.359  15.431  1.00  0.00              
ATOM    111  CB  ILE A   7      -6.114  10.990  14.390  1.00  0.00              
ATOM    112  CG1 ILE A   7      -7.520  11.407  13.951  1.00  0.00              
ATOM    113  CG2 ILE A   7      -5.060  11.810  13.663  1.00  0.00              
ATOM    114  CD1 ILE A   7      -8.593  11.112  14.974  1.00  0.00              
ATOM    115  H   ILE A   7      -6.933   8.974  15.939  1.00  0.00              
ATOM    116  HA  ILE A   7      -6.081   9.269  13.088  1.00  0.00              
ATOM    117  HB  ILE A   7      -6.050  11.183  15.461  1.00  0.00              
ATOM    118 1HG1 ILE A   7      -7.493  12.479  13.751  1.00  0.00              
ATOM    119 2HG1 ILE A   7      -7.742  10.873  13.027  1.00  0.00              
ATOM    120 1HG2 ILE A   7      -5.228  12.869  13.851  1.00  0.00              
ATOM    121 2HG2 ILE A   7      -4.071  11.530  14.022  1.00  0.00              
ATOM    122 3HG2 ILE A   7      -5.125  11.616  12.592  1.00  0.00              
ATOM    123 1HD1 ILE A   7      -9.562  11.435  14.591  1.00  0.00              
ATOM    124 2HD1 ILE A   7      -8.622  10.040  15.172  1.00  0.00              
ATOM    125 3HD1 ILE A   7      -8.374  11.646  15.897  1.00  0.00              
ATOM    126  N   ASP A   8      -3.783   8.654  13.296  1.00  0.00              
ATOM    127  CA  ASP A   8      -2.371   8.298  13.361  1.00  0.00              
ATOM    128  C   ASP A   8      -1.623   8.944  12.199  1.00  0.00              
ATOM    129  O   ASP A   8      -1.266   8.276  11.231  1.00  0.00              
ATOM    130  CB  ASP A   8      -2.190   6.778  13.335  1.00  0.00              
ATOM    131  CG  ASP A   8      -0.757   6.311  13.554  1.00  0.00              
ATOM    132  OD1 ASP A   8       0.089   7.142  13.780  1.00  0.00              
ATOM    133  OD2 ASP A   8      -0.548   5.126  13.651  1.00  0.00              
ATOM    134  H   ASP A   8      -4.286   8.513  12.432  1.00  0.00              
ATOM    135  HA  ASP A   8      -1.934   8.686  14.280  1.00  0.00              
ATOM    136 1HB  ASP A   8      -2.853   6.250  14.020  1.00  0.00              
ATOM    137 2HB  ASP A   8      -2.486   6.567  12.306  1.00  0.00              
ATOM    138  N   THR A   9      -1.391  10.248  12.305  1.00  0.00              
ATOM    139  CA  THR A   9      -0.687  10.988  11.266  1.00  0.00              
ATOM    140  C   THR A   9       0.699  10.390  11.058  1.00  0.00              
ATOM    141  O   THR A   9       1.540  10.419  11.956  1.00  0.00              
ATOM    142  CB  THR A   9      -0.553  12.481  11.614  1.00  0.00              
ATOM    143  OG1 THR A   9      -1.838  13.010  11.967  1.00  0.00              
ATOM    144  CG2 THR A   9       0.001  13.257  10.429  1.00  0.00              
ATOM    145  H   THR A   9      -1.713  10.740  13.128  1.00  0.00              
ATOM    146  HA  THR A   9      -1.223  10.898  10.322  1.00  0.00              
ATOM    147  HB  THR A   9       0.120  12.589  12.465  1.00  0.00              
ATOM    148  HG1 THR A   9      -2.042  12.773  12.876  1.00  0.00              
ATOM    149 1HG2 THR A   9       0.089  14.311  10.694  1.00  0.00              
ATOM    150 2HG2 THR A   9       0.983  12.866  10.166  1.00  0.00              
ATOM    151 3HG2 THR A   9      -0.672  13.151   9.579  1.00  0.00              
ATOM    152  N   SER A  10       0.932   9.849   9.866  1.00  0.00              
ATOM    153  CA  SER A  10       2.145   9.088   9.593  1.00  0.00              
ATOM    154  C   SER A  10       2.293   8.834   8.098  1.00  0.00              
ATOM    155  O   SER A  10       1.405   9.166   7.312  1.00  0.00              
ATOM    156  CB  SER A  10       2.128   7.779  10.358  1.00  0.00              
ATOM    157  OG  SER A  10       1.030   6.982  10.011  1.00  0.00              
ATOM    158  H   SER A  10       0.249   9.968   9.131  1.00  0.00              
ATOM    159  HA  SER A  10       3.048   9.559   9.986  1.00  0.00              
ATOM    160 1HB  SER A  10       3.046   7.235  10.135  1.00  0.00              
ATOM    161 2HB  SER A  10       2.085   7.996  11.424  1.00  0.00              
ATOM    162  HG  SER A  10       0.233   7.346  10.402  1.00  0.00              
ATOM    163  N   GLY A  11       3.424   8.239   7.698  1.00  0.00              
ATOM    164  CA  GLY A  11       3.714   7.968   6.295  1.00  0.00              
ATOM    165  C   GLY A  11       4.504   9.112   5.670  1.00  0.00              
ATOM    166  O   GLY A  11       4.439   9.336   4.461  1.00  0.00              
ATOM    167  H   GLY A  11       4.097   7.970   8.401  1.00  0.00              
ATOM    168 1HA  GLY A  11       4.300   7.052   6.224  1.00  0.00              
ATOM    169 2HA  GLY A  11       2.777   7.845   5.754  1.00  0.00              
ATOM    170  N   TYR A  12       5.250   9.833   6.502  1.00  0.00              
ATOM    171  CA  TYR A  12       6.047  10.959   6.033  1.00  0.00              
ATOM    172  C   TYR A  12       7.538  10.699   6.206  1.00  0.00              
ATOM    173  O   TYR A  12       7.938   9.741   6.866  1.00  0.00              
ATOM    174  CB  TYR A  12       5.650  12.238   6.773  1.00  0.00              
ATOM    175  CG  TYR A  12       4.198  12.626   6.592  1.00  0.00              
ATOM    176  CD1 TYR A  12       3.238  12.242   7.517  1.00  0.00              
ATOM    177  CD2 TYR A  12       3.793  13.375   5.498  1.00  0.00              
ATOM    178  CE1 TYR A  12       1.912  12.593   7.357  1.00  0.00              
ATOM    179  CE2 TYR A  12       2.470  13.733   5.328  1.00  0.00              
ATOM    180  CZ  TYR A  12       1.531  13.339   6.260  1.00  0.00              
ATOM    181  OH  TYR A  12       0.212  13.693   6.096  1.00  0.00              
ATOM    182  H   TYR A  12       5.263   9.595   7.482  1.00  0.00              
ATOM    183  HA  TYR A  12       5.870  11.109   4.967  1.00  0.00              
ATOM    184 1HB  TYR A  12       5.854  12.075   7.832  1.00  0.00              
ATOM    185 2HB  TYR A  12       6.289  13.038   6.399  1.00  0.00              
ATOM    186  HD1 TYR A  12       3.547  11.653   8.382  1.00  0.00              
ATOM    187  HD2 TYR A  12       4.540  13.683   4.766  1.00  0.00              
ATOM    188  HE1 TYR A  12       1.169  12.284   8.092  1.00  0.00              
ATOM    189  HE2 TYR A  12       2.172  14.321   4.461  1.00  0.00              
ATOM    190  HH  TYR A  12      -0.335  13.463   6.852  1.00  0.00              
ATOM    191  N   ALA A  13       8.357  11.559   5.609  1.00  0.00              
ATOM    192  CA  ALA A  13       9.804  11.379   5.628  1.00  0.00              
ATOM    193  C   ALA A  13      10.318  11.126   7.039  1.00  0.00              
ATOM    194  O   ALA A  13      11.169  10.264   7.253  1.00  0.00              
ATOM    195  CB  ALA A  13      10.483  12.593   5.011  1.00  0.00              
ATOM    196  H   ALA A  13       7.966  12.358   5.129  1.00  0.00              
ATOM    197  HA  ALA A  13      10.040  10.507   5.017  1.00  0.00              
ATOM    198 1HB  ALA A  13      11.563  12.444   5.013  1.00  0.00              
ATOM    199 2HB  ALA A  13      10.138  12.723   3.986  1.00  0.00              
ATOM    200 3HB  ALA A  13      10.238  13.481   5.593  1.00  0.00              
ATOM    201  N   SER A  14       9.797  11.885   7.997  1.00  0.00              
ATOM    202  CA  SER A  14      10.104  11.659   9.403  1.00  0.00              
ATOM    203  C   SER A  14       8.835  11.717  10.245  1.00  0.00              
ATOM    204  O   SER A  14       8.220  12.772  10.387  1.00  0.00              
ATOM    205  CB  SER A  14      11.114  12.680   9.892  1.00  0.00              
ATOM    206  OG  SER A  14      11.502  12.444  11.218  1.00  0.00              
ATOM    207  H   SER A  14       9.171  12.637   7.745  1.00  0.00              
ATOM    208  HA  SER A  14      10.632  10.725   9.597  1.00  0.00              
ATOM    209 1HB  SER A  14      11.994  12.633   9.251  1.00  0.00              
ATOM    210 2HB  SER A  14      10.668  13.671   9.823  1.00  0.00              
ATOM    211  HG  SER A  14      12.196  13.062  11.462  1.00  0.00              
ATOM    212  N   ASP A  15       8.448  10.574  10.799  1.00  0.00              
ATOM    213  CA  ASP A  15       7.215  10.477  11.572  1.00  0.00              
ATOM    214  C   ASP A  15       7.470  10.678  13.060  1.00  0.00              
ATOM    215  O   ASP A  15       8.465  10.194  13.601  1.00  0.00              
ATOM    216  CB  ASP A  15       6.541   9.122  11.336  1.00  0.00              
ATOM    217  CG  ASP A  15       5.892   8.974   9.966  1.00  0.00              
ATOM    218  OD1 ASP A  15       5.776   9.958   9.276  1.00  0.00              
ATOM    219  OD2 ASP A  15       5.663   7.861   9.557  1.00  0.00              
ATOM    220  H   ASP A  15       9.022   9.750  10.684  1.00  0.00              
ATOM    221  HA  ASP A  15       6.526  11.265  11.270  1.00  0.00              
ATOM    222 1HB  ASP A  15       7.197   8.272  11.520  1.00  0.00              
ATOM    223 2HB  ASP A  15       5.766   9.158  12.102  1.00  0.00              
ATOM    224  N   MET A  16       6.565  11.394  13.719  1.00  0.00              
ATOM    225  CA  MET A  16       6.653  11.604  15.158  1.00  0.00              
ATOM    226  C   MET A  16       6.692  10.278  15.908  1.00  0.00              
ATOM    227  O   MET A  16       7.297  10.175  16.975  1.00  0.00              
ATOM    228  CB  MET A  16       5.477  12.450  15.641  1.00  0.00              
ATOM    229  CG  MET A  16       5.514  12.794  17.124  1.00  0.00              
ATOM    230  SD  MET A  16       6.839  13.945  17.538  1.00  0.00              
ATOM    231  CE  MET A  16       6.868  13.800  19.323  1.00  0.00              
ATOM    232  H   MET A  16       5.795  11.802  13.208  1.00  0.00              
ATOM    233  HA  MET A  16       7.579  12.125  15.403  1.00  0.00              
ATOM    234 1HB  MET A  16       5.486  13.369  15.055  1.00  0.00              
ATOM    235 2HB  MET A  16       4.569  11.888  15.421  1.00  0.00              
ATOM    236 1HG  MET A  16       4.556  13.237  17.394  1.00  0.00              
ATOM    237 2HG  MET A  16       5.656  11.868  17.682  1.00  0.00              
ATOM    238 1HE  MET A  16       7.639  14.455  19.729  1.00  0.00              
ATOM    239 2HE  MET A  16       5.896  14.089  19.727  1.00  0.00              
ATOM    240 3HE  MET A  16       7.085  12.768  19.600  1.00  0.00              
ATOM    241  N   ASN A  17       6.042   9.265  15.343  1.00  0.00              
ATOM    242  CA  ASN A  17       5.962   7.956  15.979  1.00  0.00              
ATOM    243  C   ASN A  17       7.350   7.361  16.191  1.00  0.00              
ATOM    244  O   ASN A  17       7.573   6.602  17.133  1.00  0.00              
ATOM    245  CB  ASN A  17       5.098   7.002  15.177  1.00  0.00              
ATOM    246  CG  ASN A  17       3.631   7.323  15.230  1.00  0.00              
ATOM    247  OD1 ASN A  17       3.161   8.028  16.131  1.00  0.00              
ATOM    248  ND2 ASN A  17       2.892   6.744  14.317  1.00  0.00              
ATOM    249  H   ASN A  17       5.593   9.408  14.450  1.00  0.00              
ATOM    250  HA  ASN A  17       5.515   8.052  16.970  1.00  0.00              
ATOM    251 1HB  ASN A  17       5.368   6.729  14.156  1.00  0.00              
ATOM    252 2HB  ASN A  17       5.298   6.161  15.841  1.00  0.00              
ATOM    253 1HD2 ASN A  17       1.906   6.913  14.292  1.00  0.00              
ATOM    254 2HD2 ASN A  17       3.313   6.135  13.647  1.00  0.00              
ATOM    255  N   ILE A  18       8.278   7.711  15.306  1.00  0.00              
ATOM    256  CA  ILE A  18       9.631   7.175  15.366  1.00  0.00              
ATOM    257  C   ILE A  18      10.648   8.274  15.646  1.00  0.00              
ATOM    258  O   ILE A  18      11.831   8.131  15.341  1.00  0.00              
ATOM    259  CB  ILE A  18      10.012   6.454  14.061  1.00  0.00              
ATOM    260  CG1 ILE A  18       9.922   7.418  12.874  1.00  0.00              
ATOM    261  CG2 ILE A  18       9.116   5.246  13.838  1.00  0.00              
ATOM    262  CD1 ILE A  18      10.534   6.879  11.602  1.00  0.00              
ATOM    263  H   ILE A  18       8.038   8.364  14.574  1.00  0.00              
ATOM    264  HA  ILE A  18       9.734   6.484  16.203  1.00  0.00              
ATOM    265  HB  ILE A  18      11.051   6.130  14.123  1.00  0.00              
ATOM    266 1HG1 ILE A  18       8.867   7.631  12.708  1.00  0.00              
ATOM    267 2HG1 ILE A  18      10.435   8.336  13.163  1.00  0.00              
ATOM    268 1HG2 ILE A  18       9.399   4.749  12.910  1.00  0.00              
ATOM    269 2HG2 ILE A  18       9.229   4.552  14.670  1.00  0.00              
ATOM    270 3HG2 ILE A  18       8.077   5.570  13.774  1.00  0.00              
ATOM    271 1HD1 ILE A  18      10.432   7.617  10.806  1.00  0.00              
ATOM    272 2HD1 ILE A  18      11.591   6.666  11.766  1.00  0.00              
ATOM    273 3HD1 ILE A  18      10.022   5.962  11.310  1.00  0.00              
ATOM    274  N   SER A  19      10.178   9.372  16.227  1.00  0.00              
ATOM    275  CA  SER A  19      11.036  10.519  16.499  1.00  0.00              
ATOM    276  C   SER A  19      11.792  10.276  17.799  1.00  0.00              
ATOM    277  O   SER A  19      11.568   9.270  18.474  1.00  0.00              
ATOM    278  CB  SER A  19      10.221  11.796  16.576  1.00  0.00              
ATOM    279  OG  SER A  19       9.393  11.822  17.706  1.00  0.00              
ATOM    280  H   SER A  19       9.203   9.415  16.487  1.00  0.00              
ATOM    281  HA  SER A  19      11.717  10.755  15.680  1.00  0.00              
ATOM    282 1HB  SER A  19      10.904  12.643  16.617  1.00  0.00              
ATOM    283 2HB  SER A  19       9.604  11.870  15.682  1.00  0.00              
ATOM    284  HG  SER A  19       9.178  12.733  17.923  1.00  0.00              
ATOM    285  N   ALA A  20      12.695  11.188  18.137  1.00  0.00              
ATOM    286  CA  ALA A  20      13.453  11.113  19.376  1.00  0.00              
ATOM    287  C   ALA A  20      13.907  12.502  19.800  1.00  0.00              
ATOM    288  O   ALA A  20      14.037  13.394  18.963  1.00  0.00              
ATOM    289  CB  ALA A  20      14.649  10.192  19.157  1.00  0.00              
ATOM    290  H   ALA A  20      12.859  11.961  17.507  1.00  0.00              
ATOM    291  HA  ALA A  20      12.806  10.717  20.158  1.00  0.00              
ATOM    292 1HB  ALA A  20      15.228  10.126  20.080  1.00  0.00              
ATOM    293 2HB  ALA A  20      14.299   9.199  18.876  1.00  0.00              
ATOM    294 3HB  ALA A  20      15.278  10.595  18.365  1.00  0.00              
ATOM    295  N   PHE A  21      14.141  12.681  21.098  1.00  0.00              
ATOM    296  CA  PHE A  21      14.552  13.981  21.651  1.00  0.00              
ATOM    297  C   PHE A  21      16.043  14.075  21.971  1.00  0.00              
ATOM    298  O   PHE A  21      16.771  14.829  21.325  1.00  0.00              
ATOM    299  CB  PHE A  21      13.744  14.287  22.914  1.00  0.00              
ATOM    300  CG  PHE A  21      12.290  14.557  22.651  1.00  0.00              
ATOM    301  CD1 PHE A  21      11.309  13.735  23.188  1.00  0.00              
ATOM    302  CD2 PHE A  21      11.899  15.632  21.868  1.00  0.00              
ATOM    303  CE1 PHE A  21       9.971  13.982  22.948  1.00  0.00              
ATOM    304  CE2 PHE A  21      10.562  15.882  21.628  1.00  0.00              
ATOM    305  CZ  PHE A  21       9.597  15.056  22.168  1.00  0.00              
ATOM    306  H   PHE A  21      14.031  11.894  21.723  1.00  0.00              
ATOM    307  HA  PHE A  21      14.375  14.767  20.916  1.00  0.00              
ATOM    308 1HB  PHE A  21      13.786  13.442  23.599  1.00  0.00              
ATOM    309 2HB  PHE A  21      14.141  15.173  23.406  1.00  0.00              
ATOM    310  HD1 PHE A  21      11.606  12.887  23.805  1.00  0.00              
ATOM    311  HD2 PHE A  21      12.661  16.285  21.442  1.00  0.00              
ATOM    312  HE1 PHE A  21       9.211  13.328  23.376  1.00  0.00              
ATOM    313  HE2 PHE A  21      10.268  16.731  21.012  1.00  0.00              
ATOM    314  HZ  PHE A  21       8.542  15.251  21.977  1.00  0.00              
ATOM    315  N   VAL A  22      16.488  13.310  22.964  1.00  0.00              
ATOM    316  CA  VAL A  22      17.879  13.343  23.406  1.00  0.00              
ATOM    317  C   VAL A  22      18.300  12.033  24.041  1.00  0.00              
ATOM    318  O   VAL A  22      17.605  11.491  24.897  1.00  0.00              
ATOM    319  CB  VAL A  22      18.124  14.483  24.412  1.00  0.00              
ATOM    320  CG1 VAL A  22      17.260  14.295  25.650  1.00  0.00              
ATOM    321  CG2 VAL A  22      19.594  14.548  24.796  1.00  0.00              
ATOM    322  H   VAL A  22      15.841  12.686  23.425  1.00  0.00              
ATOM    323  HA  VAL A  22      18.559  13.468  22.563  1.00  0.00              
ATOM    324  HB  VAL A  22      17.878  15.433  23.938  1.00  0.00              
ATOM    325 1HG1 VAL A  22      17.446  15.111  26.351  1.00  0.00              
ATOM    326 2HG1 VAL A  22      16.208  14.298  25.364  1.00  0.00              
ATOM    327 3HG1 VAL A  22      17.505  13.346  26.126  1.00  0.00              
ATOM    328 1HG2 VAL A  22      19.750  15.359  25.507  1.00  0.00              
ATOM    329 2HG2 VAL A  22      19.893  13.603  25.251  1.00  0.00              
ATOM    330 3HG2 VAL A  22      20.196  14.727  23.905  1.00  0.00              
ATOM    331  N   PRO A  23      19.451  11.525  23.614  1.00  0.00              
ATOM    332  CA  PRO A  23      20.009  10.297  24.162  1.00  0.00              
ATOM    333  C   PRO A  23      20.108  10.375  25.682  1.00  0.00              
ATOM    334  O   PRO A  23      20.363  11.443  26.240  1.00  0.00              
ATOM    335  CB  PRO A  23      21.383  10.181  23.496  1.00  0.00              
ATOM    336  CG  PRO A  23      21.235  10.917  22.208  1.00  0.00              
ATOM    337  CD  PRO A  23      20.317  12.070  22.511  1.00  0.00              
ATOM    338  HA  PRO A  23      19.381   9.417  23.960  1.00  0.00              
ATOM    339 1HB  PRO A  23      22.173  10.625  24.120  1.00  0.00              
ATOM    340 2HB  PRO A  23      21.661   9.131  23.324  1.00  0.00              
ATOM    341 1HG  PRO A  23      22.209  11.274  21.839  1.00  0.00              
ATOM    342 2HG  PRO A  23      20.814  10.270  21.426  1.00  0.00              
ATOM    343 1HD  PRO A  23      20.866  12.964  22.841  1.00  0.00              
ATOM    344 2HD  PRO A  23      19.719  12.366  21.636  1.00  0.00              
ATOM    345  N   GLN A  24      19.893   9.237  26.340  1.00  0.00              
ATOM    346  CA  GLN A  24      19.975   9.156  27.798  1.00  0.00              
ATOM    347  C   GLN A  24      19.000  10.062  28.532  1.00  0.00              
ATOM    348  O   GLN A  24      19.418  10.932  29.307  1.00  0.00              
ATOM    349  CB  GLN A  24      21.398   9.489  28.254  1.00  0.00              
ATOM    350  CG  GLN A  24      22.445   8.478  27.816  1.00  0.00              
ATOM    351  CD  GLN A  24      22.326   7.162  28.562  1.00  0.00              
ATOM    352  OE1 GLN A  24      22.252   7.135  29.793  1.00  0.00              
ATOM    353  NE2 GLN A  24      22.312   6.062  27.818  1.00  0.00              
ATOM    354  H   GLN A  24      19.665   8.408  25.811  1.00  0.00              
ATOM    355  HA  GLN A  24      19.710   8.149  28.121  1.00  0.00              
ATOM    356 1HB  GLN A  24      21.638  10.469  27.845  1.00  0.00              
ATOM    357 2HB  GLN A  24      21.374   9.545  29.342  1.00  0.00              
ATOM    358 1HG  GLN A  24      22.645   8.252  26.769  1.00  0.00              
ATOM    359 2HG  GLN A  24      23.283   9.036  28.233  1.00  0.00              
ATOM    360 1HE2 GLN A  24      22.235   5.164  28.254  1.00  0.00              
ATOM    361 2HE2 GLN A  24      22.375   6.129  26.822  1.00  0.00              
ATOM    362  N   HIS A  25      17.706   9.860  28.296  1.00  0.00              
ATOM    363  CA  HIS A  25      16.659  10.618  28.973  1.00  0.00              
ATOM    364  C   HIS A  25      15.357   9.822  29.096  1.00  0.00              
ATOM    365  O   HIS A  25      15.055   8.995  28.233  1.00  0.00              
ATOM    366  CB  HIS A  25      16.396  11.935  28.236  1.00  0.00              
ATOM    367  CG  HIS A  25      15.528  12.888  28.998  1.00  0.00              
ATOM    368  ND1 HIS A  25      14.155  12.762  29.053  1.00  0.00              
ATOM    369  CD2 HIS A  25      15.836  13.981  29.734  1.00  0.00              
ATOM    370  CE1 HIS A  25      13.656  13.736  29.793  1.00  0.00              
ATOM    371  NE2 HIS A  25      14.654  14.489  30.218  1.00  0.00              
ATOM    372  H   HIS A  25      17.446   9.155  27.620  1.00  0.00              
ATOM    373  HA  HIS A  25      16.970  10.838  29.994  1.00  0.00              
ATOM    374 1HB  HIS A  25      17.335  12.454  28.046  1.00  0.00              
ATOM    375 2HB  HIS A  25      15.891  11.741  27.289  1.00  0.00              
ATOM    376  HD2 HIS A  25      16.781  14.470  29.978  1.00  0.00              
ATOM    377  HE1 HIS A  25      12.582  13.812  29.960  1.00  0.00              
ATOM    378  HE2 HIS A  25      14.572  15.307  30.803  1.00  0.00              
ATOM    379  N   ALA A  26      14.581  10.065  30.176  1.00  0.00              
ATOM    380  CA  ALA A  26      13.331   9.326  30.392  1.00  0.00              
ATOM    381  C   ALA A  26      12.282   9.489  29.281  1.00  0.00              
ATOM    382  O   ALA A  26      11.559   8.531  28.993  1.00  0.00              
ATOM    383  CB  ALA A  26      12.723   9.743  31.738  1.00  0.00              
ATOM    384  H   ALA A  26      14.862  10.764  30.849  1.00  0.00              
ATOM    385  HA  ALA A  26      13.553   8.260  30.417  1.00  0.00              
ATOM    386 1HB  ALA A  26      11.811   9.173  31.917  1.00  0.00              
ATOM    387 2HB  ALA A  26      13.437   9.546  32.537  1.00  0.00              
ATOM    388 3HB  ALA A  26      12.486  10.807  31.716  1.00  0.00              
ATOM    389  N   MET A  27      12.193  10.677  28.682  1.00  0.00              
ATOM    390  CA  MET A  27      11.212  10.941  27.620  1.00  0.00              
ATOM    391  C   MET A  27      11.603  10.269  26.306  1.00  0.00              
ATOM    392  O   MET A  27      12.721  10.433  25.816  1.00  0.00              
ATOM    393  CB  MET A  27      11.057  12.446  27.410  1.00  0.00              
ATOM    394  CG  MET A  27      10.023  12.832  26.360  1.00  0.00              
ATOM    395  SD  MET A  27       8.342  12.396  26.847  1.00  0.00              
ATOM    396  CE  MET A  27       7.976  13.707  28.010  1.00  0.00              
ATOM    397  H   MET A  27      12.820  11.415  28.969  1.00  0.00              
ATOM    398  HA  MET A  27      10.246  10.524  27.897  1.00  0.00              
ATOM    399 1HB  MET A  27      10.775  12.873  28.371  1.00  0.00              
ATOM    400 2HB  MET A  27      12.035  12.828  27.114  1.00  0.00              
ATOM    401 1HG  MET A  27      10.083  13.908  26.205  1.00  0.00              
ATOM    402 2HG  MET A  27      10.273  12.317  25.433  1.00  0.00              
ATOM    403 1HE  MET A  27       6.966  13.576  28.401  1.00  0.00              
ATOM    404 2HE  MET A  27       8.691  13.675  28.832  1.00  0.00              
ATOM    405 3HE  MET A  27       8.047  14.671  27.506  1.00  0.00              
ATOM    406  N   LYS A  28      10.663   9.518  25.743  1.00  0.00              
ATOM    407  CA  LYS A  28      10.881   8.808  24.490  1.00  0.00              
ATOM    408  C   LYS A  28       9.587   8.737  23.685  1.00  0.00              
ATOM    409  O   LYS A  28       8.620   8.130  24.135  1.00  0.00              
ATOM    410  CB  LYS A  28      11.418   7.401  24.754  1.00  0.00              
ATOM    411  CG  LYS A  28      11.872   6.656  23.505  1.00  0.00              
ATOM    412  CD  LYS A  28      12.666   5.408  23.863  1.00  0.00              
ATOM    413  CE  LYS A  28      13.112   4.659  22.616  1.00  0.00              
ATOM    414  NZ  LYS A  28      13.987   3.501  22.945  1.00  0.00              
ATOM    415  H   LYS A  28       9.768   9.439  26.204  1.00  0.00              
ATOM    416  HA  LYS A  28      11.607   9.348  23.882  1.00  0.00              
ATOM    417 1HB  LYS A  28      12.260   7.503  25.440  1.00  0.00              
ATOM    418 2HB  LYS A  28      10.621   6.839  25.241  1.00  0.00              
ATOM    419 1HG  LYS A  28      10.989   6.375  22.930  1.00  0.00              
ATOM    420 2HG  LYS A  28      12.492   7.325  22.910  1.00  0.00              
ATOM    421 1HD  LYS A  28      13.541   5.707  24.441  1.00  0.00              
ATOM    422 2HD  LYS A  28      12.036   4.758  24.470  1.00  0.00              
ATOM    423 1HE  LYS A  28      12.224   4.306  22.093  1.00  0.00              
ATOM    424 2HE  LYS A  28      13.656   5.355  21.977  1.00  0.00              
ATOM    425 1HZ  LYS A  28      14.261   3.033  22.093  1.00  0.00              
ATOM    426 2HZ  LYS A  28      14.812   3.829  23.428  1.00  0.00              
ATOM    427 3HZ  LYS A  28      13.483   2.857  23.536  1.00  0.00              
ATOM    428  N   PRO A  29       9.550   9.398  22.508  1.00  0.00              
ATOM    429  CA  PRO A  29       8.355   9.510  21.656  1.00  0.00              
ATOM    430  C   PRO A  29       7.729   8.160  21.301  1.00  0.00              
ATOM    431  O   PRO A  29       6.537   8.086  20.997  1.00  0.00              
ATOM    432  CB  PRO A  29       8.868  10.237  20.409  1.00  0.00              
ATOM    433  CG  PRO A  29      10.017  11.050  20.900  1.00  0.00              
ATOM    434  CD  PRO A  29      10.681  10.208  21.956  1.00  0.00              
ATOM    435  HA  PRO A  29       7.534  10.054  22.146  1.00  0.00              
ATOM    436 1HB  PRO A  29       9.187   9.526  19.633  1.00  0.00              
ATOM    437 2HB  PRO A  29       8.089  10.874  19.965  1.00  0.00              
ATOM    438 1HG  PRO A  29      10.716  11.284  20.084  1.00  0.00              
ATOM    439 2HG  PRO A  29       9.675  12.010  21.315  1.00  0.00              
ATOM    440 1HD  PRO A  29      11.460   9.555  21.538  1.00  0.00              
ATOM    441 2HD  PRO A  29      11.156  10.819  22.737  1.00  0.00              
ATOM    442  N   TYR A  30       8.538   7.106  21.355  1.00  0.00              
ATOM    443  CA  TYR A  30       8.095   5.766  21.006  1.00  0.00              
ATOM    444  C   TYR A  30       7.018   5.247  21.952  1.00  0.00              
ATOM    445  O   TYR A  30       6.351   4.252  21.649  1.00  0.00              
ATOM    446  CB  TYR A  30       9.286   4.806  20.997  1.00  0.00              
ATOM    447  CG  TYR A  30      10.200   4.974  19.803  1.00  0.00              
ATOM    448  CD1 TYR A  30      11.205   5.930  19.804  1.00  0.00              
ATOM    449  CD2 TYR A  30      10.056   4.174  18.679  1.00  0.00              
ATOM    450  CE1 TYR A  30      12.042   6.088  18.716  1.00  0.00              
ATOM    451  CE2 TYR A  30      10.888   4.323  17.586  1.00  0.00              
ATOM    452  CZ  TYR A  30      11.879   5.281  17.609  1.00  0.00              
ATOM    453  OH  TYR A  30      12.711   5.432  16.523  1.00  0.00              
ATOM    454  H   TYR A  30       9.494   7.246  21.651  1.00  0.00              
ATOM    455  HA  TYR A  30       7.641   5.774  20.015  1.00  0.00              
ATOM    456 1HB  TYR A  30       9.850   4.983  21.914  1.00  0.00              
ATOM    457 2HB  TYR A  30       8.884   3.794  21.006  1.00  0.00              
ATOM    458  HD1 TYR A  30      11.328   6.563  20.683  1.00  0.00              
ATOM    459  HD2 TYR A  30       9.269   3.419  18.668  1.00  0.00              
ATOM    460  HE1 TYR A  30      12.827   6.843  18.730  1.00  0.00              
ATOM    461  HE2 TYR A  30      10.757   3.684  16.711  1.00  0.00              
ATOM    462  HH  TYR A  30      13.282   6.201  16.592  1.00  0.00              
ATOM    463  N   ARG A  31       6.849   5.930  23.086  1.00  0.00              
ATOM    464  CA  ARG A  31       5.731   5.688  24.003  1.00  0.00              
ATOM    465  C   ARG A  31       4.364   5.846  23.327  1.00  0.00              
ATOM    466  O   ARG A  31       3.406   5.156  23.683  1.00  0.00              
ATOM    467  CB  ARG A  31       5.830   6.563  25.259  1.00  0.00              
ATOM    468  CG  ARG A  31       5.585   8.045  25.026  1.00  0.00              
ATOM    469  CD  ARG A  31       5.905   8.927  26.219  1.00  0.00              
ATOM    470  NE  ARG A  31       5.788  10.362  25.961  1.00  0.00              
ATOM    471  CZ  ARG A  31       4.672  11.069  26.120  1.00  0.00              
ATOM    472  NH1 ARG A  31       3.545  10.488  26.501  1.00  0.00              
ATOM    473  NH2 ARG A  31       4.713  12.368  25.863  1.00  0.00              
ATOM    474  H   ARG A  31       7.527   6.644  23.315  1.00  0.00              
ATOM    475  HA  ARG A  31       5.762   4.658  24.359  1.00  0.00              
ATOM    476 1HB  ARG A  31       5.097   6.185  25.969  1.00  0.00              
ATOM    477 2HB  ARG A  31       6.833   6.426  25.665  1.00  0.00              
ATOM    478 1HG  ARG A  31       6.205   8.372  24.190  1.00  0.00              
ATOM    479 2HG  ARG A  31       4.533   8.186  24.774  1.00  0.00              
ATOM    480 1HD  ARG A  31       5.220   8.685  27.034  1.00  0.00              
ATOM    481 2HD  ARG A  31       6.927   8.735  26.536  1.00  0.00              
ATOM    482  HE  ARG A  31       6.487  11.017  25.640  1.00  0.00              
ATOM    483 1HH1 ARG A  31       3.527   9.493  26.676  1.00  0.00              
ATOM    484 2HH1 ARG A  31       2.708  11.042  26.616  1.00  0.00              
ATOM    485 1HH2 ARG A  31       5.578  12.793  25.556  1.00  0.00              
ATOM    486 2HH2 ARG A  31       3.880  12.929  25.974  1.00  0.00              
ATOM    487  N   VAL A  32       4.287   6.744  22.347  1.00  0.00              
ATOM    488  CA  VAL A  32       3.065   6.943  21.565  1.00  0.00              
ATOM    489  C   VAL A  32       2.858   5.804  20.562  1.00  0.00              
ATOM    490  O   VAL A  32       1.760   5.252  20.457  1.00  0.00              
ATOM    491  CB  VAL A  32       3.093   8.284  20.807  1.00  0.00              
ATOM    492  CG1 VAL A  32       1.880   8.406  19.897  1.00  0.00              
ATOM    493  CG2 VAL A  32       3.143   9.448  21.784  1.00  0.00              
ATOM    494  H   VAL A  32       5.101   7.305  22.141  1.00  0.00              
ATOM    495  HA  VAL A  32       2.179   6.921  22.199  1.00  0.00              
ATOM    496  HB  VAL A  32       4.002   8.333  20.208  1.00  0.00              
ATOM    497 1HG1 VAL A  32       1.915   9.359  19.368  1.00  0.00              
ATOM    498 2HG1 VAL A  32       1.883   7.590  19.174  1.00  0.00              
ATOM    499 3HG1 VAL A  32       0.969   8.356  20.494  1.00  0.00              
ATOM    500 1HG2 VAL A  32       3.162  10.387  21.232  1.00  0.00              
ATOM    501 2HG2 VAL A  32       2.261   9.421  22.425  1.00  0.00              
ATOM    502 3HG2 VAL A  32       4.040   9.370  22.397  1.00  0.00              
ATOM    503  N   LEU A  33       3.927   5.455  19.850  1.00  0.00              
ATOM    504  CA  LEU A  33       3.916   4.367  18.872  1.00  0.00              
ATOM    505  C   LEU A  33       3.484   3.046  19.512  1.00  0.00              
ATOM    506  O   LEU A  33       2.671   2.309  18.950  1.00  0.00              
ATOM    507  CB  LEU A  33       5.301   4.221  18.229  1.00  0.00              
ATOM    508  CG  LEU A  33       5.439   3.066  17.229  1.00  0.00              
ATOM    509  CD1 LEU A  33       4.442   3.241  16.091  1.00  0.00              
ATOM    510  CD2 LEU A  33       6.863   3.022  16.696  1.00  0.00              
ATOM    511  H   LEU A  33       4.781   5.972  20.001  1.00  0.00              
ATOM    512  HA  LEU A  33       3.185   4.584  18.092  1.00  0.00              
ATOM    513 1HB  LEU A  33       5.357   5.176  17.709  1.00  0.00              
ATOM    514 2HB  LEU A  33       6.091   4.170  18.979  1.00  0.00              
ATOM    515  HG  LEU A  33       5.258   2.140  17.775  1.00  0.00              
ATOM    516 1HD1 LEU A  33       4.547   2.416  15.385  1.00  0.00              
ATOM    517 2HD1 LEU A  33       3.429   3.247  16.492  1.00  0.00              
ATOM    518 3HD1 LEU A  33       4.636   4.183  15.578  1.00  0.00              
ATOM    519 1HD2 LEU A  33       6.959   2.200  15.985  1.00  0.00              
ATOM    520 2HD2 LEU A  33       7.095   3.962  16.198  1.00  0.00              
ATOM    521 3HD2 LEU A  33       7.556   2.868  17.523  1.00  0.00              
ATOM    522  N   ALA A  34       4.039   2.755  20.686  1.00  0.00              
ATOM    523  CA  ALA A  34       3.745   1.524  21.409  1.00  0.00              
ATOM    524  C   ALA A  34       2.265   1.436  21.755  1.00  0.00              
ATOM    525  O   ALA A  34       1.654   0.373  21.613  1.00  0.00              
ATOM    526  CB  ALA A  34       4.569   1.449  22.689  1.00  0.00              
ATOM    527  H   ALA A  34       4.686   3.418  21.089  1.00  0.00              
ATOM    528  HA  ALA A  34       3.984   0.676  20.767  1.00  0.00              
ATOM    529 1HB  ALA A  34       4.339   0.522  23.216  1.00  0.00              
ATOM    530 2HB  ALA A  34       5.631   1.471  22.441  1.00  0.00              
ATOM    531 3HB  ALA A  34       4.329   2.299  23.327  1.00  0.00              
ATOM    532  N   ALA A  35       1.704   2.557  22.207  1.00  0.00              
ATOM    533  CA  ALA A  35       0.290   2.643  22.568  1.00  0.00              
ATOM    534  C   ALA A  35      -0.564   2.270  21.361  1.00  0.00              
ATOM    535  O   ALA A  35      -1.464   1.427  21.458  1.00  0.00              
ATOM    536  CB  ALA A  35      -0.085   4.063  23.039  1.00  0.00              
ATOM    537  H   ALA A  35       2.287   3.377  22.304  1.00  0.00              
ATOM    538  HA  ALA A  35       0.089   1.928  23.365  1.00  0.00              
ATOM    539 1HB  ALA A  35      -1.142   4.091  23.299  1.00  0.00              
ATOM    540 2HB  ALA A  35       0.510   4.326  23.914  1.00  0.00              
ATOM    541 3HB  ALA A  35       0.110   4.775  22.239  1.00  0.00              
ATOM    542  N   MET A  36      -0.248   2.897  20.228  1.00  0.00              
ATOM    543  CA  MET A  36      -0.998   2.736  18.991  1.00  0.00              
ATOM    544  C   MET A  36      -0.855   1.315  18.438  1.00  0.00              
ATOM    545  O   MET A  36      -1.811   0.750  17.903  1.00  0.00              
ATOM    546  CB  MET A  36      -0.530   3.758  17.958  1.00  0.00              
ATOM    547  CG  MET A  36      -0.941   5.192  18.260  1.00  0.00              
ATOM    548  SD  MET A  36      -0.297   6.369  17.054  1.00  0.00              
ATOM    549  CE  MET A  36      -1.146   7.864  17.554  1.00  0.00              
ATOM    550  H   MET A  36       0.554   3.510  20.241  1.00  0.00              
ATOM    551  HA  MET A  36      -2.060   2.888  19.179  1.00  0.00              
ATOM    552 1HB  MET A  36       0.557   3.693  17.916  1.00  0.00              
ATOM    553 2HB  MET A  36      -0.951   3.455  16.998  1.00  0.00              
ATOM    554 1HG  MET A  36      -2.030   5.240  18.261  1.00  0.00              
ATOM    555 2HG  MET A  36      -0.564   5.451  19.249  1.00  0.00              
ATOM    556 1HE  MET A  36      -0.852   8.686  16.901  1.00  0.00              
ATOM    557 2HE  MET A  36      -2.224   7.711  17.483  1.00  0.00              
ATOM    558 3HE  MET A  36      -0.881   8.106  18.584  1.00  0.00              
ATOM    559  N   GLU A  37       0.329   0.734  18.600  1.00  0.00              
ATOM    560  CA  GLU A  37       0.566  -0.649  18.199  1.00  0.00              
ATOM    561  C   GLU A  37      -0.240  -1.673  18.994  1.00  0.00              
ATOM    562  O   GLU A  37      -0.703  -2.674  18.431  1.00  0.00              
ATOM    563  CB  GLU A  37       2.057  -0.970  18.320  1.00  0.00              
ATOM    564  CG  GLU A  37       2.922  -0.363  17.225  1.00  0.00              
ATOM    565  CD  GLU A  37       4.383  -0.601  17.488  1.00  0.00              
ATOM    566  OE1 GLU A  37       4.702  -1.133  18.523  1.00  0.00              
ATOM    567  OE2 GLU A  37       5.172  -0.354  16.606  1.00  0.00              
ATOM    568  H   GLU A  37       1.084   1.265  19.012  1.00  0.00              
ATOM    569  HA  GLU A  37       0.253  -0.792  17.164  1.00  0.00              
ATOM    570 1HB  GLU A  37       2.386  -0.598  19.290  1.00  0.00              
ATOM    571 2HB  GLU A  37       2.152  -2.056  18.297  1.00  0.00              
ATOM    572 1HG  GLU A  37       2.671  -0.719  16.226  1.00  0.00              
ATOM    573 2HG  GLU A  37       2.710   0.704  17.293  1.00  0.00              
ATOM    574  N   ILE A  38      -0.413  -1.423  20.292  1.00  0.00              
ATOM    575  CA  ILE A  38      -1.275  -2.266  21.118  1.00  0.00              
ATOM    576  C   ILE A  38      -2.735  -2.146  20.683  1.00  0.00              
ATOM    577  O   ILE A  38      -3.436  -3.150  20.564  1.00  0.00              
ATOM    578  CB  ILE A  38      -1.159  -1.905  22.610  1.00  0.00              
ATOM    579  CG1 ILE A  38       0.241  -2.236  23.132  1.00  0.00              
ATOM    580  CG2 ILE A  38      -2.218  -2.636  23.418  1.00  0.00              
ATOM    581  CD1 ILE A  38       0.530  -1.673  24.506  1.00  0.00              
ATOM    582  H   ILE A  38       0.061  -0.637  20.718  1.00  0.00              
ATOM    583  HA  ILE A  38      -1.028  -3.318  20.980  1.00  0.00              
ATOM    584  HB  ILE A  38      -1.291  -0.830  22.726  1.00  0.00              
ATOM    585 1HG1 ILE A  38       0.330  -3.321  23.159  1.00  0.00              
ATOM    586 2HG1 ILE A  38       0.958  -1.831  22.417  1.00  0.00              
ATOM    587 1HG2 ILE A  38      -2.123  -2.370  24.471  1.00  0.00              
ATOM    588 2HG2 ILE A  38      -3.209  -2.353  23.062  1.00  0.00              
ATOM    589 3HG2 ILE A  38      -2.086  -3.712  23.303  1.00  0.00              
ATOM    590 1HD1 ILE A  38       1.541  -1.948  24.809  1.00  0.00              
ATOM    591 2HD1 ILE A  38       0.443  -0.586  24.480  1.00  0.00              
ATOM    592 3HD1 ILE A  38      -0.184  -2.076  25.223  1.00  0.00              
ATOM    593  N   VAL A  39      -3.172  -0.913  20.424  1.00  0.00              
ATOM    594  CA  VAL A  39      -4.507  -0.646  19.889  1.00  0.00              
ATOM    595  C   VAL A  39      -4.768  -1.370  18.570  1.00  0.00              
ATOM    596  O   VAL A  39      -5.885  -1.823  18.321  1.00  0.00              
ATOM    597  CB  VAL A  39      -4.730   0.863  19.676  1.00  0.00              
ATOM    598  CG1 VAL A  39      -6.022   1.108  18.910  1.00  0.00              
ATOM    599  CG2 VAL A  39      -4.758   1.591  21.011  1.00  0.00              
ATOM    600  H   VAL A  39      -2.551  -0.137  20.606  1.00  0.00              
ATOM    601  HA  VAL A  39      -5.284  -1.026  20.554  1.00  0.00              
ATOM    602  HB  VAL A  39      -3.890   1.269  19.112  1.00  0.00              
ATOM    603 1HG1 VAL A  39      -6.163   2.180  18.768  1.00  0.00              
ATOM    604 2HG1 VAL A  39      -5.967   0.618  17.938  1.00  0.00              
ATOM    605 3HG1 VAL A  39      -6.861   0.703  19.474  1.00  0.00              
ATOM    606 1HG2 VAL A  39      -4.915   2.655  20.843  1.00  0.00              
ATOM    607 2HG2 VAL A  39      -5.569   1.196  21.622  1.00  0.00              
ATOM    608 3HG2 VAL A  39      -3.809   1.442  21.527  1.00  0.00              
ATOM    609  N   ARG A  40      -3.735  -1.473  17.734  1.00  0.00              
ATOM    610  CA  ARG A  40      -3.838  -2.217  16.487  1.00  0.00              
ATOM    611  C   ARG A  40      -3.953  -3.704  16.767  1.00  0.00              
ATOM    612  O   ARG A  40      -4.816  -4.381  16.211  1.00  0.00              
ATOM    613  CB  ARG A  40      -2.694  -1.912  15.532  1.00  0.00              
ATOM    614  CG  ARG A  40      -2.701  -0.506  14.951  1.00  0.00              
ATOM    615  CD  ARG A  40      -1.495  -0.168  14.154  1.00  0.00              
ATOM    616  NE  ARG A  40      -1.439   1.216  13.707  1.00  0.00              
ATOM    617  CZ  ARG A  40      -2.077   1.697  12.624  1.00  0.00              
ATOM    618  NH1 ARG A  40      -2.792   0.908  11.853  1.00  0.00              
ATOM    619  NH2 ARG A  40      -1.948   2.981  12.343  1.00  0.00              
ATOM    620  H   ARG A  40      -2.861  -1.025  17.969  1.00  0.00              
ATOM    621  HA  ARG A  40      -4.742  -1.921  15.953  1.00  0.00              
ATOM    622 1HB  ARG A  40      -1.768  -2.067  16.085  1.00  0.00              
ATOM    623 2HB  ARG A  40      -2.755  -2.636  14.720  1.00  0.00              
ATOM    624 1HG  ARG A  40      -3.572  -0.404  14.304  1.00  0.00              
ATOM    625 2HG  ARG A  40      -2.773   0.207  15.772  1.00  0.00              
ATOM    626 1HD  ARG A  40      -0.607  -0.352  14.758  1.00  0.00              
ATOM    627 2HD  ARG A  40      -1.468  -0.797  13.266  1.00  0.00              
ATOM    628  HE  ARG A  40      -0.941   2.002  14.107  1.00  0.00              
ATOM    629 1HH1 ARG A  40      -2.864  -0.076  12.072  1.00  0.00              
ATOM    630 2HH1 ARG A  40      -3.262   1.288  11.044  1.00  0.00              
ATOM    631 1HH2 ARG A  40      -1.381   3.571  12.936  1.00  0.00              
ATOM    632 2HH2 ARG A  40      -2.415   3.369  11.535  1.00  0.00              
ATOM    633  N   SER A  41      -3.087  -4.196  17.645  1.00  0.00              
ATOM    634  CA  SER A  41      -3.034  -5.616  17.959  1.00  0.00              
ATOM    635  C   SER A  41      -4.201  -6.121  18.799  1.00  0.00              
ATOM    636  O   SER A  41      -4.423  -7.326  18.889  1.00  0.00              
ATOM    637  CB  SER A  41      -1.728  -5.919  18.666  1.00  0.00              
ATOM    638  OG  SER A  41      -1.677  -5.349  19.946  1.00  0.00              
ATOM    639  H   SER A  41      -2.448  -3.566  18.106  1.00  0.00              
ATOM    640  HA  SER A  41      -2.964  -6.253  17.076  1.00  0.00              
ATOM    641 1HB  SER A  41      -1.623  -7.000  18.756  1.00  0.00              
ATOM    642 2HB  SER A  41      -0.907  -5.524  18.070  1.00  0.00              
ATOM    643  HG  SER A  41      -0.763  -5.292  20.235  1.00  0.00              
ATOM    644  N   LEU A  42      -4.951  -5.204  19.401  1.00  0.00              
ATOM    645  CA  LEU A  42      -6.158  -5.573  20.125  1.00  0.00              
ATOM    646  C   LEU A  42      -7.376  -5.517  19.196  1.00  0.00              
ATOM    647  O   LEU A  42      -8.511  -5.658  19.641  1.00  0.00              
ATOM    648  CB  LEU A  42      -6.355  -4.652  21.336  1.00  0.00              
ATOM    649  CG  LEU A  42      -5.332  -4.830  22.464  1.00  0.00              
ATOM    650  CD1 LEU A  42      -5.538  -3.761  23.529  1.00  0.00              
ATOM    651  CD2 LEU A  42      -5.471  -6.222  23.064  1.00  0.00              
ATOM    652  H   LEU A  42      -4.681  -4.231  19.358  1.00  0.00              
ATOM    653  HA  LEU A  42      -6.074  -6.602  20.475  1.00  0.00              
ATOM    654 1HB  LEU A  42      -6.212  -3.689  20.849  1.00  0.00              
ATOM    655 2HB  LEU A  42      -7.370  -4.714  21.729  1.00  0.00              
ATOM    656  HG  LEU A  42      -4.340  -4.757  22.017  1.00  0.00              
ATOM    657 1HD1 LEU A  42      -4.807  -3.894  24.326  1.00  0.00              
ATOM    658 2HD1 LEU A  42      -5.411  -2.773  23.083  1.00  0.00              
ATOM    659 3HD1 LEU A  42      -6.543  -3.847  23.941  1.00  0.00              
ATOM    660 1HD2 LEU A  42      -4.743  -6.346  23.865  1.00  0.00              
ATOM    661 2HD2 LEU A  42      -6.477  -6.347  23.464  1.00  0.00              
ATOM    662 3HD2 LEU A  42      -5.293  -6.970  22.292  1.00  0.00              
ATOM    663  N   LYS A  43      -7.127  -5.301  17.909  1.00  0.00              
ATOM    664  CA  LYS A  43      -8.192  -5.216  16.918  1.00  0.00              
ATOM    665  C   LYS A  43      -9.120  -4.041  17.125  1.00  0.00              
ATOM    666  O   LYS A  43     -10.281  -4.088  16.719  1.00  0.00              
ATOM    667  CB  LYS A  43      -9.007  -6.511  16.915  1.00  0.00              
ATOM    668  CG  LYS A  43      -8.203  -7.759  16.576  1.00  0.00              
ATOM    669  CD  LYS A  43      -9.100  -8.984  16.474  1.00  0.00              
ATOM    670  CE  LYS A  43      -9.653  -9.381  17.834  1.00  0.00              
ATOM    671  NZ  LYS A  43     -10.672 -10.461  17.728  1.00  0.00              
ATOM    672  H   LYS A  43      -6.168  -5.195  17.613  1.00  0.00              
ATOM    673  HA  LYS A  43      -7.761  -5.067  15.926  1.00  0.00              
ATOM    674 1HB  LYS A  43      -9.441  -6.618  17.911  1.00  0.00              
ATOM    675 2HB  LYS A  43      -9.805  -6.385  16.183  1.00  0.00              
ATOM    676 1HG  LYS A  43      -7.698  -7.597  15.624  1.00  0.00              
ATOM    677 2HG  LYS A  43      -7.461  -7.916  17.359  1.00  0.00              
ATOM    678 1HD  LYS A  43      -9.925  -8.754  15.798  1.00  0.00              
ATOM    679 2HD  LYS A  43      -8.516  -9.809  16.066  1.00  0.00              
ATOM    680 1HE  LYS A  43      -8.826  -9.725  18.454  1.00  0.00              
ATOM    681 2HE  LYS A  43     -10.105  -8.500  18.290  1.00  0.00              
ATOM    682 1HZ  LYS A  43     -11.013 -10.693  18.649  1.00  0.00              
ATOM    683 2HZ  LYS A  43     -11.442 -10.142  17.154  1.00  0.00              
ATOM    684 3HZ  LYS A  43     -10.254 -11.278  17.307  1.00  0.00              
ATOM    685  N   ILE A  44      -8.616  -2.983  17.754  1.00  0.00              
ATOM    686  CA  ILE A  44      -9.408  -1.782  17.995  1.00  0.00              
ATOM    687  C   ILE A  44      -9.308  -0.804  16.823  1.00  0.00              
ATOM    688  O   ILE A  44     -10.307  -0.189  16.434  1.00  0.00              
ATOM    689  CB  ILE A  44      -8.969  -1.068  19.286  1.00  0.00              
ATOM    690  CG1 ILE A  44      -9.229  -1.958  20.503  1.00  0.00              
ATOM    691  CG2 ILE A  44      -9.693   0.262  19.431  1.00  0.00              
ATOM    692  CD1 ILE A  44      -8.580  -1.460  21.774  1.00  0.00              
ATOM    693  H   ILE A  44      -7.659  -3.015  18.074  1.00  0.00              
ATOM    694  HA  ILE A  44     -10.468  -2.026  18.056  1.00  0.00              
ATOM    695  HB  ILE A  44      -7.894  -0.894  19.248  1.00  0.00              
ATOM    696 1HG1 ILE A  44     -10.308  -2.010  20.643  1.00  0.00              
ATOM    697 2HG1 ILE A  44      -8.847  -2.951  20.266  1.00  0.00              
ATOM    698 1HG2 ILE A  44      -9.372   0.753  20.350  1.00  0.00              
ATOM    699 2HG2 ILE A  44      -9.459   0.898  18.579  1.00  0.00              
ATOM    700 3HG2 ILE A  44     -10.769   0.089  19.470  1.00  0.00              
ATOM    701 1HD1 ILE A  44      -8.807  -2.144  22.593  1.00  0.00              
ATOM    702 2HD1 ILE A  44      -7.498  -1.410  21.636  1.00  0.00              
ATOM    703 3HD1 ILE A  44      -8.961  -0.469  22.014  1.00  0.00              
ATOM    704  N   ASP A  45      -8.099  -0.667  16.273  1.00  0.00              
ATOM    705  CA  ASP A  45      -7.847   0.096  15.041  1.00  0.00              
ATOM    706  C   ASP A  45      -8.743  -0.432  13.927  1.00  0.00              
ATOM    707  O   ASP A  45      -9.297   0.329  13.139  1.00  0.00              
ATOM    708  CB  ASP A  45      -6.377   0.012  14.629  1.00  0.00              
ATOM    709  CG  ASP A  45      -6.054   0.696  13.307  1.00  0.00              
ATOM    710  OD1 ASP A  45      -6.294   1.875  13.198  1.00  0.00              
ATOM    711  OD2 ASP A  45      -5.431   0.079  12.478  1.00  0.00              
ATOM    712  H   ASP A  45      -7.323  -1.118  16.738  1.00  0.00              
ATOM    713  HA  ASP A  45      -8.099   1.146  15.201  1.00  0.00              
ATOM    714 1HB  ASP A  45      -5.689   0.366  15.398  1.00  0.00              
ATOM    715 2HB  ASP A  45      -6.270  -1.067  14.515  1.00  0.00              
ATOM    716  N   ALA A  46      -8.876  -1.755  13.904  1.00  0.00              
ATOM    717  CA  ALA A  46      -9.729  -2.509  12.995  1.00  0.00              
ATOM    718  C   ALA A  46     -11.220  -2.231  13.176  1.00  0.00              
ATOM    719  O   ALA A  46     -11.968  -2.205  12.199  1.00  0.00              
ATOM    720  CB  ALA A  46      -9.453  -3.990  13.247  1.00  0.00              
ATOM    721  H   ALA A  46      -8.325  -2.251  14.588  1.00  0.00              
ATOM    722  HA  ALA A  46      -9.496  -2.214  11.970  1.00  0.00              
ATOM    723 1HB  ALA A  46     -10.075  -4.593  12.584  1.00  0.00              
ATOM    724 2HB  ALA A  46      -8.403  -4.204  13.052  1.00  0.00              
ATOM    725 3HB  ALA A  46      -9.689  -4.234  14.282  1.00  0.00              
ATOM    726  N   HIS A  47     -11.634  -2.019  14.425  1.00  0.00              
ATOM    727  CA  HIS A  47     -13.020  -1.664  14.761  1.00  0.00              
ATOM    728  C   HIS A  47     -13.368  -0.173  14.709  1.00  0.00              
ATOM    729  O   HIS A  47     -14.550   0.185  14.657  1.00  0.00              
ATOM    730  CB  HIS A  47     -13.353  -2.198  16.158  1.00  0.00              
ATOM    731  CG  HIS A  47     -13.347  -3.692  16.249  1.00  0.00              
ATOM    732  ND1 HIS A  47     -13.666  -4.368  17.408  1.00  0.00              
ATOM    733  CD2 HIS A  47     -13.060  -4.641  15.326  1.00  0.00              
ATOM    734  CE1 HIS A  47     -13.576  -5.669  17.193  1.00  0.00              
ATOM    735  NE2 HIS A  47     -13.210  -5.860  15.940  1.00  0.00              
ATOM    736  H   HIS A  47     -10.955  -2.108  15.168  1.00  0.00              
ATOM    737  HA  HIS A  47     -13.699  -2.110  14.035  1.00  0.00              
ATOM    738 1HB  HIS A  47     -12.621  -1.839  16.883  1.00  0.00              
ATOM    739 2HB  HIS A  47     -14.349  -1.871  16.457  1.00  0.00              
ATOM    740  HD1 HIS A  47     -13.998  -3.960  18.259  1.00  0.00              
ATOM    741  HD2 HIS A  47     -12.758  -4.589  14.280  1.00  0.00              
ATOM    742  HE1 HIS A  47     -13.792  -6.380  17.992  1.00  0.00              
ATOM    743  N   CYS A  48     -12.360   0.693  14.732  1.00  0.00              
ATOM    744  CA  CYS A  48     -12.608   2.132  14.644  1.00  0.00              
ATOM    745  C   CYS A  48     -12.252   2.716  13.275  1.00  0.00              
ATOM    746  O   CYS A  48     -11.707   2.019  12.418  1.00  0.00              
ATOM    747  CB  CYS A  48     -11.673   2.689  15.718  1.00  0.00              
ATOM    748  SG  CYS A  48     -12.084   2.186  17.406  1.00  0.00              
ATOM    749  H   CYS A  48     -11.408   0.360  14.812  1.00  0.00              
ATOM    750  HA  CYS A  48     -13.633   2.411  14.889  1.00  0.00              
ATOM    751 1HB  CYS A  48     -10.652   2.350  15.542  1.00  0.00              
ATOM    752 2HB  CYS A  48     -11.700   3.779  15.713  1.00  0.00              
ATOM    753  HG  CYS A  48     -11.386   3.141  18.010  1.00  0.00              
ATOM    754  N   ARG A  49     -12.588   3.991  13.078  1.00  0.00              
ATOM    755  CA  ARG A  49     -12.283   4.702  11.837  1.00  0.00              
ATOM    756  C   ARG A  49     -10.801   5.090  11.842  1.00  0.00              
ATOM    757  O   ARG A  49     -10.367   5.880  12.686  1.00  0.00              
ATOM    758  CB  ARG A  49     -13.191   5.902  11.605  1.00  0.00              
ATOM    759  CG  ARG A  49     -12.956   6.638  10.295  1.00  0.00              
ATOM    760  CD  ARG A  49     -13.884   7.771  10.056  1.00  0.00              
ATOM    761  NE  ARG A  49     -13.672   8.468   8.797  1.00  0.00              
ATOM    762  CZ  ARG A  49     -14.333   9.579   8.416  1.00  0.00              
ATOM    763  NH1 ARG A  49     -15.272  10.101   9.173  1.00  0.00              
ATOM    764  NH2 ARG A  49     -14.027  10.117   7.249  1.00  0.00              
ATOM    765  H   ARG A  49     -13.070   4.479  13.820  1.00  0.00              
ATOM    766  HA  ARG A  49     -12.460   4.047  10.985  1.00  0.00              
ATOM    767 1HB  ARG A  49     -14.217   5.535  11.633  1.00  0.00              
ATOM    768 2HB  ARG A  49     -13.028   6.588  12.437  1.00  0.00              
ATOM    769 1HG  ARG A  49     -11.940   7.030  10.295  1.00  0.00              
ATOM    770 2HG  ARG A  49     -13.071   5.929   9.475  1.00  0.00              
ATOM    771 1HD  ARG A  49     -14.907   7.397  10.052  1.00  0.00              
ATOM    772 2HD  ARG A  49     -13.768   8.500  10.856  1.00  0.00              
ATOM    773  HE  ARG A  49     -13.034   8.255   8.041  1.00  0.00              
ATOM    774 1HH1 ARG A  49     -15.506   9.667  10.055  1.00  0.00              
ATOM    775 2HH1 ARG A  49     -15.756  10.933   8.869  1.00  0.00              
ATOM    776 1HH2 ARG A  49     -13.315   9.694   6.672  1.00  0.00              
ATOM    777 2HH2 ARG A  49     -14.507  10.950   6.939  1.00  0.00              
ATOM    778  N   THR A  50     -10.031   4.526  10.913  1.00  0.00              
ATOM    779  CA  THR A  50      -8.599   4.815  10.815  1.00  0.00              
ATOM    780  C   THR A  50      -8.355   6.080   9.990  1.00  0.00              
ATOM    781  O   THR A  50      -8.730   6.147   8.820  1.00  0.00              
ATOM    782  CB  THR A  50      -7.825   3.642  10.183  1.00  0.00              
ATOM    783  OG1 THR A  50      -7.995   2.467  10.986  1.00  0.00              
ATOM    784  CG2 THR A  50      -6.344   3.973  10.082  1.00  0.00              
ATOM    785  H   THR A  50     -10.448   3.881  10.258  1.00  0.00              
ATOM    786  HA  THR A  50      -8.193   5.005  11.809  1.00  0.00              
ATOM    787  HB  THR A  50      -8.224   3.452   9.186  1.00  0.00              
ATOM    788  HG1 THR A  50      -7.349   2.470  11.698  1.00  0.00              
ATOM    789 1HG2 THR A  50      -5.815   3.133   9.632  1.00  0.00              
ATOM    790 2HG2 THR A  50      -6.212   4.861   9.463  1.00  0.00              
ATOM    791 3HG2 THR A  50      -5.946   4.163  11.077  1.00  0.00              
ATOM    792  N   VAL A  51      -7.724   7.081  10.601  1.00  0.00              
ATOM    793  CA  VAL A  51      -7.521   8.372   9.941  1.00  0.00              
ATOM    794  C   VAL A  51      -6.055   8.785   9.905  1.00  0.00              
ATOM    795  O   VAL A  51      -5.388   8.837  10.941  1.00  0.00              
ATOM    796  CB  VAL A  51      -8.329   9.486  10.632  1.00  0.00              
ATOM    797  CG1 VAL A  51      -8.085  10.823   9.949  1.00  0.00              
ATOM    798  CG2 VAL A  51      -9.813   9.149  10.627  1.00  0.00              
ATOM    799  H   VAL A  51      -7.380   6.948  11.541  1.00  0.00              
ATOM    800  HA  VAL A  51      -7.807   8.331   8.891  1.00  0.00              
ATOM    801  HB  VAL A  51      -8.022   9.551  11.676  1.00  0.00              
ATOM    802 1HG1 VAL A  51      -8.664  11.600  10.450  1.00  0.00              
ATOM    803 2HG1 VAL A  51      -7.025  11.071  10.001  1.00  0.00              
ATOM    804 3HG1 VAL A  51      -8.393  10.760   8.905  1.00  0.00              
ATOM    805 1HG2 VAL A  51     -10.368   9.947  11.119  1.00  0.00              
ATOM    806 2HG2 VAL A  51     -10.158   9.048   9.598  1.00  0.00              
ATOM    807 3HG2 VAL A  51      -9.974   8.212  11.159  1.00  0.00              
ATOM    808  N   VAL A  52      -5.560   9.063   8.703  1.00  0.00              
ATOM    809  CA  VAL A  52      -4.215   9.598   8.538  1.00  0.00              
ATOM    810  C   VAL A  52      -4.339  10.933   7.809  1.00  0.00              
ATOM    811  O   VAL A  52      -4.468  10.956   6.582  1.00  0.00              
ATOM    812  CB  VAL A  52      -3.295   8.647   7.750  1.00  0.00              
ATOM    813  CG1 VAL A  52      -1.904   9.248   7.609  1.00  0.00              
ATOM    814  CG2 VAL A  52      -3.220   7.290   8.433  1.00  0.00              
ATOM    815  H   VAL A  52      -6.128   8.902   7.884  1.00  0.00              
ATOM    816  HA  VAL A  52      -3.748   9.797   9.503  1.00  0.00              
ATOM    817  HB  VAL A  52      -3.721   8.481   6.761  1.00  0.00              
ATOM    818 1HG1 VAL A  52      -1.266   8.564   7.049  1.00  0.00              
ATOM    819 2HG1 VAL A  52      -1.970  10.198   7.077  1.00  0.00              
ATOM    820 3HG1 VAL A  52      -1.477   9.414   8.598  1.00  0.00              
ATOM    821 1HG2 VAL A  52      -2.566   6.631   7.862  1.00  0.00              
ATOM    822 2HG2 VAL A  52      -2.823   7.412   9.441  1.00  0.00              
ATOM    823 3HG2 VAL A  52      -4.218   6.853   8.485  1.00  0.00              
ATOM    824  N   PRO A  53      -4.327  12.046   8.564  1.00  0.00              
ATOM    825  CA  PRO A  53      -4.584  13.345   7.958  1.00  0.00              
ATOM    826  C   PRO A  53      -3.337  13.909   7.278  1.00  0.00              
ATOM    827  O   PRO A  53      -2.212  13.540   7.630  1.00  0.00              
ATOM    828  CB  PRO A  53      -4.981  14.218   9.153  1.00  0.00              
ATOM    829  CG  PRO A  53      -4.259  13.624  10.312  1.00  0.00              
ATOM    830  CD  PRO A  53      -4.259  12.148  10.055  1.00  0.00              
ATOM    831  HA  PRO A  53      -5.339  13.301   7.159  1.00  0.00              
ATOM    832 1HB  PRO A  53      -4.688  15.267   9.002  1.00  0.00              
ATOM    833 2HB  PRO A  53      -6.066  14.207   9.319  1.00  0.00              
ATOM    834 1HG  PRO A  53      -3.233  14.017  10.385  1.00  0.00              
ATOM    835 2HG  PRO A  53      -4.761  13.864  11.259  1.00  0.00              
ATOM    836 1HD  PRO A  53      -3.324  11.668  10.383  1.00  0.00              
ATOM    837 2HD  PRO A  53      -5.081  11.635  10.575  1.00  0.00              
ATOM    838  N   PRO A  54      -3.544  14.779   6.295  1.00  0.00              
ATOM    839  CA  PRO A  54      -2.441  15.487   5.672  1.00  0.00              
ATOM    840  C   PRO A  54      -1.890  16.496   6.671  1.00  0.00              
ATOM    841  O   PRO A  54      -2.491  16.720   7.725  1.00  0.00              
ATOM    842  CB  PRO A  54      -3.050  16.150   4.435  1.00  0.00              
ATOM    843  CG  PRO A  54      -4.472  16.396   4.806  1.00  0.00              
ATOM    844  CD  PRO A  54      -4.856  15.244   5.698  1.00  0.00              
ATOM    845  HA  PRO A  54      -1.605  14.823   5.404  1.00  0.00              
ATOM    846 1HB  PRO A  54      -2.537  17.090   4.187  1.00  0.00              
ATOM    847 2HB  PRO A  54      -2.978  15.500   3.550  1.00  0.00              
ATOM    848 1HG  PRO A  54      -4.587  17.357   5.331  1.00  0.00              
ATOM    849 2HG  PRO A  54      -5.116  16.436   3.916  1.00  0.00              
ATOM    850 1HD  PRO A  54      -5.557  15.548   6.491  1.00  0.00              
ATOM    851 2HD  PRO A  54      -5.335  14.428   5.140  1.00  0.00              
ATOM    852  N   LEU A  55      -0.746  17.088   6.343  1.00  0.00              
ATOM    853  CA  LEU A  55      -0.124  18.116   7.181  1.00  0.00              
ATOM    854  C   LEU A  55      -0.782  19.478   6.968  1.00  0.00              
ATOM    855  O   LEU A  55      -1.168  19.823   5.847  1.00  0.00              
ATOM    856  CB  LEU A  55       1.380  18.200   6.889  1.00  0.00              
ATOM    857  CG  LEU A  55       2.171  16.915   7.162  1.00  0.00              
ATOM    858  CD1 LEU A  55       3.633  17.112   6.789  1.00  0.00              
ATOM    859  CD2 LEU A  55       2.036  16.537   8.630  1.00  0.00              
ATOM    860  H   LEU A  55      -0.293  16.814   5.482  1.00  0.00              
ATOM    861  HA  LEU A  55      -0.265  17.865   8.231  1.00  0.00              
ATOM    862 1HB  LEU A  55       1.341  18.395   5.818  1.00  0.00              
ATOM    863 2HB  LEU A  55       1.843  19.047   7.395  1.00  0.00              
ATOM    864  HG  LEU A  55       1.714  16.121   6.570  1.00  0.00              
ATOM    865 1HD1 LEU A  55       4.187  16.194   6.986  1.00  0.00              
ATOM    866 2HD1 LEU A  55       3.708  17.359   5.729  1.00  0.00              
ATOM    867 3HD1 LEU A  55       4.054  17.924   7.382  1.00  0.00              
ATOM    868 1HD2 LEU A  55       2.597  15.622   8.823  1.00  0.00              
ATOM    869 2HD2 LEU A  55       2.427  17.343   9.252  1.00  0.00              
ATOM    870 3HD2 LEU A  55       0.985  16.374   8.869  1.00  0.00              
ATOM    871  N   VAL A  56      -0.919  20.243   8.046  1.00  0.00              
ATOM    872  CA  VAL A  56      -1.570  21.545   7.979  1.00  0.00              
ATOM    873  C   VAL A  56      -0.505  22.629   7.867  1.00  0.00              
ATOM    874  O   VAL A  56       0.440  22.669   8.658  1.00  0.00              
ATOM    875  CB  VAL A  56      -2.456  21.814   9.211  1.00  0.00              
ATOM    876  CG1 VAL A  56      -2.998  23.235   9.177  1.00  0.00              
ATOM    877  CG2 VAL A  56      -3.598  20.812   9.276  1.00  0.00              
ATOM    878  H   VAL A  56      -0.561  19.918   8.933  1.00  0.00              
ATOM    879  HA  VAL A  56      -2.190  21.633   7.086  1.00  0.00              
ATOM    880  HB  VAL A  56      -1.860  21.674  10.113  1.00  0.00              
ATOM    881 1HG1 VAL A  56      -3.621  23.408  10.055  1.00  0.00              
ATOM    882 2HG1 VAL A  56      -2.168  23.942   9.177  1.00  0.00              
ATOM    883 3HG1 VAL A  56      -3.595  23.376   8.276  1.00  0.00              
ATOM    884 1HG2 VAL A  56      -4.213  21.015  10.152  1.00  0.00              
ATOM    885 2HG2 VAL A  56      -4.208  20.897   8.375  1.00  0.00              
ATOM    886 3HG2 VAL A  56      -3.193  19.802   9.345  1.00  0.00              
ATOM    887  N   LYS A  57      -0.654  23.499   6.870  1.00  0.00              
ATOM    888  CA  LYS A  57       0.279  24.609   6.669  1.00  0.00              
ATOM    889  C   LYS A  57       0.294  25.606   7.826  1.00  0.00              
ATOM    890  O   LYS A  57      -0.707  25.773   8.529  1.00  0.00              
ATOM    891  CB  LYS A  57      -0.055  25.341   5.368  1.00  0.00              
ATOM    892  CG  LYS A  57      -1.422  26.011   5.357  1.00  0.00              
ATOM    893  CD  LYS A  57      -1.690  26.700   4.027  1.00  0.00              
ATOM    894  CE  LYS A  57      -3.066  27.350   4.007  1.00  0.00              
ATOM    895  NZ  LYS A  57      -3.306  28.106   2.748  1.00  0.00              
ATOM    896  H   LYS A  57      -1.433  23.388   6.236  1.00  0.00              
ATOM    897  HA  LYS A  57       1.299  24.227   6.607  1.00  0.00              
ATOM    898 1HB  LYS A  57       0.719  26.094   5.218  1.00  0.00              
ATOM    899 2HB  LYS A  57      -0.006  24.606   4.566  1.00  0.00              
ATOM    900 1HG  LYS A  57      -2.183  25.249   5.532  1.00  0.00              
ATOM    901 2HG  LYS A  57      -1.455  26.746   6.161  1.00  0.00              
ATOM    902 1HD  LYS A  57      -0.925  27.463   3.871  1.00  0.00              
ATOM    903 2HD  LYS A  57      -1.627  25.958   3.232  1.00  0.00              
ATOM    904 1HE  LYS A  57      -3.815  26.566   4.107  1.00  0.00              
ATOM    905 2HE  LYS A  57      -3.136  28.029   4.856  1.00  0.00              
ATOM    906 1HZ  LYS A  57      -4.227  28.521   2.774  1.00  0.00              
ATOM    907 2HZ  LYS A  57      -2.611  28.834   2.654  1.00  0.00              
ATOM    908 3HZ  LYS A  57      -3.242  27.477   1.960  1.00  0.00              
ATOM    909  N   VAL A  58       1.440  26.264   8.004  1.00  0.00              
ATOM    910  CA  VAL A  58       1.659  27.227   9.089  1.00  0.00              
ATOM    911  C   VAL A  58       0.769  28.465   8.972  1.00  0.00              
ATOM    912  O   VAL A  58       0.571  29.189   9.951  1.00  0.00              
ATOM    913  CB  VAL A  58       3.129  27.683   9.139  1.00  0.00              
ATOM    914  CG1 VAL A  58       4.045  26.499   9.412  1.00  0.00              
ATOM    915  CG2 VAL A  58       3.520  28.368   7.839  1.00  0.00              
ATOM    916  H   VAL A  58       2.188  26.079   7.352  1.00  0.00              
ATOM    917  HA  VAL A  58       1.391  26.803  10.058  1.00  0.00              
ATOM    918  HB  VAL A  58       3.245  28.421   9.933  1.00  0.00              
ATOM    919 1HG1 VAL A  58       5.081  26.838   9.444  1.00  0.00              
ATOM    920 2HG1 VAL A  58       3.782  26.048  10.368  1.00  0.00              
ATOM    921 3HG1 VAL A  58       3.931  25.760   8.618  1.00  0.00              
ATOM    922 1HG2 VAL A  58       4.561  28.684   7.892  1.00  0.00              
ATOM    923 2HG2 VAL A  58       3.393  27.672   7.009  1.00  0.00              
ATOM    924 3HG2 VAL A  58       2.884  29.239   7.681  1.00  0.00              
ATOM    925  N   GLU A  59       0.243  28.691   7.767  1.00  0.00              
ATOM    926  CA  GLU A  59      -0.703  29.769   7.477  1.00  0.00              
ATOM    927  C   GLU A  59      -2.030  29.587   8.216  1.00  0.00              
ATOM    928  O   GLU A  59      -2.762  30.557   8.427  1.00  0.00              
ATOM    929  CB  GLU A  59      -0.955  29.861   5.971  1.00  0.00              
ATOM    930  CG  GLU A  59       0.237  30.355   5.163  1.00  0.00              
ATOM    931  CD  GLU A  59      -0.079  30.401   3.695  1.00  0.00              
ATOM    932  OE1 GLU A  59      -1.176  30.048   3.331  1.00  0.00              
ATOM    933  OE2 GLU A  59       0.732  30.894   2.948  1.00  0.00              
ATOM    934  H   GLU A  59       0.522  28.071   7.022  1.00  0.00              
ATOM    935  HA  GLU A  59      -0.296  30.720   7.825  1.00  0.00              
ATOM    936 1HB  GLU A  59      -1.232  28.862   5.634  1.00  0.00              
ATOM    937 2HB  GLU A  59      -1.795  30.540   5.828  1.00  0.00              
ATOM    938 1HG  GLU A  59       0.606  31.328   5.485  1.00  0.00              
ATOM    939 2HG  GLU A  59       1.002  29.600   5.346  1.00  0.00              
ATOM    940  N   GLU A  60      -2.319  28.352   8.621  1.00  0.00              
ATOM    941  CA  GLU A  60      -3.448  28.079   9.517  1.00  0.00              
ATOM    942  C   GLU A  60      -3.051  27.861  10.974  1.00  0.00              
ATOM    943  O   GLU A  60      -3.856  28.078  11.877  1.00  0.00              
ATOM    944  CB  GLU A  60      -4.220  26.856   9.017  1.00  0.00              
ATOM    945  CG  GLU A  60      -4.848  27.027   7.641  1.00  0.00              
ATOM    946  CD  GLU A  60      -5.637  25.811   7.245  1.00  0.00              
ATOM    947  OE1 GLU A  60      -5.709  24.893   8.026  1.00  0.00              
ATOM    948  OE2 GLU A  60      -6.261  25.844   6.211  1.00  0.00              
ATOM    949  H   GLU A  60      -1.747  27.583   8.302  1.00  0.00              
ATOM    950  HA  GLU A  60      -4.120  28.940   9.539  1.00  0.00              
ATOM    951 1HB  GLU A  60      -3.516  26.024   8.993  1.00  0.00              
ATOM    952 2HB  GLU A  60      -5.001  26.650   9.749  1.00  0.00              
ATOM    953 1HG  GLU A  60      -5.480  27.911   7.560  1.00  0.00              
ATOM    954 2HG  GLU A  60      -3.990  27.135   6.979  1.00  0.00              
ATOM    955  N   LEU A  61      -1.812  27.434  11.196  1.00  0.00              
ATOM    956  CA  LEU A  61      -1.310  27.209  12.545  1.00  0.00              
ATOM    957  C   LEU A  61      -1.008  28.532  13.244  1.00  0.00              
ATOM    958  O   LEU A  61      -0.918  28.591  14.471  1.00  0.00              
ATOM    959  CB  LEU A  61      -0.057  26.326  12.504  1.00  0.00              
ATOM    960  CG  LEU A  61      -0.244  24.958  11.834  1.00  0.00              
ATOM    961  CD1 LEU A  61       1.092  24.233  11.747  1.00  0.00              
ATOM    962  CD2 LEU A  61      -1.253  24.138  12.623  1.00  0.00              
ATOM    963  H   LEU A  61      -1.201  27.259  10.409  1.00  0.00              
ATOM    964  HA  LEU A  61      -2.073  26.711  13.140  1.00  0.00              
ATOM    965 1HB  LEU A  61       0.586  26.956  11.892  1.00  0.00              
ATOM    966 2HB  LEU A  61       0.386  26.207  13.493  1.00  0.00              
ATOM    967  HG  LEU A  61      -0.662  25.139  10.843  1.00  0.00              
ATOM    968 1HD1 LEU A  61       0.948  23.263  11.269  1.00  0.00              
ATOM    969 2HD1 LEU A  61       1.791  24.826  11.158  1.00  0.00              
ATOM    970 3HD1 LEU A  61       1.492  24.087  12.749  1.00  0.00              
ATOM    971 1HD2 LEU A  61      -1.385  23.167  12.145  1.00  0.00              
ATOM    972 2HD2 LEU A  61      -0.890  23.996  13.642  1.00  0.00              
ATOM    973 3HD2 LEU A  61      -2.208  24.663  12.649  1.00  0.00              
ATOM    974  N   MET A  62      -0.849  29.588  12.447  1.00  0.00              
ATOM    975  CA  MET A  62      -0.562  30.929  12.959  1.00  0.00              
ATOM    976  C   MET A  62      -1.767  31.570  13.648  1.00  0.00              
ATOM    977  O   MET A  62      -1.697  32.731  14.064  1.00  0.00              
ATOM    978  CB  MET A  62      -0.081  31.825  11.819  1.00  0.00              
ATOM    979  CG  MET A  62      -1.134  32.116  10.759  1.00  0.00              
ATOM    980  SD  MET A  62      -0.574  33.315   9.534  1.00  0.00              
ATOM    981  CE  MET A  62      -0.671  34.833  10.479  1.00  0.00              
ATOM    982  H   MET A  62      -0.929  29.449  11.451  1.00  0.00              
ATOM    983  HA  MET A  62       0.216  30.879  13.720  1.00  0.00              
ATOM    984 1HB  MET A  62       0.249  32.760  12.269  1.00  0.00              
ATOM    985 2HB  MET A  62       0.769  31.322  11.357  1.00  0.00              
ATOM    986 1HG  MET A  62      -1.379  31.179  10.257  1.00  0.00              
ATOM    987 2HG  MET A  62      -2.022  32.503  11.260  1.00  0.00              
ATOM    988 1HE  MET A  62      -0.355  35.671   9.856  1.00  0.00              
ATOM    989 2HE  MET A  62      -1.698  34.992  10.808  1.00  0.00              
ATOM    990 3HE  MET A  62      -0.017  34.762  11.349  1.00  0.00              
ATOM    991  N   ALA A  63      -2.865  30.821  13.772  1.00  0.00              
ATOM    992  CA  ALA A  63      -4.016  31.276  14.554  1.00  0.00              
ATOM    993  C   ALA A  63      -3.657  31.443  16.035  1.00  0.00              
ATOM    994  O   ALA A  63      -4.270  32.242  16.747  1.00  0.00              
ATOM    995  CB  ALA A  63      -5.222  30.352  14.374  1.00  0.00              
ATOM    996  H   ALA A  63      -2.905  29.920  13.316  1.00  0.00              
ATOM    997  HA  ALA A  63      -4.323  32.255  14.187  1.00  0.00              
ATOM    998 1HB  ALA A  63      -6.056  30.722  14.970  1.00  0.00              
ATOM    999 2HB  ALA A  63      -5.509  30.330  13.323  1.00  0.00              
ATOM   1000 3HB  ALA A  63      -4.961  29.344  14.701  1.00  0.00              
ATOM   1001  N   TYR A  64      -2.656  30.683  16.477  1.00  0.00              
ATOM   1002  CA  TYR A  64      -2.196  30.706  17.859  1.00  0.00              
ATOM   1003  C   TYR A  64      -0.718  31.065  17.927  1.00  0.00              
ATOM   1004  O   TYR A  64      -0.317  31.892  18.743  1.00  0.00              
ATOM   1005  CB  TYR A  64      -2.444  29.353  18.531  1.00  0.00              
ATOM   1006  CG  TYR A  64      -1.801  29.219  19.894  1.00  0.00              
ATOM   1007  CD1 TYR A  64      -2.115  30.098  20.919  1.00  0.00              
ATOM   1008  CD2 TYR A  64      -0.882  28.211  20.151  1.00  0.00              
ATOM   1009  CE1 TYR A  64      -1.531  29.981  22.165  1.00  0.00              
ATOM   1010  CE2 TYR A  64      -0.293  28.084  21.393  1.00  0.00              
ATOM   1011  CZ  TYR A  64      -0.620  28.971  22.399  1.00  0.00              
ATOM   1012  OH  TYR A  64      -0.035  28.847  23.639  1.00  0.00              
ATOM   1013  H   TYR A  64      -2.204  30.065  15.818  1.00  0.00              
ATOM   1014  HA  TYR A  64      -2.735  31.472  18.416  1.00  0.00              
ATOM   1015 1HB  TYR A  64      -3.524  29.232  18.625  1.00  0.00              
ATOM   1016 2HB  TYR A  64      -2.048  28.586  17.866  1.00  0.00              
ATOM   1017  HD1 TYR A  64      -2.837  30.893  20.728  1.00  0.00              
ATOM   1018  HD2 TYR A  64      -0.628  27.515  19.352  1.00  0.00              
ATOM   1019  HE1 TYR A  64      -1.787  30.679  22.963  1.00  0.00              
ATOM   1020  HE2 TYR A  64       0.428  27.286  21.575  1.00  0.00              
ATOM   1021  HH  TYR A  64       0.399  28.000  23.767  1.00  0.00              
ATOM   1022  N   HIS A  65       0.087  30.442  17.070  1.00  0.00              
ATOM   1023  CA  HIS A  65       1.536  30.625  17.111  1.00  0.00              
ATOM   1024  C   HIS A  65       2.029  31.780  16.237  1.00  0.00              
ATOM   1025  O   HIS A  65       1.366  32.176  15.271  1.00  0.00              
ATOM   1026  CB  HIS A  65       2.240  29.330  16.689  1.00  0.00              
ATOM   1027  CG  HIS A  65       2.183  28.251  17.725  1.00  0.00              
ATOM   1028  ND1 HIS A  65       2.898  28.312  18.903  1.00  0.00              
ATOM   1029  CD2 HIS A  65       1.499  27.083  17.759  1.00  0.00              
ATOM   1030  CE1 HIS A  65       2.654  27.228  19.618  1.00  0.00              
ATOM   1031  NE2 HIS A  65       1.809  26.466  18.947  1.00  0.00              
ATOM   1032  H   HIS A  65      -0.312  29.827  16.375  1.00  0.00              
ATOM   1033  HA  HIS A  65       1.845  30.884  18.123  1.00  0.00              
ATOM   1034 1HB  HIS A  65       1.774  28.925  15.790  1.00  0.00              
ATOM   1035 2HB  HIS A  65       3.294  29.523  16.496  1.00  0.00              
ATOM   1036  HD1 HIS A  65       3.449  29.084  19.220  1.00  0.00              
ATOM   1037  HD2 HIS A  65       0.811  26.607  17.060  1.00  0.00              
ATOM   1038  HE1 HIS A  65       3.127  27.086  20.589  1.00  0.00              
ATOM   1039  N   THR A  66       3.195  32.316  16.599  1.00  0.00              
ATOM   1040  CA  THR A  66       3.876  33.351  15.820  1.00  0.00              
ATOM   1041  C   THR A  66       4.436  32.789  14.520  1.00  0.00              
ATOM   1042  O   THR A  66       4.957  31.667  14.492  1.00  0.00              
ATOM   1043  CB  THR A  66       5.021  33.998  16.620  1.00  0.00              
ATOM   1044  OG1 THR A  66       4.499  34.584  17.819  1.00  0.00              
ATOM   1045  CG2 THR A  66       5.708  35.074  15.792  1.00  0.00              
ATOM   1046  H   THR A  66       3.620  31.981  17.450  1.00  0.00              
ATOM   1047  HA  THR A  66       3.164  34.128  15.538  1.00  0.00              
ATOM   1048  HB  THR A  66       5.746  33.230  16.887  1.00  0.00              
ATOM   1049  HG1 THR A  66       4.371  33.899  18.479  1.00  0.00              
ATOM   1050 1HG2 THR A  66       6.515  35.519  16.373  1.00  0.00              
ATOM   1051 2HG2 THR A  66       6.116  34.629  14.885  1.00  0.00              
ATOM   1052 3HG2 THR A  66       4.985  35.843  15.525  1.00  0.00              
ATOM   1053  N   ASP A  67       4.329  33.574  13.451  1.00  0.00              
ATOM   1054  CA  ASP A  67       4.773  33.143  12.125  1.00  0.00              
ATOM   1055  C   ASP A  67       6.219  32.651  12.161  1.00  0.00              
ATOM   1056  O   ASP A  67       6.516  31.557  11.672  1.00  0.00              
ATOM   1057  CB  ASP A  67       4.632  34.283  11.115  1.00  0.00              
ATOM   1058  CG  ASP A  67       3.197  34.586  10.706  1.00  0.00              
ATOM   1059  OD1 ASP A  67       2.335  33.792  11.001  1.00  0.00              
ATOM   1060  OD2 ASP A  67       2.949  35.675  10.244  1.00  0.00              
ATOM   1061  H   ASP A  67       3.933  34.495  13.560  1.00  0.00              
ATOM   1062  HA  ASP A  67       4.167  32.301  11.789  1.00  0.00              
ATOM   1063 1HB  ASP A  67       5.123  35.205  11.427  1.00  0.00              
ATOM   1064 2HB  ASP A  67       5.168  33.855  10.267  1.00  0.00              
ATOM   1065  N   THR A  68       7.100  33.456  12.751  1.00  0.00              
ATOM   1066  CA  THR A  68       8.520  33.115  12.878  1.00  0.00              
ATOM   1067  C   THR A  68       8.816  32.000  13.888  1.00  0.00              
ATOM   1068  O   THR A  68       9.837  31.311  13.780  1.00  0.00              
ATOM   1069  CB  THR A  68       9.341  34.357  13.275  1.00  0.00              
ATOM   1070  OG1 THR A  68       8.894  34.842  14.547  1.00  0.00              
ATOM   1071  CG2 THR A  68       9.183  35.455  12.235  1.00  0.00              
ATOM   1072  H   THR A  68       6.770  34.334  13.126  1.00  0.00              
ATOM   1073  HA  THR A  68       8.893  32.727  11.930  1.00  0.00              
ATOM   1074  HB  THR A  68      10.392  34.078  13.351  1.00  0.00              
ATOM   1075  HG1 THR A  68       9.425  35.600  14.804  1.00  0.00              
ATOM   1076 1HG2 THR A  68       9.772  36.323  12.531  1.00  0.00              
ATOM   1077 2HG2 THR A  68       9.533  35.092  11.268  1.00  0.00              
ATOM   1078 3HG2 THR A  68       8.133  35.735  12.160  1.00  0.00              
ATOM   1079  N   TYR A  69       7.928  31.827  14.865  1.00  0.00              
ATOM   1080  CA  TYR A  69       8.039  30.707  15.800  1.00  0.00              
ATOM   1081  C   TYR A  69       7.772  29.397  15.055  1.00  0.00              
ATOM   1082  O   TYR A  69       8.461  28.395  15.272  1.00  0.00              
ATOM   1083  CB  TYR A  69       7.061  30.867  16.967  1.00  0.00              
ATOM   1084  CG  TYR A  69       7.073  29.708  17.938  1.00  0.00              
ATOM   1085  CD1 TYR A  69       8.065  29.595  18.900  1.00  0.00              
ATOM   1086  CD2 TYR A  69       6.088  28.732  17.893  1.00  0.00              
ATOM   1087  CE1 TYR A  69       8.080  28.538  19.790  1.00  0.00              
ATOM   1088  CE2 TYR A  69       6.093  27.672  18.779  1.00  0.00              
ATOM   1089  CZ  TYR A  69       7.091  27.578  19.727  1.00  0.00              
ATOM   1090  OH  TYR A  69       7.099  26.524  20.611  1.00  0.00              
ATOM   1091  H   TYR A  69       7.163  32.480  14.967  1.00  0.00              
ATOM   1092  HA  TYR A  69       9.050  30.659  16.203  1.00  0.00              
ATOM   1093 1HB  TYR A  69       7.333  31.785  17.490  1.00  0.00              
ATOM   1094 2HB  TYR A  69       6.064  30.974  16.540  1.00  0.00              
ATOM   1095  HD1 TYR A  69       8.844  30.355  18.945  1.00  0.00              
ATOM   1096  HD2 TYR A  69       5.302  28.812  17.141  1.00  0.00              
ATOM   1097  HE1 TYR A  69       8.866  28.461  20.541  1.00  0.00              
ATOM   1098  HE2 TYR A  69       5.310  26.914  18.726  1.00  0.00              
ATOM   1099  HH  TYR A  69       6.471  25.836  20.381  1.00  0.00              
ATOM   1100  N   LEU A  70       6.773  29.429  14.172  1.00  0.00              
ATOM   1101  CA  LEU A  70       6.430  28.265  13.363  1.00  0.00              
ATOM   1102  C   LEU A  70       7.513  27.968  12.335  1.00  0.00              
ATOM   1103  O   LEU A  70       7.784  26.807  12.023  1.00  0.00              
ATOM   1104  CB  LEU A  70       5.080  28.484  12.667  1.00  0.00              
ATOM   1105  CG  LEU A  70       3.861  28.496  13.598  1.00  0.00              
ATOM   1106  CD1 LEU A  70       2.627  28.960  12.835  1.00  0.00              
ATOM   1107  CD2 LEU A  70       3.646  27.103  14.174  1.00  0.00              
ATOM   1108  H   LEU A  70       6.242  30.279  14.061  1.00  0.00              
ATOM   1109  HA  LEU A  70       6.359  27.386  14.002  1.00  0.00              
ATOM   1110 1HB  LEU A  70       5.250  29.479  12.259  1.00  0.00              
ATOM   1111 2HB  LEU A  70       4.929  27.778  11.850  1.00  0.00              
ATOM   1112  HG  LEU A  70       4.091  29.168  14.425  1.00  0.00              
ATOM   1113 1HD1 LEU A  70       1.766  28.966  13.504  1.00  0.00              
ATOM   1114 2HD1 LEU A  70       2.795  29.967  12.452  1.00  0.00              
ATOM   1115 3HD1 LEU A  70       2.436  28.281  12.004  1.00  0.00              
ATOM   1116 1HD2 LEU A  70       2.779  27.114  14.836  1.00  0.00              
ATOM   1117 2HD2 LEU A  70       3.476  26.396  13.362  1.00  0.00              
ATOM   1118 3HD2 LEU A  70       4.529  26.803  14.737  1.00  0.00              
ATOM   1119  N   ALA A  71       8.130  29.022  11.811  1.00  0.00              
ATOM   1120  CA  ALA A  71       9.257  28.873  10.898  1.00  0.00              
ATOM   1121  C   ALA A  71      10.428  28.180  11.582  1.00  0.00              
ATOM   1122  O   ALA A  71      10.602  28.283  12.797  1.00  0.00              
ATOM   1123  CB  ALA A  71       9.686  30.230  10.357  1.00  0.00              
ATOM   1124  H   ALA A  71       7.810  29.949  12.051  1.00  0.00              
ATOM   1125  HA  ALA A  71       8.950  28.248  10.062  1.00  0.00              
ATOM   1126 1HB  ALA A  71      10.531  30.099   9.680  1.00  0.00              
ATOM   1127 2HB  ALA A  71       8.856  30.684   9.816  1.00  0.00              
ATOM   1128 3HB  ALA A  71       9.980  30.874  11.183  1.00  0.00              
ATOM   1129  N   ASN A  72      11.230  27.470  10.796  1.00  0.00              
ATOM   1130  CA  ASN A  72      12.353  26.710  11.331  1.00  0.00              
ATOM   1131  C   ASN A  72      13.449  27.644  11.827  1.00  0.00              
ATOM   1132  O   ASN A  72      14.184  28.232  11.033  1.00  0.00              
ATOM   1133  CB  ASN A  72      12.908  25.740  10.305  1.00  0.00              
ATOM   1134  CG  ASN A  72      13.962  24.818  10.851  1.00  0.00              
ATOM   1135  OD1 ASN A  72      14.660  25.143  11.817  1.00  0.00              
ATOM   1136  ND2 ASN A  72      14.138  23.705  10.184  1.00  0.00              
ATOM   1137  H   ASN A  72      11.058  27.457   9.800  1.00  0.00              
ATOM   1138  HA  ASN A  72      12.026  26.124  12.192  1.00  0.00              
ATOM   1139 1HB  ASN A  72      12.239  25.173   9.655  1.00  0.00              
ATOM   1140 2HB  ASN A  72      13.393  26.528   9.728  1.00  0.00              
ATOM   1141 1HD2 ASN A  72      14.824  23.044  10.491  1.00  0.00              
ATOM   1142 2HD2 ASN A  72      13.588  23.516   9.372  1.00  0.00              
ATOM   1143  N   LEU A  73      13.554  27.779  13.145  1.00  0.00              
ATOM   1144  CA  LEU A  73      14.609  28.582  13.751  1.00  0.00              
ATOM   1145  C   LEU A  73      15.572  27.688  14.521  1.00  0.00              
ATOM   1146  O   LEU A  73      15.991  28.018  15.630  1.00  0.00              
ATOM   1147  CB  LEU A  73      14.009  29.651  14.673  1.00  0.00              
ATOM   1148  CG  LEU A  73      13.204  30.747  13.965  1.00  0.00              
ATOM   1149  CD1 LEU A  73      12.635  31.722  14.987  1.00  0.00              
ATOM   1150  CD2 LEU A  73      14.095  31.472  12.967  1.00  0.00              
ATOM   1151  H   LEU A  73      12.887  27.312  13.741  1.00  0.00              
ATOM   1152  HA  LEU A  73      15.186  29.076  12.971  1.00  0.00              
ATOM   1153 1HB  LEU A  73      13.346  29.022  15.265  1.00  0.00              
ATOM   1154 2HB  LEU A  73      14.764  30.094  15.323  1.00  0.00              
ATOM   1155  HG  LEU A  73      12.409  30.254  13.404  1.00  0.00              
ATOM   1156 1HD1 LEU A  73      12.064  32.496  14.475  1.00  0.00              
ATOM   1157 2HD1 LEU A  73      11.982  31.186  15.676  1.00  0.00              
ATOM   1158 3HD1 LEU A  73      13.452  32.181  15.544  1.00  0.00              
ATOM   1159 1HD2 LEU A  73      13.521  32.249  12.464  1.00  0.00              
ATOM   1160 2HD2 LEU A  73      14.937  31.923  13.493  1.00  0.00              
ATOM   1161 3HD2 LEU A  73      14.469  30.761  12.230  1.00  0.00              
ATOM   1162  N   GLY A  74      15.919  26.551  13.926  1.00  0.00              
ATOM   1163  CA  GLY A  74      16.851  25.616  14.545  1.00  0.00              
ATOM   1164  C   GLY A  74      16.084  24.437  15.128  1.00  0.00              
ATOM   1165  O   GLY A  74      16.525  23.814  16.093  1.00  0.00              
ATOM   1166  H   GLY A  74      15.526  26.329  13.023  1.00  0.00              
ATOM   1167 1HA  GLY A  74      17.553  25.262  13.789  1.00  0.00              
ATOM   1168 2HA  GLY A  74      17.398  26.130  15.334  1.00  0.00              
ATOM   1169  N   LEU A  75      14.957  24.119  14.488  1.00  0.00              
ATOM   1170  CA  LEU A  75      14.118  23.055  15.025  1.00  0.00              
ATOM   1171  C   LEU A  75      14.717  21.678  14.776  1.00  0.00              
ATOM   1172  O   LEU A  75      14.514  20.751  15.561  1.00  0.00              
ATOM   1173  CB  LEU A  75      12.712  23.138  14.416  1.00  0.00              
ATOM   1174  CG  LEU A  75      11.909  24.388  14.797  1.00  0.00              
ATOM   1175  CD1 LEU A  75      10.596  24.421  14.025  1.00  0.00              
ATOM   1176  CD2 LEU A  75      11.652  24.390  16.297  1.00  0.00              
ATOM   1177  H   LEU A  75      14.682  24.579  13.631  1.00  0.00              
ATOM   1178  HA  LEU A  75      14.040  23.178  16.104  1.00  0.00              
ATOM   1179 1HB  LEU A  75      12.978  23.173  13.361  1.00  0.00              
ATOM   1180 2HB  LEU A  75      12.132  22.237  14.616  1.00  0.00              
ATOM   1181  HG  LEU A  75      12.527  25.255  14.564  1.00  0.00              
ATOM   1182 1HD1 LEU A  75      10.033  25.312  14.303  1.00  0.00              
ATOM   1183 2HD1 LEU A  75      10.805  24.442  12.955  1.00  0.00              
ATOM   1184 3HD1 LEU A  75      10.012  23.533  14.265  1.00  0.00              
ATOM   1185 1HD2 LEU A  75      11.082  25.279  16.567  1.00  0.00              
ATOM   1186 2HD2 LEU A  75      11.088  23.498  16.571  1.00  0.00              
ATOM   1187 3HD2 LEU A  75      12.603  24.395  16.830  1.00  0.00              
ATOM   1188  N   HIS A  76      15.457  21.548  13.682  1.00  0.00              
ATOM   1189  CA  HIS A  76      16.129  20.295  13.354  1.00  0.00              
ATOM   1190  C   HIS A  76      17.571  20.283  13.848  1.00  0.00              
ATOM   1191  O   HIS A  76      18.205  21.331  13.966  1.00  0.00              
ATOM   1192  CB  HIS A  76      16.094  20.047  11.842  1.00  0.00              
ATOM   1193  CG  HIS A  76      14.714  19.859  11.295  1.00  0.00              
ATOM   1194  ND1 HIS A  76      14.477  19.408  10.014  1.00  0.00              
ATOM   1195  CD2 HIS A  76      13.497  20.061  11.855  1.00  0.00              
ATOM   1196  CE1 HIS A  76      13.173  19.341   9.808  1.00  0.00              
ATOM   1197  NE2 HIS A  76      12.557  19.732  10.909  1.00  0.00              
ATOM   1198  H   HIS A  76      15.557  22.338  13.059  1.00  0.00              
ATOM   1199  HA  HIS A  76      15.613  19.477  13.853  1.00  0.00              
ATOM   1200 1HB  HIS A  76      16.527  20.895  11.311  1.00  0.00              
ATOM   1201 2HB  HIS A  76      16.652  19.143  11.598  1.00  0.00              
ATOM   1202  HD1 HIS A  76      15.165  19.095   9.359  1.00  0.00              
ATOM   1203  HD2 HIS A  76      13.184  20.410  12.839  1.00  0.00              
ATOM   1204  HE1 HIS A  76      12.778  19.003   8.851  1.00  0.00              
ATOM   1205  N   SER A  77      18.081  19.091  14.135  1.00  0.00              
ATOM   1206  CA  SER A  77      19.429  18.946  14.672  1.00  0.00              
ATOM   1207  C   SER A  77      20.475  19.403  13.665  1.00  0.00              
ATOM   1208  O   SER A  77      21.572  19.816  14.038  1.00  0.00              
ATOM   1209  CB  SER A  77      19.678  17.504  15.074  1.00  0.00              
ATOM   1210  OG  SER A  77      19.691  16.643  13.967  1.00  0.00              
ATOM   1211  H   SER A  77      17.521  18.266  13.978  1.00  0.00              
ATOM   1212  HA  SER A  77      19.575  19.462  15.621  1.00  0.00              
ATOM   1213 1HB  SER A  77      20.642  17.446  15.579  1.00  0.00              
ATOM   1214 2HB  SER A  77      18.891  17.192  15.757  1.00  0.00              
ATOM   1215  HG  SER A  77      20.173  15.844  14.191  1.00  0.00              
ATOM   1216  N   CYS A  78      20.129  19.328  12.383  1.00  0.00              
ATOM   1217  CA  CYS A  78      21.038  19.733  11.319  1.00  0.00              
ATOM   1218  C   CYS A  78      20.904  21.220  11.017  1.00  0.00              
ATOM   1219  O   CYS A  78      21.574  21.747  10.129  1.00  0.00              
ATOM   1220  CB  CYS A  78      20.560  18.898  10.130  1.00  0.00              
ATOM   1221  SG  CYS A  78      20.768  17.113  10.337  1.00  0.00              
ATOM   1222  H   CYS A  78      19.213  18.977  12.142  1.00  0.00              
ATOM   1223  HA  CYS A  78      22.081  19.489  11.522  1.00  0.00              
ATOM   1224 1HB  CYS A  78      19.497  19.061   9.959  1.00  0.00              
ATOM   1225 2HB  CYS A  78      21.119  19.164   9.234  1.00  0.00              
ATOM   1226  HG  CYS A  78      20.260  16.776   9.156  1.00  0.00              
ATOM   1227  N   ARG A  79      20.038  21.895  11.765  1.00  0.00              
ATOM   1228  CA  ARG A  79      19.863  23.337  11.625  1.00  0.00              
ATOM   1229  C   ARG A  79      19.988  24.040  12.969  1.00  0.00              
ATOM   1230  O   ARG A  79      19.963  25.268  13.043  1.00  0.00              
ATOM   1231  CB  ARG A  79      18.556  23.692  10.930  1.00  0.00              
ATOM   1232  CG  ARG A  79      18.438  23.197   9.497  1.00  0.00              
ATOM   1233  CD  ARG A  79      19.349  23.873   8.539  1.00  0.00              
ATOM   1234  NE  ARG A  79      19.220  23.422   7.163  1.00  0.00              
ATOM   1235  CZ  ARG A  79      19.880  22.371   6.637  1.00  0.00              
ATOM   1236  NH1 ARG A  79      20.743  21.685   7.355  1.00  0.00              
ATOM   1237  NH2 ARG A  79      19.656  22.062   5.372  1.00  0.00              
ATOM   1238  H   ARG A  79      19.484  21.397  12.447  1.00  0.00              
ATOM   1239  HA  ARG A  79      20.649  23.742  10.987  1.00  0.00              
ATOM   1240 1HB  ARG A  79      17.752  23.262  11.526  1.00  0.00              
ATOM   1241 2HB  ARG A  79      18.476  24.779  10.941  1.00  0.00              
ATOM   1242 1HG  ARG A  79      18.664  22.130   9.479  1.00  0.00              
ATOM   1243 2HG  ARG A  79      17.415  23.358   9.159  1.00  0.00              
ATOM   1244 1HD  ARG A  79      19.145  24.944   8.551  1.00  0.00              
ATOM   1245 2HD  ARG A  79      20.380  23.697   8.845  1.00  0.00              
ATOM   1246  HE  ARG A  79      18.650  23.792   6.414  1.00  0.00              
ATOM   1247 1HH1 ARG A  79      20.917  21.945   8.315  1.00  0.00              
ATOM   1248 2HH1 ARG A  79      21.227  20.902   6.942  1.00  0.00              
ATOM   1249 1HH2 ARG A  79      19.002  22.611   4.830  1.00  0.00              
ATOM   1250 2HH2 ARG A  79      20.137  21.279   4.953  1.00  0.00              
ATOM   1251  N   SER A  80      20.125  23.254  14.032  1.00  0.00              
ATOM   1252  CA  SER A  80      20.296  23.773  15.386  1.00  0.00              
ATOM   1253  C   SER A  80      21.549  24.648  15.528  1.00  0.00              
ATOM   1254  O   SER A  80      21.595  25.539  16.380  1.00  0.00              
ATOM   1255  CB  SER A  80      20.350  22.620  16.369  1.00  0.00              
ATOM   1256  OG  SER A  80      21.486  21.821  16.182  1.00  0.00              
ATOM   1257  H   SER A  80      20.109  22.255  13.886  1.00  0.00              
ATOM   1258  HA  SER A  80      19.431  24.332  15.748  1.00  0.00              
ATOM   1259 1HB  SER A  80      20.365  23.026  17.381  1.00  0.00              
ATOM   1260 2HB  SER A  80      19.460  22.007  16.238  1.00  0.00              
ATOM   1261  HG  SER A  80      21.350  21.244  15.427  1.00  0.00              
ATOM   1262  N   TRP A  81      22.554  24.398  14.691  1.00  0.00              
ATOM   1263  CA  TRP A  81      23.766  25.223  14.676  1.00  0.00              
ATOM   1264  C   TRP A  81      23.589  26.505  13.856  1.00  0.00              
ATOM   1265  O   TRP A  81      24.316  27.480  14.054  1.00  0.00              
ATOM   1266  CB  TRP A  81      24.943  24.416  14.125  1.00  0.00              
ATOM   1267  CG  TRP A  81      24.709  23.882  12.744  1.00  0.00              
ATOM   1268  CD1 TRP A  81      24.231  22.648  12.418  1.00  0.00              
ATOM   1269  CD2 TRP A  81      24.941  24.565  11.506  1.00  0.00              
ATOM   1270  NE1 TRP A  81      24.152  22.518  11.052  1.00  0.00              
ATOM   1271  CE2 TRP A  81      24.581  23.685  10.471  1.00  0.00              
ATOM   1272  CE3 TRP A  81      25.417  25.840  11.175  1.00  0.00              
ATOM   1273  CZ2 TRP A  81      24.683  24.030   9.133  1.00  0.00              
ATOM   1274  CZ3 TRP A  81      25.518  26.186   9.832  1.00  0.00              
ATOM   1275  CH2 TRP A  81      25.161  25.308   8.841  1.00  0.00              
ATOM   1276  H   TRP A  81      22.480  23.620  14.051  1.00  0.00              
ATOM   1277  HA  TRP A  81      24.005  25.546  15.688  1.00  0.00              
ATOM   1278 1HB  TRP A  81      25.836  25.038  14.072  1.00  0.00              
ATOM   1279 2HB  TRP A  81      25.139  23.553  14.763  1.00  0.00              
ATOM   1280  HD1 TRP A  81      23.994  21.978  13.241  1.00  0.00              
ATOM   1281  HE1 TRP A  81      23.831  21.699  10.558  1.00  0.00              
ATOM   1282  HE3 TRP A  81      25.712  26.576  11.921  1.00  0.00              
ATOM   1283  HZ2 TRP A  81      24.388  23.302   8.377  1.00  0.00              
ATOM   1284  HZ3 TRP A  81      25.892  27.180   9.587  1.00  0.00              
ATOM   1285  HH2 TRP A  81      25.255  25.619   7.800  1.00  0.00              
ATOM   1286  N   LEU A  82      22.619  26.495  12.944  1.00  0.00              
ATOM   1287  CA  LEU A  82      22.389  27.608  12.022  1.00  0.00              
ATOM   1288  C   LEU A  82      21.615  28.751  12.688  1.00  0.00              
ATOM   1289  O   LEU A  82      21.905  29.928  12.458  1.00  0.00              
ATOM   1290  CB  LEU A  82      21.640  27.111  10.779  1.00  0.00              
ATOM   1291  CG  LEU A  82      21.447  28.157   9.672  1.00  0.00              
ATOM   1292  CD1 LEU A  82      22.792  28.744   9.268  1.00  0.00              
ATOM   1293  CD2 LEU A  82      20.758  27.512   8.479  1.00  0.00              
ATOM   1294  H   LEU A  82      22.019  25.683  12.896  1.00  0.00              
ATOM   1295  HA  LEU A  82      23.346  28.031  11.715  1.00  0.00              
ATOM   1296 1HB  LEU A  82      22.336  26.342  10.448  1.00  0.00              
ATOM   1297 2HB  LEU A  82      20.687  26.652  11.039  1.00  0.00              
ATOM   1298  HG  LEU A  82      20.781  28.926  10.066  1.00  0.00              
ATOM   1299 1HD1 LEU A  82      22.644  29.487   8.483  1.00  0.00              
ATOM   1300 2HD1 LEU A  82      23.255  29.221  10.132  1.00  0.00              
ATOM   1301 3HD1 LEU A  82      23.440  27.951   8.900  1.00  0.00              
ATOM   1302 1HD2 LEU A  82      20.621  28.257   7.694  1.00  0.00              
ATOM   1303 2HD2 LEU A  82      21.374  26.696   8.100  1.00  0.00              
ATOM   1304 3HD2 LEU A  82      19.787  27.124   8.784  1.00  0.00              
ATOM   1305  N   TRP A  83      20.631  28.393  13.509  1.00  0.00              
ATOM   1306  CA  TRP A  83      19.856  29.357  14.293  1.00  0.00              
ATOM   1307  C   TRP A  83      20.024  29.240  15.809  1.00  0.00              
ATOM   1308  O   TRP A  83      19.099  29.567  16.555  1.00  0.00              
ATOM   1309  CB  TRP A  83      18.373  29.219  13.943  1.00  0.00              
ATOM   1310  CG  TRP A  83      18.034  29.718  12.571  1.00  0.00              
ATOM   1311  CD1 TRP A  83      17.941  31.018  12.177  1.00  0.00              
ATOM   1312  CD2 TRP A  83      17.743  28.925  11.414  1.00  0.00              
ATOM   1313  NE1 TRP A  83      17.609  31.087  10.847  1.00  0.00              
ATOM   1314  CE2 TRP A  83      17.484  29.813  10.355  1.00  0.00              
ATOM   1315  CE3 TRP A  83      17.678  27.547  11.171  1.00  0.00              
ATOM   1316  CZ2 TRP A  83      17.164  29.375   9.079  1.00  0.00              
ATOM   1317  CZ3 TRP A  83      17.358  27.108   9.892  1.00  0.00              
ATOM   1318  CH2 TRP A  83      17.109  27.996   8.875  1.00  0.00              
ATOM   1319  H   TRP A  83      20.417  27.409  13.592  1.00  0.00              
ATOM   1320  HA  TRP A  83      20.186  30.370  14.064  1.00  0.00              
ATOM   1321 1HB  TRP A  83      18.073  28.171  13.977  1.00  0.00              
ATOM   1322 2HB  TRP A  83      17.767  29.793  14.644  1.00  0.00              
ATOM   1323  HD1 TRP A  83      18.133  31.778  12.934  1.00  0.00              
ATOM   1324  HE1 TRP A  83      17.478  31.937  10.316  1.00  0.00              
ATOM   1325  HE3 TRP A  83      17.869  26.800  11.941  1.00  0.00              
ATOM   1326  HZ2 TRP A  83      16.973  30.114   8.302  1.00  0.00              
ATOM   1327  HZ3 TRP A  83      17.310  26.033   9.716  1.00  0.00              
ATOM   1328  HH2 TRP A  83      16.862  27.610   7.887  1.00  0.00              
ATOM   1329  N   ASN A  84      21.202  28.791  16.250  1.00  0.00              
ATOM   1330  CA  ASN A  84      21.543  28.617  17.675  1.00  0.00              
ATOM   1331  C   ASN A  84      21.265  29.809  18.604  1.00  0.00              
ATOM   1332  O   ASN A  84      20.899  29.614  19.768  1.00  0.00              
ATOM   1333  CB  ASN A  84      23.003  28.226  17.812  1.00  0.00              
ATOM   1334  CG  ASN A  84      23.399  27.850  19.213  1.00  0.00              
ATOM   1335  OD1 ASN A  84      22.896  26.875  19.783  1.00  0.00              
ATOM   1336  ND2 ASN A  84      24.239  28.665  19.800  1.00  0.00              
ATOM   1337  H   ASN A  84      21.892  28.562  15.547  1.00  0.00              
ATOM   1338  HA  ASN A  84      20.931  27.823  18.106  1.00  0.00              
ATOM   1339 1HB  ASN A  84      23.462  27.528  17.111  1.00  0.00              
ATOM   1340 2HB  ASN A  84      23.359  29.235  17.605  1.00  0.00              
ATOM   1341 1HD2 ASN A  84      24.547  28.477  20.732  1.00  0.00              
ATOM   1342 2HD2 ASN A  84      24.571  29.474  19.316  1.00  0.00              
ATOM   1343  N   ALA A  85      21.443  31.025  18.088  1.00  0.00              
ATOM   1344  CA  ALA A  85      21.116  32.245  18.829  1.00  0.00              
ATOM   1345  C   ALA A  85      19.603  32.381  19.042  1.00  0.00              
ATOM   1346  O   ALA A  85      19.162  32.864  20.087  1.00  0.00              
ATOM   1347  CB  ALA A  85      21.658  33.473  18.094  1.00  0.00              
ATOM   1348  H   ALA A  85      21.817  31.101  17.153  1.00  0.00              
ATOM   1349  HA  ALA A  85      21.577  32.189  19.814  1.00  0.00              
ATOM   1350 1HB  ALA A  85      21.406  34.372  18.658  1.00  0.00              
ATOM   1351 2HB  ALA A  85      22.741  33.395  18.002  1.00  0.00              
ATOM   1352 3HB  ALA A  85      21.210  33.529  17.103  1.00  0.00              
ATOM   1353  N   GLU A  86      18.825  31.936  18.057  1.00  0.00              
ATOM   1354  CA  GLU A  86      17.360  32.036  18.088  1.00  0.00              
ATOM   1355  C   GLU A  86      16.700  31.003  19.008  1.00  0.00              
ATOM   1356  O   GLU A  86      15.686  31.286  19.646  1.00  0.00              
ATOM   1357  CB  GLU A  86      16.797  31.892  16.671  1.00  0.00              
ATOM   1358  CG  GLU A  86      17.133  33.051  15.742  1.00  0.00              
ATOM   1359  CD  GLU A  86      16.605  34.353  16.279  1.00  0.00              
ATOM   1360  OE1 GLU A  86      15.440  34.415  16.592  1.00  0.00              
ATOM   1361  OE2 GLU A  86      17.389  35.249  16.483  1.00  0.00              
ATOM   1362  H   GLU A  86      19.273  31.510  17.258  1.00  0.00              
ATOM   1363  HA  GLU A  86      17.063  33.006  18.489  1.00  0.00              
ATOM   1364 1HB  GLU A  86      17.204  30.968  16.260  1.00  0.00              
ATOM   1365 2HB  GLU A  86      15.715  31.805  16.766  1.00  0.00              
ATOM   1366 1HG  GLU A  86      18.199  33.149  15.538  1.00  0.00              
ATOM   1367 2HG  GLU A  86      16.609  32.799  14.821  1.00  0.00              
ATOM   1368  N   THR A  87      17.281  29.807  19.064  1.00  0.00              
ATOM   1369  CA  THR A  87      16.787  28.736  19.926  1.00  0.00              
ATOM   1370  C   THR A  87      16.892  29.079  21.410  1.00  0.00              
ATOM   1371  O   THR A  87      16.084  28.617  22.217  1.00  0.00              
ATOM   1372  CB  THR A  87      17.547  27.421  19.667  1.00  0.00              
ATOM   1373  OG1 THR A  87      18.944  27.616  19.930  1.00  0.00              
ATOM   1374  CG2 THR A  87      17.364  26.974  18.225  1.00  0.00              
ATOM   1375  H   THR A  87      18.095  29.640  18.489  1.00  0.00              
ATOM   1376  HA  THR A  87      15.725  28.572  19.739  1.00  0.00              
ATOM   1377  HB  THR A  87      17.164  26.652  20.337  1.00  0.00              
ATOM   1378  HG1 THR A  87      19.361  26.762  20.075  1.00  0.00              
ATOM   1379 1HG2 THR A  87      17.908  26.044  18.061  1.00  0.00              
ATOM   1380 2HG2 THR A  87      16.302  26.815  18.027  1.00  0.00              
ATOM   1381 3HG2 THR A  87      17.747  27.742  17.555  1.00  0.00              
ATOM   1382  N   SER A  88      17.893  29.885  21.762  1.00  0.00              
ATOM   1383  CA  SER A  88      18.100  30.303  23.147  1.00  0.00              
ATOM   1384  C   SER A  88      17.082  31.367  23.568  1.00  0.00              
ATOM   1385  O   SER A  88      16.957  31.676  24.754  1.00  0.00              
ATOM   1386  CB  SER A  88      19.513  30.824  23.326  1.00  0.00              
ATOM   1387  OG  SER A  88      19.717  32.037  22.654  1.00  0.00              
ATOM   1388  H   SER A  88      18.526  30.216  21.048  1.00  0.00              
ATOM   1389  HA  SER A  88      18.081  29.475  23.857  1.00  0.00              
ATOM   1390 1HB  SER A  88      19.696  30.974  24.390  1.00  0.00              
ATOM   1391 2HB  SER A  88      20.210  30.082  22.940  1.00  0.00              
ATOM   1392  HG  SER A  88      19.305  31.992  21.785  1.00  0.00              
ATOM   1393  N   LYS A  89      16.357  31.918  22.592  1.00  0.00              
ATOM   1394  CA  LYS A  89      15.357  32.951  22.856  1.00  0.00              
ATOM   1395  C   LYS A  89      13.968  32.366  23.133  1.00  0.00              
ATOM   1396  O   LYS A  89      13.064  33.086  23.566  1.00  0.00              
ATOM   1397  CB  LYS A  89      15.283  33.923  21.677  1.00  0.00              
ATOM   1398  CG  LYS A  89      16.566  34.706  21.426  1.00  0.00              
ATOM   1399  CD  LYS A  89      16.457  35.560  20.172  1.00  0.00              
ATOM   1400  CE  LYS A  89      17.749  36.319  19.904  1.00  0.00              
ATOM   1401  NZ  LYS A  89      17.665  37.141  18.667  1.00  0.00              
ATOM   1402  H   LYS A  89      16.507  31.607  21.644  1.00  0.00              
ATOM   1403  HA  LYS A  89      15.629  33.508  23.752  1.00  0.00              
ATOM   1404 1HB  LYS A  89      15.039  33.334  20.793  1.00  0.00              
ATOM   1405 2HB  LYS A  89      14.470  34.619  21.885  1.00  0.00              
ATOM   1406 1HG  LYS A  89      16.755  35.346  22.288  1.00  0.00              
ATOM   1407 2HG  LYS A  89      17.388  33.998  21.314  1.00  0.00              
ATOM   1408 1HD  LYS A  89      16.236  34.909  19.326  1.00  0.00              
ATOM   1409 2HD  LYS A  89      15.641  36.270  20.305  1.00  0.00              
ATOM   1410 1HE  LYS A  89      17.948  36.966  20.757  1.00  0.00              
ATOM   1411 2HE  LYS A  89      18.556  35.593  19.804  1.00  0.00              
ATOM   1412 1HZ  LYS A  89      18.539  37.626  18.526  1.00  0.00              
ATOM   1413 2HZ  LYS A  89      17.481  36.541  17.876  1.00  0.00              
ATOM   1414 3HZ  LYS A  89      16.918  37.813  18.760  1.00  0.00              
ATOM   1415  N   VAL A  90      13.808  31.066  22.884  1.00  0.00              
ATOM   1416  CA  VAL A  90      12.517  30.389  23.053  1.00  0.00              
ATOM   1417  C   VAL A  90      12.577  29.117  23.916  1.00  0.00              
ATOM   1418  O   VAL A  90      11.634  28.321  23.919  1.00  0.00              
ATOM   1419  CB  VAL A  90      11.917  30.017  21.684  1.00  0.00              
ATOM   1420  CG1 VAL A  90      11.592  31.271  20.886  1.00  0.00              
ATOM   1421  CG2 VAL A  90      12.875  29.127  20.906  1.00  0.00              
ATOM   1422  H   VAL A  90      14.606  30.532  22.571  1.00  0.00              
ATOM   1423  HA  VAL A  90      11.807  31.017  23.595  1.00  0.00              
ATOM   1424  HB  VAL A  90      11.006  29.439  21.841  1.00  0.00              
ATOM   1425 1HG1 VAL A  90      11.168  30.989  19.922  1.00  0.00              
ATOM   1426 2HG1 VAL A  90      10.870  31.874  21.436  1.00  0.00              
ATOM   1427 3HG1 VAL A  90      12.503  31.848  20.727  1.00  0.00              
ATOM   1428 1HG2 VAL A  90      12.436  28.873  19.942  1.00  0.00              
ATOM   1429 2HG2 VAL A  90      13.816  29.656  20.749  1.00  0.00              
ATOM   1430 3HG2 VAL A  90      13.062  28.212  21.470  1.00  0.00              
ATOM   1431  N   PHE A  91      13.683  28.952  24.649  1.00  0.00              
ATOM   1432  CA  PHE A  91      13.966  27.771  25.495  1.00  0.00              
ATOM   1433  C   PHE A  91      14.119  26.436  24.737  1.00  0.00              
ATOM   1434  O   PHE A  91      13.833  25.357  25.270  1.00  0.00              
ATOM   1435  CB  PHE A  91      12.863  27.625  26.545  1.00  0.00              
ATOM   1436  CG  PHE A  91      12.645  28.860  27.370  1.00  0.00              
ATOM   1437  CD1 PHE A  91      11.528  29.659  27.170  1.00  0.00              
ATOM   1438  CD2 PHE A  91      13.557  29.230  28.350  1.00  0.00              
ATOM   1439  CE1 PHE A  91      11.327  30.796  27.929  1.00  0.00              
ATOM   1440  CE2 PHE A  91      13.357  30.366  29.111  1.00  0.00              
ATOM   1441  CZ  PHE A  91      12.241  31.149  28.899  1.00  0.00              
ATOM   1442  H   PHE A  91      14.360  29.698  24.604  1.00  0.00              
ATOM   1443  HA  PHE A  91      14.925  27.898  25.998  1.00  0.00              
ATOM   1444 1HB  PHE A  91      11.912  27.402  26.062  1.00  0.00              
ATOM   1445 2HB  PHE A  91      13.112  26.826  27.240  1.00  0.00              
ATOM   1446  HD1 PHE A  91      10.805  29.379  26.404  1.00  0.00              
ATOM   1447  HD2 PHE A  91      14.439  28.611  28.517  1.00  0.00              
ATOM   1448  HE1 PHE A  91      10.445  31.413  27.761  1.00  0.00              
ATOM   1449  HE2 PHE A  91      14.080  30.644  29.876  1.00  0.00              
ATOM   1450  HZ  PHE A  91      12.083  32.046  29.497  1.00  0.00              
ATOM   1451  N   PHE A  92      14.587  26.518  23.496  1.00  0.00              
ATOM   1452  CA  PHE A  92      14.675  25.350  22.626  1.00  0.00              
ATOM   1453  C   PHE A  92      16.062  24.737  22.768  1.00  0.00              
ATOM   1454  O   PHE A  92      17.047  25.319  22.314  1.00  0.00              
ATOM   1455  CB  PHE A  92      14.396  25.724  21.168  1.00  0.00              
ATOM   1456  CG  PHE A  92      14.317  24.543  20.243  1.00  0.00              
ATOM   1457  CD1 PHE A  92      13.098  23.948  19.956  1.00  0.00              
ATOM   1458  CD2 PHE A  92      15.462  24.024  19.659  1.00  0.00              
ATOM   1459  CE1 PHE A  92      13.026  22.862  19.105  1.00  0.00              
ATOM   1460  CE2 PHE A  92      15.393  22.940  18.807  1.00  0.00              
ATOM   1461  CZ  PHE A  92      14.173  22.358  18.530  1.00  0.00              
ATOM   1462  H   PHE A  92      14.892  27.413  23.148  1.00  0.00              
ATOM   1463  HA  PHE A  92      13.940  24.604  22.934  1.00  0.00              
ATOM   1464 1HB  PHE A  92      13.442  26.245  21.091  1.00  0.00              
ATOM   1465 2HB  PHE A  92      15.189  26.366  20.788  1.00  0.00              
ATOM   1466  HD1 PHE A  92      12.192  24.349  20.410  1.00  0.00              
ATOM   1467  HD2 PHE A  92      16.428  24.485  19.878  1.00  0.00              
ATOM   1468  HE1 PHE A  92      12.061  22.404  18.888  1.00  0.00              
ATOM   1469  HE2 PHE A  92      16.302  22.542  18.354  1.00  0.00              
ATOM   1470  HZ  PHE A  92      14.117  21.501  17.860  1.00  0.00              
ATOM   1471  N   SER A  93      16.147  23.578  23.413  1.00  0.00              
ATOM   1472  CA  SER A  93      17.444  22.959  23.672  1.00  0.00              
ATOM   1473  C   SER A  93      17.583  22.203  24.979  1.00  0.00              
ATOM   1474  O   SER A  93      18.533  21.438  25.152  1.00  0.00              
ATOM   1475  CB  SER A  93      18.515  24.029  23.605  1.00  0.00              
ATOM   1476  OG  SER A  93      19.700  23.628  24.236  1.00  0.00              
ATOM   1477  H   SER A  93      15.308  23.114  23.729  1.00  0.00              
ATOM   1478  HA  SER A  93      17.757  22.267  22.887  1.00  0.00              
ATOM   1479 1HB  SER A  93      18.727  24.246  22.558  1.00  0.00              
ATOM   1480 2HB  SER A  93      18.141  24.928  24.093  1.00  0.00              
ATOM   1481  HG  SER A  93      20.351  24.331  24.172  1.00  0.00              
ATOM   1482  N   GLY A  94      16.651  22.416  25.905  1.00  0.00              
ATOM   1483  CA  GLY A  94      16.695  21.718  27.192  1.00  0.00              
ATOM   1484  C   GLY A  94      15.669  20.582  27.282  1.00  0.00              
ATOM   1485  O   GLY A  94      16.030  19.405  27.191  1.00  0.00              
ATOM   1486  H   GLY A  94      15.899  23.064  25.725  1.00  0.00              
ATOM   1487 1HA  GLY A  94      17.688  21.293  27.334  1.00  0.00              
ATOM   1488 2HA  GLY A  94      16.486  22.430  27.990  1.00  0.00              
ATOM   1489  N   ASP A  95      14.524  20.906  27.440  1.00  0.00              
ATOM   1490  CA  ASP A  95      13.295  20.112  27.494  1.00  0.00              
ATOM   1491  C   ASP A  95      12.542  20.272  26.171  1.00  0.00              
ATOM   1492  O   ASP A  95      11.410  19.809  26.024  1.00  0.00              
ATOM   1493  CB  ASP A  95      12.414  20.536  28.672  1.00  0.00              
ATOM   1494  CG  ASP A  95      11.978  21.995  28.638  1.00  0.00              
ATOM   1495  OD1 ASP A  95      12.472  22.723  27.810  1.00  0.00              
ATOM   1496  OD2 ASP A  95      11.046  22.331  29.328  1.00  0.00              
ATOM   1497  H   ASP A  95      14.487  21.886  27.680  1.00  0.00              
ATOM   1498  HA  ASP A  95      13.543  19.055  27.615  1.00  0.00              
ATOM   1499 1HB  ASP A  95      11.540  19.899  28.813  1.00  0.00              
ATOM   1500 2HB  ASP A  95      13.112  20.386  29.497  1.00  0.00              
ATOM   1501  N   CYS A  96      13.204  20.911  25.208  1.00  0.00              
ATOM   1502  CA  CYS A  96      12.706  21.032  23.847  1.00  0.00              
ATOM   1503  C   CYS A  96      13.910  20.970  22.907  1.00  0.00              
ATOM   1504  O   CYS A  96      14.246  21.970  22.269  1.00  0.00              
ATOM   1505  CB  CYS A  96      12.053  22.416  23.828  1.00  0.00              
ATOM   1506  SG  CYS A  96      10.636  22.591  24.937  1.00  0.00              
ATOM   1507  H   CYS A  96      14.092  21.326  25.446  1.00  0.00              
ATOM   1508  HA  CYS A  96      11.945  20.294  23.595  1.00  0.00              
ATOM   1509 1HB  CYS A  96      12.772  23.176  24.133  1.00  0.00              
ATOM   1510 2HB  CYS A  96      11.684  22.644  22.828  1.00  0.00              
ATOM   1511  HG  CYS A  96       9.758  21.997  24.135  1.00  0.00              
ATOM   1512  N   PRO A  97      14.571  19.798  22.828  1.00  0.00              
ATOM   1513  CA  PRO A  97      15.772  19.668  21.999  1.00  0.00              
ATOM   1514  C   PRO A  97      15.501  19.594  20.500  1.00  0.00              
ATOM   1515  O   PRO A  97      14.359  19.395  20.081  1.00  0.00              
ATOM   1516  CB  PRO A  97      16.416  18.376  22.514  1.00  0.00              
ATOM   1517  CG  PRO A  97      15.270  17.557  23.001  1.00  0.00              
ATOM   1518  CD  PRO A  97      14.300  18.543  23.596  1.00  0.00              
ATOM   1519  HA  PRO A  97      16.446  20.532  22.086  1.00  0.00              
ATOM   1520 1HB  PRO A  97      16.968  17.856  21.717  1.00  0.00              
ATOM   1521 2HB  PRO A  97      17.134  18.579  23.323  1.00  0.00              
ATOM   1522 1HG  PRO A  97      14.807  16.993  22.178  1.00  0.00              
ATOM   1523 2HG  PRO A  97      15.597  16.821  23.750  1.00  0.00              
ATOM   1524 1HD  PRO A  97      13.254  18.221  23.474  1.00  0.00              
ATOM   1525 2HD  PRO A  97      14.466  18.692  24.673  1.00  0.00              
ATOM   1526  N   PRO A  98      16.560  19.773  19.715  1.00  0.00              
ATOM   1527  CA  PRO A  98      16.498  19.667  18.263  1.00  0.00              
ATOM   1528  C   PRO A  98      16.019  18.262  17.916  1.00  0.00              
ATOM   1529  O   PRO A  98      16.444  17.281  18.529  1.00  0.00              
ATOM   1530  CB  PRO A  98      17.926  19.945  17.782  1.00  0.00              
ATOM   1531  CG  PRO A  98      18.559  20.685  18.911  1.00  0.00              
ATOM   1532  CD  PRO A  98      17.950  20.108  20.160  1.00  0.00              
ATOM   1533  HA  PRO A  98      15.780  20.370  17.816  1.00  0.00              
ATOM   1534 1HB  PRO A  98      18.466  19.011  17.565  1.00  0.00              
ATOM   1535 2HB  PRO A  98      17.931  20.543  16.861  1.00  0.00              
ATOM   1536 1HG  PRO A  98      19.652  20.555  18.907  1.00  0.00              
ATOM   1537 2HG  PRO A  98      18.363  21.765  18.837  1.00  0.00              
ATOM   1538 1HD  PRO A  98      18.487  19.213  20.509  1.00  0.00              
ATOM   1539 2HD  PRO A  98      17.948  20.827  20.992  1.00  0.00              
ATOM   1540  N   VAL A  99      15.126  18.170  16.941  1.00  0.00              
ATOM   1541  CA  VAL A  99      14.639  16.878  16.487  1.00  0.00              
ATOM   1542  C   VAL A  99      14.654  16.788  14.970  1.00  0.00              
ATOM   1543  O   VAL A  99      14.072  17.632  14.283  1.00  0.00              
ATOM   1544  CB  VAL A  99      13.211  16.603  16.996  1.00  0.00              
ATOM   1545  CG1 VAL A  99      12.720  15.251  16.498  1.00  0.00              
ATOM   1546  CG2 VAL A  99      13.166  16.658  18.514  1.00  0.00              
ATOM   1547  H   VAL A  99      14.777  19.009  16.499  1.00  0.00              
ATOM   1548  HA  VAL A  99      15.290  16.070  16.824  1.00  0.00              
ATOM   1549  HB  VAL A  99      12.549  17.387  16.630  1.00  0.00              
ATOM   1550 1HG1 VAL A  99      11.709  15.074  16.865  1.00  0.00              
ATOM   1551 2HG1 VAL A  99      12.716  15.245  15.407  1.00  0.00              
ATOM   1552 3HG1 VAL A  99      13.382  14.466  16.863  1.00  0.00              
ATOM   1553 1HG2 VAL A  99      12.150  16.461  18.856  1.00  0.00              
ATOM   1554 2HG2 VAL A  99      13.838  15.904  18.926  1.00  0.00              
ATOM   1555 3HG2 VAL A  99      13.477  17.646  18.853  1.00  0.00              
ATOM   1556  N   GLU A 100      15.325  15.758  14.462  1.00  0.00              
ATOM   1557  CA  GLU A 100      15.376  15.490  13.032  1.00  0.00              
ATOM   1558  C   GLU A 100      13.983  15.252  12.459  1.00  0.00              
ATOM   1559  O   GLU A 100      13.377  14.203  12.686  1.00  0.00              
ATOM   1560  CB  GLU A 100      16.275  14.284  12.749  1.00  0.00              
ATOM   1561  CG  GLU A 100      16.475  13.983  11.271  1.00  0.00              
ATOM   1562  CD  GLU A 100      17.385  12.803  11.072  1.00  0.00              
ATOM   1563  OE1 GLU A 100      17.857  12.270  12.048  1.00  0.00              
ATOM   1564  OE2 GLU A 100      17.522  12.366   9.954  1.00  0.00              
ATOM   1565  H   GLU A 100      15.815  15.142  15.097  1.00  0.00              
ATOM   1566  HA  GLU A 100      15.778  16.358  12.508  1.00  0.00              
ATOM   1567 1HB  GLU A 100      17.240  14.491  13.211  1.00  0.00              
ATOM   1568 2HB  GLU A 100      15.817  13.424  13.236  1.00  0.00              
ATOM   1569 1HG  GLU A 100      15.542  13.816  10.732  1.00  0.00              
ATOM   1570 2HG  GLU A 100      16.956  14.881  10.888  1.00  0.00              
ATOM   1571  N   GLY A 101      13.480  16.248  11.733  1.00  0.00              
ATOM   1572  CA  GLY A 101      12.158  16.179  11.115  1.00  0.00              
ATOM   1573  C   GLY A 101      11.067  16.830  11.946  1.00  0.00              
ATOM   1574  O   GLY A 101       9.880  16.631  11.678  1.00  0.00              
ATOM   1575  H   GLY A 101      14.040  17.078  11.605  1.00  0.00              
ATOM   1576 1HA  GLY A 101      12.187  16.686  10.150  1.00  0.00              
ATOM   1577 2HA  GLY A 101      11.886  15.135  10.969  1.00  0.00              
ATOM   1578  N   LEU A 102      11.480  17.620  12.941  1.00  0.00              
ATOM   1579  CA  LEU A 102      10.566  18.344  13.842  1.00  0.00              
ATOM   1580  C   LEU A 102       9.468  19.145  13.149  1.00  0.00              
ATOM   1581  O   LEU A 102       8.346  19.220  13.651  1.00  0.00              
ATOM   1582  CB  LEU A 102      11.383  19.282  14.741  1.00  0.00              
ATOM   1583  CG  LEU A 102      10.684  19.718  16.034  1.00  0.00              
ATOM   1584  CD1 LEU A 102      11.706  20.275  17.017  1.00  0.00              
ATOM   1585  CD2 LEU A 102       9.622  20.758  15.713  1.00  0.00              
ATOM   1586  H   LEU A 102      12.476  17.714  13.069  1.00  0.00              
ATOM   1587  HA  LEU A 102      10.023  17.631  14.462  1.00  0.00              
ATOM   1588 1HB  LEU A 102      12.218  18.623  14.971  1.00  0.00              
ATOM   1589 2HB  LEU A 102      11.746  20.151  14.192  1.00  0.00              
ATOM   1590  HG  LEU A 102      10.179  18.842  16.442  1.00  0.00              
ATOM   1591 1HD1 LEU A 102      11.200  20.582  17.933  1.00  0.00              
ATOM   1592 2HD1 LEU A 102      12.442  19.506  17.251  1.00  0.00              
ATOM   1593 3HD1 LEU A 102      12.206  21.135  16.573  1.00  0.00              
ATOM   1594 1HD2 LEU A 102       9.125  21.068  16.634  1.00  0.00              
ATOM   1595 2HD2 LEU A 102      10.090  21.624  15.244  1.00  0.00              
ATOM   1596 3HD2 LEU A 102       8.887  20.331  15.031  1.00  0.00              
ATOM   1597  N   MET A 103       9.789  19.747  12.008  1.00  0.00              
ATOM   1598  CA  MET A 103       8.788  20.469  11.239  1.00  0.00              
ATOM   1599  C   MET A 103       7.608  19.587  10.839  1.00  0.00              
ATOM   1600  O   MET A 103       6.462  20.045  10.838  1.00  0.00              
ATOM   1601  CB  MET A 103       9.432  21.075   9.994  1.00  0.00              
ATOM   1602  CG  MET A 103      10.302  22.295  10.266  1.00  0.00              
ATOM   1603  SD  MET A 103       9.357  23.695  10.902  1.00  0.00              
ATOM   1604  CE  MET A 103       8.429  24.166   9.445  1.00  0.00              
ATOM   1605  H   MET A 103      10.740  19.708  11.667  1.00  0.00              
ATOM   1606  HA  MET A 103       8.363  21.271  11.842  1.00  0.00              
ATOM   1607 1HB  MET A 103      10.036  20.293   9.537  1.00  0.00              
ATOM   1608 2HB  MET A 103       8.622  21.351   9.318  1.00  0.00              
ATOM   1609 1HG  MET A 103      11.061  22.015  10.995  1.00  0.00              
ATOM   1610 2HG  MET A 103      10.783  22.584   9.333  1.00  0.00              
ATOM   1611 1HE  MET A 103       7.795  25.022   9.677  1.00  0.00              
ATOM   1612 2HE  MET A 103       9.120  24.433   8.644  1.00  0.00              
ATOM   1613 3HE  MET A 103       7.807  23.330   9.124  1.00  0.00              
ATOM   1614  N   GLU A 104       7.895  18.328  10.507  1.00  0.00              
ATOM   1615  CA  GLU A 104       6.851  17.365  10.158  1.00  0.00              
ATOM   1616  C   GLU A 104       6.173  16.831  11.422  1.00  0.00              
ATOM   1617  O   GLU A 104       4.958  16.609  11.441  1.00  0.00              
ATOM   1618  CB  GLU A 104       7.434  16.211   9.339  1.00  0.00              
ATOM   1619  CG  GLU A 104       7.922  16.608   7.952  1.00  0.00              
ATOM   1620  CD  GLU A 104       8.432  15.416   7.191  1.00  0.00              
ATOM   1621  OE1 GLU A 104       8.374  14.330   7.716  1.00  0.00              
ATOM   1622  OE2 GLU A 104       8.777  15.573   6.044  1.00  0.00              
ATOM   1623  H   GLU A 104       8.860  18.033  10.494  1.00  0.00              
ATOM   1624  HA  GLU A 104       6.078  17.855   9.567  1.00  0.00              
ATOM   1625 1HB  GLU A 104       8.265  15.802   9.912  1.00  0.00              
ATOM   1626 2HB  GLU A 104       6.650  15.458   9.246  1.00  0.00              
ATOM   1627 1HG  GLU A 104       7.166  17.121   7.357  1.00  0.00              
ATOM   1628 2HG  GLU A 104       8.746  17.289   8.156  1.00  0.00              
ATOM   1629  N   HIS A 105       6.967  16.651  12.478  1.00  0.00              
ATOM   1630  CA  HIS A 105       6.508  16.068  13.738  1.00  0.00              
ATOM   1631  C   HIS A 105       5.437  16.930  14.414  1.00  0.00              
ATOM   1632  O   HIS A 105       4.372  16.433  14.788  1.00  0.00              
ATOM   1633  CB  HIS A 105       7.689  15.862  14.692  1.00  0.00              
ATOM   1634  CG  HIS A 105       8.688  14.857  14.205  1.00  0.00              
ATOM   1635  ND1 HIS A 105       9.971  14.782  14.704  1.00  0.00              
ATOM   1636  CD2 HIS A 105       8.592  13.889  13.265  1.00  0.00              
ATOM   1637  CE1 HIS A 105      10.621  13.809  14.091  1.00  0.00              
ATOM   1638  NE2 HIS A 105       9.808  13.253  13.214  1.00  0.00              
ATOM   1639  H   HIS A 105       7.933  16.939  12.391  1.00  0.00              
ATOM   1640  HA  HIS A 105       6.039  15.103  13.546  1.00  0.00              
ATOM   1641 1HB  HIS A 105       8.231  16.798  14.829  1.00  0.00              
ATOM   1642 2HB  HIS A 105       7.333  15.504  15.658  1.00  0.00              
ATOM   1643  HD2 HIS A 105       7.781  13.571  12.608  1.00  0.00              
ATOM   1644  HE1 HIS A 105      11.657  13.587  14.348  1.00  0.00              
ATOM   1645  HE2 HIS A 105      10.034  12.483  12.600  1.00  0.00              
ATOM   1646  N   SER A 106       5.728  18.219  14.570  1.00  0.00              
ATOM   1647  CA  SER A 106       4.866  19.122  15.324  1.00  0.00              
ATOM   1648  C   SER A 106       3.631  19.486  14.517  1.00  0.00              
ATOM   1649  O   SER A 106       2.561  19.720  15.082  1.00  0.00              
ATOM   1650  CB  SER A 106       5.629  20.371  15.719  1.00  0.00              
ATOM   1651  OG  SER A 106       5.987  21.144  14.607  1.00  0.00              
ATOM   1652  H   SER A 106       6.575  18.581  14.154  1.00  0.00              
ATOM   1653  HA  SER A 106       4.576  18.729  16.298  1.00  0.00              
ATOM   1654 1HB  SER A 106       5.000  20.969  16.378  1.00  0.00              
ATOM   1655 2HB  SER A 106       6.532  20.076  16.252  1.00  0.00              
ATOM   1656  HG  SER A 106       6.710  21.729  14.843  1.00  0.00              
ATOM   1657  N   ILE A 107       3.784  19.528  13.197  1.00  0.00              
ATOM   1658  CA  ILE A 107       2.658  19.768  12.303  1.00  0.00              
ATOM   1659  C   ILE A 107       1.785  18.530  12.143  1.00  0.00              
ATOM   1660  O   ILE A 107       0.575  18.642  11.950  1.00  0.00              
ATOM   1661  CB  ILE A 107       3.134  20.227  10.913  1.00  0.00              
ATOM   1662  CG1 ILE A 107       3.769  21.616  10.998  1.00  0.00              
ATOM   1663  CG2 ILE A 107       1.975  20.226   9.926  1.00  0.00              
ATOM   1664  CD1 ILE A 107       4.388  22.086   9.700  1.00  0.00              
ATOM   1665  H   ILE A 107       4.703  19.390  12.803  1.00  0.00              
ATOM   1666  HA  ILE A 107       1.986  20.516  12.724  1.00  0.00              
ATOM   1667  HB  ILE A 107       3.910  19.548  10.561  1.00  0.00              
ATOM   1668 1HG1 ILE A 107       2.987  22.313  11.300  1.00  0.00              
ATOM   1669 2HG1 ILE A 107       4.537  21.575  11.772  1.00  0.00              
ATOM   1670 1HG2 ILE A 107       2.329  20.553   8.950  1.00  0.00              
ATOM   1671 2HG2 ILE A 107       1.566  19.221   9.845  1.00  0.00              
ATOM   1672 3HG2 ILE A 107       1.199  20.906  10.278  1.00  0.00              
ATOM   1673 1HD1 ILE A 107       4.818  23.078   9.839  1.00  0.00              
ATOM   1674 2HD1 ILE A 107       5.171  21.390   9.397  1.00  0.00              
ATOM   1675 3HD1 ILE A 107       3.623  22.129   8.926  1.00  0.00              
ATOM   1676  N   ALA A 108       2.405  17.354  12.232  1.00  0.00              
ATOM   1677  CA  ALA A 108       1.668  16.094  12.218  1.00  0.00              
ATOM   1678  C   ALA A 108       0.753  15.977  13.433  1.00  0.00              
ATOM   1679  O   ALA A 108      -0.419  15.603  13.308  1.00  0.00              
ATOM   1680  CB  ALA A 108       2.627  14.903  12.152  1.00  0.00              
ATOM   1681  H   ALA A 108       3.412  17.334  12.309  1.00  0.00              
ATOM   1682  HA  ALA A 108       1.036  16.067  11.331  1.00  0.00              
ATOM   1683 1HB  ALA A 108       2.055  13.975  12.144  1.00  0.00              
ATOM   1684 2HB  ALA A 108       3.226  14.968  11.243  1.00  0.00              
ATOM   1685 3HB  ALA A 108       3.284  14.915  13.022  1.00  0.00              
ATOM   1686  N   THR A 109       1.297  16.305  14.603  1.00  0.00              
ATOM   1687  CA  THR A 109       0.529  16.359  15.842  1.00  0.00              
ATOM   1688  C   THR A 109      -0.601  17.388  15.770  1.00  0.00              
ATOM   1689  O   THR A 109      -1.746  17.088  16.118  1.00  0.00              
ATOM   1690  CB  THR A 109       1.433  16.687  17.045  1.00  0.00              
ATOM   1691  OG1 THR A 109       2.288  15.573  17.324  1.00  0.00              
ATOM   1692  CG2 THR A 109       0.593  16.996  18.275  1.00  0.00              
ATOM   1693  H   THR A 109       2.282  16.528  14.625  1.00  0.00              
ATOM   1694  HA  THR A 109       0.046  15.396  16.019  1.00  0.00              
ATOM   1695  HB  THR A 109       2.047  17.554  16.800  1.00  0.00              
ATOM   1696  HG1 THR A 109       1.898  15.035  18.017  1.00  0.00              
ATOM   1697 1HG2 THR A 109       1.247  17.229  19.114  1.00  0.00              
ATOM   1698 2HG2 THR A 109      -0.052  17.852  18.070  1.00  0.00              
ATOM   1699 3HG2 THR A 109      -0.022  16.131  18.522  1.00  0.00              
ATOM   1700  N   ALA A 110      -0.271  18.593  15.306  1.00  0.00              
ATOM   1701  CA  ALA A 110      -1.253  19.665  15.153  1.00  0.00              
ATOM   1702  C   ALA A 110      -2.374  19.251  14.196  1.00  0.00              
ATOM   1703  O   ALA A 110      -3.552  19.458  14.486  1.00  0.00              
ATOM   1704  CB  ALA A 110      -0.597  20.984  14.681  1.00  0.00              
ATOM   1705  H   ALA A 110       0.693  18.765  15.054  1.00  0.00              
ATOM   1706  HA  ALA A 110      -1.709  19.864  16.122  1.00  0.00              
ATOM   1707 1HB  ALA A 110      -1.361  21.755  14.580  1.00  0.00              
ATOM   1708 2HB  ALA A 110       0.146  21.303  15.413  1.00  0.00              
ATOM   1709 3HB  ALA A 110      -0.113  20.825  13.720  1.00  0.00              
ATOM   1710  N   SER A 111      -1.995  18.659  13.066  1.00  0.00              
ATOM   1711  CA  SER A 111      -2.953  18.241  12.042  1.00  0.00              
ATOM   1712  C   SER A 111      -3.826  17.078  12.481  1.00  0.00              
ATOM   1713  O   SER A 111      -4.975  16.957  12.047  1.00  0.00              
ATOM   1714  CB  SER A 111      -2.215  17.874  10.769  1.00  0.00              
ATOM   1715  OG  SER A 111      -1.455  16.705  10.919  1.00  0.00              
ATOM   1716  H   SER A 111      -1.010  18.492  12.914  1.00  0.00              
ATOM   1717  HA  SER A 111      -3.598  19.048  11.697  1.00  0.00              
ATOM   1718 1HB  SER A 111      -2.943  17.722   9.974  1.00  0.00              
ATOM   1719 2HB  SER A 111      -1.552  18.694  10.503  1.00  0.00              
ATOM   1720  HG  SER A 111      -1.548  16.162  10.134  1.00  0.00              
ATOM   1721  N   GLY A 112      -3.276  16.230  13.348  1.00  0.00              
ATOM   1722  CA  GLY A 112      -4.014  15.108  13.920  1.00  0.00              
ATOM   1723  C   GLY A 112      -5.166  15.549  14.802  1.00  0.00              
ATOM   1724  O   GLY A 112      -6.293  15.075  14.641  1.00  0.00              
ATOM   1725  H   GLY A 112      -2.313  16.373  13.617  1.00  0.00              
ATOM   1726 1HA  GLY A 112      -4.418  14.498  13.112  1.00  0.00              
ATOM   1727 2HA  GLY A 112      -3.335  14.505  14.523  1.00  0.00              
ATOM   1728  N   THR A 113      -4.879  16.470  15.723  1.00  0.00              
ATOM   1729  CA  THR A 113      -5.889  17.056  16.606  1.00  0.00              
ATOM   1730  C   THR A 113      -6.887  17.939  15.860  1.00  0.00              
ATOM   1731  O   THR A 113      -8.081  17.915  16.151  1.00  0.00              
ATOM   1732  CB  THR A 113      -5.234  17.890  17.723  1.00  0.00              
ATOM   1733  OG1 THR A 113      -4.409  17.044  18.533  1.00  0.00              
ATOM   1734  CG2 THR A 113      -6.296  18.542  18.594  1.00  0.00              
ATOM   1735  H   THR A 113      -3.918  16.769  15.807  1.00  0.00              
ATOM   1736  HA  THR A 113      -6.486  16.264  17.060  1.00  0.00              
ATOM   1737  HB  THR A 113      -4.612  18.662  17.269  1.00  0.00              
ATOM   1738  HG1 THR A 113      -3.980  17.570  19.212  1.00  0.00              
ATOM   1739 1HG2 THR A 113      -5.813  19.127  19.376  1.00  0.00              
ATOM   1740 2HG2 THR A 113      -6.917  19.195  17.982  1.00  0.00              
ATOM   1741 3HG2 THR A 113      -6.916  17.771  19.048  1.00  0.00              
ATOM   1742  N   LEU A 114      -6.387  18.712  14.900  1.00  0.00              
ATOM   1743  CA  LEU A 114      -7.240  19.551  14.062  1.00  0.00              
ATOM   1744  C   LEU A 114      -8.243  18.696  13.282  1.00  0.00              
ATOM   1745  O   LEU A 114      -9.435  19.009  13.256  1.00  0.00              
ATOM   1746  CB  LEU A 114      -6.382  20.385  13.101  1.00  0.00              
ATOM   1747  CG  LEU A 114      -5.664  21.582  13.739  1.00  0.00              
ATOM   1748  CD1 LEU A 114      -4.661  22.172  12.758  1.00  0.00              
ATOM   1749  CD2 LEU A 114      -6.689  22.627  14.155  1.00  0.00              
ATOM   1750  H   LEU A 114      -5.389  18.715  14.746  1.00  0.00              
ATOM   1751  HA  LEU A 114      -7.821  20.223  14.693  1.00  0.00              
ATOM   1752 1HB  LEU A 114      -5.658  19.628  12.806  1.00  0.00              
ATOM   1753 2HB  LEU A 114      -6.950  20.705  12.227  1.00  0.00              
ATOM   1754  HG  LEU A 114      -5.172  21.220  14.641  1.00  0.00              
ATOM   1755 1HD1 LEU A 114      -4.156  23.020  13.220  1.00  0.00              
ATOM   1756 2HD1 LEU A 114      -3.924  21.413  12.492  1.00  0.00              
ATOM   1757 3HD1 LEU A 114      -5.181  22.504  11.860  1.00  0.00              
ATOM   1758 1HD2 LEU A 114      -6.177  23.476  14.609  1.00  0.00              
ATOM   1759 2HD2 LEU A 114      -7.244  22.963  13.279  1.00  0.00              
ATOM   1760 3HD2 LEU A 114      -7.380  22.192  14.878  1.00  0.00              
ATOM   1761  N   MET A 115      -7.759  17.613  12.672  1.00  0.00              
ATOM   1762  CA  MET A 115      -8.615  16.686  11.924  1.00  0.00              
ATOM   1763  C   MET A 115      -9.730  16.125  12.796  1.00  0.00              
ATOM   1764  O   MET A 115     -10.893  16.079  12.378  1.00  0.00              
ATOM   1765  CB  MET A 115      -7.779  15.546  11.345  1.00  0.00              
ATOM   1766  CG  MET A 115      -8.577  14.517  10.557  1.00  0.00              
ATOM   1767  SD  MET A 115      -9.448  15.240   9.153  1.00  0.00              
ATOM   1768  CE  MET A 115      -8.104  15.444   7.989  1.00  0.00              
ATOM   1769  H   MET A 115      -6.767  17.428  12.731  1.00  0.00              
ATOM   1770  HA  MET A 115      -9.102  17.211  11.103  1.00  0.00              
ATOM   1771 1HB  MET A 115      -7.030  15.999  10.698  1.00  0.00              
ATOM   1772 2HB  MET A 115      -7.286  15.056  12.186  1.00  0.00              
ATOM   1773 1HG  MET A 115      -7.887  13.755  10.196  1.00  0.00              
ATOM   1774 2HG  MET A 115      -9.302  14.061  11.231  1.00  0.00              
ATOM   1775 1HE  MET A 115      -8.483  15.882   7.066  1.00  0.00              
ATOM   1776 2HE  MET A 115      -7.346  16.101   8.419  1.00  0.00              
ATOM   1777 3HE  MET A 115      -7.659  14.472   7.773  1.00  0.00              
ATOM   1778  N   GLY A 116      -9.363  15.714  14.007  1.00  0.00              
ATOM   1779  CA  GLY A 116     -10.323  15.276  15.018  1.00  0.00              
ATOM   1780  C   GLY A 116     -11.392  16.331  15.303  1.00  0.00              
ATOM   1781  O   GLY A 116     -12.578  16.002  15.403  1.00  0.00              
ATOM   1782  H   GLY A 116      -8.376  15.707  14.230  1.00  0.00              
ATOM   1783 1HA  GLY A 116     -10.818  14.369  14.669  1.00  0.00              
ATOM   1784 2HA  GLY A 116      -9.792  15.067  15.946  1.00  0.00              
ATOM   1785  N   ALA A 117     -10.977  17.587  15.433  1.00  0.00              
ATOM   1786  CA  ALA A 117     -11.918  18.675  15.687  1.00  0.00              
ATOM   1787  C   ALA A 117     -12.844  18.848  14.491  1.00  0.00              
ATOM   1788  O   ALA A 117     -14.042  19.092  14.658  1.00  0.00              
ATOM   1789  CB  ALA A 117     -11.184  19.970  15.990  1.00  0.00              
ATOM   1790  H   ALA A 117      -9.993  17.798  15.356  1.00  0.00              
ATOM   1791  HA  ALA A 117     -12.526  18.416  16.555  1.00  0.00              
ATOM   1792 1HB  ALA A 117     -11.909  20.763  16.176  1.00  0.00              
ATOM   1793 2HB  ALA A 117     -10.560  19.836  16.873  1.00  0.00              
ATOM   1794 3HB  ALA A 117     -10.560  20.241  15.141  1.00  0.00              
ATOM   1795  N   VAL A 118     -12.288  18.703  13.289  1.00  0.00              
ATOM   1796  CA  VAL A 118     -13.049  18.890  12.054  1.00  0.00              
ATOM   1797  C   VAL A 118     -14.141  17.829  11.992  1.00  0.00              
ATOM   1798  O   VAL A 118     -15.288  18.127  11.663  1.00  0.00              
ATOM   1799  CB  VAL A 118     -12.160  18.794  10.800  1.00  0.00              
ATOM   1800  CG1 VAL A 118     -13.017  18.723   9.544  1.00  0.00              
ATOM   1801  CG2 VAL A 118     -11.210  19.980  10.729  1.00  0.00              
ATOM   1802  H   VAL A 118     -11.309  18.460  13.233  1.00  0.00              
ATOM   1803  HA  VAL A 118     -13.552  19.857  12.040  1.00  0.00              
ATOM   1804  HB  VAL A 118     -11.544  17.898  10.870  1.00  0.00              
ATOM   1805 1HG1 VAL A 118     -12.373  18.656   8.667  1.00  0.00              
ATOM   1806 2HG1 VAL A 118     -13.658  17.844   9.591  1.00  0.00              
ATOM   1807 3HG1 VAL A 118     -13.632  19.620   9.473  1.00  0.00              
ATOM   1808 1HG2 VAL A 118     -10.589  19.896   9.838  1.00  0.00              
ATOM   1809 2HG2 VAL A 118     -11.786  20.904  10.685  1.00  0.00              
ATOM   1810 3HG2 VAL A 118     -10.573  19.990  11.614  1.00  0.00              
ATOM   1811  N   LEU A 119     -13.761  16.597  12.331  1.00  0.00              
ATOM   1812  CA  LEU A 119     -14.664  15.449  12.361  1.00  0.00              
ATOM   1813  C   LEU A 119     -15.799  15.651  13.379  1.00  0.00              
ATOM   1814  O   LEU A 119     -16.962  15.348  13.093  1.00  0.00              
ATOM   1815  CB  LEU A 119     -13.877  14.173  12.680  1.00  0.00              
ATOM   1816  CG  LEU A 119     -12.923  13.699  11.575  1.00  0.00              
ATOM   1817  CD1 LEU A 119     -12.041  12.572  12.095  1.00  0.00              
ATOM   1818  CD2 LEU A 119     -13.729  13.242  10.368  1.00  0.00              
ATOM   1819  H   LEU A 119     -12.790  16.464  12.578  1.00  0.00              
ATOM   1820  HA  LEU A 119     -15.145  15.339  11.388  1.00  0.00              
ATOM   1821 1HB  LEU A 119     -13.309  14.525  13.539  1.00  0.00              
ATOM   1822 2HB  LEU A 119     -14.534  13.360  12.988  1.00  0.00              
ATOM   1823  HG  LEU A 119     -12.327  14.560  11.272  1.00  0.00              
ATOM   1824 1HD1 LEU A 119     -11.367  12.243  11.304  1.00  0.00              
ATOM   1825 2HD1 LEU A 119     -11.457  12.928  12.943  1.00  0.00              
ATOM   1826 3HD1 LEU A 119     -12.666  11.737  12.409  1.00  0.00              
ATOM   1827 1HD2 LEU A 119     -13.050  12.907   9.584  1.00  0.00              
ATOM   1828 2HD2 LEU A 119     -14.384  12.420  10.658  1.00  0.00              
ATOM   1829 3HD2 LEU A 119     -14.331  14.071   9.997  1.00  0.00              
ATOM   1830  N   LEU A 120     -15.448  16.176  14.550  1.00  0.00              
ATOM   1831  CA  LEU A 120     -16.425  16.514  15.586  1.00  0.00              
ATOM   1832  C   LEU A 120     -17.371  17.634  15.154  1.00  0.00              
ATOM   1833  O   LEU A 120     -18.549  17.625  15.518  1.00  0.00              
ATOM   1834  CB  LEU A 120     -15.698  16.909  16.879  1.00  0.00              
ATOM   1835  CG  LEU A 120     -14.940  15.772  17.575  1.00  0.00              
ATOM   1836  CD1 LEU A 120     -14.043  16.336  18.669  1.00  0.00              
ATOM   1837  CD2 LEU A 120     -15.935  14.777  18.154  1.00  0.00              
ATOM   1838  H   LEU A 120     -14.467  16.343  14.727  1.00  0.00              
ATOM   1839  HA  LEU A 120     -17.061  15.653  15.784  1.00  0.00              
ATOM   1840 1HB  LEU A 120     -14.994  17.633  16.472  1.00  0.00              
ATOM   1841 2HB  LEU A 120     -16.367  17.408  17.581  1.00  0.00              
ATOM   1842  HG  LEU A 120     -14.358  15.256  16.812  1.00  0.00              
ATOM   1843 1HD1 LEU A 120     -13.509  15.522  19.157  1.00  0.00              
ATOM   1844 2HD1 LEU A 120     -13.325  17.028  18.229  1.00  0.00              
ATOM   1845 3HD1 LEU A 120     -14.652  16.863  19.403  1.00  0.00              
ATOM   1846 1HD2 LEU A 120     -15.395  13.969  18.648  1.00  0.00              
ATOM   1847 2HD2 LEU A 120     -16.577  15.281  18.876  1.00  0.00              
ATOM   1848 3HD2 LEU A 120     -16.547  14.366  17.351  1.00  0.00              
ATOM   1849  N   ASN A 121     -16.848  18.590  14.387  1.00  0.00              
ATOM   1850  CA  ASN A 121     -17.639  19.701  13.866  1.00  0.00              
ATOM   1851  C   ASN A 121     -18.627  19.241  12.806  1.00  0.00              
ATOM   1852  O   ASN A 121     -19.779  19.669  12.795  1.00  0.00              
ATOM   1853  CB  ASN A 121     -16.750  20.798  13.309  1.00  0.00              
ATOM   1854  CG  ASN A 121     -16.030  21.589  14.365  1.00  0.00              
ATOM   1855  OD1 ASN A 121     -16.428  21.605  15.535  1.00  0.00              
ATOM   1856  ND2 ASN A 121     -15.023  22.309  13.942  1.00  0.00              
ATOM   1857  H   ASN A 121     -15.865  18.537  14.162  1.00  0.00              
ATOM   1858  HA  ASN A 121     -18.237  20.138  14.668  1.00  0.00              
ATOM   1859 1HB  ASN A 121     -16.065  20.595  12.484  1.00  0.00              
ATOM   1860 2HB  ASN A 121     -17.594  21.383  12.945  1.00  0.00              
ATOM   1861 1HD2 ASN A 121     -14.497  22.861  14.590  1.00  0.00              
ATOM   1862 2HD2 ASN A 121     -14.779  22.307  12.973  1.00  0.00              
ATOM   1863  N   SER A 122     -18.166  18.356  11.921  1.00  0.00              
ATOM   1864  CA  SER A 122     -18.989  17.816  10.837  1.00  0.00              
ATOM   1865  C   SER A 122     -19.983  16.765  11.343  1.00  0.00              
ATOM   1866  O   SER A 122     -20.974  16.465  10.672  1.00  0.00              
ATOM   1867  CB  SER A 122     -18.100  17.224   9.761  1.00  0.00              
ATOM   1868  OG  SER A 122     -17.379  16.115  10.226  1.00  0.00              
ATOM   1869  H   SER A 122     -17.207  18.050  12.010  1.00  0.00              
ATOM   1870  HA  SER A 122     -19.526  18.583  10.279  1.00  0.00              
ATOM   1871 1HB  SER A 122     -18.725  16.915   8.924  1.00  0.00              
ATOM   1872 2HB  SER A 122     -17.399  17.987   9.428  1.00  0.00              
ATOM   1873  HG  SER A 122     -16.623  15.963   9.653  1.00  0.00              
ATOM   1874  N   GLY A 123     -19.695  16.205  12.521  1.00  0.00              
ATOM   1875  CA  GLY A 123     -20.568  15.240  13.197  1.00  0.00              
ATOM   1876  C   GLY A 123     -20.381  13.809  12.675  1.00  0.00              
ATOM   1877  O   GLY A 123     -21.319  13.009  12.675  1.00  0.00              
ATOM   1878  H   GLY A 123     -18.824  16.470  12.958  1.00  0.00              
ATOM   1879 1HA  GLY A 123     -20.347  15.246  14.265  1.00  0.00              
ATOM   1880 2HA  GLY A 123     -21.608  15.529  13.041  1.00  0.00              
ATOM   1881  N   GLN A 124     -19.161  13.493  12.247  1.00  0.00              
ATOM   1882  CA  GLN A 124     -18.847  12.165  11.706  1.00  0.00              
ATOM   1883  C   GLN A 124     -18.221  11.202  12.727  1.00  0.00              
ATOM   1884  O   GLN A 124     -18.021  10.017  12.434  1.00  0.00              
ATOM   1885  CB  GLN A 124     -17.902  12.307  10.509  1.00  0.00              
ATOM   1886  CG  GLN A 124     -18.505  13.041   9.324  1.00  0.00              
ATOM   1887  CD  GLN A 124     -17.539  13.153   8.159  1.00  0.00              
ATOM   1888  OE1 GLN A 124     -16.448  12.575   8.182  1.00  0.00              
ATOM   1889  NE2 GLN A 124     -17.932  13.900   7.135  1.00  0.00              
ATOM   1890  H   GLN A 124     -18.429  14.188  12.297  1.00  0.00              
ATOM   1891  HA  GLN A 124     -19.767  11.673  11.391  1.00  0.00              
ATOM   1892 1HB  GLN A 124     -17.020  12.842  10.865  1.00  0.00              
ATOM   1893 2HB  GLN A 124     -17.618  11.298  10.210  1.00  0.00              
ATOM   1894 1HG  GLN A 124     -19.488  12.803   8.920  1.00  0.00              
ATOM   1895 2HG  GLN A 124     -18.546  14.007   9.831  1.00  0.00              
ATOM   1896 1HE2 GLN A 124     -17.336  14.012   6.339  1.00  0.00              
ATOM   1897 2HE2 GLN A 124     -18.823  14.353   7.158  1.00  0.00              
ATOM   1898  N   VAL A 125     -17.921  11.723  13.920  1.00  0.00              
ATOM   1899  CA  VAL A 125     -17.336  10.935  15.011  1.00  0.00              
ATOM   1900  C   VAL A 125     -17.843  11.422  16.374  1.00  0.00              
ATOM   1901  O   VAL A 125     -18.117  12.609  16.550  1.00  0.00              
ATOM   1902  CB  VAL A 125     -15.797  10.996  14.995  1.00  0.00              
ATOM   1903  CG1 VAL A 125     -15.315  12.377  15.413  1.00  0.00              
ATOM   1904  CG2 VAL A 125     -15.211   9.930  15.907  1.00  0.00              
ATOM   1905  H   VAL A 125     -18.109  12.704  14.068  1.00  0.00              
ATOM   1906  HA  VAL A 125     -17.643   9.890  14.955  1.00  0.00              
ATOM   1907  HB  VAL A 125     -15.445  10.778  13.987  1.00  0.00              
ATOM   1908 1HG1 VAL A 125     -14.225  12.403  15.395  1.00  0.00              
ATOM   1909 2HG1 VAL A 125     -15.706  13.124  14.722  1.00  0.00              
ATOM   1910 3HG1 VAL A 125     -15.666  12.595  16.421  1.00  0.00              
ATOM   1911 1HG2 VAL A 125     -14.123   9.987  15.883  1.00  0.00              
ATOM   1912 2HG2 VAL A 125     -15.561  10.093  16.927  1.00  0.00              
ATOM   1913 3HG2 VAL A 125     -15.529   8.945  15.568  1.00  0.00              
ATOM   1914  N   ASP A 126     -17.966  10.501  17.324  1.00  0.00              
ATOM   1915  CA  ASP A 126     -18.402  10.835  18.680  1.00  0.00              
ATOM   1916  C   ASP A 126     -17.217  10.973  19.630  1.00  0.00              
ATOM   1917  O   ASP A 126     -17.235  11.804  20.541  1.00  0.00              
ATOM   1918  CB  ASP A 126     -19.373   9.782  19.202  1.00  0.00              
ATOM   1919  CG  ASP A 126     -20.646   9.704  18.383  1.00  0.00              
ATOM   1920  OD1 ASP A 126     -21.321  10.744  18.215  1.00  0.00              
ATOM   1921  OD2 ASP A 126     -20.974   8.599  17.904  1.00  0.00              
ATOM   1922  H   ASP A 126     -17.752   9.540  17.099  1.00  0.00              
ATOM   1923  HA  ASP A 126     -18.908  11.800  18.679  1.00  0.00              
ATOM   1924 1HB  ASP A 126     -18.928   8.792  19.308  1.00  0.00              
ATOM   1925 2HB  ASP A 126     -19.588  10.192  20.191  1.00  0.00              
ATOM   1926  N   VAL A 127     -16.196  10.145  19.420  1.00  0.00              
ATOM   1927  CA  VAL A 127     -14.951  10.228  20.175  1.00  0.00              
ATOM   1928  C   VAL A 127     -13.775  10.230  19.201  1.00  0.00              
ATOM   1929  O   VAL A 127     -13.486   9.220  18.559  1.00  0.00              
ATOM   1930  CB  VAL A 127     -14.797   9.061  21.170  1.00  0.00              
ATOM   1931  CG1 VAL A 127     -13.486   9.179  21.931  1.00  0.00              
ATOM   1932  CG2 VAL A 127     -15.971   9.027  22.136  1.00  0.00              
ATOM   1933  H   VAL A 127     -16.291   9.435  18.707  1.00  0.00              
ATOM   1934  HA  VAL A 127     -14.886  11.162  20.734  1.00  0.00              
ATOM   1935  HB  VAL A 127     -14.814   8.121  20.618  1.00  0.00              
ATOM   1936 1HG1 VAL A 127     -13.393   8.347  22.629  1.00  0.00              
ATOM   1937 2HG1 VAL A 127     -12.653   9.156  21.228  1.00  0.00              
ATOM   1938 3HG1 VAL A 127     -13.468  10.118  22.484  1.00  0.00              
ATOM   1939 1HG2 VAL A 127     -15.848   8.197  22.831  1.00  0.00              
ATOM   1940 2HG2 VAL A 127     -16.010   9.964  22.693  1.00  0.00              
ATOM   1941 3HG2 VAL A 127     -16.899   8.897  21.578  1.00  0.00              
ATOM   1942  N   ALA A 128     -13.121  11.378  19.081  1.00  0.00              
ATOM   1943  CA  ALA A 128     -11.915  11.506  18.283  1.00  0.00              
ATOM   1944  C   ALA A 128     -10.700  11.239  19.162  1.00  0.00              
ATOM   1945  O   ALA A 128     -10.532  11.865  20.212  1.00  0.00              
ATOM   1946  CB  ALA A 128     -11.837  12.882  17.652  1.00  0.00              
ATOM   1947  H   ALA A 128     -13.480  12.190  19.564  1.00  0.00              
ATOM   1948  HA  ALA A 128     -11.938  10.758  17.490  1.00  0.00              
ATOM   1949 1HB  ALA A 128     -10.925  12.958  17.059  1.00  0.00              
ATOM   1950 2HB  ALA A 128     -12.703  13.036  17.011  1.00  0.00              
ATOM   1951 3HB  ALA A 128     -11.824  13.639  18.435  1.00  0.00              
ATOM   1952  N   VAL A 129      -9.860  10.301  18.734  1.00  0.00              
ATOM   1953  CA  VAL A 129      -8.688   9.899  19.505  1.00  0.00              
ATOM   1954  C   VAL A 129      -7.389  10.167  18.746  1.00  0.00              
ATOM   1955  O   VAL A 129      -7.247   9.793  17.581  1.00  0.00              
ATOM   1956  CB  VAL A 129      -8.751   8.408  19.881  1.00  0.00              
ATOM   1957  CG1 VAL A 129      -7.512   8.005  20.669  1.00  0.00              
ATOM   1958  CG2 VAL A 129     -10.009   8.112  20.682  1.00  0.00              
ATOM   1959  H   VAL A 129     -10.044   9.853  17.847  1.00  0.00              
ATOM   1960  HA  VAL A 129      -8.593  10.488  20.418  1.00  0.00              
ATOM   1961  HB  VAL A 129      -8.809   7.814  18.968  1.00  0.00              
ATOM   1962 1HG1 VAL A 129      -7.574   6.947  20.927  1.00  0.00              
ATOM   1963 2HG1 VAL A 129      -6.624   8.179  20.064  1.00  0.00              
ATOM   1964 3HG1 VAL A 129      -7.454   8.596  21.582  1.00  0.00              
ATOM   1965 1HG2 VAL A 129     -10.038   7.053  20.939  1.00  0.00              
ATOM   1966 2HG2 VAL A 129     -10.006   8.708  21.595  1.00  0.00              
ATOM   1967 3HG2 VAL A 129     -10.887   8.363  20.087  1.00  0.00              
ATOM   1968  N   HIS A 130      -6.448  10.815  19.429  1.00  0.00              
ATOM   1969  CA  HIS A 130      -5.123  11.079  18.890  1.00  0.00              
ATOM   1970  C   HIS A 130      -4.099  11.070  20.022  1.00  0.00              
ATOM   1971  O   HIS A 130      -3.969  12.044  20.761  1.00  0.00              
ATOM   1972  CB  HIS A 130      -5.089  12.418  18.147  1.00  0.00              
ATOM   1973  CG  HIS A 130      -3.764  12.725  17.521  1.00  0.00              
ATOM   1974  ND1 HIS A 130      -3.122  11.849  16.672  1.00  0.00              
ATOM   1975  CD2 HIS A 130      -2.959  13.810  17.622  1.00  0.00              
ATOM   1976  CE1 HIS A 130      -1.979  12.383  16.275  1.00  0.00              
ATOM   1977  NE2 HIS A 130      -1.857  13.571  16.839  1.00  0.00              
ATOM   1978  H   HIS A 130      -6.673  11.131  20.361  1.00  0.00              
ATOM   1979  HA  HIS A 130      -4.847  10.288  18.192  1.00  0.00              
ATOM   1980 1HB  HIS A 130      -5.822  12.420  17.341  1.00  0.00              
ATOM   1981 2HB  HIS A 130      -5.305  13.234  18.836  1.00  0.00              
ATOM   1982  HD1 HIS A 130      -3.487  10.982  16.330  1.00  0.00              
ATOM   1983  HD2 HIS A 130      -3.045  14.746  18.174  1.00  0.00              
ATOM   1984  HE1 HIS A 130      -1.321  11.844  15.594  1.00  0.00              
ATOM   1985  N   TRP A 131      -3.380   9.960  20.164  1.00  0.00              
ATOM   1986  CA  TRP A 131      -2.418   9.818  21.255  1.00  0.00              
ATOM   1987  C   TRP A 131      -1.087  10.522  20.977  1.00  0.00              
ATOM   1988  O   TRP A 131      -0.199  10.540  21.830  1.00  0.00              
ATOM   1989  CB  TRP A 131      -2.164   8.334  21.532  1.00  0.00              
ATOM   1990  CG  TRP A 131      -3.370   7.607  22.047  1.00  0.00              
ATOM   1991  CD1 TRP A 131      -3.805   6.375  21.661  1.00  0.00              
ATOM   1992  CD2 TRP A 131      -4.294   8.068  23.040  1.00  0.00              
ATOM   1993  NE1 TRP A 131      -4.943   6.038  22.351  1.00  0.00              
ATOM   1994  CE2 TRP A 131      -5.262   7.061  23.206  1.00  0.00              
ATOM   1995  CE3 TRP A 131      -4.393   9.236  23.807  1.00  0.00              
ATOM   1996  CZ2 TRP A 131      -6.315   7.185  24.101  1.00  0.00              
ATOM   1997  CZ3 TRP A 131      -5.448   9.357  24.705  1.00  0.00              
ATOM   1998  CH2 TRP A 131      -6.380   8.362  24.847  1.00  0.00              
ATOM   1999  H   TRP A 131      -3.498   9.201  19.508  1.00  0.00              
ATOM   2000  HA  TRP A 131      -2.809  10.283  22.158  1.00  0.00              
ATOM   2001 1HB  TRP A 131      -1.861   7.825  20.617  1.00  0.00              
ATOM   2002 2HB  TRP A 131      -1.385   8.220  22.285  1.00  0.00              
ATOM   2003  HD1 TRP A 131      -3.219   5.859  20.902  1.00  0.00              
ATOM   2004  HE1 TRP A 131      -5.461   5.177  22.248  1.00  0.00              
ATOM   2005  HE3 TRP A 131      -3.680  10.055  23.735  1.00  0.00              
ATOM   2006  HZ2 TRP A 131      -7.033   6.369  24.182  1.00  0.00              
ATOM   2007  HZ3 TRP A 131      -5.515  10.272  25.294  1.00  0.00              
ATOM   2008  HH2 TRP A 131      -7.192   8.496  25.563  1.00  0.00              
ATOM   2009  N   GLY A 132      -0.956  11.105  19.788  1.00  0.00              
ATOM   2010  CA  GLY A 132       0.247  11.856  19.434  1.00  0.00              
ATOM   2011  C   GLY A 132       0.094  13.333  19.780  1.00  0.00              
ATOM   2012  O   GLY A 132       0.997  14.127  19.521  1.00  0.00              
ATOM   2013  H   GLY A 132      -1.703  11.027  19.115  1.00  0.00              
ATOM   2014 1HA  GLY A 132       1.096  11.448  19.983  1.00  0.00              
ATOM   2015 2HA  GLY A 132       0.425  11.757  18.364  1.00  0.00              
ATOM   2016  N   GLY A 133      -1.043  13.686  20.381  1.00  0.00              
ATOM   2017  CA  GLY A 133      -1.315  15.061  20.797  1.00  0.00              
ATOM   2018  C   GLY A 133      -1.020  15.355  22.259  1.00  0.00              
ATOM   2019  O   GLY A 133      -0.299  14.608  22.927  1.00  0.00              
ATOM   2020  H   GLY A 133      -1.737  12.973  20.554  1.00  0.00              
ATOM   2021 1HA  GLY A 133      -0.703  15.740  20.202  1.00  0.00              
ATOM   2022 2HA  GLY A 133      -2.368  15.281  20.630  1.00  0.00              
ATOM   2023  N   GLY A 134      -1.579  16.459  22.751  1.00  0.00              
ATOM   2024  CA  GLY A 134      -1.472  16.831  24.160  1.00  0.00              
ATOM   2025  C   GLY A 134      -0.295  17.730  24.500  1.00  0.00              
ATOM   2026  O   GLY A 134       0.305  17.589  25.569  1.00  0.00              
ATOM   2027  H   GLY A 134      -2.095  17.057  22.123  1.00  0.00              
ATOM   2028 1HA  GLY A 134      -2.375  17.362  24.457  1.00  0.00              
ATOM   2029 2HA  GLY A 134      -1.369  15.928  24.760  1.00  0.00              
ATOM   2030  N   MET A 135       0.032  18.656  23.601  1.00  0.00              
ATOM   2031  CA  MET A 135       1.156  19.577  23.807  1.00  0.00              
ATOM   2032  C   MET A 135       0.721  20.788  24.629  1.00  0.00              
ATOM   2033  O   MET A 135       0.766  21.928  24.157  1.00  0.00              
ATOM   2034  CB  MET A 135       1.727  20.026  22.463  1.00  0.00              
ATOM   2035  CG  MET A 135       2.577  18.979  21.758  1.00  0.00              
ATOM   2036  SD  MET A 135       3.265  19.576  20.201  1.00  0.00              
ATOM   2037  CE  MET A 135       4.224  18.152  19.687  1.00  0.00              
ATOM   2038  H   MET A 135      -0.513  18.727  22.753  1.00  0.00              
ATOM   2039  HA  MET A 135       1.946  19.080  24.369  1.00  0.00              
ATOM   2040 1HB  MET A 135       0.881  20.293  21.832  1.00  0.00              
ATOM   2041 2HB  MET A 135       2.332  20.913  22.657  1.00  0.00              
ATOM   2042 1HG  MET A 135       3.391  18.697  22.424  1.00  0.00              
ATOM   2043 2HG  MET A 135       1.948  18.109  21.562  1.00  0.00              
ATOM   2044 1HE  MET A 135       4.713  18.366  18.737  1.00  0.00              
ATOM   2045 2HE  MET A 135       4.979  17.931  20.443  1.00  0.00              
ATOM   2046 3HE  MET A 135       3.563  17.292  19.571  1.00  0.00              
ATOM   2047  N   HIS A 136       0.322  20.529  25.873  1.00  0.00              
ATOM   2048  CA  HIS A 136      -0.208  21.573  26.758  1.00  0.00              
ATOM   2049  C   HIS A 136       0.793  22.567  27.364  1.00  0.00              
ATOM   2050  O   HIS A 136       0.388  23.465  28.102  1.00  0.00              
ATOM   2051  CB  HIS A 136      -0.978  20.904  27.902  1.00  0.00              
ATOM   2052  CG  HIS A 136      -0.133  20.005  28.751  1.00  0.00              
ATOM   2053  ND1 HIS A 136      -0.426  19.739  30.073  1.00  0.00              
ATOM   2054  CD2 HIS A 136       0.994  19.312  28.469  1.00  0.00              
ATOM   2055  CE1 HIS A 136       0.486  18.919  30.566  1.00  0.00              
ATOM   2056  NE2 HIS A 136       1.358  18.647  29.612  1.00  0.00              
ATOM   2057  H   HIS A 136       0.390  19.580  26.214  1.00  0.00              
ATOM   2058  HA  HIS A 136      -0.878  22.224  26.195  1.00  0.00              
ATOM   2059 1HB  HIS A 136      -1.394  21.660  28.567  1.00  0.00              
ATOM   2060 2HB  HIS A 136      -1.783  20.289  27.502  1.00  0.00              
ATOM   2061  HD1 HIS A 136      -1.241  20.039  30.571  1.00  0.00              
ATOM   2062  HD2 HIS A 136       1.595  19.213  27.564  1.00  0.00              
ATOM   2063  HE1 HIS A 136       0.430  18.586  31.601  1.00  0.00              
ATOM   2064  N   HIS A 137       2.080  22.426  27.055  1.00  0.00              
ATOM   2065  CA  HIS A 137       3.066  23.441  27.442  1.00  0.00              
ATOM   2066  C   HIS A 137       3.559  24.308  26.278  1.00  0.00              
ATOM   2067  O   HIS A 137       4.431  25.161  26.458  1.00  0.00              
ATOM   2068  CB  HIS A 137       4.266  22.770  28.117  1.00  0.00              
ATOM   2069  CG  HIS A 137       3.967  22.233  29.482  1.00  0.00              
ATOM   2070  ND1 HIS A 137       3.997  23.021  30.614  1.00  0.00              
ATOM   2071  CD2 HIS A 137       3.633  20.989  29.899  1.00  0.00              
ATOM   2072  CE1 HIS A 137       3.693  22.284  31.668  1.00  0.00              
ATOM   2073  NE2 HIS A 137       3.470  21.048  31.261  1.00  0.00              
ATOM   2074  H   HIS A 137       2.388  21.609  26.546  1.00  0.00              
ATOM   2075  HA  HIS A 137       2.612  24.143  28.139  1.00  0.00              
ATOM   2076 1HB  HIS A 137       4.610  21.924  27.519  1.00  0.00              
ATOM   2077 2HB  HIS A 137       5.079  23.486  28.234  1.00  0.00              
ATOM   2078  HD1 HIS A 137       4.138  24.011  30.643  1.00  0.00              
ATOM   2079  HD2 HIS A 137       3.491  20.045  29.373  1.00  0.00              
ATOM   2080  HE1 HIS A 137       3.662  22.727  32.664  1.00  0.00              
ATOM   2081  N   SER A 138       2.997  24.094  25.093  1.00  0.00              
ATOM   2082  CA  SER A 138       3.371  24.864  23.912  1.00  0.00              
ATOM   2083  C   SER A 138       2.736  26.245  23.931  1.00  0.00              
ATOM   2084  O   SER A 138       1.511  26.373  24.009  1.00  0.00              
ATOM   2085  CB  SER A 138       2.975  24.120  22.652  1.00  0.00              
ATOM   2086  OG  SER A 138       2.997  24.948  21.521  1.00  0.00              
ATOM   2087  H   SER A 138       2.290  23.376  25.008  1.00  0.00              
ATOM   2088  HA  SER A 138       4.451  24.957  23.779  1.00  0.00              
ATOM   2089 1HB  SER A 138       3.672  23.295  22.501  1.00  0.00              
ATOM   2090 2HB  SER A 138       1.969  23.722  22.784  1.00  0.00              
ATOM   2091  HG  SER A 138       3.894  25.010  21.190  1.00  0.00              
ATOM   2092  N   LYS A 139       3.586  27.266  23.867  1.00  0.00              
ATOM   2093  CA  LYS A 139       3.157  28.660  23.957  1.00  0.00              
ATOM   2094  C   LYS A 139       3.438  29.372  22.634  1.00  0.00              
ATOM   2095  O   LYS A 139       4.398  29.037  21.933  1.00  0.00              
ATOM   2096  CB  LYS A 139       3.863  29.376  25.110  1.00  0.00              
ATOM   2097  CG  LYS A 139       3.533  28.823  26.490  1.00  0.00              
ATOM   2098  CD  LYS A 139       4.066  29.727  27.591  1.00  0.00              
ATOM   2099  CE  LYS A 139       3.697  29.199  28.969  1.00  0.00              
ATOM   2100  NZ  LYS A 139       4.025  30.174  30.045  1.00  0.00              
ATOM   2101  H   LYS A 139       4.565  27.060  23.751  1.00  0.00              
ATOM   2102  HA  LYS A 139       2.081  28.707  24.131  1.00  0.00              
ATOM   2103 1HB  LYS A 139       4.934  29.289  24.932  1.00  0.00              
ATOM   2104 2HB  LYS A 139       3.572  30.425  25.061  1.00  0.00              
ATOM   2105 1HG  LYS A 139       2.449  28.742  26.581  1.00  0.00              
ATOM   2106 2HG  LYS A 139       3.980  27.833  26.583  1.00  0.00              
ATOM   2107 1HD  LYS A 139       5.151  29.781  27.501  1.00  0.00              
ATOM   2108 2HD  LYS A 139       3.643  30.724  27.459  1.00  0.00              
ATOM   2109 1HE  LYS A 139       2.627  28.991  28.981  1.00  0.00              
ATOM   2110 2HE  LYS A 139       4.247  28.274  29.138  1.00  0.00              
ATOM   2111 1HZ  LYS A 139       3.765  29.785  30.941  1.00  0.00              
ATOM   2112 2HZ  LYS A 139       5.017  30.366  30.036  1.00  0.00              
ATOM   2113 3HZ  LYS A 139       3.514  31.031  29.888  1.00  0.00              
ATOM   2114  N   CYS A 140       2.602  30.362  22.315  1.00  0.00              
ATOM   2115  CA  CYS A 140       2.577  31.005  20.998  1.00  0.00              
ATOM   2116  C   CYS A 140       3.933  31.568  20.551  1.00  0.00              
ATOM   2117  O   CYS A 140       4.195  31.688  19.349  1.00  0.00              
ATOM   2118  CB  CYS A 140       1.583  32.145  21.219  1.00  0.00              
ATOM   2119  SG  CYS A 140       2.095  33.355  22.462  1.00  0.00              
ATOM   2120  H   CYS A 140       1.958  30.674  23.029  1.00  0.00              
ATOM   2121  HA  CYS A 140       2.203  30.357  20.204  1.00  0.00              
ATOM   2122 1HB  CYS A 140       1.437  32.704  20.295  1.00  0.00              
ATOM   2123 2HB  CYS A 140       0.626  31.750  21.560  1.00  0.00              
ATOM   2124  HG  CYS A 140       1.293  34.330  22.046  1.00  0.00              
ATOM   2125  N   GLY A 141       4.824  31.827  21.503  1.00  0.00              
ATOM   2126  CA  GLY A 141       6.138  32.354  21.139  1.00  0.00              
ATOM   2127  C   GLY A 141       7.295  31.646  21.825  1.00  0.00              
ATOM   2128  O   GLY A 141       8.410  32.166  21.840  1.00  0.00              
ATOM   2129  H   GLY A 141       4.595  31.706  22.481  1.00  0.00              
ATOM   2130 1HA  GLY A 141       6.277  32.250  20.064  1.00  0.00              
ATOM   2131 2HA  GLY A 141       6.187  33.406  21.412  1.00  0.00              
ATOM   2132  N   GLU A 142       7.041  30.469  22.393  1.00  0.00              
ATOM   2133  CA  GLU A 142       8.096  29.701  23.070  1.00  0.00              
ATOM   2134  C   GLU A 142       7.762  28.227  23.303  1.00  0.00              
ATOM   2135  O   GLU A 142       6.598  27.820  23.271  1.00  0.00              
ATOM   2136  CB  GLU A 142       8.427  30.359  24.412  1.00  0.00              
ATOM   2137  CG  GLU A 142       7.289  30.336  25.421  1.00  0.00              
ATOM   2138  CD  GLU A 142       7.669  31.046  26.690  1.00  0.00              
ATOM   2139  OE1 GLU A 142       8.008  32.202  26.622  1.00  0.00              
ATOM   2140  OE2 GLU A 142       7.513  30.468  27.740  1.00  0.00              
ATOM   2141  H   GLU A 142       6.105  30.093  22.360  1.00  0.00              
ATOM   2142  HA  GLU A 142       8.994  29.681  22.451  1.00  0.00              
ATOM   2143 1HB  GLU A 142       9.286  29.828  24.823  1.00  0.00              
ATOM   2144 2HB  GLU A 142       8.704  31.392  24.202  1.00  0.00              
ATOM   2145 1HG  GLU A 142       6.360  30.755  25.036  1.00  0.00              
ATOM   2146 2HG  GLU A 142       7.149  29.275  25.626  1.00  0.00              
ATOM   2147  N   CYS A 143       8.810  27.439  23.526  1.00  0.00              
ATOM   2148  CA  CYS A 143       8.682  26.004  23.724  1.00  0.00              
ATOM   2149  C   CYS A 143       8.794  25.679  25.208  1.00  0.00              
ATOM   2150  O   CYS A 143       9.346  26.461  25.984  1.00  0.00              
ATOM   2151  CB  CYS A 143       9.871  25.440  22.950  1.00  0.00              
ATOM   2152  SG  CYS A 143       9.916  25.906  21.202  1.00  0.00              
ATOM   2153  H   CYS A 143       9.727  27.858  23.559  1.00  0.00              
ATOM   2154  HA  CYS A 143       7.766  25.588  23.303  1.00  0.00              
ATOM   2155 1HB  CYS A 143      10.807  25.798  23.382  1.00  0.00              
ATOM   2156 2HB  CYS A 143       9.853  24.350  22.972  1.00  0.00              
ATOM   2157  HG  CYS A 143      10.448  27.110  21.393  1.00  0.00              
ATOM   2158  N   SER A 144       8.263  24.522  25.595  1.00  0.00              
ATOM   2159  CA  SER A 144       8.335  24.059  26.975  1.00  0.00              
ATOM   2160  C   SER A 144       7.838  22.623  27.090  1.00  0.00              
ATOM   2161  O   SER A 144       6.891  22.238  26.401  1.00  0.00              
ATOM   2162  CB  SER A 144       7.533  24.973  27.879  1.00  0.00              
ATOM   2163  OG  SER A 144       7.446  24.478  29.186  1.00  0.00              
ATOM   2164  H   SER A 144       7.793  23.950  24.910  1.00  0.00              
ATOM   2165  HA  SER A 144       9.334  24.145  27.410  1.00  0.00              
ATOM   2166 1HB  SER A 144       8.015  25.950  27.901  1.00  0.00              
ATOM   2167 2HB  SER A 144       6.528  25.075  27.471  1.00  0.00              
ATOM   2168  HG  SER A 144       8.289  24.099  29.442  1.00  0.00              
ATOM   2169  N   GLY A 145       8.495  21.844  27.946  1.00  0.00              
ATOM   2170  CA  GLY A 145       8.038  20.503  28.331  1.00  0.00              
ATOM   2171  C   GLY A 145       7.859  19.520  27.187  1.00  0.00              
ATOM   2172  O   GLY A 145       6.892  18.756  27.157  1.00  0.00              
ATOM   2173  H   GLY A 145       9.348  22.204  28.348  1.00  0.00              
ATOM   2174 1HA  GLY A 145       8.762  20.063  29.016  1.00  0.00              
ATOM   2175 2HA  GLY A 145       7.071  20.586  28.828  1.00  0.00              
ATOM   2176  N   PHE A 146       8.797  19.559  26.246  1.00  0.00              
ATOM   2177  CA  PHE A 146       8.761  18.772  25.002  1.00  0.00              
ATOM   2178  C   PHE A 146       7.548  19.047  24.096  1.00  0.00              
ATOM   2179  O   PHE A 146       7.161  18.191  23.299  1.00  0.00              
ATOM   2180  CB  PHE A 146       8.806  17.282  25.345  1.00  0.00              
ATOM   2181  CG  PHE A 146      10.065  16.860  26.047  1.00  0.00              
ATOM   2182  CD1 PHE A 146      10.061  16.595  27.409  1.00  0.00              
ATOM   2183  CD2 PHE A 146      11.255  16.727  25.348  1.00  0.00              
ATOM   2184  CE1 PHE A 146      11.219  16.207  28.056  1.00  0.00              
ATOM   2185  CE2 PHE A 146      12.414  16.339  25.993  1.00  0.00              
ATOM   2186  CZ  PHE A 146      12.396  16.079  27.348  1.00  0.00              
ATOM   2187  H   PHE A 146       9.580  20.174  26.414  1.00  0.00              
ATOM   2188  HA  PHE A 146       9.620  19.022  24.380  1.00  0.00              
ATOM   2189 1HB  PHE A 146       7.978  17.023  26.005  1.00  0.00              
ATOM   2190 2HB  PHE A 146       8.744  16.687  24.435  1.00  0.00              
ATOM   2191  HD1 PHE A 146       9.131  16.696  27.968  1.00  0.00              
ATOM   2192  HD2 PHE A 146      11.270  16.933  24.277  1.00  0.00              
ATOM   2193  HE1 PHE A 146      11.202  16.002  29.126  1.00  0.00              
ATOM   2194  HE2 PHE A 146      13.342  16.238  25.431  1.00  0.00              
ATOM   2195  HZ  PHE A 146      13.310  15.775  27.858  1.00  0.00              
ATOM   2196  N   CYS A 147       6.960  20.235  24.209  1.00  0.00              
ATOM   2197  CA  CYS A 147       5.892  20.643  23.297  1.00  0.00              
ATOM   2198  C   CYS A 147       6.367  21.758  22.378  1.00  0.00              
ATOM   2199  O   CYS A 147       7.158  22.609  22.791  1.00  0.00              
ATOM   2200  CB  CYS A 147       4.805  21.151  24.244  1.00  0.00              
ATOM   2201  SG  CYS A 147       4.235  19.933  25.452  1.00  0.00              
ATOM   2202  H   CYS A 147       7.253  20.870  24.938  1.00  0.00              
ATOM   2203  HA  CYS A 147       5.484  19.819  22.710  1.00  0.00              
ATOM   2204 1HB  CYS A 147       5.175  22.000  24.822  1.00  0.00              
ATOM   2205 2HB  CYS A 147       3.923  21.452  23.678  1.00  0.00              
ATOM   2206  HG  CYS A 147       4.253  18.895  24.621  1.00  0.00              
ATOM   2207  N   TYR A 148       5.879  21.752  21.141  1.00  0.00              
ATOM   2208  CA  TYR A 148       6.335  22.693  20.119  1.00  0.00              
ATOM   2209  C   TYR A 148       5.167  23.466  19.518  1.00  0.00              
ATOM   2210  O   TYR A 148       5.046  24.674  19.716  1.00  0.00              
ATOM   2211  CB  TYR A 148       7.098  21.957  19.015  1.00  0.00              
ATOM   2212  CG  TYR A 148       8.278  21.155  19.516  1.00  0.00              
ATOM   2213  CD1 TYR A 148       8.291  19.771  19.422  1.00  0.00              
ATOM   2214  CD2 TYR A 148       9.378  21.785  20.079  1.00  0.00              
ATOM   2215  CE1 TYR A 148       9.366  19.033  19.879  1.00  0.00              
ATOM   2216  CE2 TYR A 148      10.459  21.057  20.539  1.00  0.00              
ATOM   2217  CZ  TYR A 148      10.449  19.681  20.438  1.00  0.00              
ATOM   2218  OH  TYR A 148      11.521  18.952  20.893  1.00  0.00              
ATOM   2219  H   TYR A 148       5.170  21.072  20.903  1.00  0.00              
ATOM   2220  HA  TYR A 148       6.999  23.433  20.565  1.00  0.00              
ATOM   2221 1HB  TYR A 148       6.388  21.291  18.522  1.00  0.00              
ATOM   2222 2HB  TYR A 148       7.444  22.710  18.305  1.00  0.00              
ATOM   2223  HD1 TYR A 148       7.432  19.267  18.979  1.00  0.00              
ATOM   2224  HD2 TYR A 148       9.380  22.872  20.157  1.00  0.00              
ATOM   2225  HE1 TYR A 148       9.362  17.947  19.799  1.00  0.00              
ATOM   2226  HE2 TYR A 148      11.313  21.571  20.980  1.00  0.00              
ATOM   2227  HH  TYR A 148      12.266  19.501  21.155  1.00  0.00              
ATOM   2228  N   VAL A 149       4.317  22.764  18.777  1.00  0.00              
ATOM   2229  CA  VAL A 149       3.107  23.356  18.217  1.00  0.00              
ATOM   2230  C   VAL A 149       1.907  22.870  19.016  1.00  0.00              
ATOM   2231  O   VAL A 149       1.578  21.680  19.002  1.00  0.00              
ATOM   2232  CB  VAL A 149       2.918  22.999  16.730  1.00  0.00              
ATOM   2233  CG1 VAL A 149       1.599  23.551  16.213  1.00  0.00              
ATOM   2234  CG2 VAL A 149       4.078  23.532  15.903  1.00  0.00              
ATOM   2235  H   VAL A 149       4.518  21.790  18.596  1.00  0.00              
ATOM   2236  HA  VAL A 149       3.118  24.443  18.308  1.00  0.00              
ATOM   2237  HB  VAL A 149       2.925  21.915  16.623  1.00  0.00              
ATOM   2238 1HG1 VAL A 149       1.481  23.290  15.161  1.00  0.00              
ATOM   2239 2HG1 VAL A 149       0.776  23.125  16.787  1.00  0.00              
ATOM   2240 3HG1 VAL A 149       1.592  24.636  16.319  1.00  0.00              
ATOM   2241 1HG2 VAL A 149       3.929  23.271  14.855  1.00  0.00              
ATOM   2242 2HG2 VAL A 149       4.128  24.617  16.004  1.00  0.00              
ATOM   2243 3HG2 VAL A 149       5.010  23.092  16.257  1.00  0.00              
ATOM   2244  N   ASN A 150       1.260  23.793  19.717  1.00  0.00              
ATOM   2245  CA  ASN A 150       0.172  23.434  20.605  1.00  0.00              
ATOM   2246  C   ASN A 150      -1.034  22.987  19.794  1.00  0.00              
ATOM   2247  O   ASN A 150      -1.729  23.802  19.179  1.00  0.00              
ATOM   2248  CB  ASN A 150      -0.200  24.580  21.529  1.00  0.00              
ATOM   2249  CG  ASN A 150      -1.154  24.190  22.623  1.00  0.00              
ATOM   2250  OD1 ASN A 150      -2.121  23.453  22.398  1.00  0.00              
ATOM   2251  ND2 ASN A 150      -0.935  24.744  23.788  1.00  0.00              
ATOM   2252  H   ASN A 150       1.528  24.762  19.635  1.00  0.00              
ATOM   2253  HA  ASN A 150       0.468  22.592  21.233  1.00  0.00              
ATOM   2254 1HB  ASN A 150       0.567  25.237  21.941  1.00  0.00              
ATOM   2255 2HB  ASN A 150      -0.753  25.110  20.753  1.00  0.00              
ATOM   2256 1HD2 ASN A 150      -1.530  24.530  24.563  1.00  0.00              
ATOM   2257 2HD2 ASN A 150      -0.173  25.380  23.903  1.00  0.00              
ATOM   2258  N   ASP A 151      -1.260  21.674  19.796  1.00  0.00              
ATOM   2259  CA  ASP A 151      -2.347  21.049  19.039  1.00  0.00              
ATOM   2260  C   ASP A 151      -3.704  21.274  19.702  1.00  0.00              
ATOM   2261  O   ASP A 151      -4.741  21.286  19.034  1.00  0.00              
ATOM   2262  CB  ASP A 151      -2.087  19.549  18.876  1.00  0.00              
ATOM   2263  CG  ASP A 151      -1.908  18.795  20.188  1.00  0.00              
ATOM   2264  OD1 ASP A 151      -1.015  19.135  20.927  1.00  0.00              
ATOM   2265  OD2 ASP A 151      -2.755  17.997  20.510  1.00  0.00              
ATOM   2266  H   ASP A 151      -0.646  21.092  20.347  1.00  0.00              
ATOM   2267  HA  ASP A 151      -2.415  21.502  18.049  1.00  0.00              
ATOM   2268 1HB  ASP A 151      -2.836  19.042  18.267  1.00  0.00              
ATOM   2269 2HB  ASP A 151      -1.138  19.575  18.340  1.00  0.00              
ATOM   2270  N   ILE A 152      -3.671  21.464  21.019  1.00  0.00              
ATOM   2271  CA  ILE A 152      -4.868  21.590  21.840  1.00  0.00              
ATOM   2272  C   ILE A 152      -5.600  22.901  21.573  1.00  0.00              
ATOM   2273  O   ILE A 152      -6.802  22.901  21.297  1.00  0.00              
ATOM   2274  CB  ILE A 152      -4.528  21.501  23.339  1.00  0.00              
ATOM   2275  CG1 ILE A 152      -3.980  20.113  23.681  1.00  0.00              
ATOM   2276  CG2 ILE A 152      -5.755  21.814  24.181  1.00  0.00              
ATOM   2277  CD1 ILE A 152      -3.355  20.025  25.054  1.00  0.00              
ATOM   2278  H   ILE A 152      -2.764  21.523  21.461  1.00  0.00              
ATOM   2279  HA  ILE A 152      -5.592  20.817  21.583  1.00  0.00              
ATOM   2280  HB  ILE A 152      -3.738  22.216  23.569  1.00  0.00              
ATOM   2281 1HG1 ILE A 152      -4.810  19.410  23.613  1.00  0.00              
ATOM   2282 2HG1 ILE A 152      -3.234  19.865  22.926  1.00  0.00              
ATOM   2283 1HG2 ILE A 152      -5.498  21.746  25.238  1.00  0.00              
ATOM   2284 2HG2 ILE A 152      -6.103  22.821  23.958  1.00  0.00              
ATOM   2285 3HG2 ILE A 152      -6.546  21.099  23.953  1.00  0.00              
ATOM   2286 1HD1 ILE A 152      -2.989  19.012  25.224  1.00  0.00              
ATOM   2287 2HD1 ILE A 152      -2.523  20.726  25.123  1.00  0.00              
ATOM   2288 3HD1 ILE A 152      -4.099  20.271  25.810  1.00  0.00              
ATOM   2289  N   VAL A 153      -4.866  24.012  21.652  1.00  0.00              
ATOM   2290  CA  VAL A 153      -5.431  25.344  21.439  1.00  0.00              
ATOM   2291  C   VAL A 153      -5.991  25.473  20.023  1.00  0.00              
ATOM   2292  O   VAL A 153      -7.098  25.981  19.823  1.00  0.00              
ATOM   2293  CB  VAL A 153      -4.385  26.450  21.674  1.00  0.00              
ATOM   2294  CG1 VAL A 153      -4.935  27.803  21.244  1.00  0.00              
ATOM   2295  CG2 VAL A 153      -3.967  26.487  23.136  1.00  0.00              
ATOM   2296  H   VAL A 153      -3.883  23.922  21.868  1.00  0.00              
ATOM   2297  HA  VAL A 153      -6.280  25.524  22.101  1.00  0.00              
ATOM   2298  HB  VAL A 153      -3.491  26.221  21.094  1.00  0.00              
ATOM   2299 1HG1 VAL A 153      -4.182  28.572  21.417  1.00  0.00              
ATOM   2300 2HG1 VAL A 153      -5.186  27.773  20.185  1.00  0.00              
ATOM   2301 3HG1 VAL A 153      -5.828  28.033  21.825  1.00  0.00              
ATOM   2302 1HG2 VAL A 153      -3.227  27.273  23.283  1.00  0.00              
ATOM   2303 2HG2 VAL A 153      -4.839  26.686  23.758  1.00  0.00              
ATOM   2304 3HG2 VAL A 153      -3.534  25.525  23.414  1.00  0.00              
ATOM   2305  N   LEU A 154      -5.220  24.986  19.054  1.00  0.00              
ATOM   2306  CA  LEU A 154      -5.602  25.020  17.647  1.00  0.00              
ATOM   2307  C   LEU A 154      -6.825  24.153  17.403  1.00  0.00              
ATOM   2308  O   LEU A 154      -7.729  24.542  16.664  1.00  0.00              
ATOM   2309  CB  LEU A 154      -4.431  24.568  16.773  1.00  0.00              
ATOM   2310  CG  LEU A 154      -3.263  25.566  16.721  1.00  0.00              
ATOM   2311  CD1 LEU A 154      -2.031  24.977  16.052  1.00  0.00              
ATOM   2312  CD2 LEU A 154      -3.670  26.874  16.055  1.00  0.00              
ATOM   2313  H   LEU A 154      -4.333  24.578  19.314  1.00  0.00              
ATOM   2314  HA  LEU A 154      -5.874  26.038  17.366  1.00  0.00              
ATOM   2315 1HB  LEU A 154      -4.140  23.670  17.319  1.00  0.00              
ATOM   2316 2HB  LEU A 154      -4.757  24.292  15.772  1.00  0.00              
ATOM   2317  HG  LEU A 154      -2.995  25.807  17.750  1.00  0.00              
ATOM   2318 1HD1 LEU A 154      -1.233  25.719  16.038  1.00  0.00              
ATOM   2319 2HD1 LEU A 154      -1.698  24.099  16.608  1.00  0.00              
ATOM   2320 3HD1 LEU A 154      -2.274  24.687  15.030  1.00  0.00              
ATOM   2321 1HD2 LEU A 154      -2.818  27.553  16.038  1.00  0.00              
ATOM   2322 2HD2 LEU A 154      -3.998  26.676  15.034  1.00  0.00              
ATOM   2323 3HD2 LEU A 154      -4.486  27.330  16.616  1.00  0.00              
ATOM   2324  N   GLY A 155      -6.850  22.988  18.049  1.00  0.00              
ATOM   2325  CA  GLY A 155      -7.994  22.083  17.981  1.00  0.00              
ATOM   2326  C   GLY A 155      -9.246  22.741  18.553  1.00  0.00              
ATOM   2327  O   GLY A 155     -10.329  22.638  17.970  1.00  0.00              
ATOM   2328  H   GLY A 155      -6.047  22.725  18.602  1.00  0.00              
ATOM   2329 1HA  GLY A 155      -8.174  21.814  16.940  1.00  0.00              
ATOM   2330 2HA  GLY A 155      -7.770  21.184  18.554  1.00  0.00              
ATOM   2331  N   ILE A 156      -9.089  23.429  19.681  1.00  0.00              
ATOM   2332  CA  ILE A 156     -10.194  24.149  20.306  1.00  0.00              
ATOM   2333  C   ILE A 156     -10.694  25.300  19.423  1.00  0.00              
ATOM   2334  O   ILE A 156     -11.909  25.492  19.280  1.00  0.00              
ATOM   2335  CB  ILE A 156      -9.788  24.707  21.682  1.00  0.00              
ATOM   2336  CG1 ILE A 156      -9.585  23.568  22.683  1.00  0.00              
ATOM   2337  CG2 ILE A 156     -10.837  25.685  22.189  1.00  0.00              
ATOM   2338  CD1 ILE A 156      -8.917  23.996  23.970  1.00  0.00              
ATOM   2339  H   ILE A 156      -8.177  23.453  20.116  1.00  0.00              
ATOM   2340  HA  ILE A 156     -11.061  23.498  20.419  1.00  0.00              
ATOM   2341  HB  ILE A 156      -8.830  25.219  21.589  1.00  0.00              
ATOM   2342 1HG1 ILE A 156     -10.566  23.151  22.905  1.00  0.00              
ATOM   2343 2HG1 ILE A 156      -8.972  22.811  22.191  1.00  0.00              
ATOM   2344 1HG2 ILE A 156     -10.535  26.071  23.163  1.00  0.00              
ATOM   2345 2HG2 ILE A 156     -10.934  26.512  21.487  1.00  0.00              
ATOM   2346 3HG2 ILE A 156     -11.795  25.174  22.284  1.00  0.00              
ATOM   2347 1HD1 ILE A 156      -8.806  23.134  24.628  1.00  0.00              
ATOM   2348 2HD1 ILE A 156      -7.933  24.412  23.749  1.00  0.00              
ATOM   2349 3HD1 ILE A 156      -9.528  24.752  24.463  1.00  0.00              
ATOM   2350  N   LEU A 157      -9.761  26.036  18.817  1.00  0.00              
ATOM   2351  CA  LEU A 157     -10.096  27.123  17.883  1.00  0.00              
ATOM   2352  C   LEU A 157     -10.896  26.630  16.679  1.00  0.00              
ATOM   2353  O   LEU A 157     -11.775  27.332  16.176  1.00  0.00              
ATOM   2354  CB  LEU A 157      -8.815  27.820  17.408  1.00  0.00              
ATOM   2355  CG  LEU A 157      -8.100  28.666  18.470  1.00  0.00              
ATOM   2356  CD1 LEU A 157      -6.742  29.118  17.950  1.00  0.00              
ATOM   2357  CD2 LEU A 157      -8.965  29.864  18.834  1.00  0.00              
ATOM   2358  H   LEU A 157      -8.790  25.834  19.011  1.00  0.00              
ATOM   2359  HA  LEU A 157     -10.732  27.851  18.383  1.00  0.00              
ATOM   2360 1HB  LEU A 157      -8.216  26.944  17.164  1.00  0.00              
ATOM   2361 2HB  LEU A 157      -8.985  28.407  16.506  1.00  0.00              
ATOM   2362  HG  LEU A 157      -7.997  28.047  19.362  1.00  0.00              
ATOM   2363 1HD1 LEU A 157      -6.241  29.718  18.712  1.00  0.00              
ATOM   2364 2HD1 LEU A 157      -6.132  28.245  17.719  1.00  0.00              
ATOM   2365 3HD1 LEU A 157      -6.878  29.716  17.050  1.00  0.00              
ATOM   2366 1HD2 LEU A 157      -8.455  30.464  19.588  1.00  0.00              
ATOM   2367 2HD2 LEU A 157      -9.139  30.470  17.945  1.00  0.00              
ATOM   2368 3HD2 LEU A 157      -9.919  29.517  19.229  1.00  0.00              
ATOM   2369  N   GLU A 158     -10.582  25.416  16.229  1.00  0.00              
ATOM   2370  CA  GLU A 158     -11.378  24.736  15.215  1.00  0.00              
ATOM   2371  C   GLU A 158     -12.758  24.346  15.732  1.00  0.00              
ATOM   2372  O   GLU A 158     -13.753  24.515  15.031  1.00  0.00              
ATOM   2373  CB  GLU A 158     -10.643  23.492  14.711  1.00  0.00              
ATOM   2374  CG  GLU A 158     -11.389  22.709  13.641  1.00  0.00              
ATOM   2375  CD  GLU A 158     -11.620  23.546  12.413  1.00  0.00              
ATOM   2376  OE1 GLU A 158     -10.701  24.202  11.984  1.00  0.00              
ATOM   2377  OE2 GLU A 158     -12.678  23.443  11.839  1.00  0.00              
ATOM   2378  H   GLU A 158      -9.765  24.955  16.605  1.00  0.00              
ATOM   2379  HA  GLU A 158     -11.553  25.404  14.372  1.00  0.00              
ATOM   2380 1HB  GLU A 158      -9.684  23.828  14.313  1.00  0.00              
ATOM   2381 2HB  GLU A 158     -10.471  22.851  15.577  1.00  0.00              
ATOM   2382 1HG  GLU A 158     -10.894  21.781  13.357  1.00  0.00              
ATOM   2383 2HG  GLU A 158     -12.346  22.483  14.110  1.00  0.00              
ATOM   2384  N   LEU A 159     -12.809  23.827  16.956  1.00  0.00              
ATOM   2385  CA  LEU A 159     -14.076  23.419  17.562  1.00  0.00              
ATOM   2386  C   LEU A 159     -15.019  24.602  17.763  1.00  0.00              
ATOM   2387  O   LEU A 159     -16.238  24.467  17.626  1.00  0.00              
ATOM   2388  CB  LEU A 159     -13.815  22.716  18.900  1.00  0.00              
ATOM   2389  CG  LEU A 159     -13.176  21.325  18.793  1.00  0.00              
ATOM   2390  CD1 LEU A 159     -12.737  20.845  20.170  1.00  0.00              
ATOM   2391  CD2 LEU A 159     -14.172  20.354  18.176  1.00  0.00              
ATOM   2392  H   LEU A 159     -11.952  23.711  17.479  1.00  0.00              
ATOM   2393  HA  LEU A 159     -14.595  22.731  16.896  1.00  0.00              
ATOM   2394 1HB  LEU A 159     -13.106  23.420  19.334  1.00  0.00              
ATOM   2395 2HB  LEU A 159     -14.712  22.677  19.517  1.00  0.00              
ATOM   2396  HG  LEU A 159     -12.328  21.410  18.113  1.00  0.00              
ATOM   2397 1HD1 LEU A 159     -12.285  19.858  20.085  1.00  0.00              
ATOM   2398 2HD1 LEU A 159     -12.007  21.543  20.582  1.00  0.00              
ATOM   2399 3HD1 LEU A 159     -13.602  20.792  20.830  1.00  0.00              
ATOM   2400 1HD2 LEU A 159     -13.717  19.367  18.100  1.00  0.00              
ATOM   2401 2HD2 LEU A 159     -15.062  20.298  18.804  1.00  0.00              
ATOM   2402 3HD2 LEU A 159     -14.451  20.702  17.182  1.00  0.00              
ATOM   2403  N   LEU A 160     -14.444  25.761  18.079  1.00  0.00              
ATOM   2404  CA  LEU A 160     -15.214  26.967  18.384  1.00  0.00              
ATOM   2405  C   LEU A 160     -16.007  27.463  17.174  1.00  0.00              
ATOM   2406  O   LEU A 160     -16.949  28.246  17.317  1.00  0.00              
ATOM   2407  CB  LEU A 160     -14.278  28.071  18.892  1.00  0.00              
ATOM   2408  CG  LEU A 160     -13.723  27.857  20.306  1.00  0.00              
ATOM   2409  CD1 LEU A 160     -12.647  28.892  20.606  1.00  0.00              
ATOM   2410  CD2 LEU A 160     -14.857  27.948  21.316  1.00  0.00              
ATOM   2411  H   LEU A 160     -13.436  25.801  18.109  1.00  0.00              
ATOM   2412  HA  LEU A 160     -15.952  26.743  19.154  1.00  0.00              
ATOM   2413 1HB  LEU A 160     -13.479  27.977  18.158  1.00  0.00              
ATOM   2414 2HB  LEU A 160     -14.735  29.057  18.808  1.00  0.00              
ATOM   2415  HG  LEU A 160     -13.321  26.844  20.345  1.00  0.00              
ATOM   2416 1HD1 LEU A 160     -12.259  28.732  21.612  1.00  0.00              
ATOM   2417 2HD1 LEU A 160     -11.836  28.793  19.885  1.00  0.00              
ATOM   2418 3HD1 LEU A 160     -13.076  29.891  20.538  1.00  0.00              
ATOM   2419 1HD2 LEU A 160     -14.461  27.795  22.321  1.00  0.00              
ATOM   2420 2HD2 LEU A 160     -15.321  28.931  21.255  1.00  0.00              
ATOM   2421 3HD2 LEU A 160     -15.601  27.181  21.100  1.00  0.00              
ATOM   2422  N   LYS A 161     -15.615  26.995  15.991  1.00  0.00              
ATOM   2423  CA  LYS A 161     -16.266  27.363  14.741  1.00  0.00              
ATOM   2424  C   LYS A 161     -17.702  26.843  14.668  1.00  0.00              
ATOM   2425  O   LYS A 161     -18.514  27.373  13.913  1.00  0.00              
ATOM   2426  CB  LYS A 161     -15.459  26.836  13.553  1.00  0.00              
ATOM   2427  CG  LYS A 161     -14.099  27.499  13.374  1.00  0.00              
ATOM   2428  CD  LYS A 161     -13.330  26.879  12.217  1.00  0.00              
ATOM   2429  CE  LYS A 161     -11.974  27.545  12.034  1.00  0.00              
ATOM   2430  NZ  LYS A 161     -11.170  26.885  10.968  1.00  0.00              
ATOM   2431  H   LYS A 161     -14.833  26.358  15.971  1.00  0.00              
ATOM   2432  HA  LYS A 161     -16.334  28.448  14.666  1.00  0.00              
ATOM   2433 1HB  LYS A 161     -15.323  25.766  13.709  1.00  0.00              
ATOM   2434 2HB  LYS A 161     -16.062  26.999  12.659  1.00  0.00              
ATOM   2435 1HG  LYS A 161     -14.255  28.560  13.180  1.00  0.00              
ATOM   2436 2HG  LYS A 161     -13.532  27.378  14.295  1.00  0.00              
ATOM   2437 1HD  LYS A 161     -13.188  25.818  12.424  1.00  0.00              
ATOM   2438 2HD  LYS A 161     -13.917  26.996  11.306  1.00  0.00              
ATOM   2439 1HE  LYS A 161     -12.139  28.588  11.771  1.00  0.00              
ATOM   2440 2HE  LYS A 161     -11.436  27.490  12.979  1.00  0.00              
ATOM   2441 1HZ  LYS A 161     -10.280  27.355  10.878  1.00  0.00              
ATOM   2442 2HZ  LYS A 161     -11.016  25.917  11.212  1.00  0.00              
ATOM   2443 3HZ  LYS A 161     -11.668  26.936  10.092  1.00  0.00              
ATOM   2444  N   CYS A 162     -18.015  25.820  15.460  1.00  0.00              
ATOM   2445  CA  CYS A 162     -19.366  25.256  15.495  1.00  0.00              
ATOM   2446  C   CYS A 162     -19.896  25.087  16.911  1.00  0.00              
ATOM   2447  O   CYS A 162     -21.108  25.143  17.133  1.00  0.00              
ATOM   2448  CB  CYS A 162     -19.171  23.889  14.837  1.00  0.00              
ATOM   2449  SG  CYS A 162     -18.620  23.958  13.115  1.00  0.00              
ATOM   2450  H   CYS A 162     -17.300  25.420  16.053  1.00  0.00              
ATOM   2451  HA  CYS A 162     -20.088  25.828  14.912  1.00  0.00              
ATOM   2452 1HB  CYS A 162     -18.415  23.317  15.374  1.00  0.00              
ATOM   2453 2HB  CYS A 162     -20.111  23.337  14.831  1.00  0.00              
ATOM   2454  HG  CYS A 162     -19.819  24.207  12.596  1.00  0.00              
ATOM   2455  N   HIS A 163     -18.988  24.871  17.859  1.00  0.00              
ATOM   2456  CA  HIS A 163     -19.369  24.651  19.254  1.00  0.00              
ATOM   2457  C   HIS A 163     -19.309  25.944  20.050  1.00  0.00              
ATOM   2458  O   HIS A 163     -18.272  26.619  20.074  1.00  0.00              
ATOM   2459  CB  HIS A 163     -18.466  23.597  19.905  1.00  0.00              
ATOM   2460  CG  HIS A 163     -18.559  22.248  19.263  1.00  0.00              
ATOM   2461  ND1 HIS A 163     -19.642  21.412  19.440  1.00  0.00              
ATOM   2462  CD2 HIS A 163     -17.706  21.589  18.444  1.00  0.00              
ATOM   2463  CE1 HIS A 163     -19.449  20.297  18.758  1.00  0.00              
ATOM   2464  NE2 HIS A 163     -18.281  20.379  18.145  1.00  0.00              
ATOM   2465  H   HIS A 163     -18.010  24.854  17.607  1.00  0.00              
ATOM   2466  HA  HIS A 163     -20.401  24.305  19.303  1.00  0.00              
ATOM   2467 1HB  HIS A 163     -17.421  23.903  19.836  1.00  0.00              
ATOM   2468 2HB  HIS A 163     -18.740  23.464  20.950  1.00  0.00              
ATOM   2469  HD1 HIS A 163     -20.484  21.631  19.932  1.00  0.00              
ATOM   2470  HD2 HIS A 163     -16.731  21.847  18.029  1.00  0.00              
ATOM   2471  HE1 HIS A 163     -20.196  19.503  18.768  1.00  0.00              
ATOM   2472  N   ASP A 164     -20.426  26.281  20.696  1.00  0.00              
ATOM   2473  CA  ASP A 164     -20.530  27.499  21.499  1.00  0.00              
ATOM   2474  C   ASP A 164     -19.613  27.439  22.716  1.00  0.00              
ATOM   2475  O   ASP A 164     -18.927  28.414  23.035  1.00  0.00              
ATOM   2476  CB  ASP A 164     -21.978  27.725  21.944  1.00  0.00              
ATOM   2477  CG  ASP A 164     -22.914  28.175  20.830  1.00  0.00              
ATOM   2478  OD1 ASP A 164     -22.430  28.539  19.784  1.00  0.00              
ATOM   2479  OD2 ASP A 164     -24.100  28.004  20.974  1.00  0.00              
ATOM   2480  H   ASP A 164     -21.226  25.668  20.627  1.00  0.00              
ATOM   2481  HA  ASP A 164     -20.207  28.357  20.910  1.00  0.00              
ATOM   2482 1HB  ASP A 164     -22.413  26.870  22.460  1.00  0.00              
ATOM   2483 2HB  ASP A 164     -21.834  28.543  22.649  1.00  0.00              
ATOM   2484  N   ARG A 165     -19.610  26.290  23.386  1.00  0.00              
ATOM   2485  CA  ARG A 165     -18.791  26.086  24.572  1.00  0.00              
ATOM   2486  C   ARG A 165     -17.873  24.872  24.432  1.00  0.00              
ATOM   2487  O   ARG A 165     -18.294  23.800  23.977  1.00  0.00              
ATOM   2488  CB  ARG A 165     -19.636  25.999  25.836  1.00  0.00              
ATOM   2489  CG  ARG A 165     -20.393  27.269  26.189  1.00  0.00              
ATOM   2490  CD  ARG A 165     -21.292  27.141  27.363  1.00  0.00              
ATOM   2491  NE  ARG A 165     -22.319  26.123  27.226  1.00  0.00              
ATOM   2492  CZ  ARG A 165     -23.485  26.295  26.571  1.00  0.00              
ATOM   2493  NH1 ARG A 165     -23.791  27.453  26.026  1.00  0.00              
ATOM   2494  NH2 ARG A 165     -24.325  25.277  26.513  1.00  0.00              
ATOM   2495  H   ARG A 165     -20.195  25.534  23.058  1.00  0.00              
ATOM   2496  HA  ARG A 165     -18.135  26.944  24.720  1.00  0.00              
ATOM   2497 1HB  ARG A 165     -20.347  25.188  25.686  1.00  0.00              
ATOM   2498 2HB  ARG A 165     -18.962  25.744  26.652  1.00  0.00              
ATOM   2499 1HG  ARG A 165     -19.667  28.056  26.404  1.00  0.00              
ATOM   2500 2HG  ARG A 165     -20.998  27.561  25.330  1.00  0.00              
ATOM   2501 1HD  ARG A 165     -20.695  26.888  28.240  1.00  0.00              
ATOM   2502 2HD  ARG A 165     -21.794  28.093  27.530  1.00  0.00              
ATOM   2503  HE  ARG A 165     -22.337  25.173  27.573  1.00  0.00              
ATOM   2504 1HH1 ARG A 165     -23.146  28.227  26.096  1.00  0.00              
ATOM   2505 2HH1 ARG A 165     -24.669  27.562  25.541  1.00  0.00              
ATOM   2506 1HH2 ARG A 165     -24.082  24.400  26.952  1.00  0.00              
ATOM   2507 2HH2 ARG A 165     -25.204  25.379  26.029  1.00  0.00              
ATOM   2508  N   VAL A 166     -16.616  25.063  24.822  1.00  0.00              
ATOM   2509  CA  VAL A 166     -15.616  24.006  24.770  1.00  0.00              
ATOM   2510  C   VAL A 166     -14.988  23.807  26.152  1.00  0.00              
ATOM   2511  O   VAL A 166     -14.561  24.771  26.797  1.00  0.00              
ATOM   2512  CB  VAL A 166     -14.510  24.316  23.744  1.00  0.00              
ATOM   2513  CG1 VAL A 166     -13.479  23.198  23.717  1.00  0.00              
ATOM   2514  CG2 VAL A 166     -15.109  24.519  22.361  1.00  0.00              
ATOM   2515  H   VAL A 166     -16.351  25.974  25.165  1.00  0.00              
ATOM   2516  HA  VAL A 166     -16.065  23.046  24.512  1.00  0.00              
ATOM   2517  HB  VAL A 166     -14.023  25.251  24.020  1.00  0.00              
ATOM   2518 1HG1 VAL A 166     -12.704  23.434  22.987  1.00  0.00              
ATOM   2519 2HG1 VAL A 166     -13.027  23.095  24.704  1.00  0.00              
ATOM   2520 3HG1 VAL A 166     -13.964  22.262  23.441  1.00  0.00              
ATOM   2521 1HG2 VAL A 166     -14.314  24.739  21.648  1.00  0.00              
ATOM   2522 2HG2 VAL A 166     -15.631  23.614  22.055  1.00  0.00              
ATOM   2523 3HG2 VAL A 166     -15.811  25.353  22.387  1.00  0.00              
ATOM   2524  N   LEU A 167     -14.955  22.556  26.600  1.00  0.00              
ATOM   2525  CA  LEU A 167     -14.344  22.211  27.875  1.00  0.00              
ATOM   2526  C   LEU A 167     -13.021  21.489  27.667  1.00  0.00              
ATOM   2527  O   LEU A 167     -12.980  20.387  27.117  1.00  0.00              
ATOM   2528  CB  LEU A 167     -15.301  21.346  28.705  1.00  0.00              
ATOM   2529  CG  LEU A 167     -14.706  20.773  29.998  1.00  0.00              
ATOM   2530  CD1 LEU A 167     -14.323  21.903  30.943  1.00  0.00              
ATOM   2531  CD2 LEU A 167     -15.715  19.842  30.653  1.00  0.00              
ATOM   2532  H   LEU A 167     -15.366  21.824  26.038  1.00  0.00              
ATOM   2533  HA  LEU A 167     -14.120  23.121  28.430  1.00  0.00              
ATOM   2534 1HB  LEU A 167     -16.056  22.093  28.942  1.00  0.00              
ATOM   2535 2HB  LEU A 167     -15.749  20.552  28.109  1.00  0.00              
ATOM   2536  HG  LEU A 167     -13.835  20.178  29.719  1.00  0.00              
ATOM   2537 1HD1 LEU A 167     -13.902  21.488  31.859  1.00  0.00              
ATOM   2538 2HD1 LEU A 167     -13.583  22.544  30.463  1.00  0.00              
ATOM   2539 3HD1 LEU A 167     -15.208  22.490  31.187  1.00  0.00              
ATOM   2540 1HD2 LEU A 167     -15.291  19.434  31.572  1.00  0.00              
ATOM   2541 2HD2 LEU A 167     -16.625  20.395  30.888  1.00  0.00              
ATOM   2542 3HD2 LEU A 167     -15.953  19.024  29.971  1.00  0.00              
ATOM   2543  N   TYR A 168     -11.944  22.124  28.111  1.00  0.00              
ATOM   2544  CA  TYR A 168     -10.634  21.505  28.101  1.00  0.00              
ATOM   2545  C   TYR A 168     -10.359  20.845  29.448  1.00  0.00              
ATOM   2546  O   TYR A 168     -10.472  21.486  30.495  1.00  0.00              
ATOM   2547  CB  TYR A 168      -9.551  22.538  27.779  1.00  0.00              
ATOM   2548  CG  TYR A 168      -8.140  22.036  27.998  1.00  0.00              
ATOM   2549  CD1 TYR A 168      -7.630  20.992  27.241  1.00  0.00              
ATOM   2550  CD2 TYR A 168      -7.324  22.609  28.961  1.00  0.00              
ATOM   2551  CE1 TYR A 168      -6.344  20.529  27.438  1.00  0.00              
ATOM   2552  CE2 TYR A 168      -6.035  22.156  29.166  1.00  0.00              
ATOM   2553  CZ  TYR A 168      -5.549  21.115  28.402  1.00  0.00              
ATOM   2554  OH  TYR A 168      -4.266  20.660  28.601  1.00  0.00              
ATOM   2555  H   TYR A 168     -12.040  23.066  28.468  1.00  0.00              
ATOM   2556  HA  TYR A 168     -10.601  20.721  27.344  1.00  0.00              
ATOM   2557 1HB  TYR A 168      -9.676  22.823  26.733  1.00  0.00              
ATOM   2558 2HB  TYR A 168      -9.732  23.403  28.416  1.00  0.00              
ATOM   2559  HD1 TYR A 168      -8.264  20.534  26.481  1.00  0.00              
ATOM   2560  HD2 TYR A 168      -7.714  23.432  29.561  1.00  0.00              
ATOM   2561  HE1 TYR A 168      -5.956  19.708  26.835  1.00  0.00              
ATOM   2562  HE2 TYR A 168      -5.409  22.619  29.928  1.00  0.00              
ATOM   2563  HH  TYR A 168      -3.983  20.721  29.517  1.00  0.00              
ATOM   2564  N   VAL A 169     -10.018  19.558  29.409  1.00  0.00              
ATOM   2565  CA  VAL A 169      -9.776  18.769  30.620  1.00  0.00              
ATOM   2566  C   VAL A 169      -8.336  18.262  30.610  1.00  0.00              
ATOM   2567  O   VAL A 169      -7.971  17.424  29.781  1.00  0.00              
ATOM   2568  CB  VAL A 169     -10.742  17.575  30.739  1.00  0.00              
ATOM   2569  CG1 VAL A 169     -10.458  16.785  32.007  1.00  0.00              
ATOM   2570  CG2 VAL A 169     -12.185  18.054  30.723  1.00  0.00              
ATOM   2571  H   VAL A 169      -9.924  19.115  28.506  1.00  0.00              
ATOM   2572  HA  VAL A 169      -9.876  19.380  31.517  1.00  0.00              
ATOM   2573  HB  VAL A 169     -10.613  16.929  29.870  1.00  0.00              
ATOM   2574 1HG1 VAL A 169     -11.150  15.945  32.074  1.00  0.00              
ATOM   2575 2HG1 VAL A 169      -9.435  16.410  31.981  1.00  0.00              
ATOM   2576 3HG1 VAL A 169     -10.587  17.431  32.875  1.00  0.00              
ATOM   2577 1HG2 VAL A 169     -12.854  17.199  30.807  1.00  0.00              
ATOM   2578 2HG2 VAL A 169     -12.353  18.730  31.562  1.00  0.00              
ATOM   2579 3HG2 VAL A 169     -12.385  18.580  29.788  1.00  0.00              
ATOM   2580  N   ASP A 170      -7.531  18.757  31.545  1.00  0.00              
ATOM   2581  CA  ASP A 170      -6.134  18.356  31.658  1.00  0.00              
ATOM   2582  C   ASP A 170      -5.901  17.461  32.891  1.00  0.00              
ATOM   2583  O   ASP A 170      -5.953  17.939  34.028  1.00  0.00              
ATOM   2584  CB  ASP A 170      -5.234  19.594  31.724  1.00  0.00              
ATOM   2585  CG  ASP A 170      -3.742  19.286  31.723  1.00  0.00              
ATOM   2586  OD1 ASP A 170      -3.390  18.147  31.914  1.00  0.00              
ATOM   2587  OD2 ASP A 170      -2.978  20.155  31.378  1.00  0.00              
ATOM   2588  H   ASP A 170      -7.903  19.435  32.196  1.00  0.00              
ATOM   2589  HA  ASP A 170      -5.850  17.760  30.792  1.00  0.00              
ATOM   2590 1HB  ASP A 170      -5.453  20.331  30.951  1.00  0.00              
ATOM   2591 2HB  ASP A 170      -5.523  19.989  32.698  1.00  0.00              
ATOM   2592  N   ILE A 171      -5.628  16.171  32.656  1.00  0.00              
ATOM   2593  CA  ILE A 171      -5.339  15.200  33.732  1.00  0.00              
ATOM   2594  C   ILE A 171      -3.905  14.648  33.684  1.00  0.00              
ATOM   2595  O   ILE A 171      -3.615  13.606  34.288  1.00  0.00              
ATOM   2596  CB  ILE A 171      -6.320  14.013  33.683  1.00  0.00              
ATOM   2597  CG1 ILE A 171      -6.248  13.319  32.321  1.00  0.00              
ATOM   2598  CG2 ILE A 171      -7.737  14.483  33.971  1.00  0.00              
ATOM   2599  CD1 ILE A 171      -7.082  12.060  32.233  1.00  0.00              
ATOM   2600  H   ILE A 171      -5.623  15.858  31.697  1.00  0.00              
ATOM   2601  HA  ILE A 171      -5.392  15.679  34.707  1.00  0.00              
ATOM   2602  HB  ILE A 171      -6.022  13.276  34.427  1.00  0.00              
ATOM   2603 1HG1 ILE A 171      -6.590  14.034  31.573  1.00  0.00              
ATOM   2604 2HG1 ILE A 171      -5.202  13.074  32.136  1.00  0.00              
ATOM   2605 1HG2 ILE A 171      -8.418  13.633  33.932  1.00  0.00              
ATOM   2606 2HG2 ILE A 171      -7.776  14.933  34.962  1.00  0.00              
ATOM   2607 3HG2 ILE A 171      -8.035  15.220  33.225  1.00  0.00              
ATOM   2608 1HD1 ILE A 171      -6.981  11.624  31.239  1.00  0.00              
ATOM   2609 2HD1 ILE A 171      -6.741  11.343  32.980  1.00  0.00              
ATOM   2610 3HD1 ILE A 171      -8.129  12.303  32.416  1.00  0.00              
ATOM   2611  N   ASP A 172      -3.025  15.343  32.960  1.00  0.00              
ATOM   2612  CA  ASP A 172      -1.572  15.166  33.069  1.00  0.00              
ATOM   2613  C   ASP A 172      -1.070  15.706  34.411  1.00  0.00              
ATOM   2614  O   ASP A 172      -1.631  16.669  34.936  1.00  0.00              
ATOM   2615  CB  ASP A 172      -0.851  15.865  31.914  1.00  0.00              
ATOM   2616  CG  ASP A 172       0.643  15.576  31.838  1.00  0.00              
ATOM   2617  OD1 ASP A 172       1.358  16.018  32.705  1.00  0.00              
ATOM   2618  OD2 ASP A 172       1.034  14.792  31.008  1.00  0.00              
ATOM   2619  H   ASP A 172      -3.392  16.019  32.307  1.00  0.00              
ATOM   2620  HA  ASP A 172      -1.326  14.104  33.039  1.00  0.00              
ATOM   2621 1HB  ASP A 172      -1.305  15.678  30.941  1.00  0.00              
ATOM   2622 2HB  ASP A 172      -1.006  16.908  32.195  1.00  0.00              
ATOM   2623  N   MET A 173      -0.028  15.093  34.967  1.00  0.00              
ATOM   2624  CA  MET A 173       0.511  15.533  36.258  1.00  0.00              
ATOM   2625  C   MET A 173       0.856  17.031  36.290  1.00  0.00              
ATOM   2626  O   MET A 173       0.793  17.655  37.344  1.00  0.00              
ATOM   2627  CB  MET A 173       1.750  14.708  36.602  1.00  0.00              
ATOM   2628  CG  MET A 173       2.313  14.968  37.992  1.00  0.00              
ATOM   2629  SD  MET A 173       3.586  13.779  38.460  1.00  0.00              
ATOM   2630  CE  MET A 173       4.933  14.288  37.395  1.00  0.00              
ATOM   2631  H   MET A 173       0.403  14.310  34.495  1.00  0.00              
ATOM   2632  HA  MET A 173      -0.235  15.395  37.039  1.00  0.00              
ATOM   2633 1HB  MET A 173       1.468  13.660  36.514  1.00  0.00              
ATOM   2634 2HB  MET A 173       2.508  14.946  35.853  1.00  0.00              
ATOM   2635 1HG  MET A 173       2.739  15.971  38.003  1.00  0.00              
ATOM   2636 2HG  MET A 173       1.493  14.913  38.706  1.00  0.00              
ATOM   2637 1HE  MET A 173       5.796  13.645  37.568  1.00  0.00              
ATOM   2638 2HE  MET A 173       4.622  14.209  36.353  1.00  0.00              
ATOM   2639 3HE  MET A 173       5.200  15.322  37.616  1.00  0.00              
ATOM   2640  N   HIS A 174       1.215  17.601  35.142  1.00  0.00              
ATOM   2641  CA  HIS A 174       1.619  19.006  35.077  1.00  0.00              
ATOM   2642  C   HIS A 174       0.486  19.863  34.543  1.00  0.00              
ATOM   2643  O   HIS A 174      -0.343  19.381  33.766  1.00  0.00              
ATOM   2644  CB  HIS A 174       2.865  19.178  34.200  1.00  0.00              
ATOM   2645  CG  HIS A 174       4.037  18.366  34.655  1.00  0.00              
ATOM   2646  ND1 HIS A 174       4.187  17.033  34.336  1.00  0.00              
ATOM   2647  CD2 HIS A 174       5.114  18.698  35.407  1.00  0.00              
ATOM   2648  CE1 HIS A 174       5.309  16.580  34.871  1.00  0.00              
ATOM   2649  NE2 HIS A 174       5.888  17.570  35.524  1.00  0.00              
ATOM   2650  H   HIS A 174       1.208  17.050  34.295  1.00  0.00              
ATOM   2651  HA  HIS A 174       1.847  19.370  36.078  1.00  0.00              
ATOM   2652 1HB  HIS A 174       2.651  18.869  33.177  1.00  0.00              
ATOM   2653 2HB  HIS A 174       3.185  20.220  34.206  1.00  0.00              
ATOM   2654  HD2 HIS A 174       5.427  19.627  35.882  1.00  0.00              
ATOM   2655  HE1 HIS A 174       5.610  15.542  34.732  1.00  0.00              
ATOM   2656  HE2 HIS A 174       6.760  17.516  36.031  1.00  0.00              
ATOM   2657  N   HIS A 175       0.451  21.128  34.965  1.00  0.00              
ATOM   2658  CA  HIS A 175      -0.560  22.079  34.492  1.00  0.00              
ATOM   2659  C   HIS A 175      -0.408  22.396  33.002  1.00  0.00              
ATOM   2660  O   HIS A 175       0.673  22.768  32.545  1.00  0.00              
ATOM   2661  CB  HIS A 175      -0.494  23.376  35.304  1.00  0.00              
ATOM   2662  CG  HIS A 175      -1.473  24.417  34.857  1.00  0.00              
ATOM   2663  ND1 HIS A 175      -2.810  24.143  34.656  1.00  0.00              
ATOM   2664  CD2 HIS A 175      -1.311  25.730  34.570  1.00  0.00              
ATOM   2665  CE1 HIS A 175      -3.428  25.244  34.266  1.00  0.00              
ATOM   2666  NE2 HIS A 175      -2.541  26.220  34.206  1.00  0.00              
ATOM   2667  H   HIS A 175       1.143  21.436  35.631  1.00  0.00              
ATOM   2668  HA  HIS A 175      -1.552  21.646  34.604  1.00  0.00              
ATOM   2669 1HB  HIS A 175      -0.712  23.175  36.354  1.00  0.00              
ATOM   2670 2HB  HIS A 175       0.496  23.823  35.219  1.00  0.00              
ATOM   2671  HD2 HIS A 175      -0.442  26.389  34.583  1.00  0.00              
ATOM   2672  HE1 HIS A 175      -4.497  25.236  34.056  1.00  0.00              
ATOM   2673  HE2 HIS A 175      -2.727  27.176  33.937  1.00  0.00              
ATOM   2674  N   GLY A 176      -1.497  22.458  32.238  1.00  0.00              
ATOM   2675  CA  GLY A 176      -1.468  22.885  30.838  1.00  0.00              
ATOM   2676  C   GLY A 176      -1.370  24.390  30.674  1.00  0.00              
ATOM   2677  O   GLY A 176      -2.281  25.025  30.135  1.00  0.00              
ATOM   2678  H   GLY A 176      -2.372  22.150  32.642  1.00  0.00              
ATOM   2679 1HA  GLY A 176      -0.605  22.437  30.348  1.00  0.00              
ATOM   2680 2HA  GLY A 176      -2.380  22.551  30.344  1.00  0.00              
ATOM   2681  N   ASP A 177      -0.249  24.950  31.124  1.00  0.00              
ATOM   2682  CA  ASP A 177      -0.045  26.401  31.155  1.00  0.00              
ATOM   2683  C   ASP A 177      -0.208  27.085  29.795  1.00  0.00              
ATOM   2684  O   ASP A 177      -0.625  28.243  29.725  1.00  0.00              
ATOM   2685  CB  ASP A 177       1.344  26.714  31.715  1.00  0.00              
ATOM   2686  CG  ASP A 177       1.505  28.135  32.239  1.00  0.00              
ATOM   2687  OD1 ASP A 177       0.719  28.535  33.066  1.00  0.00              
ATOM   2688  OD2 ASP A 177       2.497  28.752  31.930  1.00  0.00              
ATOM   2689  H   ASP A 177       0.485  24.345  31.457  1.00  0.00              
ATOM   2690  HA  ASP A 177      -0.802  26.866  31.789  1.00  0.00              
ATOM   2691 1HB  ASP A 177       1.675  26.007  32.476  1.00  0.00              
ATOM   2692 2HB  ASP A 177       1.946  26.589  30.815  1.00  0.00              
ATOM   2693  N   GLY A 178       0.124  26.367  28.726  1.00  0.00              
ATOM   2694  CA  GLY A 178       0.021  26.912  27.376  1.00  0.00              
ATOM   2695  C   GLY A 178      -1.414  27.182  26.986  1.00  0.00              
ATOM   2696  O   GLY A 178      -1.718  28.223  26.409  1.00  0.00              
ATOM   2697  H   GLY A 178       0.456  25.422  28.852  1.00  0.00              
ATOM   2698 1HA  GLY A 178       0.579  27.847  27.327  1.00  0.00              
ATOM   2699 2HA  GLY A 178       0.448  26.198  26.672  1.00  0.00              
ATOM   2700  N   VAL A 179      -2.302  26.250  27.328  1.00  0.00              
ATOM   2701  CA  VAL A 179      -3.729  26.387  27.037  1.00  0.00              
ATOM   2702  C   VAL A 179      -4.381  27.390  27.986  1.00  0.00              
ATOM   2703  O   VAL A 179      -5.250  28.166  27.582  1.00  0.00              
ATOM   2704  CB  VAL A 179      -4.464  25.038  27.146  1.00  0.00              
ATOM   2705  CG1 VAL A 179      -5.950  25.217  26.869  1.00  0.00              
ATOM   2706  CG2 VAL A 179      -3.862  24.025  26.183  1.00  0.00              
ATOM   2707  H   VAL A 179      -1.973  25.422  27.803  1.00  0.00              
ATOM   2708  HA  VAL A 179      -3.893  26.793  26.038  1.00  0.00              
ATOM   2709  HB  VAL A 179      -4.327  24.640  28.151  1.00  0.00              
ATOM   2710 1HG1 VAL A 179      -6.453  24.253  26.950  1.00  0.00              
ATOM   2711 2HG1 VAL A 179      -6.374  25.909  27.595  1.00  0.00              
ATOM   2712 3HG1 VAL A 179      -6.087  25.614  25.864  1.00  0.00              
ATOM   2713 1HG2 VAL A 179      -4.393  23.078  26.272  1.00  0.00              
ATOM   2714 2HG2 VAL A 179      -3.953  24.397  25.162  1.00  0.00              
ATOM   2715 3HG2 VAL A 179      -2.810  23.876  26.424  1.00  0.00              
ATOM   2716  N   ASP A 180      -3.949  27.374  29.244  1.00  0.00              
ATOM   2717  CA  ASP A 180      -4.441  28.318  30.240  1.00  0.00              
ATOM   2718  C   ASP A 180      -4.251  29.757  29.762  1.00  0.00              
ATOM   2719  O   ASP A 180      -5.210  30.531  29.731  1.00  0.00              
ATOM   2720  CB  ASP A 180      -3.731  28.104  31.578  1.00  0.00              
ATOM   2721  CG  ASP A 180      -4.410  28.778  32.764  1.00  0.00              
ATOM   2722  OD1 ASP A 180      -5.523  29.224  32.611  1.00  0.00              
ATOM   2723  OD2 ASP A 180      -3.881  28.704  33.847  1.00  0.00              
ATOM   2724  H   ASP A 180      -3.260  26.686  29.516  1.00  0.00              
ATOM   2725  HA  ASP A 180      -5.513  28.174  30.386  1.00  0.00              
ATOM   2726 1HB  ASP A 180      -3.553  27.053  31.813  1.00  0.00              
ATOM   2727 2HB  ASP A 180      -2.782  28.599  31.374  1.00  0.00              
ATOM   2728  N   GLU A 181      -3.019  30.095  29.374  1.00  0.00              
ATOM   2729  CA  GLU A 181      -2.682  31.411  28.826  1.00  0.00              
ATOM   2730  C   GLU A 181      -3.472  31.727  27.556  1.00  0.00              
ATOM   2731  O   GLU A 181      -4.010  32.823  27.410  1.00  0.00              
ATOM   2732  CB  GLU A 181      -1.182  31.496  28.538  1.00  0.00              
ATOM   2733  CG  GLU A 181      -0.308  31.605  29.780  1.00  0.00              
ATOM   2734  CD  GLU A 181       1.138  31.790  29.414  1.00  0.00              
ATOM   2735  OE1 GLU A 181       1.433  31.849  28.244  1.00  0.00              
ATOM   2736  OE2 GLU A 181       1.934  31.984  30.302  1.00  0.00              
ATOM   2737  H   GLU A 181      -2.292  29.400  29.470  1.00  0.00              
ATOM   2738  HA  GLU A 181      -2.948  32.189  29.544  1.00  0.00              
ATOM   2739 1HB  GLU A 181      -0.913  30.596  27.984  1.00  0.00              
ATOM   2740 2HB  GLU A 181      -1.028  32.372  27.908  1.00  0.00              
ATOM   2741 1HG  GLU A 181      -0.615  32.402  30.457  1.00  0.00              
ATOM   2742 2HG  GLU A 181      -0.439  30.641  30.271  1.00  0.00              
ATOM   2743  N   ALA A 182      -3.549  30.753  26.655  1.00  0.00              
ATOM   2744  CA  ALA A 182      -4.241  30.933  25.386  1.00  0.00              
ATOM   2745  C   ALA A 182      -5.678  31.397  25.578  1.00  0.00              
ATOM   2746  O   ALA A 182      -6.148  32.287  24.866  1.00  0.00              
ATOM   2747  CB  ALA A 182      -4.205  29.652  24.577  1.00  0.00              
ATOM   2748  H   ALA A 182      -3.115  29.864  26.857  1.00  0.00              
ATOM   2749  HA  ALA A 182      -3.734  31.714  24.817  1.00  0.00              
ATOM   2750 1HB  ALA A 182      -4.727  29.802  23.633  1.00  0.00              
ATOM   2751 2HB  ALA A 182      -3.170  29.373  24.380  1.00  0.00              
ATOM   2752 3HB  ALA A 182      -4.694  28.855  25.138  1.00  0.00              
ATOM   2753  N   PHE A 183      -6.369  30.797  26.540  1.00  0.00              
ATOM   2754  CA  PHE A 183      -7.775  31.111  26.780  1.00  0.00              
ATOM   2755  C   PHE A 183      -8.012  31.704  28.170  1.00  0.00              
ATOM   2756  O   PHE A 183      -9.096  31.548  28.741  1.00  0.00              
ATOM   2757  CB  PHE A 183      -8.631  29.856  26.595  1.00  0.00              
ATOM   2758  CG  PHE A 183      -8.532  29.251  25.224  1.00  0.00              
ATOM   2759  CD1 PHE A 183      -7.851  28.060  25.024  1.00  0.00              
ATOM   2760  CD2 PHE A 183      -9.119  29.872  24.131  1.00  0.00              
ATOM   2761  CE1 PHE A 183      -7.758  27.502  23.762  1.00  0.00              
ATOM   2762  CE2 PHE A 183      -9.029  29.317  22.870  1.00  0.00              
ATOM   2763  CZ  PHE A 183      -8.348  28.130  22.686  1.00  0.00              
ATOM   2764  H   PHE A 183      -5.915  30.105  27.121  1.00  0.00              
ATOM   2765  HA  PHE A 183      -8.109  31.873  26.073  1.00  0.00              
ATOM   2766 1HB  PHE A 183      -8.323  29.086  27.299  1.00  0.00              
ATOM   2767 2HB  PHE A 183      -9.682  30.094  26.755  1.00  0.00              
ATOM   2768  HD1 PHE A 183      -7.385  27.564  25.875  1.00  0.00              
ATOM   2769  HD2 PHE A 183      -9.657  30.810  24.277  1.00  0.00              
ATOM   2770  HE1 PHE A 183      -7.220  26.566  23.618  1.00  0.00              
ATOM   2771  HE2 PHE A 183      -9.496  29.815  22.019  1.00  0.00              
ATOM   2772  HZ  PHE A 183      -8.275  27.692  21.691  1.00  0.00              
ATOM   2773  N   CYS A 184      -7.012  32.399  28.701  1.00  0.00              
ATOM   2774  CA  CYS A 184      -7.085  32.989  30.041  1.00  0.00              
ATOM   2775  C   CYS A 184      -8.223  33.992  30.228  1.00  0.00              
ATOM   2776  O   CYS A 184      -8.659  34.223  31.357  1.00  0.00              
ATOM   2777  CB  CYS A 184      -5.737  33.703  30.146  1.00  0.00              
ATOM   2778  SG  CYS A 184      -5.499  35.036  28.948  1.00  0.00              
ATOM   2779  H   CYS A 184      -6.170  32.521  28.154  1.00  0.00              
ATOM   2780  HA  CYS A 184      -7.160  32.248  30.836  1.00  0.00              
ATOM   2781 1HB  CYS A 184      -5.628  34.157  31.131  1.00  0.00              
ATOM   2782 2HB  CYS A 184      -4.923  32.997  29.978  1.00  0.00              
ATOM   2783  HG  CYS A 184      -4.531  35.653  29.618  1.00  0.00              
ATOM   2784  N   THR A 185      -8.703  34.569  29.126  1.00  0.00              
ATOM   2785  CA  THR A 185      -9.809  35.534  29.167  1.00  0.00              
ATOM   2786  C   THR A 185     -11.066  35.071  28.422  1.00  0.00              
ATOM   2787  O   THR A 185     -11.965  35.869  28.163  1.00  0.00              
ATOM   2788  CB  THR A 185      -9.371  36.891  28.583  1.00  0.00              
ATOM   2789  OG1 THR A 185      -8.892  36.705  27.244  1.00  0.00              
ATOM   2790  CG2 THR A 185      -8.268  37.505  29.430  1.00  0.00              
ATOM   2791  H   THR A 185      -8.291  34.330  28.237  1.00  0.00              
ATOM   2792  HA  THR A 185     -10.135  35.680  30.198  1.00  0.00              
ATOM   2793  HB  THR A 185     -10.229  37.562  28.562  1.00  0.00              
ATOM   2794  HG1 THR A 185      -8.916  37.543  26.776  1.00  0.00              
ATOM   2795 1HG2 THR A 185      -7.972  38.463  29.001  1.00  0.00              
ATOM   2796 2HG2 THR A 185      -8.633  37.659  30.446  1.00  0.00              
ATOM   2797 3HG2 THR A 185      -7.409  36.836  29.450  1.00  0.00              
ATOM   2798  N   SER A 186     -11.130  33.786  28.079  1.00  0.00              
ATOM   2799  CA  SER A 186     -12.292  33.264  27.354  1.00  0.00              
ATOM   2800  C   SER A 186     -13.402  32.755  28.269  1.00  0.00              
ATOM   2801  O   SER A 186     -13.153  31.996  29.209  1.00  0.00              
ATOM   2802  CB  SER A 186     -11.850  32.155  26.419  1.00  0.00              
ATOM   2803  OG  SER A 186     -12.934  31.551  25.769  1.00  0.00              
ATOM   2804  H   SER A 186     -10.375  33.159  28.316  1.00  0.00              
ATOM   2805  HA  SER A 186     -12.726  33.982  26.656  1.00  0.00              
ATOM   2806 1HB  SER A 186     -11.178  32.577  25.671  1.00  0.00              
ATOM   2807 2HB  SER A 186     -11.318  31.401  26.999  1.00  0.00              
ATOM   2808  HG  SER A 186     -12.823  31.632  24.819  1.00  0.00              
ATOM   2809  N   ASP A 187     -14.622  33.187  27.973  1.00  0.00              
ATOM   2810  CA  ASP A 187     -15.827  32.675  28.615  1.00  0.00              
ATOM   2811  C   ASP A 187     -16.483  31.571  27.784  1.00  0.00              
ATOM   2812  O   ASP A 187     -17.527  31.032  28.165  1.00  0.00              
ATOM   2813  CB  ASP A 187     -16.823  33.810  28.860  1.00  0.00              
ATOM   2814  CG  ASP A 187     -17.307  34.507  27.595  1.00  0.00              
ATOM   2815  OD1 ASP A 187     -16.948  34.070  26.527  1.00  0.00              
ATOM   2816  OD2 ASP A 187     -18.149  35.366  27.700  1.00  0.00              
ATOM   2817  H   ASP A 187     -14.710  33.905  27.268  1.00  0.00              
ATOM   2818  HA  ASP A 187     -15.569  32.221  29.573  1.00  0.00              
ATOM   2819 1HB  ASP A 187     -17.683  33.510  29.461  1.00  0.00              
ATOM   2820 2HB  ASP A 187     -16.198  34.493  29.435  1.00  0.00              
ATOM   2821  N   ARG A 188     -15.862  31.234  26.655  1.00  0.00              
ATOM   2822  CA  ARG A 188     -16.342  30.157  25.786  1.00  0.00              
ATOM   2823  C   ARG A 188     -15.565  28.853  25.976  1.00  0.00              
ATOM   2824  O   ARG A 188     -16.129  27.763  25.860  1.00  0.00              
ATOM   2825  CB  ARG A 188     -16.288  30.590  24.321  1.00  0.00              
ATOM   2826  CG  ARG A 188     -17.347  31.607  23.927  1.00  0.00              
ATOM   2827  CD  ARG A 188     -17.337  31.845  22.427  1.00  0.00              
ATOM   2828  NE  ARG A 188     -17.627  30.618  21.690  1.00  0.00              
ATOM   2829  CZ  ARG A 188     -17.478  30.470  20.379  1.00  0.00              
ATOM   2830  NH1 ARG A 188     -17.040  31.474  19.630  1.00  0.00              
ATOM   2831  NH2 ARG A 188     -17.769  29.307  19.808  1.00  0.00              
ATOM   2832  H   ARG A 188     -15.032  31.745  26.393  1.00  0.00              
ATOM   2833  HA  ARG A 188     -17.378  29.918  26.031  1.00  0.00              
ATOM   2834 1HB  ARG A 188     -15.298  31.011  24.150  1.00  0.00              
ATOM   2835 2HB  ARG A 188     -16.409  29.690  23.719  1.00  0.00              
ATOM   2836 1HG  ARG A 188     -18.323  31.227  24.232  1.00  0.00              
ATOM   2837 2HG  ARG A 188     -17.141  32.542  24.450  1.00  0.00              
ATOM   2838 1HD  ARG A 188     -18.094  32.592  22.183  1.00  0.00              
ATOM   2839 2HD  ARG A 188     -16.355  32.212  22.134  1.00  0.00              
ATOM   2840  HE  ARG A 188     -17.968  29.727  22.029  1.00  0.00              
ATOM   2841 1HH1 ARG A 188     -16.815  32.361  20.060  1.00  0.00              
ATOM   2842 2HH1 ARG A 188     -16.930  31.349  18.634  1.00  0.00              
ATOM   2843 1HH2 ARG A 188     -18.103  28.540  20.375  1.00  0.00              
ATOM   2844 2HH2 ARG A 188     -17.656  29.195  18.812  1.00  0.00              
ATOM   2845  N   VAL A 189     -14.270  28.973  26.263  1.00  0.00              
ATOM   2846  CA  VAL A 189     -13.416  27.822  26.542  1.00  0.00              
ATOM   2847  C   VAL A 189     -13.161  27.710  28.039  1.00  0.00              
ATOM   2848  O   VAL A 189     -12.470  28.551  28.614  1.00  0.00              
ATOM   2849  CB  VAL A 189     -12.068  27.914  25.802  1.00  0.00              
ATOM   2850  CG1 VAL A 189     -11.201  26.706  26.122  1.00  0.00              
ATOM   2851  CG2 VAL A 189     -12.290  28.026  24.301  1.00  0.00              
ATOM   2852  H   VAL A 189     -13.868  29.899  26.286  1.00  0.00              
ATOM   2853  HA  VAL A 189     -13.901  26.888  26.255  1.00  0.00              
ATOM   2854  HB  VAL A 189     -11.554  28.823  26.115  1.00  0.00              
ATOM   2855 1HG1 VAL A 189     -10.252  26.788  25.591  1.00  0.00              
ATOM   2856 2HG1 VAL A 189     -11.012  26.668  27.195  1.00  0.00              
ATOM   2857 3HG1 VAL A 189     -11.713  25.797  25.810  1.00  0.00              
ATOM   2858 1HG2 VAL A 189     -11.329  28.090  23.794  1.00  0.00              
ATOM   2859 2HG2 VAL A 189     -12.829  27.146  23.948  1.00  0.00              
ATOM   2860 3HG2 VAL A 189     -12.875  28.921  24.085  1.00  0.00              
ATOM   2861  N   PHE A 190     -13.712  26.677  28.667  1.00  0.00              
ATOM   2862  CA  PHE A 190     -13.498  26.457  30.093  1.00  0.00              
ATOM   2863  C   PHE A 190     -12.270  25.585  30.322  1.00  0.00              
ATOM   2864  O   PHE A 190     -12.200  24.454  29.835  1.00  0.00              
ATOM   2865  CB  PHE A 190     -14.732  25.814  30.729  1.00  0.00              
ATOM   2866  CG  PHE A 190     -14.688  25.775  32.230  1.00  0.00              
ATOM   2867  CD1 PHE A 190     -15.414  26.687  32.984  1.00  0.00              
ATOM   2868  CD2 PHE A 190     -13.923  24.827  32.893  1.00  0.00              
ATOM   2869  CE1 PHE A 190     -15.374  26.651  34.365  1.00  0.00              
ATOM   2870  CE2 PHE A 190     -13.883  24.788  34.273  1.00  0.00              
ATOM   2871  CZ  PHE A 190     -14.609  25.703  35.010  1.00  0.00              
ATOM   2872  H   PHE A 190     -14.288  26.026  28.152  1.00  0.00              
ATOM   2873  HA  PHE A 190     -13.310  27.410  30.590  1.00  0.00              
ATOM   2874 1HB  PHE A 190     -15.628  26.370  30.459  1.00  0.00              
ATOM   2875 2HB  PHE A 190     -14.831  24.782  30.394  1.00  0.00              
ATOM   2876  HD1 PHE A 190     -16.019  27.436  32.474  1.00  0.00              
ATOM   2877  HD2 PHE A 190     -13.348  24.105  32.311  1.00  0.00              
ATOM   2878  HE1 PHE A 190     -15.948  27.374  34.945  1.00  0.00              
ATOM   2879  HE2 PHE A 190     -13.277  24.038  34.781  1.00  0.00              
ATOM   2880  HZ  PHE A 190     -14.576  25.675  36.098  1.00  0.00              
ATOM   2881  N   THR A 191     -11.301  26.118  31.062  1.00  0.00              
ATOM   2882  CA  THR A 191     -10.073  25.382  31.362  1.00  0.00              
ATOM   2883  C   THR A 191     -10.176  24.648  32.697  1.00  0.00              
ATOM   2884  O   THR A 191     -10.282  25.271  33.754  1.00  0.00              
ATOM   2885  CB  THR A 191      -8.850  26.318  31.396  1.00  0.00              
ATOM   2886  OG1 THR A 191      -8.657  26.904  30.103  1.00  0.00              
ATOM   2887  CG2 THR A 191      -7.600  25.545  31.791  1.00  0.00              
ATOM   2888  H   THR A 191     -11.413  27.054  31.425  1.00  0.00              
ATOM   2889  HA  THR A 191      -9.908  24.616  30.606  1.00  0.00              
ATOM   2890  HB  THR A 191      -9.030  27.111  32.122  1.00  0.00              
ATOM   2891  HG1 THR A 191      -9.266  27.638  29.990  1.00  0.00              
ATOM   2892 1HG2 THR A 191      -6.747  26.223  31.810  1.00  0.00              
ATOM   2893 2HG2 THR A 191      -7.740  25.108  32.779  1.00  0.00              
ATOM   2894 3HG2 THR A 191      -7.419  24.753  31.066  1.00  0.00              
ATOM   2895  N   LEU A 192     -10.144  23.321  32.629  1.00  0.00              
ATOM   2896  CA  LEU A 192     -10.125  22.467  33.809  1.00  0.00              
ATOM   2897  C   LEU A 192      -8.782  21.750  33.890  1.00  0.00              
ATOM   2898  O   LEU A 192      -8.414  21.000  32.982  1.00  0.00              
ATOM   2899  CB  LEU A 192     -11.281  21.460  33.767  1.00  0.00              
ATOM   2900  CG  LEU A 192     -11.291  20.429  34.903  1.00  0.00              
ATOM   2901  CD1 LEU A 192     -11.527  21.126  36.236  1.00  0.00              
ATOM   2902  CD2 LEU A 192     -12.371  19.390  34.638  1.00  0.00              
ATOM   2903  H   LEU A 192     -10.134  22.895  31.714  1.00  0.00              
ATOM   2904  HA  LEU A 192     -10.229  23.080  34.704  1.00  0.00              
ATOM   2905 1HB  LEU A 192     -12.119  22.147  33.878  1.00  0.00              
ATOM   2906 2HB  LEU A 192     -11.347  20.961  32.800  1.00  0.00              
ATOM   2907  HG  LEU A 192     -10.327  19.921  34.887  1.00  0.00              
ATOM   2908 1HD1 LEU A 192     -11.532  20.386  37.038  1.00  0.00              
ATOM   2909 2HD1 LEU A 192     -10.731  21.849  36.416  1.00  0.00              
ATOM   2910 3HD1 LEU A 192     -12.487  21.641  36.213  1.00  0.00              
ATOM   2911 1HD2 LEU A 192     -12.375  18.658  35.447  1.00  0.00              
ATOM   2912 2HD2 LEU A 192     -13.343  19.881  34.586  1.00  0.00              
ATOM   2913 3HD2 LEU A 192     -12.166  18.886  33.695  1.00  0.00              
ATOM   2914  N   SER A 193      -8.054  21.979  34.982  1.00  0.00              
ATOM   2915  CA  SER A 193      -6.747  21.361  35.181  1.00  0.00              
ATOM   2916  C   SER A 193      -6.520  20.816  36.592  1.00  0.00              
ATOM   2917  O   SER A 193      -6.498  21.569  37.566  1.00  0.00              
ATOM   2918  CB  SER A 193      -5.664  22.366  34.840  1.00  0.00              
ATOM   2919  OG  SER A 193      -4.379  21.846  35.045  1.00  0.00              
ATOM   2920  H   SER A 193      -8.417  22.598  35.692  1.00  0.00              
ATOM   2921  HA  SER A 193      -6.538  20.555  34.477  1.00  0.00              
ATOM   2922 1HB  SER A 193      -5.768  22.649  33.793  1.00  0.00              
ATOM   2923 2HB  SER A 193      -5.795  23.247  35.468  1.00  0.00              
ATOM   2924  HG  SER A 193      -3.739  22.561  35.032  1.00  0.00              
ATOM   2925  N   LEU A 194      -6.336  19.499  36.681  1.00  0.00              
ATOM   2926  CA  LEU A 194      -6.045  18.809  37.939  1.00  0.00              
ATOM   2927  C   LEU A 194      -4.593  18.351  37.892  1.00  0.00              
ATOM   2928  O   LEU A 194      -4.244  17.479  37.087  1.00  0.00              
ATOM   2929  CB  LEU A 194      -6.993  17.623  38.155  1.00  0.00              
ATOM   2930  CG  LEU A 194      -6.698  16.769  39.396  1.00  0.00              
ATOM   2931  CD1 LEU A 194      -6.835  17.613  40.656  1.00  0.00              
ATOM   2932  CD2 LEU A 194      -7.650  15.583  39.435  1.00  0.00              
ATOM   2933  H   LEU A 194      -6.406  18.960  35.830  1.00  0.00              
ATOM   2934  HA  LEU A 194      -6.167  19.499  38.772  1.00  0.00              
ATOM   2935 1HB  LEU A 194      -7.928  18.165  38.289  1.00  0.00              
ATOM   2936 2HB  LEU A 194      -7.062  16.994  37.268  1.00  0.00              
ATOM   2937  HG  LEU A 194      -5.685  16.381  39.287  1.00  0.00              
ATOM   2938 1HD1 LEU A 194      -6.623  16.998  41.530  1.00  0.00              
ATOM   2939 2HD1 LEU A 194      -6.128  18.442  40.616  1.00  0.00              
ATOM   2940 3HD1 LEU A 194      -7.850  18.002  40.723  1.00  0.00              
ATOM   2941 1HD2 LEU A 194      -7.438  14.977  40.316  1.00  0.00              
ATOM   2942 2HD2 LEU A 194      -8.678  15.942  39.479  1.00  0.00              
ATOM   2943 3HD2 LEU A 194      -7.515  14.978  38.538  1.00  0.00              
ATOM   2944  N   HIS A 195      -3.746  18.932  38.738  1.00  0.00              
ATOM   2945  CA  HIS A 195      -2.303  18.748  38.625  1.00  0.00              
ATOM   2946  C   HIS A 195      -1.623  18.837  39.984  1.00  0.00              
ATOM   2947  O   HIS A 195      -2.214  19.310  40.956  1.00  0.00              
ATOM   2948  CB  HIS A 195      -1.699  19.784  37.671  1.00  0.00              
ATOM   2949  CG  HIS A 195      -1.776  21.190  38.183  1.00  0.00              
ATOM   2950  ND1 HIS A 195      -0.791  21.749  38.970  1.00  0.00              
ATOM   2951  CD2 HIS A 195      -2.719  22.149  38.021  1.00  0.00              
ATOM   2952  CE1 HIS A 195      -1.125  22.992  39.270  1.00  0.00              
ATOM   2953  NE2 HIS A 195      -2.291  23.258  38.706  1.00  0.00              
ATOM   2954  H   HIS A 195      -4.111  19.514  39.479  1.00  0.00              
ATOM   2955  HA  HIS A 195      -2.089  17.753  38.236  1.00  0.00              
ATOM   2956 1HB  HIS A 195      -0.642  19.570  37.504  1.00  0.00              
ATOM   2957 2HB  HIS A 195      -2.227  19.771  36.717  1.00  0.00              
ATOM   2958  HD1 HIS A 195       0.083  21.325  39.213  1.00  0.00              
ATOM   2959  HD2 HIS A 195      -3.669  22.170  37.485  1.00  0.00              
ATOM   2960  HE1 HIS A 195      -0.471  23.607  39.887  1.00  0.00              
ATOM   2961  N   LYS A 196      -0.414  18.404  39.926  1.00  0.00              
ATOM   2962  CA  LYS A 196       0.478  18.486  41.076  1.00  0.00              
ATOM   2963  C   LYS A 196       1.182  19.836  41.101  1.00  0.00              
ATOM   2964  O   LYS A 196       1.506  20.398  40.055  1.00  0.00              
ATOM   2965  CB  LYS A 196       1.503  17.351  41.050  1.00  0.00              
ATOM   2966  CG  LYS A 196       2.489  17.368  42.210  1.00  0.00              
ATOM   2967  CD  LYS A 196       3.391  16.142  42.187  1.00  0.00              
ATOM   2968  CE  LYS A 196       4.475  16.233  43.250  1.00  0.00              
ATOM   2969  NZ  LYS A 196       5.504  17.254  42.911  1.00  0.00              
ATOM   2970  H   LYS A 196      -0.066  18.019  39.060  1.00  0.00              
ATOM   2971  HA  LYS A 196      -0.099  18.410  41.998  1.00  0.00              
ATOM   2972 1HB  LYS A 196       0.943  16.415  41.063  1.00  0.00              
ATOM   2973 2HB  LYS A 196       2.048  17.434  40.110  1.00  0.00              
ATOM   2974 1HG  LYS A 196       3.098  18.269  42.135  1.00  0.00              
ATOM   2975 2HG  LYS A 196       1.925  17.388  43.143  1.00  0.00              
ATOM   2976 1HD  LYS A 196       2.778  15.257  42.366  1.00  0.00              
ATOM   2977 2HD  LYS A 196       3.853  16.070  41.203  1.00  0.00              
ATOM   2978 1HE  LYS A 196       4.005  16.493  44.196  1.00  0.00              
ATOM   2979 2HE  LYS A 196       4.950  15.256  43.338  1.00  0.00              
ATOM   2980 1HZ  LYS A 196       6.204  17.281  43.639  1.00  0.00              
ATOM   2981 2HZ  LYS A 196       5.942  17.012  42.033  1.00  0.00              
ATOM   2982 3HZ  LYS A 196       5.066  18.159  42.829  1.00  0.00              
ATOM   2983  N   PHE A 197       1.417  20.353  42.302  1.00  0.00              
ATOM   2984  CA  PHE A 197       2.259  21.530  42.478  1.00  0.00              
ATOM   2985  C   PHE A 197       3.580  21.141  43.128  1.00  0.00              
ATOM   2986  O   PHE A 197       3.622  20.787  44.307  1.00  0.00              
ATOM   2987  CB  PHE A 197       1.542  22.587  43.321  1.00  0.00              
ATOM   2988  CG  PHE A 197       2.337  23.847  43.516  1.00  0.00              
ATOM   2989  CD1 PHE A 197       2.490  24.755  42.479  1.00  0.00              
ATOM   2990  CD2 PHE A 197       2.933  24.126  44.737  1.00  0.00              
ATOM   2991  CE1 PHE A 197       3.221  25.915  42.659  1.00  0.00              
ATOM   2992  CE2 PHE A 197       3.663  25.284  44.919  1.00  0.00              
ATOM   2993  CZ  PHE A 197       3.807  26.180  43.879  1.00  0.00              
ATOM   2994  H   PHE A 197       1.003  19.918  43.115  1.00  0.00              
ATOM   2995  HA  PHE A 197       2.505  21.966  41.509  1.00  0.00              
ATOM   2996 1HB  PHE A 197       0.609  22.878  42.842  1.00  0.00              
ATOM   2997 2HB  PHE A 197       1.332  22.194  44.314  1.00  0.00              
ATOM   2998  HD1 PHE A 197       2.026  24.546  41.516  1.00  0.00              
ATOM   2999  HD2 PHE A 197       2.819  23.419  45.559  1.00  0.00              
ATOM   3000  HE1 PHE A 197       3.333  26.619  41.836  1.00  0.00              
ATOM   3001  HE2 PHE A 197       4.126  25.491  45.884  1.00  0.00              
ATOM   3002  HZ  PHE A 197       4.384  27.092  44.020  1.00  0.00              
ATOM   3003  N   GLY A 198       4.658  21.209  42.354  1.00  0.00              
ATOM   3004  CA  GLY A 198       5.984  20.869  42.856  1.00  0.00              
ATOM   3005  C   GLY A 198       6.921  22.067  42.830  1.00  0.00              
ATOM   3006  O   GLY A 198       6.478  23.215  42.877  1.00  0.00              
ATOM   3007  H   GLY A 198       4.555  21.505  41.394  1.00  0.00              
ATOM   3008 1HA  GLY A 198       5.883  20.509  43.879  1.00  0.00              
ATOM   3009 2HA  GLY A 198       6.393  20.075  42.232  1.00  0.00              
ATOM   3010  N   GLU A 199       8.220  21.796  42.752  1.00  0.00              
ATOM   3011  CA  GLU A 199       9.225  22.853  42.754  1.00  0.00              
ATOM   3012  C   GLU A 199      10.043  22.802  41.470  1.00  0.00              
ATOM   3013  O   GLU A 199      10.888  23.663  41.228  1.00  0.00              
ATOM   3014  CB  GLU A 199      10.140  22.729  43.974  1.00  0.00              
ATOM   3015  CG  GLU A 199       9.433  22.908  45.311  1.00  0.00              
ATOM   3016  CD  GLU A 199      10.397  22.789  46.458  1.00  0.00              
ATOM   3017  OE1 GLU A 199      11.565  22.602  46.211  1.00  0.00              
ATOM   3018  OE2 GLU A 199       9.988  22.996  47.576  1.00  0.00              
ATOM   3019  H   GLU A 199       8.517  20.834  42.691  1.00  0.00              
ATOM   3020  HA  GLU A 199       8.734  23.827  42.788  1.00  0.00              
ATOM   3021 1HB  GLU A 199      10.593  21.738  43.933  1.00  0.00              
ATOM   3022 2HB  GLU A 199      10.915  23.489  43.869  1.00  0.00              
ATOM   3023 1HG  GLU A 199       8.888  23.848  45.391  1.00  0.00              
ATOM   3024 2HG  GLU A 199       8.729  22.077  45.340  1.00  0.00              
ATOM   3025  N   SER A 200       9.787  21.788  40.651  1.00  0.00              
ATOM   3026  CA  SER A 200      10.502  21.621  39.391  1.00  0.00              
ATOM   3027  C   SER A 200       9.694  20.805  38.391  1.00  0.00              
ATOM   3028  O   SER A 200       8.931  19.916  38.771  1.00  0.00              
ATOM   3029  CB  SER A 200      11.846  20.965  39.640  1.00  0.00              
ATOM   3030  OG  SER A 200      11.713  19.640  40.076  1.00  0.00              
ATOM   3031  H   SER A 200       9.078  21.115  40.907  1.00  0.00              
ATOM   3032  HA  SER A 200      10.809  22.574  38.961  1.00  0.00              
ATOM   3033 1HB  SER A 200      12.416  20.977  38.712  1.00  0.00              
ATOM   3034 2HB  SER A 200      12.378  21.536  40.399  1.00  0.00              
ATOM   3035  HG  SER A 200      12.583  19.263  40.222  1.00  0.00              
ATOM   3036  N   PHE A 201       9.721  21.097  37.227  1.00  0.00              
ATOM   3037  CA  PHE A 201       9.103  20.806  35.938  1.00  0.00              
ATOM   3038  C   PHE A 201       7.715  21.432  35.861  1.00  0.00              
ATOM   3039  O   PHE A 201       6.943  21.140  34.947  1.00  0.00              
ATOM   3040  CB  PHE A 201       9.019  19.296  35.708  1.00  0.00              
ATOM   3041  CG  PHE A 201      10.352  18.605  35.729  1.00  0.00              
ATOM   3042  CD1 PHE A 201      10.731  17.829  36.815  1.00  0.00              
ATOM   3043  CD2 PHE A 201      11.230  18.728  34.663  1.00  0.00              
ATOM   3044  CE1 PHE A 201      11.957  17.193  36.834  1.00  0.00              
ATOM   3045  CE2 PHE A 201      12.456  18.092  34.679  1.00  0.00              
ATOM   3046  CZ  PHE A 201      12.820  17.324  35.767  1.00  0.00              
ATOM   3047  H   PHE A 201      10.572  21.640  37.254  1.00  0.00              
ATOM   3048  HA  PHE A 201       9.682  21.254  35.128  1.00  0.00              
ATOM   3049 1HB  PHE A 201       8.414  18.831  36.486  1.00  0.00              
ATOM   3050 2HB  PHE A 201       8.576  19.090  34.735  1.00  0.00              
ATOM   3051  HD1 PHE A 201      10.048  17.725  37.658  1.00  0.00              
ATOM   3052  HD2 PHE A 201      10.943  19.336  33.804  1.00  0.00              
ATOM   3053  HE1 PHE A 201      12.242  16.587  37.694  1.00  0.00              
ATOM   3054  HE2 PHE A 201      13.137  18.197  33.835  1.00  0.00              
ATOM   3055  HZ  PHE A 201      13.787  16.823  35.782  1.00  0.00              
ATOM   3056  N   PHE A 202       7.405  22.291  36.826  1.00  0.00              
ATOM   3057  CA  PHE A 202       6.079  22.891  36.920  1.00  0.00              
ATOM   3058  C   PHE A 202       6.161  24.379  36.604  1.00  0.00              
ATOM   3059  O   PHE A 202       7.179  25.022  36.859  1.00  0.00              
ATOM   3060  CB  PHE A 202       5.480  22.672  38.310  1.00  0.00              
ATOM   3061  CG  PHE A 202       5.165  21.236  38.616  1.00  0.00              
ATOM   3062  CD1 PHE A 202       6.039  20.463  39.365  1.00  0.00              
ATOM   3063  CD2 PHE A 202       3.994  20.653  38.155  1.00  0.00              
ATOM   3064  CE1 PHE A 202       5.752  19.142  39.647  1.00  0.00              
ATOM   3065  CE2 PHE A 202       3.702  19.332  38.437  1.00  0.00              
ATOM   3066  CZ  PHE A 202       4.583  18.576  39.183  1.00  0.00              
ATOM   3067  H   PHE A 202       8.106  22.538  37.511  1.00  0.00              
ATOM   3068  HA  PHE A 202       5.412  22.444  36.182  1.00  0.00              
ATOM   3069 1HB  PHE A 202       6.177  23.008  39.078  1.00  0.00              
ATOM   3070 2HB  PHE A 202       4.544  23.221  38.405  1.00  0.00              
ATOM   3071  HD1 PHE A 202       6.964  20.911  39.732  1.00  0.00              
ATOM   3072  HD2 PHE A 202       3.299  21.250  37.565  1.00  0.00              
ATOM   3073  HE1 PHE A 202       6.449  18.547  40.237  1.00  0.00              
ATOM   3074  HE2 PHE A 202       2.779  18.887  38.070  1.00  0.00              
ATOM   3075  HZ  PHE A 202       4.356  17.534  39.405  1.00  0.00              
ATOM   3076  N   PRO A 203       5.080  24.920  36.049  1.00  0.00              
ATOM   3077  CA  PRO A 203       5.037  26.329  35.679  1.00  0.00              
ATOM   3078  C   PRO A 203       5.039  27.207  36.923  1.00  0.00              
ATOM   3079  O   PRO A 203       5.434  28.370  36.874  1.00  0.00              
ATOM   3080  CB  PRO A 203       3.741  26.471  34.872  1.00  0.00              
ATOM   3081  CG  PRO A 203       2.885  25.345  35.343  1.00  0.00              
ATOM   3082  CD  PRO A 203       3.837  24.216  35.631  1.00  0.00              
ATOM   3083  HA  PRO A 203       5.916  26.659  35.105  1.00  0.00              
ATOM   3084 1HB  PRO A 203       3.257  27.443  35.053  1.00  0.00              
ATOM   3085 2HB  PRO A 203       3.930  26.402  33.790  1.00  0.00              
ATOM   3086 1HG  PRO A 203       2.320  25.625  36.243  1.00  0.00              
ATOM   3087 2HG  PRO A 203       2.151  25.058  34.578  1.00  0.00              
ATOM   3088 1HD  PRO A 203       3.469  23.554  36.429  1.00  0.00              
ATOM   3089 2HD  PRO A 203       4.014  23.584  34.746  1.00  0.00              
ATOM   3090  N   GLY A 204       4.592  26.641  38.040  1.00  0.00              
ATOM   3091  CA  GLY A 204       4.409  27.407  39.268  1.00  0.00              
ATOM   3092  C   GLY A 204       3.044  28.081  39.274  1.00  0.00              
ATOM   3093  O   GLY A 204       2.788  28.982  40.073  1.00  0.00              
ATOM   3094  H   GLY A 204       4.374  25.655  38.039  1.00  0.00              
ATOM   3095 1HA  GLY A 204       4.489  26.728  40.117  1.00  0.00              
ATOM   3096 2HA  GLY A 204       5.194  28.160  39.329  1.00  0.00              
ATOM   3097  N   THR A 205       2.167  27.641  38.377  1.00  0.00              
ATOM   3098  CA  THR A 205       0.846  28.241  38.239  1.00  0.00              
ATOM   3099  C   THR A 205      -0.222  27.164  38.380  1.00  0.00              
ATOM   3100  O   THR A 205       0.084  25.972  38.419  1.00  0.00              
ATOM   3101  CB  THR A 205       0.677  28.959  36.887  1.00  0.00              
ATOM   3102  OG1 THR A 205       0.748  28.001  35.823  1.00  0.00              
ATOM   3103  CG2 THR A 205       1.767  30.003  36.698  1.00  0.00              
ATOM   3104  H   THR A 205       2.423  26.870  37.776  1.00  0.00              
ATOM   3105  HA  THR A 205       0.673  28.961  39.037  1.00  0.00              
ATOM   3106  HB  THR A 205      -0.298  29.444  36.863  1.00  0.00              
ATOM   3107  HG1 THR A 205       0.691  28.456  34.979  1.00  0.00              
ATOM   3108 1HG2 THR A 205       1.631  30.500  35.737  1.00  0.00              
ATOM   3109 2HG2 THR A 205       1.708  30.738  37.500  1.00  0.00              
ATOM   3110 3HG2 THR A 205       2.741  29.518  36.720  1.00  0.00              
ATOM   3111  N   GLY A 206      -1.479  27.589  38.455  1.00  0.00              
ATOM   3112  CA  GLY A 206      -2.618  26.678  38.533  1.00  0.00              
ATOM   3113  C   GLY A 206      -3.184  26.454  39.922  1.00  0.00              
ATOM   3114  O   GLY A 206      -3.687  25.372  40.222  1.00  0.00              
ATOM   3115  H   GLY A 206      -1.645  28.586  38.457  1.00  0.00              
ATOM   3116 1HA  GLY A 206      -3.431  27.070  37.921  1.00  0.00              
ATOM   3117 2HA  GLY A 206      -2.318  25.701  38.156  1.00  0.00              
ATOM   3118  N   HIS A 207      -3.116  27.481  40.770  1.00  0.00              
ATOM   3119  CA  HIS A 207      -3.613  27.372  42.144  1.00  0.00              
ATOM   3120  C   HIS A 207      -5.130  27.574  42.203  1.00  0.00              
ATOM   3121  O   HIS A 207      -5.729  28.134  41.279  1.00  0.00              
ATOM   3122  CB  HIS A 207      -2.913  28.386  43.054  1.00  0.00              
ATOM   3123  CG  HIS A 207      -1.463  28.092  43.279  1.00  0.00              
ATOM   3124  ND1 HIS A 207      -1.017  27.301  44.318  1.00  0.00              
ATOM   3125  CD2 HIS A 207      -0.358  28.482  42.602  1.00  0.00              
ATOM   3126  CE1 HIS A 207       0.301  27.217  44.269  1.00  0.00              
ATOM   3127  NE2 HIS A 207       0.726  27.926  43.238  1.00  0.00              
ATOM   3128  H   HIS A 207      -2.713  28.353  40.460  1.00  0.00              
ATOM   3129  HA  HIS A 207      -3.417  26.369  42.525  1.00  0.00              
ATOM   3130 1HB  HIS A 207      -2.964  29.384  42.616  1.00  0.00              
ATOM   3131 2HB  HIS A 207      -3.385  28.397  44.037  1.00  0.00              
ATOM   3132  HD1 HIS A 207      -1.589  26.794  44.963  1.00  0.00              
ATOM   3133  HD2 HIS A 207      -0.211  29.108  41.721  1.00  0.00              
ATOM   3134  HE1 HIS A 207       0.848  26.632  45.007  1.00  0.00              
ATOM   3135  N   PRO A 208      -5.740  27.117  43.292  1.00  0.00              
ATOM   3136  CA  PRO A 208      -7.171  27.309  43.531  1.00  0.00              
ATOM   3137  C   PRO A 208      -7.575  28.780  43.398  1.00  0.00              
ATOM   3138  O   PRO A 208      -8.695  29.083  42.994  1.00  0.00              
ATOM   3139  CB  PRO A 208      -7.380  26.780  44.953  1.00  0.00              
ATOM   3140  CG  PRO A 208      -6.283  25.789  45.146  1.00  0.00              
ATOM   3141  CD  PRO A 208      -5.099  26.354  44.409  1.00  0.00              
ATOM   3142  HA  PRO A 208      -7.798  26.780  42.799  1.00  0.00              
ATOM   3143 1HB  PRO A 208      -7.322  27.588  45.696  1.00  0.00              
ATOM   3144 2HB  PRO A 208      -8.368  26.308  45.067  1.00  0.00              
ATOM   3145 1HG  PRO A 208      -6.056  25.652  46.214  1.00  0.00              
ATOM   3146 2HG  PRO A 208      -6.564  24.802  44.750  1.00  0.00              
ATOM   3147 1HD  PRO A 208      -4.489  27.014  45.045  1.00  0.00              
ATOM   3148 2HD  PRO A 208      -4.431  25.568  44.029  1.00  0.00              
ATOM   3149  N   ARG A 209      -6.647  29.678  43.721  1.00  0.00              
ATOM   3150  CA  ARG A 209      -6.858  31.117  43.556  1.00  0.00              
ATOM   3151  C   ARG A 209      -6.742  31.605  42.109  1.00  0.00              
ATOM   3152  O   ARG A 209      -7.234  32.679  41.771  1.00  0.00              
ATOM   3153  CB  ARG A 209      -5.939  31.917  44.467  1.00  0.00              
ATOM   3154  CG  ARG A 209      -6.241  31.790  45.952  1.00  0.00              
ATOM   3155  CD  ARG A 209      -5.307  32.535  46.834  1.00  0.00              
ATOM   3156  NE  ARG A 209      -5.565  32.377  48.256  1.00  0.00              
ATOM   3157  CZ  ARG A 209      -4.726  32.773  49.234  1.00  0.00              
ATOM   3158  NH1 ARG A 209      -3.563  33.316  48.951  1.00  0.00              
ATOM   3159  NH2 ARG A 209      -5.095  32.580  50.488  1.00  0.00              
ATOM   3160  H   ARG A 209      -5.767  29.349  44.095  1.00  0.00              
ATOM   3161  HA  ARG A 209      -7.872  31.379  43.855  1.00  0.00              
ATOM   3162 1HB  ARG A 209      -4.923  31.573  44.277  1.00  0.00              
ATOM   3163 2HB  ARG A 209      -6.030  32.963  44.172  1.00  0.00              
ATOM   3164 1HG  ARG A 209      -7.248  32.166  46.135  1.00  0.00              
ATOM   3165 2HG  ARG A 209      -6.192  30.734  46.226  1.00  0.00              
ATOM   3166 1HD  ARG A 209      -4.291  32.190  46.646  1.00  0.00              
ATOM   3167 2HD  ARG A 209      -5.377  33.598  46.605  1.00  0.00              
ATOM   3168  HE  ARG A 209      -6.363  31.970  48.725  1.00  0.00              
ATOM   3169 1HH1 ARG A 209      -3.288  33.440  47.987  1.00  0.00              
ATOM   3170 2HH1 ARG A 209      -2.949  33.605  49.698  1.00  0.00              
ATOM   3171 1HH2 ARG A 209      -5.986  32.145  50.688  1.00  0.00              
ATOM   3172 2HH2 ARG A 209      -4.486  32.866  51.240  1.00  0.00              
ATOM   3173  N   ASP A 210      -6.094  30.806  41.264  1.00  0.00              
ATOM   3174  CA  ASP A 210      -6.005  31.079  39.834  1.00  0.00              
ATOM   3175  C   ASP A 210      -7.329  30.682  39.182  1.00  0.00              
ATOM   3176  O   ASP A 210      -7.613  29.493  39.017  1.00  0.00              
ATOM   3177  CB  ASP A 210      -4.836  30.324  39.196  1.00  0.00              
ATOM   3178  CG  ASP A 210      -3.461  30.764  39.684  1.00  0.00              
ATOM   3179  OD1 ASP A 210      -3.381  31.779  40.335  1.00  0.00              
ATOM   3180  OD2 ASP A 210      -2.532  30.008  39.538  1.00  0.00              
ATOM   3181  H   ASP A 210      -5.649  29.978  41.637  1.00  0.00              
ATOM   3182  HA  ASP A 210      -5.850  32.146  39.671  1.00  0.00              
ATOM   3183 1HB  ASP A 210      -4.921  29.238  39.281  1.00  0.00              
ATOM   3184 2HB  ASP A 210      -4.963  30.619  38.154  1.00  0.00              
ATOM   3185  N   VAL A 211      -8.140  31.677  38.826  1.00  0.00              
ATOM   3186  CA  VAL A 211      -9.491  31.429  38.301  1.00  0.00              
ATOM   3187  C   VAL A 211      -9.689  31.955  36.876  1.00  0.00              
ATOM   3188  O   VAL A 211     -10.622  31.552  36.180  1.00  0.00              
ATOM   3189  CB  VAL A 211     -10.563  32.061  39.209  1.00  0.00              
ATOM   3190  CG1 VAL A 211     -10.490  31.471  40.609  1.00  0.00              
ATOM   3191  CG2 VAL A 211     -10.396  33.572  39.259  1.00  0.00              
ATOM   3192  H   VAL A 211      -7.817  32.628  38.922  1.00  0.00              
ATOM   3193  HA  VAL A 211      -9.692  30.361  38.210  1.00  0.00              
ATOM   3194  HB  VAL A 211     -11.548  31.866  38.783  1.00  0.00              
ATOM   3195 1HG1 VAL A 211     -11.255  31.928  41.237  1.00  0.00              
ATOM   3196 2HG1 VAL A 211     -10.657  30.395  40.560  1.00  0.00              
ATOM   3197 3HG1 VAL A 211      -9.507  31.667  41.035  1.00  0.00              
ATOM   3198 1HG2 VAL A 211     -11.162  34.002  39.903  1.00  0.00              
ATOM   3199 2HG2 VAL A 211      -9.409  33.814  39.654  1.00  0.00              
ATOM   3200 3HG2 VAL A 211     -10.496  33.982  38.255  1.00  0.00              
ATOM   3201  N   GLY A 212      -8.807  32.853  36.453  1.00  0.00              
ATOM   3202  CA  GLY A 212      -8.893  33.459  35.127  1.00  0.00              
ATOM   3203  C   GLY A 212      -8.938  34.976  35.187  1.00  0.00              
ATOM   3204  O   GLY A 212      -8.982  35.566  36.270  1.00  0.00              
ATOM   3205  H   GLY A 212      -8.055  33.126  37.068  1.00  0.00              
ATOM   3206 1HA  GLY A 212      -8.023  33.162  34.542  1.00  0.00              
ATOM   3207 2HA  GLY A 212      -9.799  33.106  34.634  1.00  0.00              
ATOM   3208  N   TYR A 213      -8.928  35.605  34.013  1.00  0.00              
ATOM   3209  CA  TYR A 213      -8.905  37.062  33.900  1.00  0.00              
ATOM   3210  C   TYR A 213     -10.068  37.557  33.041  1.00  0.00              
ATOM   3211  O   TYR A 213     -10.460  36.896  32.076  1.00  0.00              
ATOM   3212  CB  TYR A 213      -7.575  37.534  33.308  1.00  0.00              
ATOM   3213  CG  TYR A 213      -6.367  37.152  34.135  1.00  0.00              
ATOM   3214  CD1 TYR A 213      -5.686  35.967  33.896  1.00  0.00              
ATOM   3215  CD2 TYR A 213      -5.909  37.979  35.150  1.00  0.00              
ATOM   3216  CE1 TYR A 213      -4.583  35.613  34.648  1.00  0.00              
ATOM   3217  CE2 TYR A 213      -4.808  37.636  35.909  1.00  0.00              
ATOM   3218  CZ  TYR A 213      -4.147  36.451  35.655  1.00  0.00              
ATOM   3219  OH  TYR A 213      -3.047  36.104  36.406  1.00  0.00              
ATOM   3220  H   TYR A 213      -8.938  35.045  33.172  1.00  0.00              
ATOM   3221  HA  TYR A 213      -9.026  37.513  34.885  1.00  0.00              
ATOM   3222 1HB  TYR A 213      -7.489  37.094  32.314  1.00  0.00              
ATOM   3223 2HB  TYR A 213      -7.628  38.620  33.222  1.00  0.00              
ATOM   3224  HD1 TYR A 213      -6.036  35.311  33.100  1.00  0.00              
ATOM   3225  HD2 TYR A 213      -6.437  38.912  35.348  1.00  0.00              
ATOM   3226  HE1 TYR A 213      -4.058  34.680  34.450  1.00  0.00              
ATOM   3227  HE2 TYR A 213      -4.464  38.298  36.704  1.00  0.00              
ATOM   3228  HH  TYR A 213      -2.830  36.757  37.076  1.00  0.00              
ATOM   3229  N   GLY A 214     -10.607  38.721  33.398  1.00  0.00              
ATOM   3230  CA  GLY A 214     -11.665  39.370  32.619  1.00  0.00              
ATOM   3231  C   GLY A 214     -12.863  38.460  32.435  1.00  0.00              
ATOM   3232  O   GLY A 214     -13.418  37.960  33.415  1.00  0.00              
ATOM   3233  H   GLY A 214     -10.271  39.169  34.239  1.00  0.00              
ATOM   3234 1HA  GLY A 214     -11.986  40.274  33.137  1.00  0.00              
ATOM   3235 2HA  GLY A 214     -11.272  39.636  31.639  1.00  0.00              
ATOM   3236  N   ARG A 215     -13.249  38.241  31.179  1.00  0.00              
ATOM   3237  CA  ARG A 215     -14.373  37.362  30.848  1.00  0.00              
ATOM   3238  C   ARG A 215     -14.069  35.908  31.193  1.00  0.00              
ATOM   3239  O   ARG A 215     -14.983  35.098  31.362  1.00  0.00              
ATOM   3240  CB  ARG A 215     -14.806  37.506  29.397  1.00  0.00              
ATOM   3241  CG  ARG A 215     -15.527  38.804  29.071  1.00  0.00              
ATOM   3242  CD  ARG A 215     -15.845  38.982  27.631  1.00  0.00              
ATOM   3243  NE  ARG A 215     -16.823  38.042  27.108  1.00  0.00              
ATOM   3244  CZ  ARG A 215     -17.321  38.071  25.857  1.00  0.00              
ATOM   3245  NH1 ARG A 215     -16.965  39.011  25.008  1.00  0.00              
ATOM   3246  NH2 ARG A 215     -18.196  37.143  25.509  1.00  0.00              
ATOM   3247  H   ARG A 215     -12.749  38.700  30.433  1.00  0.00              
ATOM   3248  HA  ARG A 215     -15.245  37.641  31.439  1.00  0.00              
ATOM   3249 1HB  ARG A 215     -13.906  37.432  28.788  1.00  0.00              
ATOM   3250 2HB  ARG A 215     -15.463  36.665  29.175  1.00  0.00              
ATOM   3251 1HG  ARG A 215     -16.465  38.830  29.627  1.00  0.00              
ATOM   3252 2HG  ARG A 215     -14.897  39.638  29.383  1.00  0.00              
ATOM   3253 1HD  ARG A 215     -16.243  39.985  27.478  1.00  0.00              
ATOM   3254 2HD  ARG A 215     -14.933  38.862  27.048  1.00  0.00              
ATOM   3255  HE  ARG A 215     -17.268  37.257  27.564  1.00  0.00              
ATOM   3256 1HH1 ARG A 215     -16.307  39.724  25.294  1.00  0.00              
ATOM   3257 2HH1 ARG A 215     -17.348  39.014  24.074  1.00  0.00              
ATOM   3258 1HH2 ARG A 215     -18.472  36.439  26.181  1.00  0.00              
ATOM   3259 2HH2 ARG A 215     -18.584  37.143  24.579  1.00  0.00              
ATOM   3260  N   GLY A 216     -12.780  35.591  31.300  1.00  0.00              
ATOM   3261  CA  GLY A 216     -12.336  34.265  31.705  1.00  0.00              
ATOM   3262  C   GLY A 216     -12.255  34.039  33.203  1.00  0.00              
ATOM   3263  O   GLY A 216     -11.906  32.938  33.640  1.00  0.00              
ATOM   3264  H   GLY A 216     -12.092  36.298  31.092  1.00  0.00              
ATOM   3265 1HA  GLY A 216     -13.026  33.520  31.309  1.00  0.00              
ATOM   3266 2HA  GLY A 216     -11.339  34.085  31.302  1.00  0.00              
ATOM   3267  N   ARG A 217     -12.567  35.068  33.994  1.00  0.00              
ATOM   3268  CA  ARG A 217     -12.550  34.937  35.455  1.00  0.00              
ATOM   3269  C   ARG A 217     -13.548  33.875  35.917  1.00  0.00              
ATOM   3270  O   ARG A 217     -14.731  33.929  35.561  1.00  0.00              
ATOM   3271  CB  ARG A 217     -12.783  36.266  36.156  1.00  0.00              
ATOM   3272  CG  ARG A 217     -12.506  36.256  37.652  1.00  0.00              
ATOM   3273  CD  ARG A 217     -12.920  37.495  38.359  1.00  0.00              
ATOM   3274  NE  ARG A 217     -12.085  38.653  38.087  1.00  0.00              
ATOM   3275  CZ  ARG A 217     -12.415  39.924  38.391  1.00  0.00              
ATOM   3276  NH1 ARG A 217     -13.573  40.209  38.943  1.00  0.00              
ATOM   3277  NH2 ARG A 217     -11.550  40.880  38.099  1.00  0.00              
ATOM   3278  H   ARG A 217     -12.819  35.954  33.584  1.00  0.00              
ATOM   3279  HA  ARG A 217     -11.564  34.605  35.783  1.00  0.00              
ATOM   3280 1HB  ARG A 217     -12.137  36.998  35.676  1.00  0.00              
ATOM   3281 2HB  ARG A 217     -13.827  36.536  35.988  1.00  0.00              
ATOM   3282 1HG  ARG A 217     -13.042  35.419  38.099  1.00  0.00              
ATOM   3283 2HG  ARG A 217     -11.435  36.124  37.804  1.00  0.00              
ATOM   3284 1HD  ARG A 217     -13.938  37.749  38.062  1.00  0.00              
ATOM   3285 2HD  ARG A 217     -12.891  37.316  39.433  1.00  0.00              
ATOM   3286  HE  ARG A 217     -11.173  38.702  37.651  1.00  0.00              
ATOM   3287 1HH1 ARG A 217     -14.230  39.468  39.144  1.00  0.00              
ATOM   3288 2HH1 ARG A 217     -13.801  41.167  39.164  1.00  0.00              
ATOM   3289 1HH2 ARG A 217     -10.671  40.645  37.658  1.00  0.00              
ATOM   3290 2HH2 ARG A 217     -11.773  41.840  38.317  1.00  0.00              
ATOM   3291  N   TYR A 218     -13.048  32.933  36.722  1.00  0.00              
ATOM   3292  CA  TYR A 218     -13.773  31.730  37.166  1.00  0.00              
ATOM   3293  C   TYR A 218     -14.246  30.857  36.002  1.00  0.00              
ATOM   3294  O   TYR A 218     -15.248  30.147  36.107  1.00  0.00              
ATOM   3295  CB  TYR A 218     -14.974  32.127  38.027  1.00  0.00              
ATOM   3296  CG  TYR A 218     -14.601  32.643  39.400  1.00  0.00              
ATOM   3297  CD1 TYR A 218     -14.599  34.003  39.675  1.00  0.00              
ATOM   3298  CD2 TYR A 218     -14.253  31.766  40.418  1.00  0.00              
ATOM   3299  CE1 TYR A 218     -14.259  34.479  40.926  1.00  0.00              
ATOM   3300  CE2 TYR A 218     -13.910  32.232  41.673  1.00  0.00              
ATOM   3301  CZ  TYR A 218     -13.915  33.589  41.923  1.00  0.00              
ATOM   3302  OH  TYR A 218     -13.576  34.057  43.172  1.00  0.00              
ATOM   3303  H   TYR A 218     -12.100  33.080  37.035  1.00  0.00              
ATOM   3304  HA  TYR A 218     -13.113  31.096  37.758  1.00  0.00              
ATOM   3305 1HB  TYR A 218     -15.519  32.900  37.485  1.00  0.00              
ATOM   3306 2HB  TYR A 218     -15.604  31.243  38.130  1.00  0.00              
ATOM   3307  HD1 TYR A 218     -14.872  34.699  38.881  1.00  0.00              
ATOM   3308  HD2 TYR A 218     -14.251  30.696  40.213  1.00  0.00              
ATOM   3309  HE1 TYR A 218     -14.261  35.549  41.127  1.00  0.00              
ATOM   3310  HE2 TYR A 218     -13.639  31.527  42.459  1.00  0.00              
ATOM   3311  HH  TYR A 218     -13.355  33.354  43.789  1.00  0.00              
ATOM   3312  N   TYR A 219     -13.504  30.903  34.900  1.00  0.00              
ATOM   3313  CA  TYR A 219     -13.657  29.930  33.822  1.00  0.00              
ATOM   3314  C   TYR A 219     -12.379  29.118  33.564  1.00  0.00              
ATOM   3315  O   TYR A 219     -12.307  28.357  32.598  1.00  0.00              
ATOM   3316  CB  TYR A 219     -14.087  30.642  32.538  1.00  0.00              
ATOM   3317  CG  TYR A 219     -15.473  31.245  32.606  1.00  0.00              
ATOM   3318  CD1 TYR A 219     -15.652  32.587  32.904  1.00  0.00              
ATOM   3319  CD2 TYR A 219     -16.599  30.469  32.371  1.00  0.00              
ATOM   3320  CE1 TYR A 219     -16.916  33.143  32.967  1.00  0.00              
ATOM   3321  CE2 TYR A 219     -17.867  31.013  32.431  1.00  0.00              
ATOM   3322  CZ  TYR A 219     -18.021  32.352  32.730  1.00  0.00              
ATOM   3323  OH  TYR A 219     -19.281  32.900  32.790  1.00  0.00              
ATOM   3324  H   TYR A 219     -12.812  31.634  34.808  1.00  0.00              
ATOM   3325  HA  TYR A 219     -14.416  29.197  34.093  1.00  0.00              
ATOM   3326 1HB  TYR A 219     -13.358  31.429  32.345  1.00  0.00              
ATOM   3327 2HB  TYR A 219     -14.050  29.906  31.735  1.00  0.00              
ATOM   3328  HD1 TYR A 219     -14.774  33.207  33.090  1.00  0.00              
ATOM   3329  HD2 TYR A 219     -16.470  29.412  32.135  1.00  0.00              
ATOM   3330  HE1 TYR A 219     -17.040  34.200  33.203  1.00  0.00              
ATOM   3331  HE2 TYR A 219     -18.739  30.387  32.244  1.00  0.00              
ATOM   3332  HH  TYR A 219     -19.977  32.263  32.609  1.00  0.00              
ATOM   3333  N   SER A 220     -11.381  29.285  34.424  1.00  0.00              
ATOM   3334  CA  SER A 220     -10.202  28.425  34.423  1.00  0.00              
ATOM   3335  C   SER A 220     -10.034  27.757  35.784  1.00  0.00              
ATOM   3336  O   SER A 220      -9.347  28.276  36.665  1.00  0.00              
ATOM   3337  CB  SER A 220      -8.964  29.225  34.063  1.00  0.00              
ATOM   3338  OG  SER A 220      -7.794  28.464  34.182  1.00  0.00              
ATOM   3339  H   SER A 220     -11.443  30.033  35.102  1.00  0.00              
ATOM   3340  HA  SER A 220     -10.214  27.678  33.628  1.00  0.00              
ATOM   3341 1HB  SER A 220      -9.061  29.571  33.034  1.00  0.00              
ATOM   3342 2HB  SER A 220      -8.898  30.083  34.729  1.00  0.00              
ATOM   3343  HG  SER A 220      -7.160  28.750  33.521  1.00  0.00              
ATOM   3344  N   MET A 221     -10.677  26.606  35.943  1.00  0.00              
ATOM   3345  CA  MET A 221     -10.640  25.847  37.190  1.00  0.00              
ATOM   3346  C   MET A 221      -9.299  25.124  37.346  1.00  0.00              
ATOM   3347  O   MET A 221      -8.947  24.273  36.526  1.00  0.00              
ATOM   3348  CB  MET A 221     -11.794  24.847  37.236  1.00  0.00              
ATOM   3349  CG  MET A 221     -11.910  24.079  38.544  1.00  0.00              
ATOM   3350  SD  MET A 221     -13.324  22.959  38.569  1.00  0.00              
ATOM   3351  CE  MET A 221     -14.664  24.111  38.850  1.00  0.00              
ATOM   3352  H   MET A 221     -11.209  26.247  35.166  1.00  0.00              
ATOM   3353  HA  MET A 221     -10.733  26.523  38.040  1.00  0.00              
ATOM   3354 1HB  MET A 221     -12.709  25.411  37.062  1.00  0.00              
ATOM   3355 2HB  MET A 221     -11.637  24.145  36.416  1.00  0.00              
ATOM   3356 1HG  MET A 221     -10.995  23.504  38.683  1.00  0.00              
ATOM   3357 2HG  MET A 221     -12.012  24.801  39.353  1.00  0.00              
ATOM   3358 1HE  MET A 221     -15.609  23.569  38.891  1.00  0.00              
ATOM   3359 2HE  MET A 221     -14.504  24.634  39.795  1.00  0.00              
ATOM   3360 3HE  MET A 221     -14.697  24.837  38.036  1.00  0.00              
ATOM   3361  N   ASN A 222      -8.555  25.475  38.389  1.00  0.00              
ATOM   3362  CA  ASN A 222      -7.201  24.965  38.582  1.00  0.00              
ATOM   3363  C   ASN A 222      -6.998  24.370  39.965  1.00  0.00              
ATOM   3364  O   ASN A 222      -7.071  25.077  40.967  1.00  0.00              
ATOM   3365  CB  ASN A 222      -6.165  26.044  38.331  1.00  0.00              
ATOM   3366  CG  ASN A 222      -6.214  26.618  36.942  1.00  0.00              
ATOM   3367  OD1 ASN A 222      -5.792  25.979  35.970  1.00  0.00              
ATOM   3368  ND2 ASN A 222      -6.649  27.848  36.854  1.00  0.00              
ATOM   3369  H   ASN A 222      -8.939  26.116  39.069  1.00  0.00              
ATOM   3370  HA  ASN A 222      -7.008  24.151  37.880  1.00  0.00              
ATOM   3371 1HB  ASN A 222      -6.018  26.855  39.048  1.00  0.00              
ATOM   3372 2HB  ASN A 222      -5.330  25.347  38.394  1.00  0.00              
ATOM   3373 1HD2 ASN A 222      -6.708  28.294  35.960  1.00  0.00              
ATOM   3374 2HD2 ASN A 222      -6.921  28.343  37.679  1.00  0.00              
ATOM   3375  N   LEU A 223      -6.743  23.064  40.009  1.00  0.00              
ATOM   3376  CA  LEU A 223      -6.586  22.352  41.268  1.00  0.00              
ATOM   3377  C   LEU A 223      -5.125  21.950  41.470  1.00  0.00              
ATOM   3378  O   LEU A 223      -4.684  20.928  40.934  1.00  0.00              
ATOM   3379  CB  LEU A 223      -7.499  21.118  41.302  1.00  0.00              
ATOM   3380  CG  LEU A 223      -8.994  21.408  41.119  1.00  0.00              
ATOM   3381  CD1 LEU A 223      -9.775  20.102  41.074  1.00  0.00              
ATOM   3382  CD2 LEU A 223      -9.484  22.291  42.255  1.00  0.00              
ATOM   3383  H   LEU A 223      -6.654  22.555  39.143  1.00  0.00              
ATOM   3384  HA  LEU A 223      -6.853  23.009  42.095  1.00  0.00              
ATOM   3385 1HB  LEU A 223      -7.111  20.588  40.433  1.00  0.00              
ATOM   3386 2HB  LEU A 223      -7.333  20.519  42.197  1.00  0.00              
ATOM   3387  HG  LEU A 223      -9.104  21.968  40.189  1.00  0.00              
ATOM   3388 1HD1 LEU A 223     -10.836  20.317  40.942  1.00  0.00              
ATOM   3389 2HD1 LEU A 223      -9.424  19.495  40.238  1.00  0.00              
ATOM   3390 3HD1 LEU A 223      -9.629  19.558  42.006  1.00  0.00              
ATOM   3391 1HD2 LEU A 223     -10.547  22.496  42.123  1.00  0.00              
ATOM   3392 2HD2 LEU A 223      -9.328  21.782  43.207  1.00  0.00              
ATOM   3393 3HD2 LEU A 223      -8.931  23.230  42.252  1.00  0.00              
ATOM   3394  N   ALA A 224      -4.366  22.758  42.234  1.00  0.00              
ATOM   3395  CA  ALA A 224      -2.985  22.403  42.582  1.00  0.00              
ATOM   3396  C   ALA A 224      -2.922  21.551  43.847  1.00  0.00              
ATOM   3397  O   ALA A 224      -3.239  22.038  44.935  1.00  0.00              
ATOM   3398  CB  ALA A 224      -2.317  23.762  42.813  1.00  0.00              
ATOM   3399  H   ALA A 224      -4.751  23.625  42.578  1.00  0.00              
ATOM   3400  HA  ALA A 224      -2.564  21.807  41.772  1.00  0.00              
ATOM   3401 1HB  ALA A 224      -1.272  23.611  43.081  1.00  0.00              
ATOM   3402 2HB  ALA A 224      -2.377  24.357  41.901  1.00  0.00              
ATOM   3403 3HB  ALA A 224      -2.827  24.283  43.622  1.00  0.00              
ATOM   3404  N   VAL A 225      -2.528  20.287  43.698  1.00  0.00              
ATOM   3405  CA  VAL A 225      -2.473  19.354  44.826  1.00  0.00              
ATOM   3406  C   VAL A 225      -1.101  18.705  45.003  1.00  0.00              
ATOM   3407  O   VAL A 225      -0.147  19.029  44.293  1.00  0.00              
ATOM   3408  CB  VAL A 225      -3.526  18.241  44.674  1.00  0.00              
ATOM   3409  CG1 VAL A 225      -4.929  18.828  44.693  1.00  0.00              
ATOM   3410  CG2 VAL A 225      -3.294  17.459  43.389  1.00  0.00              
ATOM   3411  H   VAL A 225      -2.259  19.963  42.779  1.00  0.00              
ATOM   3412  HA  VAL A 225      -2.639  19.867  45.774  1.00  0.00              
ATOM   3413  HB  VAL A 225      -3.416  17.535  45.498  1.00  0.00              
ATOM   3414 1HG1 VAL A 225      -5.661  18.027  44.585  1.00  0.00              
ATOM   3415 2HG1 VAL A 225      -5.095  19.345  45.639  1.00  0.00              
ATOM   3416 3HG1 VAL A 225      -5.040  19.533  43.869  1.00  0.00              
ATOM   3417 1HG2 VAL A 225      -4.047  16.677  43.298  1.00  0.00              
ATOM   3418 2HG2 VAL A 225      -3.368  18.134  42.536  1.00  0.00              
ATOM   3419 3HG2 VAL A 225      -2.303  17.008  43.412  1.00  0.00              
ATOM   3420  N   TRP A 226      -1.013  17.793  45.969  1.00  0.00              
ATOM   3421  CA  TRP A 226       0.256  17.193  46.369  1.00  0.00              
ATOM   3422  C   TRP A 226       0.404  15.793  45.772  1.00  0.00              
ATOM   3423  O   TRP A 226      -0.438  15.354  44.989  1.00  0.00              
ATOM   3424  CB  TRP A 226       0.362  17.131  47.894  1.00  0.00              
ATOM   3425  CG  TRP A 226       0.461  18.480  48.542  1.00  0.00              
ATOM   3426  CD1 TRP A 226       0.806  19.651  47.937  1.00  0.00              
ATOM   3427  CD2 TRP A 226       0.211  18.795  49.916  1.00  0.00              
ATOM   3428  NE1 TRP A 226       0.788  20.677  48.849  1.00  0.00              
ATOM   3429  CE2 TRP A 226       0.424  20.176  50.073  1.00  0.00              
ATOM   3430  CE3 TRP A 226      -0.174  18.041  51.032  1.00  0.00              
ATOM   3431  CZ2 TRP A 226       0.269  20.819  51.291  1.00  0.00              
ATOM   3432  CZ3 TRP A 226      -0.331  18.685  52.253  1.00  0.00              
ATOM   3433  CH2 TRP A 226      -0.116  20.035  52.378  1.00  0.00              
ATOM   3434  H   TRP A 226      -1.860  17.511  46.439  1.00  0.00              
ATOM   3435  HA  TRP A 226       1.085  17.791  45.987  1.00  0.00              
ATOM   3436 1HB  TRP A 226      -0.520  16.648  48.314  1.00  0.00              
ATOM   3437 2HB  TRP A 226       1.254  16.578  48.186  1.00  0.00              
ATOM   3438  HD1 TRP A 226       1.034  19.608  46.874  1.00  0.00              
ATOM   3439  HE1 TRP A 226       1.008  21.643  48.651  1.00  0.00              
ATOM   3440  HE3 TRP A 226      -0.361  16.968  50.987  1.00  0.00              
ATOM   3441  HZ2 TRP A 226       0.450  21.892  51.346  1.00  0.00              
ATOM   3442  HZ3 TRP A 226      -0.629  18.086  53.114  1.00  0.00              
ATOM   3443  HH2 TRP A 226      -0.250  20.502  53.355  1.00  0.00              
ATOM   3444  N   ASP A 227       1.474  15.099  46.153  1.00  0.00              
ATOM   3445  CA  ASP A 227       1.792  13.774  45.623  1.00  0.00              
ATOM   3446  C   ASP A 227       1.076  12.614  46.316  1.00  0.00              
ATOM   3447  O   ASP A 227       0.271  12.817  47.225  1.00  0.00              
ATOM   3448  CB  ASP A 227       3.304  13.547  45.694  1.00  0.00              
ATOM   3449  CG  ASP A 227       3.857  13.435  47.108  1.00  0.00              
ATOM   3450  OD1 ASP A 227       3.081  13.255  48.016  1.00  0.00              
ATOM   3451  OD2 ASP A 227       5.055  13.373  47.253  1.00  0.00              
ATOM   3452  H   ASP A 227       2.088  15.514  46.839  1.00  0.00              
ATOM   3453  HA  ASP A 227       1.468  13.704  44.584  1.00  0.00              
ATOM   3454 1HB  ASP A 227       3.644  12.696  45.104  1.00  0.00              
ATOM   3455 2HB  ASP A 227       3.658  14.471  45.237  1.00  0.00              
ATOM   3456  N   GLY A 228       1.372  11.402  45.847  1.00  0.00              
ATOM   3457  CA  GLY A 228       0.745  10.173  46.334  1.00  0.00              
ATOM   3458  C   GLY A 228      -0.729   9.931  46.085  1.00  0.00              
ATOM   3459  O   GLY A 228      -1.357   9.162  46.817  1.00  0.00              
ATOM   3460  H   GLY A 228       2.067  11.345  45.118  1.00  0.00              
ATOM   3461 1HA  GLY A 228       1.242   9.315  45.881  1.00  0.00              
ATOM   3462 2HA  GLY A 228       0.851  10.122  47.417  1.00  0.00              
ATOM   3463  N   ILE A 229      -1.278  10.560  45.048  1.00  0.00              
ATOM   3464  CA  ILE A 229      -2.722  10.546  44.808  1.00  0.00              
ATOM   3465  C   ILE A 229      -3.246   9.134  44.481  1.00  0.00              
ATOM   3466  O   ILE A 229      -2.704   8.445  43.613  1.00  0.00              
ATOM   3467  CB  ILE A 229      -3.102  11.499  43.661  1.00  0.00              
ATOM   3468  CG1 ILE A 229      -2.775  12.946  44.039  1.00  0.00              
ATOM   3469  CG2 ILE A 229      -4.577  11.357  43.317  1.00  0.00              
ATOM   3470  CD1 ILE A 229      -2.926  13.925  42.897  1.00  0.00              
ATOM   3471  H   ILE A 229      -0.677  11.063  44.411  1.00  0.00              
ATOM   3472  HA  ILE A 229      -3.265  10.823  45.712  1.00  0.00              
ATOM   3473  HB  ILE A 229      -2.499  11.260  42.786  1.00  0.00              
ATOM   3474 1HG1 ILE A 229      -3.443  13.229  44.851  1.00  0.00              
ATOM   3475 2HG1 ILE A 229      -1.744  12.962  44.395  1.00  0.00              
ATOM   3476 1HG2 ILE A 229      -4.828  12.038  42.505  1.00  0.00              
ATOM   3477 2HG2 ILE A 229      -4.780  10.332  43.007  1.00  0.00              
ATOM   3478 3HG2 ILE A 229      -5.180  11.598  44.192  1.00  0.00              
ATOM   3479 1HD1 ILE A 229      -2.677  14.928  43.241  1.00  0.00              
ATOM   3480 2HD1 ILE A 229      -2.256  13.644  42.084  1.00  0.00              
ATOM   3481 3HD1 ILE A 229      -3.955  13.912  42.540  1.00  0.00              
ATOM   3482  N   THR A 230      -4.280   8.715  45.213  1.00  0.00              
ATOM   3483  CA  THR A 230      -4.958   7.430  45.007  1.00  0.00              
ATOM   3484  C   THR A 230      -6.018   7.550  43.932  1.00  0.00              
ATOM   3485  O   THR A 230      -6.411   8.655  43.558  1.00  0.00              
ATOM   3486  CB  THR A 230      -5.610   6.911  46.301  1.00  0.00              
ATOM   3487  OG1 THR A 230      -6.652   7.810  46.707  1.00  0.00              
ATOM   3488  CG2 THR A 230      -4.580   6.802  47.414  1.00  0.00              
ATOM   3489  H   THR A 230      -4.604   9.327  45.947  1.00  0.00              
ATOM   3490  HA  THR A 230      -4.239   6.687  44.660  1.00  0.00              
ATOM   3491  HB  THR A 230      -6.042   5.929  46.110  1.00  0.00              
ATOM   3492  HG1 THR A 230      -6.709   7.820  47.665  1.00  0.00              
ATOM   3493 1HG2 THR A 230      -5.060   6.434  48.319  1.00  0.00              
ATOM   3494 2HG2 THR A 230      -3.792   6.111  47.112  1.00  0.00              
ATOM   3495 3HG2 THR A 230      -4.147   7.784  47.604  1.00  0.00              
ATOM   3496  N   ASP A 231      -6.500   6.401  43.462  1.00  0.00              
ATOM   3497  CA  ASP A 231      -7.568   6.359  42.473  1.00  0.00              
ATOM   3498  C   ASP A 231      -8.834   6.929  43.091  1.00  0.00              
ATOM   3499  O   ASP A 231      -9.639   7.557  42.402  1.00  0.00              
ATOM   3500  CB  ASP A 231      -7.809   4.930  41.977  1.00  0.00              
ATOM   3501  CG  ASP A 231      -6.669   4.353  41.149  1.00  0.00              
ATOM   3502  OD1 ASP A 231      -6.126   5.068  40.340  1.00  0.00              
ATOM   3503  OD2 ASP A 231      -6.246   3.259  41.437  1.00  0.00              
ATOM   3504  H   ASP A 231      -6.112   5.532  43.805  1.00  0.00              
ATOM   3505  HA  ASP A 231      -7.303   6.978  41.616  1.00  0.00              
ATOM   3506 1HB  ASP A 231      -8.069   4.232  42.773  1.00  0.00              
ATOM   3507 2HB  ASP A 231      -8.675   5.093  41.336  1.00  0.00              
ATOM   3508  N   PHE A 232      -8.989   6.718  44.398  1.00  0.00              
ATOM   3509  CA  PHE A 232     -10.128   7.244  45.153  1.00  0.00              
ATOM   3510  C   PHE A 232     -10.184   8.768  45.151  1.00  0.00              
ATOM   3511  O   PHE A 232     -11.193   9.348  44.749  1.00  0.00              
ATOM   3512  CB  PHE A 232     -10.083   6.734  46.594  1.00  0.00              
ATOM   3513  CG  PHE A 232     -11.171   7.289  47.468  1.00  0.00              
ATOM   3514  CD1 PHE A 232     -12.464   6.793  47.390  1.00  0.00              
ATOM   3515  CD2 PHE A 232     -10.906   8.309  48.369  1.00  0.00              
ATOM   3516  CE1 PHE A 232     -13.467   7.303  48.193  1.00  0.00              
ATOM   3517  CE2 PHE A 232     -11.906   8.820  49.174  1.00  0.00              
ATOM   3518  CZ  PHE A 232     -13.187   8.316  49.086  1.00  0.00              
ATOM   3519  H   PHE A 232      -8.288   6.173  44.881  1.00  0.00              
ATOM   3520  HA  PHE A 232     -11.060   6.916  44.693  1.00  0.00              
ATOM   3521 1HB  PHE A 232     -10.191   5.651  46.613  1.00  0.00              
ATOM   3522 2HB  PHE A 232      -9.138   7.011  47.061  1.00  0.00              
ATOM   3523  HD1 PHE A 232     -12.684   5.991  46.686  1.00  0.00              
ATOM   3524  HD2 PHE A 232      -9.893   8.708  48.438  1.00  0.00              
ATOM   3525  HE1 PHE A 232     -14.478   6.903  48.122  1.00  0.00              
ATOM   3526  HE2 PHE A 232     -11.684   9.622  49.878  1.00  0.00              
ATOM   3527  HZ  PHE A 232     -13.977   8.720  49.718  1.00  0.00              
ATOM   3528  N   TYR A 233      -9.107   9.410  45.597  1.00  0.00              
ATOM   3529  CA  TYR A 233      -9.044  10.872  45.633  1.00  0.00              
ATOM   3530  C   TYR A 233      -9.176  11.434  44.221  1.00  0.00              
ATOM   3531  O   TYR A 233      -9.998  12.320  43.977  1.00  0.00              
ATOM   3532  CB  TYR A 233      -7.740  11.347  46.275  1.00  0.00              
ATOM   3533  CG  TYR A 233      -7.605  12.850  46.348  1.00  0.00              
ATOM   3534  CD1 TYR A 233      -8.100  13.558  47.434  1.00  0.00              
ATOM   3535  CD2 TYR A 233      -6.980  13.560  45.332  1.00  0.00              
ATOM   3536  CE1 TYR A 233      -7.980  14.933  47.507  1.00  0.00              
ATOM   3537  CE2 TYR A 233      -6.854  14.934  45.395  1.00  0.00              
ATOM   3538  CZ  TYR A 233      -7.356  15.618  46.484  1.00  0.00              
ATOM   3539  OH  TYR A 233      -7.232  16.985  46.551  1.00  0.00              
ATOM   3540  H   TYR A 233      -8.311   8.876  45.919  1.00  0.00              
ATOM   3541  HA  TYR A 233      -9.878  11.263  46.218  1.00  0.00              
ATOM   3542 1HB  TYR A 233      -7.704  10.928  47.282  1.00  0.00              
ATOM   3543 2HB  TYR A 233      -6.921  10.937  45.681  1.00  0.00              
ATOM   3544  HD1 TYR A 233      -8.591  13.011  48.239  1.00  0.00              
ATOM   3545  HD2 TYR A 233      -6.587  13.013  44.475  1.00  0.00              
ATOM   3546  HE1 TYR A 233      -8.375  15.476  48.366  1.00  0.00              
ATOM   3547  HE2 TYR A 233      -6.361  15.472  44.585  1.00  0.00              
ATOM   3548  HH  TYR A 233      -7.615  17.360  47.349  1.00  0.00              
ATOM   3549  N   TYR A 234      -8.373  10.892  43.304  1.00  0.00              
ATOM   3550  CA  TYR A 234      -8.307  11.341  41.912  1.00  0.00              
ATOM   3551  C   TYR A 234      -9.669  11.329  41.233  1.00  0.00              
ATOM   3552  O   TYR A 234     -10.109  12.350  40.714  1.00  0.00              
ATOM   3553  CB  TYR A 234      -7.329  10.470  41.120  1.00  0.00              
ATOM   3554  CG  TYR A 234      -7.313  10.760  39.635  1.00  0.00              
ATOM   3555  CD1 TYR A 234      -6.768  11.938  39.146  1.00  0.00              
ATOM   3556  CD2 TYR A 234      -7.842   9.854  38.729  1.00  0.00              
ATOM   3557  CE1 TYR A 234      -6.751  12.209  37.791  1.00  0.00              
ATOM   3558  CE2 TYR A 234      -7.829  10.114  37.371  1.00  0.00              
ATOM   3559  CZ  TYR A 234      -7.283  11.293  36.906  1.00  0.00              
ATOM   3560  OH  TYR A 234      -7.268  11.555  35.556  1.00  0.00              
ATOM   3561  H   TYR A 234      -7.782  10.128  43.604  1.00  0.00              
ATOM   3562  HA  TYR A 234      -7.964  12.376  41.873  1.00  0.00              
ATOM   3563 1HB  TYR A 234      -6.335  10.641  41.534  1.00  0.00              
ATOM   3564 2HB  TYR A 234      -7.617   9.431  41.284  1.00  0.00              
ATOM   3565  HD1 TYR A 234      -6.350  12.657  39.851  1.00  0.00              
ATOM   3566  HD2 TYR A 234      -8.273   8.925  39.102  1.00  0.00              
ATOM   3567  HE1 TYR A 234      -6.320  13.138  37.421  1.00  0.00              
ATOM   3568  HE2 TYR A 234      -8.251   9.389  36.674  1.00  0.00              
ATOM   3569  HH  TYR A 234      -7.539  10.804  35.025  1.00  0.00              
ATOM   3570  N   LEU A 235     -10.331  10.175  41.242  1.00  0.00              
ATOM   3571  CA  LEU A 235     -11.621  10.028  40.578  1.00  0.00              
ATOM   3572  C   LEU A 235     -12.693  10.853  41.283  1.00  0.00              
ATOM   3573  O   LEU A 235     -13.543  11.454  40.628  1.00  0.00              
ATOM   3574  CB  LEU A 235     -12.026   8.549  40.528  1.00  0.00              
ATOM   3575  CG  LEU A 235     -13.314   8.252  39.749  1.00  0.00              
ATOM   3576  CD1 LEU A 235     -13.163   8.702  38.301  1.00  0.00              
ATOM   3577  CD2 LEU A 235     -13.620   6.764  39.821  1.00  0.00              
ATOM   3578  H   LEU A 235      -9.931   9.380  41.720  1.00  0.00              
ATOM   3579  HA  LEU A 235     -11.554  10.411  39.559  1.00  0.00              
ATOM   3580 1HB  LEU A 235     -11.166   8.147  39.996  1.00  0.00              
ATOM   3581 2HB  LEU A 235     -12.076   8.111  41.525  1.00  0.00              
ATOM   3582  HG  LEU A 235     -14.125   8.784  40.246  1.00  0.00              
ATOM   3583 1HD1 LEU A 235     -14.082   8.487  37.755  1.00  0.00              
ATOM   3584 2HD1 LEU A 235     -12.967   9.774  38.272  1.00  0.00              
ATOM   3585 3HD1 LEU A 235     -12.333   8.168  37.839  1.00  0.00              
ATOM   3586 1HD2 LEU A 235     -14.536   6.553  39.267  1.00  0.00              
ATOM   3587 2HD2 LEU A 235     -12.795   6.200  39.387  1.00  0.00              
ATOM   3588 3HD2 LEU A 235     -13.752   6.470  40.862  1.00  0.00              
ATOM   3589  N   GLY A 236     -12.625  10.889  42.613  1.00  0.00              
ATOM   3590  CA  GLY A 236     -13.571  11.646  43.433  1.00  0.00              
ATOM   3591  C   GLY A 236     -13.594  13.146  43.124  1.00  0.00              
ATOM   3592  O   GLY A 236     -14.662  13.706  42.861  1.00  0.00              
ATOM   3593  H   GLY A 236     -11.886  10.368  43.066  1.00  0.00              
ATOM   3594 1HA  GLY A 236     -14.577  11.257  43.270  1.00  0.00              
ATOM   3595 2HA  GLY A 236     -13.305  11.527  44.484  1.00  0.00              
ATOM   3596  N   VAL A 237     -12.429  13.791  43.159  1.00  0.00              
ATOM   3597  CA  VAL A 237     -12.344  15.230  42.868  1.00  0.00              
ATOM   3598  C   VAL A 237     -12.474  15.556  41.373  1.00  0.00              
ATOM   3599  O   VAL A 237     -12.927  16.643  41.012  1.00  0.00              
ATOM   3600  CB  VAL A 237     -11.017  15.818  43.383  1.00  0.00              
ATOM   3601  CG1 VAL A 237     -10.829  15.496  44.857  1.00  0.00              
ATOM   3602  CG2 VAL A 237      -9.846  15.286  42.570  1.00  0.00              
ATOM   3603  H   VAL A 237     -11.588  13.285  43.392  1.00  0.00              
ATOM   3604  HA  VAL A 237     -13.170  15.777  43.321  1.00  0.00              
ATOM   3605  HB  VAL A 237     -11.031  16.899  43.246  1.00  0.00              
ATOM   3606 1HG1 VAL A 237      -9.886  15.919  45.206  1.00  0.00              
ATOM   3607 2HG1 VAL A 237     -11.651  15.923  45.431  1.00  0.00              
ATOM   3608 3HG1 VAL A 237     -10.813  14.415  44.995  1.00  0.00              
ATOM   3609 1HG2 VAL A 237      -8.917  15.712  42.946  1.00  0.00              
ATOM   3610 2HG2 VAL A 237      -9.809  14.199  42.655  1.00  0.00              
ATOM   3611 3HG2 VAL A 237      -9.973  15.563  41.523  1.00  0.00              
ATOM   3612  N   PHE A 238     -12.095  14.613  40.513  1.00  0.00              
ATOM   3613  CA  PHE A 238     -12.335  14.741  39.076  1.00  0.00              
ATOM   3614  C   PHE A 238     -13.819  14.792  38.729  1.00  0.00              
ATOM   3615  O   PHE A 238     -14.250  15.669  37.977  1.00  0.00              
ATOM   3616  CB  PHE A 238     -11.671  13.584  38.326  1.00  0.00              
ATOM   3617  CG  PHE A 238     -11.903  13.611  36.843  1.00  0.00              
ATOM   3618  CD1 PHE A 238     -11.123  14.409  36.018  1.00  0.00              
ATOM   3619  CD2 PHE A 238     -12.901  12.839  36.268  1.00  0.00              
ATOM   3620  CE1 PHE A 238     -11.336  14.433  34.653  1.00  0.00              
ATOM   3621  CE2 PHE A 238     -13.114  12.861  34.903  1.00  0.00              
ATOM   3622  CZ  PHE A 238     -12.331  13.660  34.095  1.00  0.00              
ATOM   3623  H   PHE A 238     -11.630  13.786  40.862  1.00  0.00              
ATOM   3624  HA  PHE A 238     -11.916  15.680  38.713  1.00  0.00              
ATOM   3625 1HB  PHE A 238     -10.592  13.612  38.474  1.00  0.00              
ATOM   3626 2HB  PHE A 238     -12.062  12.633  38.686  1.00  0.00              
ATOM   3627  HD1 PHE A 238     -10.335  15.019  36.460  1.00  0.00              
ATOM   3628  HD2 PHE A 238     -13.521  12.208  36.906  1.00  0.00              
ATOM   3629  HE1 PHE A 238     -10.715  15.066  34.017  1.00  0.00              
ATOM   3630  HE2 PHE A 238     -13.903  12.250  34.464  1.00  0.00              
ATOM   3631  HZ  PHE A 238     -12.499  13.681  33.019  1.00  0.00              
ATOM   3632  N   GLU A 239     -14.588  13.849  39.268  1.00  0.00              
ATOM   3633  CA  GLU A 239     -16.040  13.829  39.071  1.00  0.00              
ATOM   3634  C   GLU A 239     -16.774  14.989  39.780  1.00  0.00              
ATOM   3635  O   GLU A 239     -17.776  15.481  39.249  1.00  0.00              
ATOM   3636  CB  GLU A 239     -16.605  12.490  39.551  1.00  0.00              
ATOM   3637  CG  GLU A 239     -16.263  11.307  38.657  1.00  0.00              
ATOM   3638  CD  GLU A 239     -16.821  10.025  39.209  1.00  0.00              
ATOM   3639  OE1 GLU A 239     -17.393  10.058  40.272  1.00  0.00              
ATOM   3640  OE2 GLU A 239     -16.775   9.035  38.518  1.00  0.00              
ATOM   3641  H   GLU A 239     -14.157  13.126  39.830  1.00  0.00              
ATOM   3642  HA  GLU A 239     -16.271  13.956  38.013  1.00  0.00              
ATOM   3643 1HB  GLU A 239     -16.206  12.316  40.550  1.00  0.00              
ATOM   3644 2HB  GLU A 239     -17.688  12.602  39.605  1.00  0.00              
ATOM   3645 1HG  GLU A 239     -16.593  11.433  37.625  1.00  0.00              
ATOM   3646 2HG  GLU A 239     -15.174  11.270  38.685  1.00  0.00              
ATOM   3647  N   HIS A 240     -16.275  15.437  40.959  1.00  0.00              
ATOM   3648  CA  HIS A 240     -16.888  16.619  41.579  1.00  0.00              
ATOM   3649  C   HIS A 240     -16.823  17.847  40.675  1.00  0.00              
ATOM   3650  O   HIS A 240     -17.834  18.520  40.487  1.00  0.00              
ATOM   3651  CB  HIS A 240     -16.215  16.931  42.919  1.00  0.00              
ATOM   3652  CG  HIS A 240     -16.496  15.918  43.984  1.00  0.00              
ATOM   3653  ND1 HIS A 240     -15.757  15.834  45.145  1.00  0.00              
ATOM   3654  CD2 HIS A 240     -17.435  14.946  44.064  1.00  0.00              
ATOM   3655  CE1 HIS A 240     -16.229  14.853  45.895  1.00  0.00              
ATOM   3656  NE2 HIS A 240     -17.247  14.298  45.260  1.00  0.00              
ATOM   3657  H   HIS A 240     -15.498  14.987  41.423  1.00  0.00              
ATOM   3658  HA  HIS A 240     -17.947  16.434  41.751  1.00  0.00              
ATOM   3659 1HB  HIS A 240     -15.131  16.962  42.798  1.00  0.00              
ATOM   3660 2HB  HIS A 240     -16.565  17.890  43.300  1.00  0.00              
ATOM   3661  HD2 HIS A 240     -18.234  14.630  43.392  1.00  0.00              
ATOM   3662  HE1 HIS A 240     -15.779  14.625  46.860  1.00  0.00              
ATOM   3663  HE2 HIS A 240     -17.803  13.524  45.595  1.00  0.00              
ATOM   3664  N   ALA A 241     -15.644  18.115  40.112  1.00  0.00              
ATOM   3665  CA  ALA A 241     -15.454  19.214  39.166  1.00  0.00              
ATOM   3666  C   ALA A 241     -16.188  18.964  37.844  1.00  0.00              
ATOM   3667  O   ALA A 241     -16.897  19.848  37.359  1.00  0.00              
ATOM   3668  CB  ALA A 241     -13.954  19.517  38.927  1.00  0.00              
ATOM   3669  H   ALA A 241     -14.856  17.530  40.354  1.00  0.00              
ATOM   3670  HA  ALA A 241     -15.877  20.123  39.598  1.00  0.00              
ATOM   3671 1HB  ALA A 241     -13.859  20.341  38.218  1.00  0.00              
ATOM   3672 2HB  ALA A 241     -13.482  19.794  39.870  1.00  0.00              
ATOM   3673 3HB  ALA A 241     -13.465  18.632  38.524  1.00  0.00              
ATOM   3674  N   LEU A 242     -16.035  17.768  37.281  1.00  0.00              
ATOM   3675  CA  LEU A 242     -16.661  17.455  35.991  1.00  0.00              
ATOM   3676  C   LEU A 242     -18.182  17.590  36.016  1.00  0.00              
ATOM   3677  O   LEU A 242     -18.764  18.153  35.088  1.00  0.00              
ATOM   3678  CB  LEU A 242     -16.274  16.036  35.558  1.00  0.00              
ATOM   3679  CG  LEU A 242     -16.845  15.587  34.207  1.00  0.00              
ATOM   3680  CD1 LEU A 242     -16.288  16.456  33.089  1.00  0.00              
ATOM   3681  CD2 LEU A 242     -16.505  14.122  33.973  1.00  0.00              
ATOM   3682  H   LEU A 242     -15.479  17.061  37.741  1.00  0.00              
ATOM   3683  HA  LEU A 242     -16.323  18.165  35.237  1.00  0.00              
ATOM   3684 1HB  LEU A 242     -15.195  16.162  35.483  1.00  0.00              
ATOM   3685 2HB  LEU A 242     -16.500  15.301  36.330  1.00  0.00              
ATOM   3686  HG  LEU A 242     -17.931  15.671  34.271  1.00  0.00              
ATOM   3687 1HD1 LEU A 242     -16.700  16.130  32.134  1.00  0.00              
ATOM   3688 2HD1 LEU A 242     -16.563  17.496  33.265  1.00  0.00              
ATOM   3689 3HD1 LEU A 242     -15.202  16.366  33.065  1.00  0.00              
ATOM   3690 1HD2 LEU A 242     -16.914  13.803  33.013  1.00  0.00              
ATOM   3691 2HD2 LEU A 242     -15.423  13.996  33.968  1.00  0.00              
ATOM   3692 3HD2 LEU A 242     -16.938  13.515  34.769  1.00  0.00              
ATOM   3693  N   HIS A 243     -18.817  17.080  37.073  1.00  0.00              
ATOM   3694  CA  HIS A 243     -20.277  17.105  37.180  1.00  0.00              
ATOM   3695  C   HIS A 243     -20.776  18.538  37.315  1.00  0.00              
ATOM   3696  O   HIS A 243     -21.717  18.940  36.629  1.00  0.00              
ATOM   3697  CB  HIS A 243     -20.755  16.267  38.370  1.00  0.00              
ATOM   3698  CG  HIS A 243     -20.531  14.797  38.201  1.00  0.00              
ATOM   3699  ND1 HIS A 243     -20.766  13.887  39.209  1.00  0.00              
ATOM   3700  CD2 HIS A 243     -20.092  14.079  37.140  1.00  0.00              
ATOM   3701  CE1 HIS A 243     -20.482  12.671  38.776  1.00  0.00              
ATOM   3702  NE2 HIS A 243     -20.071  12.761  37.525  1.00  0.00              
ATOM   3703  H   HIS A 243     -18.275  16.668  37.819  1.00  0.00              
ATOM   3704  HA  HIS A 243     -20.718  16.696  36.273  1.00  0.00              
ATOM   3705 1HB  HIS A 243     -20.222  16.561  39.275  1.00  0.00              
ATOM   3706 2HB  HIS A 243     -21.826  16.405  38.520  1.00  0.00              
ATOM   3707  HD1 HIS A 243     -21.168  14.087  40.104  1.00  0.00              
ATOM   3708  HD2 HIS A 243     -19.784  14.359  36.133  1.00  0.00              
ATOM   3709  HE1 HIS A 243     -20.604  11.807  39.429  1.00  0.00              
ATOM   3710  N   SER A 244     -20.126  19.297  38.195  1.00  0.00              
ATOM   3711  CA  SER A 244     -20.455  20.697  38.427  1.00  0.00              
ATOM   3712  C   SER A 244     -20.386  21.503  37.132  1.00  0.00              
ATOM   3713  O   SER A 244     -21.243  22.351  36.879  1.00  0.00              
ATOM   3714  CB  SER A 244     -19.521  21.286  39.467  1.00  0.00              
ATOM   3715  OG  SER A 244     -19.693  20.693  40.724  1.00  0.00              
ATOM   3716  H   SER A 244     -19.374  18.874  38.723  1.00  0.00              
ATOM   3717  HA  SER A 244     -21.425  20.841  38.901  1.00  0.00              
ATOM   3718 1HB  SER A 244     -18.493  21.130  39.139  1.00  0.00              
ATOM   3719 2HB  SER A 244     -19.717  22.354  39.548  1.00  0.00              
ATOM   3720  HG  SER A 244     -19.872  19.757  40.615  1.00  0.00              
ATOM   3721  N   ILE A 245     -19.371  21.231  36.312  1.00  0.00              
ATOM   3722  CA  ILE A 245     -19.177  21.970  35.072  1.00  0.00              
ATOM   3723  C   ILE A 245     -20.266  21.599  34.074  1.00  0.00              
ATOM   3724  O   ILE A 245     -20.946  22.475  33.542  1.00  0.00              
ATOM   3725  CB  ILE A 245     -17.796  21.696  34.448  1.00  0.00              
ATOM   3726  CG1 ILE A 245     -16.687  22.265  35.337  1.00  0.00              
ATOM   3727  CG2 ILE A 245     -17.717  22.287  33.049  1.00  0.00              
ATOM   3728  CD1 ILE A 245     -15.305  21.767  34.983  1.00  0.00              
ATOM   3729  H   ILE A 245     -18.721  20.496  36.555  1.00  0.00              
ATOM   3730  HA  ILE A 245     -19.287  23.041  35.242  1.00  0.00              
ATOM   3731  HB  ILE A 245     -17.637  20.619  34.398  1.00  0.00              
ATOM   3732 1HG1 ILE A 245     -16.719  23.349  35.242  1.00  0.00              
ATOM   3733 2HG1 ILE A 245     -16.921  21.985  36.366  1.00  0.00              
ATOM   3734 1HG2 ILE A 245     -16.735  22.084  32.624  1.00  0.00              
ATOM   3735 2HG2 ILE A 245     -18.484  21.837  32.420  1.00  0.00              
ATOM   3736 3HG2 ILE A 245     -17.875  23.364  33.100  1.00  0.00              
ATOM   3737 1HD1 ILE A 245     -14.572  22.213  35.656  1.00  0.00              
ATOM   3738 2HD1 ILE A 245     -15.272  20.681  35.080  1.00  0.00              
ATOM   3739 3HD1 ILE A 245     -15.070  22.047  33.956  1.00  0.00              
ATOM   3740  N   VAL A 246     -20.439  20.302  33.840  1.00  0.00              
ATOM   3741  CA  VAL A 246     -21.333  19.824  32.789  1.00  0.00              
ATOM   3742  C   VAL A 246     -22.781  20.134  33.142  1.00  0.00              
ATOM   3743  O   VAL A 246     -23.628  20.268  32.261  1.00  0.00              
ATOM   3744  CB  VAL A 246     -21.181  18.310  32.553  1.00  0.00              
ATOM   3745  CG1 VAL A 246     -21.844  17.526  33.677  1.00  0.00              
ATOM   3746  CG2 VAL A 246     -21.776  17.916  31.209  1.00  0.00              
ATOM   3747  H   VAL A 246     -19.941  19.629  34.404  1.00  0.00              
ATOM   3748  HA  VAL A 246     -21.148  20.341  31.846  1.00  0.00              
ATOM   3749  HB  VAL A 246     -20.120  18.062  32.514  1.00  0.00              
ATOM   3750 1HG1 VAL A 246     -21.726  16.458  33.494  1.00  0.00              
ATOM   3751 2HG1 VAL A 246     -21.376  17.786  34.626  1.00  0.00              
ATOM   3752 3HG1 VAL A 246     -22.905  17.772  33.715  1.00  0.00              
ATOM   3753 1HG2 VAL A 246     -21.660  16.844  31.059  1.00  0.00              
ATOM   3754 2HG2 VAL A 246     -22.836  18.173  31.193  1.00  0.00              
ATOM   3755 3HG2 VAL A 246     -21.260  18.452  30.413  1.00  0.00              
ATOM   3756  N   ARG A 247     -23.048  20.263  34.439  1.00  0.00              
ATOM   3757  CA  ARG A 247     -24.375  20.593  34.948  1.00  0.00              
ATOM   3758  C   ARG A 247     -24.669  22.091  34.841  1.00  0.00              
ATOM   3759  O   ARG A 247     -25.748  22.486  34.396  1.00  0.00              
ATOM   3760  CB  ARG A 247     -24.577  20.086  36.368  1.00  0.00              
ATOM   3761  CG  ARG A 247     -24.706  18.577  36.497  1.00  0.00              
ATOM   3762  CD  ARG A 247     -24.691  18.078  37.896  1.00  0.00              
ATOM   3763  NE  ARG A 247     -24.750  16.630  38.020  1.00  0.00              
ATOM   3764  CZ  ARG A 247     -24.642  15.957  39.182  1.00  0.00              
ATOM   3765  NH1 ARG A 247     -24.433  16.590  40.315  1.00  0.00              
ATOM   3766  NH2 ARG A 247     -24.728  14.638  39.149  1.00  0.00              
ATOM   3767  H   ARG A 247     -22.290  20.125  35.092  1.00  0.00              
ATOM   3768  HA  ARG A 247     -25.135  20.090  34.348  1.00  0.00              
ATOM   3769 1HB  ARG A 247     -23.722  20.424  36.952  1.00  0.00              
ATOM   3770 2HB  ARG A 247     -25.484  20.557  36.748  1.00  0.00              
ATOM   3771 1HG  ARG A 247     -25.648  18.269  36.042  1.00  0.00              
ATOM   3772 2HG  ARG A 247     -23.876  18.111  35.964  1.00  0.00              
ATOM   3773 1HD  ARG A 247     -23.773  18.409  38.380  1.00  0.00              
ATOM   3774 2HD  ARG A 247     -25.550  18.486  38.428  1.00  0.00              
ATOM   3775  HE  ARG A 247     -24.874  15.926  37.304  1.00  0.00              
ATOM   3776 1HH1 ARG A 247     -24.351  17.597  40.320  1.00  0.00              
ATOM   3777 2HH1 ARG A 247     -24.355  16.066  41.175  1.00  0.00              
ATOM   3778 1HH2 ARG A 247     -24.871  14.165  38.267  1.00  0.00              
ATOM   3779 2HH2 ARG A 247     -24.650  14.109  40.006  1.00  0.00              
ATOM   3780  N   ARG A 248     -23.706  22.919  35.236  1.00  0.00              
ATOM   3781  CA  ARG A 248     -23.862  24.371  35.164  1.00  0.00              
ATOM   3782  C   ARG A 248     -23.400  24.987  33.849  1.00  0.00              
ATOM   3783  O   ARG A 248     -24.195  25.603  33.139  1.00  0.00              
ATOM   3784  CB  ARG A 248     -23.186  25.058  36.343  1.00  0.00              
ATOM   3785  CG  ARG A 248     -23.763  24.703  37.704  1.00  0.00              
ATOM   3786  CD  ARG A 248     -23.134  25.423  38.841  1.00  0.00              
ATOM   3787  NE  ARG A 248     -23.797  25.226  40.120  1.00  0.00              
ATOM   3788  CZ  ARG A 248     -23.472  25.872  41.258  1.00  0.00              
ATOM   3789  NH1 ARG A 248     -22.472  26.725  41.291  1.00  0.00              
ATOM   3790  NH2 ARG A 248     -24.169  25.605  42.348  1.00  0.00              
ATOM   3791  H   ARG A 248     -22.842  22.534  35.595  1.00  0.00              
ATOM   3792  HA  ARG A 248     -24.918  24.632  35.234  1.00  0.00              
ATOM   3793 1HB  ARG A 248     -22.135  24.776  36.313  1.00  0.00              
ATOM   3794 2HB  ARG A 248     -23.280  26.131  36.182  1.00  0.00              
ATOM   3795 1HG  ARG A 248     -24.828  24.942  37.703  1.00  0.00              
ATOM   3796 2HG  ARG A 248     -23.631  23.633  37.869  1.00  0.00              
ATOM   3797 1HD  ARG A 248     -22.105  25.082  38.951  1.00  0.00              
ATOM   3798 2HD  ARG A 248     -23.142  26.492  38.631  1.00  0.00              
ATOM   3799  HE  ARG A 248     -24.565  24.614  40.361  1.00  0.00              
ATOM   3800 1HH1 ARG A 248     -21.938  26.905  40.453  1.00  0.00              
ATOM   3801 2HH1 ARG A 248     -22.245  27.198  42.152  1.00  0.00              
ATOM   3802 1HH2 ARG A 248     -24.923  24.932  42.311  1.00  0.00              
ATOM   3803 2HH2 ARG A 248     -23.946  26.072  43.214  1.00  0.00              
ATOM   3804  N   TYR A 249     -22.118  24.808  33.527  1.00  0.00              
ATOM   3805  CA  TYR A 249     -21.532  25.351  32.305  1.00  0.00              
ATOM   3806  C   TYR A 249     -22.012  24.648  31.032  1.00  0.00              
ATOM   3807  O   TYR A 249     -22.183  25.296  30.002  1.00  0.00              
ATOM   3808  CB  TYR A 249     -20.006  25.276  32.387  1.00  0.00              
ATOM   3809  CG  TYR A 249     -19.294  26.050  31.298  1.00  0.00              
ATOM   3810  CD1 TYR A 249     -19.265  27.436  31.312  1.00  0.00              
ATOM   3811  CD2 TYR A 249     -18.652  25.389  30.262  1.00  0.00              
ATOM   3812  CE1 TYR A 249     -18.617  28.147  30.321  1.00  0.00              
ATOM   3813  CE2 TYR A 249     -18.002  26.089  29.264  1.00  0.00              
ATOM   3814  CZ  TYR A 249     -17.985  27.468  29.297  1.00  0.00              
ATOM   3815  OH  TYR A 249     -17.336  28.171  28.307  1.00  0.00              
ATOM   3816  H   TYR A 249     -21.537  24.275  34.157  1.00  0.00              
ATOM   3817  HA  TYR A 249     -21.829  26.393  32.184  1.00  0.00              
ATOM   3818 1HB  TYR A 249     -19.714  25.671  33.362  1.00  0.00              
ATOM   3819 2HB  TYR A 249     -19.730  24.224  32.324  1.00  0.00              
ATOM   3820  HD1 TYR A 249     -19.766  27.965  32.124  1.00  0.00              
ATOM   3821  HD2 TYR A 249     -18.667  24.300  30.241  1.00  0.00              
ATOM   3822  HE1 TYR A 249     -18.601  29.237  30.344  1.00  0.00              
ATOM   3823  HE2 TYR A 249     -17.504  25.551  28.457  1.00  0.00              
ATOM   3824  HH  TYR A 249     -17.509  29.115  28.343  1.00  0.00              
ATOM   3825  N   SER A 250     -22.222  23.332  31.112  1.00  0.00              
ATOM   3826  CA  SER A 250     -22.746  22.521  29.991  1.00  0.00              
ATOM   3827  C   SER A 250     -22.033  22.743  28.648  1.00  0.00              
ATOM   3828  O   SER A 250     -22.629  23.292  27.720  1.00  0.00              
ATOM   3829  CB  SER A 250     -24.229  22.796  29.827  1.00  0.00              
ATOM   3830  OG  SER A 250     -24.960  22.446  30.971  1.00  0.00              
ATOM   3831  H   SER A 250     -22.005  22.879  31.988  1.00  0.00              
ATOM   3832  HA  SER A 250     -22.739  21.448  30.193  1.00  0.00              
ATOM   3833 1HB  SER A 250     -24.366  23.860  29.630  1.00  0.00              
ATOM   3834 2HB  SER A 250     -24.600  22.221  28.980  1.00  0.00              
ATOM   3835  HG  SER A 250     -24.505  21.741  31.436  1.00  0.00              
ATOM   3836  N   PRO A 251     -20.763  22.311  28.533  1.00  0.00              
ATOM   3837  CA  PRO A 251     -20.057  22.517  27.263  1.00  0.00              
ATOM   3838  C   PRO A 251     -20.579  21.625  26.143  1.00  0.00              
ATOM   3839  O   PRO A 251     -21.286  20.647  26.411  1.00  0.00              
ATOM   3840  CB  PRO A 251     -18.617  22.142  27.606  1.00  0.00              
ATOM   3841  CG  PRO A 251     -18.740  21.248  28.791  1.00  0.00              
ATOM   3842  CD  PRO A 251     -19.942  21.694  29.580  1.00  0.00              
ATOM   3843  HA  PRO A 251     -20.183  23.535  26.868  1.00  0.00              
ATOM   3844 1HB  PRO A 251     -18.125  21.627  26.767  1.00  0.00              
ATOM   3845 2HB  PRO A 251     -18.016  23.031  27.837  1.00  0.00              
ATOM   3846 1HG  PRO A 251     -18.861  20.198  28.486  1.00  0.00              
ATOM   3847 2HG  PRO A 251     -17.841  21.298  29.421  1.00  0.00              
ATOM   3848 1HD  PRO A 251     -20.457  20.853  30.065  1.00  0.00              
ATOM   3849 2HD  PRO A 251     -19.676  22.408  30.373  1.00  0.00              
ATOM   3850  N   ASP A 252     -20.231  21.965  24.904  1.00  0.00              
ATOM   3851  CA  ASP A 252     -20.734  21.244  23.734  1.00  0.00              
ATOM   3852  C   ASP A 252     -19.778  20.138  23.266  1.00  0.00              
ATOM   3853  O   ASP A 252     -20.207  19.135  22.694  1.00  0.00              
ATOM   3854  CB  ASP A 252     -20.996  22.223  22.587  1.00  0.00              
ATOM   3855  CG  ASP A 252     -22.040  23.288  22.895  1.00  0.00              
ATOM   3856  OD1 ASP A 252     -23.125  22.933  23.290  1.00  0.00              
ATOM   3857  OD2 ASP A 252     -21.697  24.446  22.886  1.00  0.00              
ATOM   3858  H   ASP A 252     -19.602  22.744  24.770  1.00  0.00              
ATOM   3859  HA  ASP A 252     -21.667  20.738  23.985  1.00  0.00              
ATOM   3860 1HB  ASP A 252     -20.092  22.699  22.207  1.00  0.00              
ATOM   3861 2HB  ASP A 252     -21.390  21.537  21.836  1.00  0.00              
ATOM   3862  N   VAL A 253     -18.486  20.344  23.513  1.00  0.00              
ATOM   3863  CA  VAL A 253     -17.436  19.370  23.200  1.00  0.00              
ATOM   3864  C   VAL A 253     -16.369  19.393  24.292  1.00  0.00              
ATOM   3865  O   VAL A 253     -16.005  20.458  24.795  1.00  0.00              
ATOM   3866  CB  VAL A 253     -16.776  19.649  21.836  1.00  0.00              
ATOM   3867  CG1 VAL A 253     -16.129  21.026  21.829  1.00  0.00              
ATOM   3868  CG2 VAL A 253     -15.748  18.577  21.510  1.00  0.00              
ATOM   3869  H   VAL A 253     -18.229  21.223  23.940  1.00  0.00              
ATOM   3870  HA  VAL A 253     -17.829  18.354  23.190  1.00  0.00              
ATOM   3871  HB  VAL A 253     -17.539  19.603  21.058  1.00  0.00              
ATOM   3872 1HG1 VAL A 253     -15.668  21.207  20.858  1.00  0.00              
ATOM   3873 2HG1 VAL A 253     -16.887  21.786  22.018  1.00  0.00              
ATOM   3874 3HG1 VAL A 253     -15.366  21.073  22.606  1.00  0.00              
ATOM   3875 1HG2 VAL A 253     -15.293  18.790  20.544  1.00  0.00              
ATOM   3876 2HG2 VAL A 253     -14.977  18.568  22.282  1.00  0.00              
ATOM   3877 3HG2 VAL A 253     -16.237  17.603  21.474  1.00  0.00              
ATOM   3878  N   ILE A 254     -15.876  18.215  24.666  1.00  0.00              
ATOM   3879  CA  ILE A 254     -14.882  18.103  25.737  1.00  0.00              
ATOM   3880  C   ILE A 254     -13.554  17.582  25.188  1.00  0.00              
ATOM   3881  O   ILE A 254     -13.494  16.499  24.606  1.00  0.00              
ATOM   3882  CB  ILE A 254     -15.365  17.173  26.865  1.00  0.00              
ATOM   3883  CG1 ILE A 254     -16.651  17.716  27.493  1.00  0.00              
ATOM   3884  CG2 ILE A 254     -14.280  17.012  27.921  1.00  0.00              
ATOM   3885  CD1 ILE A 254     -17.306  16.762  28.465  1.00  0.00              
ATOM   3886  H   ILE A 254     -16.194  17.377  24.200  1.00  0.00              
ATOM   3887  HA  ILE A 254     -14.653  19.083  26.153  1.00  0.00              
ATOM   3888  HB  ILE A 254     -15.608  16.199  26.443  1.00  0.00              
ATOM   3889 1HG1 ILE A 254     -16.394  18.642  28.008  1.00  0.00              
ATOM   3890 2HG1 ILE A 254     -17.341  17.935  26.678  1.00  0.00              
ATOM   3891 1HG2 ILE A 254     -14.637  16.352  28.711  1.00  0.00              
ATOM   3892 2HG2 ILE A 254     -13.390  16.582  27.464  1.00  0.00              
ATOM   3893 3HG2 ILE A 254     -14.037  17.986  28.344  1.00  0.00              
ATOM   3894 1HD1 ILE A 254     -18.211  17.217  28.868  1.00  0.00              
ATOM   3895 2HD1 ILE A 254     -17.565  15.837  27.950  1.00  0.00              
ATOM   3896 3HD1 ILE A 254     -16.618  16.544  29.281  1.00  0.00              
ATOM   3897  N   VAL A 255     -12.497  18.369  25.357  1.00  0.00              
ATOM   3898  CA  VAL A 255     -11.167  17.975  24.918  1.00  0.00              
ATOM   3899  C   VAL A 255     -10.442  17.357  26.105  1.00  0.00              
ATOM   3900  O   VAL A 255      -9.955  18.062  26.990  1.00  0.00              
ATOM   3901  CB  VAL A 255     -10.356  19.163  24.369  1.00  0.00              
ATOM   3902  CG1 VAL A 255      -8.977  18.703  23.919  1.00  0.00              
ATOM   3903  CG2 VAL A 255     -11.096  19.826  23.217  1.00  0.00              
ATOM   3904  H   VAL A 255     -12.623  19.265  25.806  1.00  0.00              
ATOM   3905  HA  VAL A 255     -11.216  17.208  24.144  1.00  0.00              
ATOM   3906  HB  VAL A 255     -10.251  19.913  25.152  1.00  0.00              
ATOM   3907 1HG1 VAL A 255      -8.417  19.555  23.533  1.00  0.00              
ATOM   3908 2HG1 VAL A 255      -8.443  18.272  24.766  1.00  0.00              
ATOM   3909 3HG1 VAL A 255      -9.081  17.953  23.135  1.00  0.00              
ATOM   3910 1HG2 VAL A 255     -10.509  20.663  22.841  1.00  0.00              
ATOM   3911 2HG2 VAL A 255     -11.249  19.101  22.418  1.00  0.00              
ATOM   3912 3HG2 VAL A 255     -12.063  20.189  23.567  1.00  0.00              
ATOM   3913  N   LEU A 256     -10.390  16.031  26.125  1.00  0.00              
ATOM   3914  CA  LEU A 256      -9.790  15.316  27.236  1.00  0.00              
ATOM   3915  C   LEU A 256      -8.334  14.986  26.957  1.00  0.00              
ATOM   3916  O   LEU A 256      -8.026  14.105  26.156  1.00  0.00              
ATOM   3917  CB  LEU A 256     -10.581  14.034  27.531  1.00  0.00              
ATOM   3918  CG  LEU A 256     -10.047  13.191  28.696  1.00  0.00              
ATOM   3919  CD1 LEU A 256     -10.089  13.998  29.986  1.00  0.00              
ATOM   3920  CD2 LEU A 256     -10.877  11.923  28.827  1.00  0.00              
ATOM   3921  H   LEU A 256     -10.775  15.506  25.353  1.00  0.00              
ATOM   3922  HA  LEU A 256      -9.797  15.948  28.125  1.00  0.00              
ATOM   3923 1HB  LEU A 256     -11.540  14.476  27.797  1.00  0.00              
ATOM   3924 2HB  LEU A 256     -10.699  13.420  26.638  1.00  0.00              
ATOM   3925  HG  LEU A 256      -9.028  12.899  28.444  1.00  0.00              
ATOM   3926 1HD1 LEU A 256      -9.709  13.391  30.808  1.00  0.00              
ATOM   3927 2HD1 LEU A 256      -9.471  14.889  29.878  1.00  0.00              
ATOM   3928 3HD1 LEU A 256     -11.117  14.292  30.199  1.00  0.00              
ATOM   3929 1HD2 LEU A 256     -10.496  11.324  29.655  1.00  0.00              
ATOM   3930 2HD2 LEU A 256     -11.917  12.185  29.016  1.00  0.00              
ATOM   3931 3HD2 LEU A 256     -10.810  11.347  27.903  1.00  0.00              
ATOM   3932  N   GLN A 257      -7.442  15.713  27.618  1.00  0.00              
ATOM   3933  CA  GLN A 257      -6.011  15.491  27.474  1.00  0.00              
ATOM   3934  C   GLN A 257      -5.602  14.445  28.507  1.00  0.00              
ATOM   3935  O   GLN A 257      -5.605  14.714  29.708  1.00  0.00              
ATOM   3936  CB  GLN A 257      -5.221  16.788  27.674  1.00  0.00              
ATOM   3937  CG  GLN A 257      -3.825  16.765  27.075  1.00  0.00              
ATOM   3938  CD  GLN A 257      -2.787  16.234  28.046  1.00  0.00              
ATOM   3939  OE1 GLN A 257      -3.008  15.224  28.720  1.00  0.00              
ATOM   3940  NE2 GLN A 257      -1.651  16.915  28.126  1.00  0.00              
ATOM   3941  H   GLN A 257      -7.767  16.440  28.240  1.00  0.00              
ATOM   3942  HA  GLN A 257      -5.801  15.103  26.478  1.00  0.00              
ATOM   3943 1HB  GLN A 257      -5.805  17.586  27.217  1.00  0.00              
ATOM   3944 2HB  GLN A 257      -5.157  16.955  28.749  1.00  0.00              
ATOM   3945 1HG  GLN A 257      -3.612  16.342  26.094  1.00  0.00              
ATOM   3946 2HG  GLN A 257      -3.733  17.850  27.030  1.00  0.00              
ATOM   3947 1HE2 GLN A 257      -0.929  16.613  28.750  1.00  0.00              
ATOM   3948 2HE2 GLN A 257      -1.514  17.730  27.562  1.00  0.00              
ATOM   3949  N   CYS A 258      -5.258  13.253  28.035  1.00  0.00              
ATOM   3950  CA  CYS A 258      -4.945  12.138  28.919  1.00  0.00              
ATOM   3951  C   CYS A 258      -3.439  11.984  29.103  1.00  0.00              
ATOM   3952  O   CYS A 258      -2.770  11.327  28.306  1.00  0.00              
ATOM   3953  CB  CYS A 258      -5.523  10.939  28.166  1.00  0.00              
ATOM   3954  SG  CYS A 258      -7.318  10.982  27.952  1.00  0.00              
ATOM   3955  H   CYS A 258      -5.215  13.115  27.035  1.00  0.00              
ATOM   3956  HA  CYS A 258      -5.431  12.207  29.893  1.00  0.00              
ATOM   3957 1HB  CYS A 258      -5.099  10.885  27.162  1.00  0.00              
ATOM   3958 2HB  CYS A 258      -5.304  10.017  28.703  1.00  0.00              
ATOM   3959  HG  CYS A 258      -7.613  10.548  29.173  1.00  0.00              
ATOM   3960  N   GLY A 259      -2.912  12.599  30.161  1.00  0.00              
ATOM   3961  CA  GLY A 259      -1.496  12.499  30.510  1.00  0.00              
ATOM   3962  C   GLY A 259      -1.197  11.182  31.195  1.00  0.00              
ATOM   3963  O   GLY A 259      -1.920  10.759  32.096  1.00  0.00              
ATOM   3964  H   GLY A 259      -3.523  13.159  30.740  1.00  0.00              
ATOM   3965 1HA  GLY A 259      -0.900  12.569  29.600  1.00  0.00              
ATOM   3966 2HA  GLY A 259      -1.235  13.316  31.179  1.00  0.00              
ATOM   3967  N   ALA A 260      -0.122  10.537  30.761  1.00  0.00              
ATOM   3968  CA  ALA A 260       0.233   9.207  31.239  1.00  0.00              
ATOM   3969  C   ALA A 260       1.275   9.187  32.368  1.00  0.00              
ATOM   3970  O   ALA A 260       1.517   8.132  32.966  1.00  0.00              
ATOM   3971  CB  ALA A 260       0.709   8.361  30.056  1.00  0.00              
ATOM   3972  H   ALA A 260       0.468  10.988  30.076  1.00  0.00              
ATOM   3973  HA  ALA A 260      -0.656   8.739  31.664  1.00  0.00              
ATOM   3974 1HB  ALA A 260       0.974   7.364  30.407  1.00  0.00              
ATOM   3975 2HB  ALA A 260      -0.091   8.283  29.318  1.00  0.00              
ATOM   3976 3HB  ALA A 260       1.578   8.829  29.601  1.00  0.00              
ATOM   3977  N   ASP A 261       1.884  10.340  32.658  1.00  0.00              
ATOM   3978  CA  ASP A 261       2.832  10.474  33.782  1.00  0.00              
ATOM   3979  C   ASP A 261       2.159  10.707  35.138  1.00  0.00              
ATOM   3980  O   ASP A 261       2.824  11.066  36.114  1.00  0.00              
ATOM   3981  CB  ASP A 261       3.811  11.616  33.504  1.00  0.00              
ATOM   3982  CG  ASP A 261       3.171  12.997  33.460  1.00  0.00              
ATOM   3983  OD1 ASP A 261       1.987  13.089  33.689  1.00  0.00              
ATOM   3984  OD2 ASP A 261       3.890  13.960  33.354  1.00  0.00              
ATOM   3985  H   ASP A 261       1.682  11.147  32.084  1.00  0.00              
ATOM   3986  HA  ASP A 261       3.391   9.547  33.904  1.00  0.00              
ATOM   3987 1HB  ASP A 261       4.662  11.633  34.185  1.00  0.00              
ATOM   3988 2HB  ASP A 261       4.148  11.339  32.504  1.00  0.00              
ATOM   3989  N   SER A 262       0.847  10.497  35.189  1.00  0.00              
ATOM   3990  CA  SER A 262       0.088  10.585  36.436  1.00  0.00              
ATOM   3991  C   SER A 262      -0.045   9.216  37.119  1.00  0.00              
ATOM   3992  O   SER A 262      -0.592   9.122  38.218  1.00  0.00              
ATOM   3993  CB  SER A 262      -1.281  11.175  36.163  1.00  0.00              
ATOM   3994  OG  SER A 262      -1.201  12.465  35.625  1.00  0.00              
ATOM   3995  H   SER A 262       0.363  10.267  34.333  1.00  0.00              
ATOM   3996  HA  SER A 262       0.502  11.305  37.143  1.00  0.00              
ATOM   3997 1HB  SER A 262      -1.805  10.529  35.459  1.00  0.00              
ATOM   3998 2HB  SER A 262      -1.837  11.215  37.099  1.00  0.00              
ATOM   3999  HG  SER A 262      -2.051  12.708  35.249  1.00  0.00              
ATOM   4000  N   LEU A 263       0.459   8.168  36.469  1.00  0.00              
ATOM   4001  CA  LEU A 263       0.366   6.800  36.984  1.00  0.00              
ATOM   4002  C   LEU A 263       1.513   6.445  37.908  1.00  0.00              
ATOM   4003  O   LEU A 263       2.562   7.098  37.901  1.00  0.00              
ATOM   4004  CB  LEU A 263       0.312   5.803  35.819  1.00  0.00              
ATOM   4005  CG  LEU A 263      -0.900   5.949  34.891  1.00  0.00              
ATOM   4006  CD1 LEU A 263      -0.909   4.826  33.862  1.00  0.00              
ATOM   4007  CD2 LEU A 263      -2.179   5.934  35.717  1.00  0.00              
ATOM   4008  H   LEU A 263       0.922   8.330  35.587  1.00  0.00              
ATOM   4009  HA  LEU A 263      -0.538   6.697  37.583  1.00  0.00              
ATOM   4010 1HB  LEU A 263       1.221   6.093  35.295  1.00  0.00              
ATOM   4011 2HB  LEU A 263       0.405   4.773  36.164  1.00  0.00              
ATOM   4012  HG  LEU A 263      -0.825   6.926  34.410  1.00  0.00              
ATOM   4013 1HD1 LEU A 263      -1.773   4.938  33.207  1.00  0.00              
ATOM   4014 2HD1 LEU A 263       0.004   4.870  33.268  1.00  0.00              
ATOM   4015 3HD1 LEU A 263      -0.964   3.866  34.374  1.00  0.00              
ATOM   4016 1HD2 LEU A 263      -3.039   6.039  35.055  1.00  0.00              
ATOM   4017 2HD2 LEU A 263      -2.250   4.992  36.260  1.00  0.00              
ATOM   4018 3HD2 LEU A 263      -2.164   6.762  36.426  1.00  0.00              
ATOM   4019  N   ALA A 264       1.300   5.393  38.692  1.00  0.00              
ATOM   4020  CA  ALA A 264       2.317   4.821  39.556  1.00  0.00              
ATOM   4021  C   ALA A 264       3.382   4.099  38.739  1.00  0.00              
ATOM   4022  O   ALA A 264       3.067   3.392  37.780  1.00  0.00              
ATOM   4023  CB  ALA A 264       1.670   3.846  40.532  1.00  0.00              
ATOM   4024  H   ALA A 264       0.380   4.979  38.677  1.00  0.00              
ATOM   4025  HA  ALA A 264       2.811   5.628  40.096  1.00  0.00              
ATOM   4026 1HB  ALA A 264       2.436   3.420  41.181  1.00  0.00              
ATOM   4027 2HB  ALA A 264       0.936   4.374  41.141  1.00  0.00              
ATOM   4028 3HB  ALA A 264       1.178   3.050  39.980  1.00  0.00              
ATOM   4029  N   GLY A 265       4.637   4.295  39.122  1.00  0.00              
ATOM   4030  CA  GLY A 265       5.765   3.636  38.472  1.00  0.00              
ATOM   4031  C   GLY A 265       6.372   4.414  37.317  1.00  0.00              
ATOM   4032  O   GLY A 265       7.325   3.944  36.690  1.00  0.00              
ATOM   4033  H   GLY A 265       4.812   4.921  39.894  1.00  0.00              
ATOM   4034 1HA  GLY A 265       6.555   3.477  39.206  1.00  0.00              
ATOM   4035 2HA  GLY A 265       5.438   2.674  38.078  1.00  0.00              
ATOM   4036  N   ASP A 266       5.831   5.594  37.030  1.00  0.00              
ATOM   4037  CA  ASP A 266       6.387   6.457  35.995  1.00  0.00              
ATOM   4038  C   ASP A 266       7.748   6.994  36.420  1.00  0.00              
ATOM   4039  O   ASP A 266       8.003   7.181  37.608  1.00  0.00              
ATOM   4040  CB  ASP A 266       5.447   7.619  35.680  1.00  0.00              
ATOM   4041  CG  ASP A 266       5.921   8.441  34.495  1.00  0.00              
ATOM   4042  OD1 ASP A 266       5.699   7.999  33.345  1.00  0.00              
ATOM   4043  OD2 ASP A 266       6.511   9.521  34.710  1.00  0.00              
ATOM   4044  H   ASP A 266       5.014   5.901  37.538  1.00  0.00              
ATOM   4045  HA  ASP A 266       6.545   5.884  35.081  1.00  0.00              
ATOM   4046 1HB  ASP A 266       4.408   7.313  35.548  1.00  0.00              
ATOM   4047 2HB  ASP A 266       5.542   8.196  36.600  1.00  0.00              
ATOM   4048  N   ARG A 267       8.613   7.228  35.439  1.00  0.00              
ATOM   4049  CA  ARG A 267       9.992   7.646  35.691  1.00  0.00              
ATOM   4050  C   ARG A 267      10.022   8.978  36.437  1.00  0.00              
ATOM   4051  O   ARG A 267      10.937   9.234  37.222  1.00  0.00              
ATOM   4052  CB  ARG A 267      10.822   7.699  34.417  1.00  0.00              
ATOM   4053  CG  ARG A 267      11.205   6.342  33.848  1.00  0.00              
ATOM   4054  CD  ARG A 267      11.762   6.390  32.473  1.00  0.00              
ATOM   4055  NE  ARG A 267      12.028   5.088  31.884  1.00  0.00              
ATOM   4056  CZ  ARG A 267      12.201   4.865  30.566  1.00  0.00              
ATOM   4057  NH1 ARG A 267      12.101   5.845  29.695  1.00  0.00              
ATOM   4058  NH2 ARG A 267      12.450   3.629  30.169  1.00  0.00              
ATOM   4059  H   ARG A 267       8.303   7.111  34.487  1.00  0.00              
ATOM   4060  HA  ARG A 267      10.488   6.915  36.328  1.00  0.00              
ATOM   4061 1HB  ARG A 267      10.239   8.246  33.681  1.00  0.00              
ATOM   4062 2HB  ARG A 267      11.728   8.258  34.651  1.00  0.00              
ATOM   4063 1HG  ARG A 267      11.956   5.891  34.499  1.00  0.00              
ATOM   4064 2HG  ARG A 267      10.316   5.710  33.829  1.00  0.00              
ATOM   4065 1HD  ARG A 267      11.055   6.904  31.822  1.00  0.00              
ATOM   4066 2HD  ARG A 267      12.703   6.938  32.490  1.00  0.00              
ATOM   4067  HE  ARG A 267      12.121   4.185  32.331  1.00  0.00              
ATOM   4068 1HH1 ARG A 267      11.891   6.781  30.014  1.00  0.00              
ATOM   4069 2HH1 ARG A 267      12.235   5.658  28.713  1.00  0.00              
ATOM   4070 1HH2 ARG A 267      12.506   2.885  30.850  1.00  0.00              
ATOM   4071 2HH2 ARG A 267      12.583   3.436  29.188  1.00  0.00              
ATOM   4072  N   LEU A 268       9.003   9.807  36.198  1.00  0.00              
ATOM   4073  CA  LEU A 268       8.882  11.117  36.844  1.00  0.00              
ATOM   4074  C   LEU A 268       7.645  11.240  37.735  1.00  0.00              
ATOM   4075  O   LEU A 268       7.657  11.976  38.724  1.00  0.00              
ATOM   4076  CB  LEU A 268       8.864  12.219  35.775  1.00  0.00              
ATOM   4077  CG  LEU A 268       9.147  13.634  36.294  1.00  0.00              
ATOM   4078  CD1 LEU A 268      10.567  13.717  36.840  1.00  0.00              
ATOM   4079  CD2 LEU A 268       8.943  14.638  35.169  1.00  0.00              
ATOM   4080  H   LEU A 268       8.294   9.512  35.545  1.00  0.00              
ATOM   4081  HA  LEU A 268       9.729  11.279  37.508  1.00  0.00              
ATOM   4082 1HB  LEU A 268       9.691  11.876  35.154  1.00  0.00              
ATOM   4083 2HB  LEU A 268       7.942  12.203  35.196  1.00  0.00              
ATOM   4084  HG  LEU A 268       8.412  13.849  37.069  1.00  0.00              
ATOM   4085 1HD1 LEU A 268      10.759  14.726  37.205  1.00  0.00              
ATOM   4086 2HD1 LEU A 268      10.684  13.008  37.659  1.00  0.00              
ATOM   4087 3HD1 LEU A 268      11.275  13.478  36.048  1.00  0.00              
ATOM   4088 1HD2 LEU A 268       9.144  15.645  35.539  1.00  0.00              
ATOM   4089 2HD2 LEU A 268       9.624  14.411  34.350  1.00  0.00              
ATOM   4090 3HD2 LEU A 268       7.915  14.581  34.812  1.00  0.00              
ATOM   4091  N   GLY A 269       6.586  10.519  37.379  1.00  0.00              
ATOM   4092  CA  GLY A 269       5.329  10.543  38.132  1.00  0.00              
ATOM   4093  C   GLY A 269       5.501  10.194  39.596  1.00  0.00              
ATOM   4094  O   GLY A 269       6.194   9.238  39.936  1.00  0.00              
ATOM   4095  H   GLY A 269       6.657   9.932  36.561  1.00  0.00              
ATOM   4096 1HA  GLY A 269       4.899  11.543  38.071  1.00  0.00              
ATOM   4097 2HA  GLY A 269       4.639   9.825  37.693  1.00  0.00              
ATOM   4098  N   LEU A 270       4.863  10.979  40.459  1.00  0.00              
ATOM   4099  CA  LEU A 270       4.927  10.763  41.905  1.00  0.00              
ATOM   4100  C   LEU A 270       3.545  10.488  42.513  1.00  0.00              
ATOM   4101  O   LEU A 270       3.323  10.694  43.709  1.00  0.00              
ATOM   4102  CB  LEU A 270       5.572  11.978  42.585  1.00  0.00              
ATOM   4103  CG  LEU A 270       7.022  12.262  42.175  1.00  0.00              
ATOM   4104  CD1 LEU A 270       7.494  13.570  42.796  1.00  0.00              
ATOM   4105  CD2 LEU A 270       7.910  11.106  42.612  1.00  0.00              
ATOM   4106  H   LEU A 270       4.318  11.750  40.102  1.00  0.00              
ATOM   4107  HA  LEU A 270       5.524   9.876  42.116  1.00  0.00              
ATOM   4108 1HB  LEU A 270       4.917  12.760  42.207  1.00  0.00              
ATOM   4109 2HB  LEU A 270       5.486  11.925  43.670  1.00  0.00              
ATOM   4110  HG  LEU A 270       7.048  12.309  41.086  1.00  0.00              
ATOM   4111 1HD1 LEU A 270       8.524  13.764  42.500  1.00  0.00              
ATOM   4112 2HD1 LEU A 270       6.858  14.386  42.452  1.00  0.00              
ATOM   4113 3HD1 LEU A 270       7.436  13.498  43.883  1.00  0.00              
ATOM   4114 1HD2 LEU A 270       8.941  11.310  42.320  1.00  0.00              
ATOM   4115 2HD2 LEU A 270       7.855  10.993  43.695  1.00  0.00              
ATOM   4116 3HD2 LEU A 270       7.572  10.187  42.134  1.00  0.00              
ATOM   4117  N   LEU A 271       2.625  10.031  41.666  1.00  0.00              
ATOM   4118  CA  LEU A 271       1.254   9.736  42.073  1.00  0.00              
ATOM   4119  C   LEU A 271       1.099   8.228  42.158  1.00  0.00              
ATOM   4120  O   LEU A 271       2.024   7.490  41.827  1.00  0.00              
ATOM   4121  CB  LEU A 271       0.244  10.339  41.089  1.00  0.00              
ATOM   4122  CG  LEU A 271       0.415  11.838  40.815  1.00  0.00              
ATOM   4123  CD1 LEU A 271      -0.690  12.329  39.888  1.00  0.00              
ATOM   4124  CD2 LEU A 271       0.396  12.602  42.129  1.00  0.00              
ATOM   4125  H   LEU A 271       2.895   9.882  40.707  1.00  0.00              
ATOM   4126  HA  LEU A 271       1.067  10.155  43.060  1.00  0.00              
ATOM   4127 1HB  LEU A 271       0.497   9.764  40.200  1.00  0.00              
ATOM   4128 2HB  LEU A 271      -0.783  10.121  41.381  1.00  0.00              
ATOM   4129  HG  LEU A 271       1.398  11.974  40.364  1.00  0.00              
ATOM   4130 1HD1 LEU A 271      -0.561  13.394  39.699  1.00  0.00              
ATOM   4131 2HD1 LEU A 271      -0.643  11.784  38.946  1.00  0.00              
ATOM   4132 3HD1 LEU A 271      -1.659  12.160  40.358  1.00  0.00              
ATOM   4133 1HD2 LEU A 271       0.518  13.668  41.932  1.00  0.00              
ATOM   4134 2HD2 LEU A 271      -0.555  12.433  42.636  1.00  0.00              
ATOM   4135 3HD2 LEU A 271       1.211  12.255  42.764  1.00  0.00              
ATOM   4136  N   ASN A 272      -0.069   7.771  42.598  1.00  0.00              
ATOM   4137  CA  ASN A 272      -0.303   6.350  42.824  1.00  0.00              
ATOM   4138  C   ASN A 272      -1.541   5.862  42.067  1.00  0.00              
ATOM   4139  O   ASN A 272      -2.342   5.082  42.584  1.00  0.00              
ATOM   4140  CB  ASN A 272      -0.413   6.072  44.325  1.00  0.00              
ATOM   4141  CG  ASN A 272      -0.199   4.608  44.679  1.00  0.00              
ATOM   4142  OD1 ASN A 272       0.412   3.849  43.928  1.00  0.00              
ATOM   4143  ND2 ASN A 272      -0.703   4.209  45.841  1.00  0.00              
ATOM   4144  H   ASN A 272      -0.815   8.427  42.783  1.00  0.00              
ATOM   4145  HA  ASN A 272       0.540   5.771  42.441  1.00  0.00              
ATOM   4146 1HB  ASN A 272       0.106   6.703  45.049  1.00  0.00              
ATOM   4147 2HB  ASN A 272      -1.479   6.290  44.352  1.00  0.00              
ATOM   4148 1HD2 ASN A 272      -0.595   3.258  46.133  1.00  0.00              
ATOM   4149 2HD2 ASN A 272      -1.189   4.860  46.424  1.00  0.00              
ATOM   4150  N   LEU A 273      -1.686   6.339  40.833  1.00  0.00              
ATOM   4151  CA  LEU A 273      -2.860   6.043  40.025  1.00  0.00              
ATOM   4152  C   LEU A 273      -2.676   4.777  39.205  1.00  0.00              
ATOM   4153  O   LEU A 273      -1.568   4.454  38.774  1.00  0.00              
ATOM   4154  CB  LEU A 273      -3.179   7.229  39.106  1.00  0.00              
ATOM   4155  CG  LEU A 273      -3.490   8.548  39.825  1.00  0.00              
ATOM   4156  CD1 LEU A 273      -3.813   9.634  38.808  1.00  0.00              
ATOM   4157  CD2 LEU A 273      -4.655   8.343  40.783  1.00  0.00              
ATOM   4158  H   LEU A 273      -0.956   6.922  40.447  1.00  0.00              
ATOM   4159  HA  LEU A 273      -3.715   5.860  40.677  1.00  0.00              
ATOM   4160 1HB  LEU A 273      -2.230   7.306  38.579  1.00  0.00              
ATOM   4161 2HB  LEU A 273      -3.970   6.988  38.396  1.00  0.00              
ATOM   4162  HG  LEU A 273      -2.613   8.808  40.418  1.00  0.00              
ATOM   4163 1HD1 LEU A 273      -4.032  10.567  39.327  1.00  0.00              
ATOM   4164 2HD1 LEU A 273      -2.957   9.780  38.148  1.00  0.00              
ATOM   4165 3HD1 LEU A 273      -4.679   9.335  38.219  1.00  0.00              
ATOM   4166 1HD2 LEU A 273      -4.874   9.281  41.294  1.00  0.00              
ATOM   4167 2HD2 LEU A 273      -5.534   8.020  40.224  1.00  0.00              
ATOM   4168 3HD2 LEU A 273      -4.393   7.582  41.518  1.00  0.00              
ATOM   4169  N   SER A 274      -3.772   4.063  38.985  1.00  0.00              
ATOM   4170  CA  SER A 274      -3.755   2.894  38.125  1.00  0.00              
ATOM   4171  C   SER A 274      -4.374   3.261  36.784  1.00  0.00              
ATOM   4172  O   SER A 274      -4.994   4.319  36.644  1.00  0.00              
ATOM   4173  CB  SER A 274      -4.500   1.744  38.774  1.00  0.00              
ATOM   4174  OG  SER A 274      -5.865   2.018  38.925  1.00  0.00              
ATOM   4175  H   SER A 274      -4.638   4.337  39.426  1.00  0.00              
ATOM   4176  HA  SER A 274      -2.762   2.461  38.002  1.00  0.00              
ATOM   4177 1HB  SER A 274      -4.383   0.858  38.148  1.00  0.00              
ATOM   4178 2HB  SER A 274      -4.065   1.553  39.754  1.00  0.00              
ATOM   4179  HG  SER A 274      -6.046   2.242  39.840  1.00  0.00              
ATOM   4180  N   SER A 275      -4.195   2.383  35.799  1.00  0.00              
ATOM   4181  CA  SER A 275      -4.878   2.481  34.511  1.00  0.00              
ATOM   4182  C   SER A 275      -6.400   2.375  34.685  1.00  0.00              
ATOM   4183  O   SER A 275      -7.159   3.015  33.957  1.00  0.00              
ATOM   4184  CB  SER A 275      -4.373   1.402  33.572  1.00  0.00              
ATOM   4185  OG  SER A 275      -2.989   1.487  33.369  1.00  0.00              
ATOM   4186  H   SER A 275      -3.558   1.617  35.961  1.00  0.00              
ATOM   4187  HA  SER A 275      -4.627   3.385  33.956  1.00  0.00              
ATOM   4188 1HB  SER A 275      -4.610   0.428  34.000  1.00  0.00              
ATOM   4189 2HB  SER A 275      -4.880   1.509  32.614  1.00  0.00              
ATOM   4190  HG  SER A 275      -2.641   0.612  33.178  1.00  0.00              
ATOM   4191  N   PHE A 276      -6.830   1.574  35.656  1.00  0.00              
ATOM   4192  CA  PHE A 276      -8.246   1.431  35.966  1.00  0.00              
ATOM   4193  C   PHE A 276      -8.873   2.755  36.406  1.00  0.00              
ATOM   4194  O   PHE A 276      -9.855   3.213  35.816  1.00  0.00              
ATOM   4195  CB  PHE A 276      -8.443   0.371  37.051  1.00  0.00              
ATOM   4196  CG  PHE A 276      -9.876   0.182  37.460  1.00  0.00              
ATOM   4197  CD1 PHE A 276     -10.737  -0.584  36.689  1.00  0.00              
ATOM   4198  CD2 PHE A 276     -10.366   0.768  38.617  1.00  0.00              
ATOM   4199  CE1 PHE A 276     -12.057  -0.759  37.064  1.00  0.00              
ATOM   4200  CE2 PHE A 276     -11.683   0.595  38.996  1.00  0.00              
ATOM   4201  CZ  PHE A 276     -12.529  -0.169  38.217  1.00  0.00              
ATOM   4202  H   PHE A 276      -6.153   1.049  36.193  1.00  0.00              
ATOM   4203  HA  PHE A 276      -8.791   1.123  35.072  1.00  0.00              
ATOM   4204 1HB  PHE A 276      -8.089  -0.597  36.699  1.00  0.00              
ATOM   4205 2HB  PHE A 276      -7.897   0.651  37.951  1.00  0.00              
ATOM   4206  HD1 PHE A 276     -10.363  -1.050  35.777  1.00  0.00              
ATOM   4207  HD2 PHE A 276      -9.698   1.374  39.231  1.00  0.00              
ATOM   4208  HE1 PHE A 276     -12.722  -1.363  36.448  1.00  0.00              
ATOM   4209  HE2 PHE A 276     -12.055   1.062  39.907  1.00  0.00              
ATOM   4210  HZ  PHE A 276     -13.568  -0.306  38.514  1.00  0.00              
ATOM   4211  N   GLY A 277      -8.292   3.365  37.438  1.00  0.00              
ATOM   4212  CA  GLY A 277      -8.790   4.632  37.960  1.00  0.00              
ATOM   4213  C   GLY A 277      -8.668   5.755  36.948  1.00  0.00              
ATOM   4214  O   GLY A 277      -9.582   6.568  36.792  1.00  0.00              
ATOM   4215  H   GLY A 277      -7.485   2.936  37.869  1.00  0.00              
ATOM   4216 1HA  GLY A 277      -9.840   4.520  38.228  1.00  0.00              
ATOM   4217 2HA  GLY A 277      -8.217   4.902  38.847  1.00  0.00              
ATOM   4218  N   HIS A 278      -7.530   5.786  36.258  1.00  0.00              
ATOM   4219  CA  HIS A 278      -7.264   6.758  35.205  1.00  0.00              
ATOM   4220  C   HIS A 278      -8.155   6.506  33.990  1.00  0.00              
ATOM   4221  O   HIS A 278      -8.410   7.413  33.198  1.00  0.00              
ATOM   4222  CB  HIS A 278      -5.789   6.721  34.794  1.00  0.00              
ATOM   4223  CG  HIS A 278      -5.299   8.002  34.194  1.00  0.00              
ATOM   4224  ND1 HIS A 278      -5.366   8.263  32.842  1.00  0.00              
ATOM   4225  CD2 HIS A 278      -4.734   9.094  34.761  1.00  0.00              
ATOM   4226  CE1 HIS A 278      -4.863   9.462  32.602  1.00  0.00              
ATOM   4227  NE2 HIS A 278      -4.473   9.985  33.751  1.00  0.00              
ATOM   4228  H   HIS A 278      -6.825   5.098  36.485  1.00  0.00              
ATOM   4229  HA  HIS A 278      -7.500   7.760  35.562  1.00  0.00              
ATOM   4230 1HB  HIS A 278      -5.161   6.524  35.663  1.00  0.00              
ATOM   4231 2HB  HIS A 278      -5.627   5.944  34.047  1.00  0.00              
ATOM   4232  HD1 HIS A 278      -5.799   7.686  32.149  1.00  0.00              
ATOM   4233  HD2 HIS A 278      -4.481   9.345  35.791  1.00  0.00              
ATOM   4234  HE1 HIS A 278      -4.827   9.856  31.587  1.00  0.00              
ATOM   4235  N   GLY A 279      -8.636   5.271  33.860  1.00  0.00              
ATOM   4236  CA  GLY A 279      -9.590   4.917  32.816  1.00  0.00              
ATOM   4237  C   GLY A 279     -11.024   5.207  33.232  1.00  0.00              
ATOM   4238  O   GLY A 279     -11.880   5.444  32.380  1.00  0.00              
ATOM   4239  H   GLY A 279      -8.329   4.562  34.508  1.00  0.00              
ATOM   4240 1HA  GLY A 279      -9.365   5.493  31.917  1.00  0.00              
ATOM   4241 2HA  GLY A 279      -9.499   3.854  32.596  1.00  0.00              
ATOM   4242  N   GLN A 280     -11.281   5.185  34.541  1.00  0.00              
ATOM   4243  CA  GLN A 280     -12.594   5.548  35.082  1.00  0.00              
ATOM   4244  C   GLN A 280     -12.860   7.047  34.914  1.00  0.00              
ATOM   4245  O   GLN A 280     -14.003   7.462  34.717  1.00  0.00              
ATOM   4246  CB  GLN A 280     -12.688   5.168  36.563  1.00  0.00              
ATOM   4247  CG  GLN A 280     -12.794   3.673  36.815  1.00  0.00              
ATOM   4248  CD  GLN A 280     -14.034   3.065  36.187  1.00  0.00              
ATOM   4249  OE1 GLN A 280     -15.143   3.580  36.345  1.00  0.00              
ATOM   4250  NE2 GLN A 280     -13.852   1.961  35.471  1.00  0.00              
ATOM   4251  H   GLN A 280     -10.546   4.907  35.177  1.00  0.00              
ATOM   4252  HA  GLN A 280     -13.374   5.029  34.528  1.00  0.00              
ATOM   4253 1HB  GLN A 280     -11.796   5.562  37.047  1.00  0.00              
ATOM   4254 2HB  GLN A 280     -13.570   5.670  36.961  1.00  0.00              
ATOM   4255 1HG  GLN A 280     -11.963   2.987  36.650  1.00  0.00              
ATOM   4256 2HG  GLN A 280     -12.967   3.779  37.887  1.00  0.00              
ATOM   4257 1HE2 GLN A 280     -14.633   1.514  35.033  1.00  0.00              
ATOM   4258 2HE2 GLN A 280     -12.935   1.575  35.370  1.00  0.00              
ATOM   4259  N   CYS A 281     -11.796   7.846  34.987  1.00  0.00              
ATOM   4260  CA  CYS A 281     -11.841   9.259  34.619  1.00  0.00              
ATOM   4261  C   CYS A 281     -12.344   9.437  33.190  1.00  0.00              
ATOM   4262  O   CYS A 281     -13.226  10.259  32.936  1.00  0.00              
ATOM   4263  CB  CYS A 281     -10.378   9.687  34.731  1.00  0.00              
ATOM   4264  SG  CYS A 281     -10.053  11.391  34.218  1.00  0.00              
ATOM   4265  H   CYS A 281     -10.926   7.449  35.312  1.00  0.00              
ATOM   4266  HA  CYS A 281     -12.435   9.867  35.303  1.00  0.00              
ATOM   4267 1HB  CYS A 281     -10.042   9.614  35.766  1.00  0.00              
ATOM   4268 2HB  CYS A 281      -9.752   9.057  34.099  1.00  0.00              
ATOM   4269  HG  CYS A 281     -10.476  11.241  32.966  1.00  0.00              
ATOM   4270  N   VAL A 282     -11.784   8.654  32.270  1.00  0.00              
ATOM   4271  CA  VAL A 282     -12.194   8.677  30.868  1.00  0.00              
ATOM   4272  C   VAL A 282     -13.657   8.256  30.749  1.00  0.00              
ATOM   4273  O   VAL A 282     -14.431   8.893  30.040  1.00  0.00              
ATOM   4274  CB  VAL A 282     -11.320   7.751  29.999  1.00  0.00              
ATOM   4275  CG1 VAL A 282     -11.897   7.637  28.597  1.00  0.00              
ATOM   4276  CG2 VAL A 282      -9.889   8.264  29.946  1.00  0.00              
ATOM   4277  H   VAL A 282     -11.048   8.026  32.558  1.00  0.00              
ATOM   4278  HA  VAL A 282     -12.142   9.684  30.456  1.00  0.00              
ATOM   4279  HB  VAL A 282     -11.286   6.763  30.460  1.00  0.00              
ATOM   4280 1HG1 VAL A 282     -11.268   6.979  27.997  1.00  0.00              
ATOM   4281 2HG1 VAL A 282     -12.905   7.226  28.649  1.00  0.00              
ATOM   4282 3HG1 VAL A 282     -11.931   8.625  28.136  1.00  0.00              
ATOM   4283 1HG2 VAL A 282      -9.287   7.597  29.330  1.00  0.00              
ATOM   4284 2HG2 VAL A 282      -9.878   9.266  29.517  1.00  0.00              
ATOM   4285 3HG2 VAL A 282      -9.476   8.296  30.954  1.00  0.00              
ATOM   4286  N   GLN A 283     -14.021   7.193  31.464  1.00  0.00              
ATOM   4287  CA  GLN A 283     -15.390   6.690  31.503  1.00  0.00              
ATOM   4288  C   GLN A 283     -16.379   7.751  31.993  1.00  0.00              
ATOM   4289  O   GLN A 283     -17.484   7.872  31.459  1.00  0.00              
ATOM   4290  CB  GLN A 283     -15.472   5.455  32.404  1.00  0.00              
ATOM   4291  CG  GLN A 283     -16.830   4.775  32.406  1.00  0.00              
ATOM   4292  CD  GLN A 283     -17.122   4.061  31.100  1.00  0.00              
ATOM   4293  OE1 GLN A 283     -16.357   3.196  30.664  1.00  0.00              
ATOM   4294  NE2 GLN A 283     -18.230   4.422  30.463  1.00  0.00              
ATOM   4295  H   GLN A 283     -13.307   6.722  32.004  1.00  0.00              
ATOM   4296  HA  GLN A 283     -15.708   6.424  30.496  1.00  0.00              
ATOM   4297 1HB  GLN A 283     -14.710   4.757  32.053  1.00  0.00              
ATOM   4298 2HB  GLN A 283     -15.225   5.784  33.413  1.00  0.00              
ATOM   4299 1HG  GLN A 283     -17.169   4.134  33.219  1.00  0.00              
ATOM   4300 2HG  GLN A 283     -17.394   5.708  32.422  1.00  0.00              
ATOM   4301 1HE2 GLN A 283     -18.475   3.987  29.596  1.00  0.00              
ATOM   4302 2HE2 GLN A 283     -18.821   5.129  30.850  1.00  0.00              
ATOM   4303  N   ALA A 284     -15.974   8.523  33.001  1.00  0.00              
ATOM   4304  CA  ALA A 284     -16.822   9.564  33.580  1.00  0.00              
ATOM   4305  C   ALA A 284     -17.227  10.623  32.547  1.00  0.00              
ATOM   4306  O   ALA A 284     -18.387  11.043  32.508  1.00  0.00              
ATOM   4307  CB  ALA A 284     -16.128  10.215  34.781  1.00  0.00              
ATOM   4308  H   ALA A 284     -15.046   8.380  33.376  1.00  0.00              
ATOM   4309  HA  ALA A 284     -17.744   9.106  33.935  1.00  0.00              
ATOM   4310 1HB  ALA A 284     -16.775  10.987  35.200  1.00  0.00              
ATOM   4311 2HB  ALA A 284     -15.931   9.458  35.542  1.00  0.00              
ATOM   4312 3HB  ALA A 284     -15.189  10.663  34.463  1.00  0.00              
ATOM   4313  N   VAL A 285     -16.269  11.042  31.718  1.00  0.00              
ATOM   4314  CA  VAL A 285     -16.521  11.974  30.615  1.00  0.00              
ATOM   4315  C   VAL A 285     -17.337  11.294  29.511  1.00  0.00              
ATOM   4316  O   VAL A 285     -18.282  11.873  28.971  1.00  0.00              
ATOM   4317  CB  VAL A 285     -15.209  12.515  30.017  1.00  0.00              
ATOM   4318  CG1 VAL A 285     -15.493  13.341  28.771  1.00  0.00              
ATOM   4319  CG2 VAL A 285     -14.457  13.346  31.046  1.00  0.00              
ATOM   4320  H   VAL A 285     -15.331  10.692  31.866  1.00  0.00              
ATOM   4321  HA  VAL A 285     -17.126  12.820  30.941  1.00  0.00              
ATOM   4322  HB  VAL A 285     -14.565  11.675  29.758  1.00  0.00              
ATOM   4323 1HG1 VAL A 285     -14.554  13.716  28.362  1.00  0.00              
ATOM   4324 2HG1 VAL A 285     -15.989  12.719  28.027  1.00  0.00              
ATOM   4325 3HG1 VAL A 285     -16.135  14.182  29.031  1.00  0.00              
ATOM   4326 1HG2 VAL A 285     -13.533  13.720  30.607  1.00  0.00              
ATOM   4327 2HG2 VAL A 285     -15.078  14.187  31.358  1.00  0.00              
ATOM   4328 3HG2 VAL A 285     -14.223  12.727  31.912  1.00  0.00              
ATOM   4329  N   ARG A 286     -16.967  10.054  29.201  1.00  0.00              
ATOM   4330  CA  ARG A 286     -17.652   9.248  28.202  1.00  0.00              
ATOM   4331  C   ARG A 286     -19.146   9.144  28.500  1.00  0.00              
ATOM   4332  O   ARG A 286     -19.970   9.232  27.586  1.00  0.00              
ATOM   4333  CB  ARG A 286     -17.018   7.874  28.045  1.00  0.00              
ATOM   4334  CG  ARG A 286     -17.579   7.035  26.907  1.00  0.00              
ATOM   4335  CD  ARG A 286     -16.961   5.691  26.774  1.00  0.00              
ATOM   4336  NE  ARG A 286     -17.217   5.035  25.502  1.00  0.00              
ATOM   4337  CZ  ARG A 286     -18.341   4.355  25.203  1.00  0.00              
ATOM   4338  NH1 ARG A 286     -19.299   4.207  26.091  1.00  0.00              
ATOM   4339  NH2 ARG A 286     -18.446   3.819  24.000  1.00  0.00              
ATOM   4340  H   ARG A 286     -16.174   9.662  29.690  1.00  0.00              
ATOM   4341  HA  ARG A 286     -17.565   9.721  27.224  1.00  0.00              
ATOM   4342 1HB  ARG A 286     -15.952   8.031  27.884  1.00  0.00              
ATOM   4343 2HB  ARG A 286     -17.168   7.345  28.987  1.00  0.00              
ATOM   4344 1HG  ARG A 286     -18.648   6.899  27.071  1.00  0.00              
ATOM   4345 2HG  ARG A 286     -17.421   7.573  25.971  1.00  0.00              
ATOM   4346 1HD  ARG A 286     -15.881   5.786  26.881  1.00  0.00              
ATOM   4347 2HD  ARG A 286     -17.349   5.044  27.559  1.00  0.00              
ATOM   4348  HE  ARG A 286     -16.633   4.978  24.677  1.00  0.00              
ATOM   4349 1HH1 ARG A 286     -19.196   4.608  27.013  1.00  0.00              
ATOM   4350 2HH1 ARG A 286     -20.134   3.694  25.848  1.00  0.00              
ATOM   4351 1HH2 ARG A 286     -17.692   3.926  23.335  1.00  0.00              
ATOM   4352 2HH2 ARG A 286     -19.276   3.304  23.750  1.00  0.00              
ATOM   4353  N   ASP A 287     -19.481   8.980  29.782  1.00  0.00              
ATOM   4354  CA  ASP A 287     -20.868   8.802  30.223  1.00  0.00              
ATOM   4355  C   ASP A 287     -21.743  10.042  30.031  1.00  0.00              
ATOM   4356  O   ASP A 287     -22.973   9.944  30.088  1.00  0.00              
ATOM   4357  CB  ASP A 287     -20.896   8.385  31.695  1.00  0.00              
ATOM   4358  CG  ASP A 287     -20.465   6.947  31.949  1.00  0.00              
ATOM   4359  OD1 ASP A 287     -20.378   6.197  31.005  1.00  0.00              
ATOM   4360  OD2 ASP A 287     -20.077   6.650  33.054  1.00  0.00              
ATOM   4361  H   ASP A 287     -18.742   8.981  30.472  1.00  0.00              
ATOM   4362  HA  ASP A 287     -21.349   8.026  29.625  1.00  0.00              
ATOM   4363 1HB  ASP A 287     -20.332   9.053  32.346  1.00  0.00              
ATOM   4364 2HB  ASP A 287     -21.961   8.487  31.903  1.00  0.00              
ATOM   4365  N   LEU A 288     -21.115  11.194  29.797  1.00  0.00              
ATOM   4366  CA  LEU A 288     -21.842  12.463  29.659  1.00  0.00              
ATOM   4367  C   LEU A 288     -22.593  12.607  28.332  1.00  0.00              
ATOM   4368  O   LEU A 288     -23.541  13.386  28.231  1.00  0.00              
ATOM   4369  CB  LEU A 288     -20.865  13.633  29.829  1.00  0.00              
ATOM   4370  CG  LEU A 288     -20.183  13.723  31.200  1.00  0.00              
ATOM   4371  CD1 LEU A 288     -19.194  14.879  31.218  1.00  0.00              
ATOM   4372  CD2 LEU A 288     -21.239  13.899  32.282  1.00  0.00              
ATOM   4373  H   LEU A 288     -20.108  11.190  29.711  1.00  0.00              
ATOM   4374  HA  LEU A 288     -22.614  12.527  30.426  1.00  0.00              
ATOM   4375 1HB  LEU A 288     -20.136  13.367  29.066  1.00  0.00              
ATOM   4376 2HB  LEU A 288     -21.327  14.586  29.571  1.00  0.00              
ATOM   4377  HG  LEU A 288     -19.683  12.770  31.376  1.00  0.00              
ATOM   4378 1HD1 LEU A 288     -18.715  14.935  32.196  1.00  0.00              
ATOM   4379 2HD1 LEU A 288     -18.435  14.720  30.452  1.00  0.00              
ATOM   4380 3HD1 LEU A 288     -19.721  15.812  31.019  1.00  0.00              
ATOM   4381 1HD2 LEU A 288     -20.754  13.962  33.256  1.00  0.00              
ATOM   4382 2HD2 LEU A 288     -21.801  14.815  32.097  1.00  0.00              
ATOM   4383 3HD2 LEU A 288     -21.919  13.048  32.270  1.00  0.00              
ATOM   4384  N   GLY A 289     -22.153  11.843  27.330  1.00  0.00              
ATOM   4385  CA  GLY A 289     -22.688  11.890  25.964  1.00  0.00              
ATOM   4386  C   GLY A 289     -22.243  13.107  25.165  1.00  0.00              
ATOM   4387  O   GLY A 289     -22.887  13.505  24.193  1.00  0.00              
ATOM   4388  H   GLY A 289     -21.403  11.198  27.543  1.00  0.00              
ATOM   4389 1HA  GLY A 289     -22.361  11.002  25.423  1.00  0.00              
ATOM   4390 2HA  GLY A 289     -23.777  11.905  26.010  1.00  0.00              
ATOM   4391  N   ILE A 290     -21.138  13.703  25.594  1.00  0.00              
ATOM   4392  CA  ILE A 290     -20.627  14.904  24.962  1.00  0.00              
ATOM   4393  C   ILE A 290     -19.492  14.540  24.017  1.00  0.00              
ATOM   4394  O   ILE A 290     -18.590  13.799  24.410  1.00  0.00              
ATOM   4395  CB  ILE A 290     -20.129  15.931  25.995  1.00  0.00              
ATOM   4396  CG1 ILE A 290     -21.238  16.260  26.998  1.00  0.00              
ATOM   4397  CG2 ILE A 290     -19.644  17.193  25.300  1.00  0.00              
ATOM   4398  CD1 ILE A 290     -22.477  16.851  26.365  1.00  0.00              
ATOM   4399  H   ILE A 290     -20.640  13.310  26.381  1.00  0.00              
ATOM   4400  HA  ILE A 290     -21.392  15.368  24.340  1.00  0.00              
ATOM   4401  HB  ILE A 290     -19.310  15.492  26.565  1.00  0.00              
ATOM   4402 1HG1 ILE A 290     -21.498  15.334  27.510  1.00  0.00              
ATOM   4403 2HG1 ILE A 290     -20.825  16.968  27.716  1.00  0.00              
ATOM   4404 1HG2 ILE A 290     -19.295  17.909  26.045  1.00  0.00              
ATOM   4405 2HG2 ILE A 290     -18.825  16.945  24.625  1.00  0.00              
ATOM   4406 3HG2 ILE A 290     -20.462  17.633  24.730  1.00  0.00              
ATOM   4407 1HD1 ILE A 290     -23.218  17.058  27.139  1.00  0.00              
ATOM   4408 2HD1 ILE A 290     -22.219  17.779  25.854  1.00  0.00              
ATOM   4409 3HD1 ILE A 290     -22.893  16.145  25.647  1.00  0.00              
ATOM   4410  N   PRO A 291     -19.544  15.029  22.760  1.00  0.00              
ATOM   4411  CA  PRO A 291     -18.475  14.741  21.806  1.00  0.00              
ATOM   4412  C   PRO A 291     -17.100  14.917  22.454  1.00  0.00              
ATOM   4413  O   PRO A 291     -16.829  15.939  23.093  1.00  0.00              
ATOM   4414  CB  PRO A 291     -18.721  15.767  20.703  1.00  0.00              
ATOM   4415  CG  PRO A 291     -20.199  15.944  20.724  1.00  0.00              
ATOM   4416  CD  PRO A 291     -20.619  15.855  22.171  1.00  0.00              
ATOM   4417  HA  PRO A 291     -18.491  13.701  21.449  1.00  0.00              
ATOM   4418 1HB  PRO A 291     -18.193  16.710  20.907  1.00  0.00              
ATOM   4419 2HB  PRO A 291     -18.365  15.403  19.729  1.00  0.00              
ATOM   4420 1HG  PRO A 291     -20.490  16.915  20.296  1.00  0.00              
ATOM   4421 2HG  PRO A 291     -20.701  15.167  20.128  1.00  0.00              
ATOM   4422 1HD  PRO A 291     -20.679  16.844  22.648  1.00  0.00              
ATOM   4423 2HD  PRO A 291     -21.605  15.382  22.290  1.00  0.00              
ATOM   4424  N   MET A 292     -16.259  13.897  22.301  1.00  0.00              
ATOM   4425  CA  MET A 292     -14.958  13.861  22.958  1.00  0.00              
ATOM   4426  C   MET A 292     -13.811  14.069  21.981  1.00  0.00              
ATOM   4427  O   MET A 292     -13.851  13.592  20.850  1.00  0.00              
ATOM   4428  CB  MET A 292     -14.782  12.533  23.691  1.00  0.00              
ATOM   4429  CG  MET A 292     -15.659  12.373  24.924  1.00  0.00              
ATOM   4430  SD  MET A 292     -15.355  10.825  25.798  1.00  0.00              
ATOM   4431  CE  MET A 292     -13.692  11.097  26.402  1.00  0.00              
ATOM   4432  H   MET A 292     -16.534  13.124  21.712  1.00  0.00              
ATOM   4433  HA  MET A 292     -14.883  14.675  23.679  1.00  0.00              
ATOM   4434 1HB  MET A 292     -15.011  11.744  22.976  1.00  0.00              
ATOM   4435 2HB  MET A 292     -13.732  12.467  23.981  1.00  0.00              
ATOM   4436 1HG  MET A 292     -15.458  13.208  25.594  1.00  0.00              
ATOM   4437 2HG  MET A 292     -16.701  12.406  24.605  1.00  0.00              
ATOM   4438 1HE  MET A 292     -13.362  10.225  26.966  1.00  0.00              
ATOM   4439 2HE  MET A 292     -13.021  11.262  25.559  1.00  0.00              
ATOM   4440 3HE  MET A 292     -13.681  11.974  27.051  1.00  0.00              
ATOM   4441  N   LEU A 293     -12.787  14.778  22.433  1.00  0.00              
ATOM   4442  CA  LEU A 293     -11.536  14.860  21.702  1.00  0.00              
ATOM   4443  C   LEU A 293     -10.385  14.360  22.568  1.00  0.00              
ATOM   4444  O   LEU A 293      -9.665  15.148  23.193  1.00  0.00              
ATOM   4445  CB  LEU A 293     -11.282  16.302  21.242  1.00  0.00              
ATOM   4446  CG  LEU A 293     -10.023  16.501  20.387  1.00  0.00              
ATOM   4447  CD1 LEU A 293     -10.117  15.665  19.118  1.00  0.00              
ATOM   4448  CD2 LEU A 293      -9.866  17.977  20.050  1.00  0.00              
ATOM   4449  H   LEU A 293     -12.878  15.273  23.308  1.00  0.00              
ATOM   4450  HA  LEU A 293     -11.581  14.215  20.826  1.00  0.00              
ATOM   4451 1HB  LEU A 293     -12.174  16.453  20.635  1.00  0.00              
ATOM   4452 2HB  LEU A 293     -11.289  17.000  22.079  1.00  0.00              
ATOM   4453  HG  LEU A 293      -9.169  16.204  20.995  1.00  0.00              
ATOM   4454 1HD1 LEU A 293      -9.218  15.813  18.518  1.00  0.00              
ATOM   4455 2HD1 LEU A 293     -10.205  14.612  19.382  1.00  0.00              
ATOM   4456 3HD1 LEU A 293     -10.991  15.971  18.544  1.00  0.00              
ATOM   4457 1HD2 LEU A 293      -8.971  18.118  19.444  1.00  0.00              
ATOM   4458 2HD2 LEU A 293     -10.739  18.319  19.495  1.00  0.00              
ATOM   4459 3HD2 LEU A 293      -9.774  18.553  20.972  1.00  0.00              
ATOM   4460  N   ALA A 294     -10.231  13.038  22.601  1.00  0.00              
ATOM   4461  CA  ALA A 294      -9.221  12.395  23.427  1.00  0.00              
ATOM   4462  C   ALA A 294      -7.836  12.582  22.832  1.00  0.00              
ATOM   4463  O   ALA A 294      -7.547  12.112  21.733  1.00  0.00              
ATOM   4464  CB  ALA A 294      -9.534  10.912  23.589  1.00  0.00              
ATOM   4465  H   ALA A 294     -10.841  12.467  22.033  1.00  0.00              
ATOM   4466  HA  ALA A 294      -9.223  12.864  24.410  1.00  0.00              
ATOM   4467 1HB  ALA A 294      -8.768  10.445  24.210  1.00  0.00              
ATOM   4468 2HB  ALA A 294     -10.508  10.795  24.067  1.00  0.00              
ATOM   4469 3HB  ALA A 294      -9.549  10.433  22.611  1.00  0.00              
ATOM   4470  N   LEU A 295      -6.987  13.283  23.571  1.00  0.00              
ATOM   4471  CA  LEU A 295      -5.637  13.581  23.126  1.00  0.00              
ATOM   4472  C   LEU A 295      -4.617  12.940  24.052  1.00  0.00              
ATOM   4473  O   LEU A 295      -4.913  12.650  25.210  1.00  0.00              
ATOM   4474  CB  LEU A 295      -5.420  15.097  23.054  1.00  0.00              
ATOM   4475  CG  LEU A 295      -6.379  15.850  22.122  1.00  0.00              
ATOM   4476  CD1 LEU A 295      -6.098  17.346  22.182  1.00  0.00              
ATOM   4477  CD2 LEU A 295      -6.221  15.327  20.702  1.00  0.00              
ATOM   4478  H   LEU A 295      -7.293  13.621  24.472  1.00  0.00              
ATOM   4479  HA  LEU A 295      -5.477  13.155  22.136  1.00  0.00              
ATOM   4480 1HB  LEU A 295      -5.628  15.356  24.092  1.00  0.00              
ATOM   4481 2HB  LEU A 295      -4.385  15.347  22.819  1.00  0.00              
ATOM   4482  HG  LEU A 295      -7.393  15.625  22.450  1.00  0.00              
ATOM   4483 1HD1 LEU A 295      -6.782  17.871  21.517  1.00  0.00              
ATOM   4484 2HD1 LEU A 295      -6.238  17.702  23.202  1.00  0.00              
ATOM   4485 3HD1 LEU A 295      -5.072  17.535  21.868  1.00  0.00              
ATOM   4486 1HD2 LEU A 295      -6.904  15.863  20.040  1.00  0.00              
ATOM   4487 2HD2 LEU A 295      -5.196  15.483  20.368  1.00  0.00              
ATOM   4488 3HD2 LEU A 295      -6.455  14.263  20.677  1.00  0.00              
ATOM   4489  N   GLY A 296      -3.414  12.722  23.534  1.00  0.00              
ATOM   4490  CA  GLY A 296      -2.311  12.227  24.341  1.00  0.00              
ATOM   4491  C   GLY A 296      -1.853  13.263  25.340  1.00  0.00              
ATOM   4492  O   GLY A 296      -2.589  14.185  25.671  1.00  0.00              
ATOM   4493  H   GLY A 296      -3.262  12.905  22.553  1.00  0.00              
ATOM   4494 1HA  GLY A 296      -2.636  11.336  24.880  1.00  0.00              
ATOM   4495 2HA  GLY A 296      -1.479  11.972  23.688  1.00  0.00              
ATOM   4496  N   GLY A 297      -0.579  13.261  25.721  1.00  0.00              
ATOM   4497  CA  GLY A 297      -0.069  14.010  26.861  1.00  0.00              
ATOM   4498  C   GLY A 297       1.321  13.530  27.216  1.00  0.00              
ATOM   4499  O   GLY A 297       1.966  12.837  26.429  1.00  0.00              
ATOM   4500  H   GLY A 297       0.033  12.616  25.242  1.00  0.00              
ATOM   4501 1HA  GLY A 297      -0.037  15.069  26.606  1.00  0.00              
ATOM   4502 2HA  GLY A 297      -0.736  13.862  27.709  1.00  0.00              
ATOM   4503  N   GLY A 298       1.784  13.891  28.407  1.00  0.00              
ATOM   4504  CA  GLY A 298       3.088  13.456  28.888  1.00  0.00              
ATOM   4505  C   GLY A 298       3.128  11.997  29.295  1.00  0.00              
ATOM   4506  O   GLY A 298       2.101  11.315  29.321  1.00  0.00              
ATOM   4507  H   GLY A 298       1.214  14.483  28.997  1.00  0.00              
ATOM   4508 1HA  GLY A 298       3.825  13.604  28.098  1.00  0.00              
ATOM   4509 2HA  GLY A 298       3.364  14.053  29.758  1.00  0.00              
ATOM   4510  N   GLY A 299       4.328  11.529  29.626  1.00  0.00              
ATOM   4511  CA  GLY A 299       4.559  10.152  30.044  1.00  0.00              
ATOM   4512  C   GLY A 299       6.047   9.903  29.956  1.00  0.00              
ATOM   4513  O   GLY A 299       6.711  10.444  29.070  1.00  0.00              
ATOM   4514  H   GLY A 299       5.107  12.168  29.583  1.00  0.00              
ATOM   4515 1HA  GLY A 299       4.202  10.023  31.066  1.00  0.00              
ATOM   4516 2HA  GLY A 299       4.012   9.481  29.383  1.00  0.00              
ATOM   4517  N   TYR A 300       6.577   9.096  30.876  1.00  0.00              
ATOM   4518  CA  TYR A 300       7.995   8.724  30.827  1.00  0.00              
ATOM   4519  C   TYR A 300       8.310   7.225  30.878  1.00  0.00              
ATOM   4520  O   TYR A 300       9.252   6.771  30.224  1.00  0.00              
ATOM   4521  CB  TYR A 300       8.730   9.417  31.976  1.00  0.00              
ATOM   4522  CG  TYR A 300       8.636  10.927  31.941  1.00  0.00              
ATOM   4523  CD1 TYR A 300       7.525  11.584  32.452  1.00  0.00              
ATOM   4524  CD2 TYR A 300       9.658  11.690  31.398  1.00  0.00              
ATOM   4525  CE1 TYR A 300       7.433  12.961  32.422  1.00  0.00              
ATOM   4526  CE2 TYR A 300       9.577  13.070  31.364  1.00  0.00              
ATOM   4527  CZ  TYR A 300       8.463  13.702  31.878  1.00  0.00              
ATOM   4528  OH  TYR A 300       8.379  15.075  31.847  1.00  0.00              
ATOM   4529  H   TYR A 300       5.998   8.730  31.619  1.00  0.00              
ATOM   4530  HA  TYR A 300       8.427   9.037  29.877  1.00  0.00              
ATOM   4531 1HB  TYR A 300       8.298   9.047  32.906  1.00  0.00              
ATOM   4532 2HB  TYR A 300       9.776   9.117  31.917  1.00  0.00              
ATOM   4533  HD1 TYR A 300       6.716  10.992  32.881  1.00  0.00              
ATOM   4534  HD2 TYR A 300      10.535  11.185  30.994  1.00  0.00              
ATOM   4535  HE1 TYR A 300       6.555  13.463  32.827  1.00  0.00              
ATOM   4536  HE2 TYR A 300      10.391  13.652  30.931  1.00  0.00              
ATOM   4537  HH  TYR A 300       7.541  15.406  32.177  1.00  0.00              
ATOM   4538  N   THR A 301       7.528   6.462  31.642  1.00  0.00              
ATOM   4539  CA  THR A 301       7.659   5.001  31.661  1.00  0.00              
ATOM   4540  C   THR A 301       6.752   4.481  30.545  1.00  0.00              
ATOM   4541  O   THR A 301       5.523   4.536  30.649  1.00  0.00              
ATOM   4542  CB  THR A 301       7.258   4.378  33.010  1.00  0.00              
ATOM   4543  OG1 THR A 301       8.149   4.838  34.035  1.00  0.00              
ATOM   4544  CG2 THR A 301       7.317   2.860  32.936  1.00  0.00              
ATOM   4545  H   THR A 301       6.826   6.900  32.223  1.00  0.00              
ATOM   4546  HA  THR A 301       8.693   4.722  31.456  1.00  0.00              
ATOM   4547  HB  THR A 301       6.244   4.690  33.257  1.00  0.00              
ATOM   4548  HG1 THR A 301       7.906   4.436  34.873  1.00  0.00              
ATOM   4549 1HG2 THR A 301       7.031   2.438  33.899  1.00  0.00              
ATOM   4550 2HG2 THR A 301       6.632   2.507  32.165  1.00  0.00              
ATOM   4551 3HG2 THR A 301       8.332   2.548  32.690  1.00  0.00              
ATOM   4552  N   ILE A 302       7.379   3.992  29.474  1.00  0.00              
ATOM   4553  CA  ILE A 302       6.653   3.463  28.311  1.00  0.00              
ATOM   4554  C   ILE A 302       5.633   2.351  28.599  1.00  0.00              
ATOM   4555  O   ILE A 302       4.577   2.302  27.962  1.00  0.00              
ATOM   4556  CB  ILE A 302       7.649   2.932  27.264  1.00  0.00              
ATOM   4557  CG1 ILE A 302       8.440   4.087  26.645  1.00  0.00              
ATOM   4558  CG2 ILE A 302       6.919   2.145  26.187  1.00  0.00              
ATOM   4559  CD1 ILE A 302       9.608   3.642  25.796  1.00  0.00              
ATOM   4560  H   ILE A 302       8.387   3.989  29.468  1.00  0.00              
ATOM   4561  HA  ILE A 302       6.019   4.231  27.870  1.00  0.00              
ATOM   4562  HB  ILE A 302       8.373   2.285  27.759  1.00  0.00              
ATOM   4563 1HG1 ILE A 302       7.746   4.666  26.035  1.00  0.00              
ATOM   4564 2HG1 ILE A 302       8.804   4.707  27.466  1.00  0.00              
ATOM   4565 1HG2 ILE A 302       7.637   1.778  25.454  1.00  0.00              
ATOM   4566 2HG2 ILE A 302       6.400   1.302  26.641  1.00  0.00              
ATOM   4567 3HG2 ILE A 302       6.195   2.792  25.691  1.00  0.00              
ATOM   4568 1HD1 ILE A 302      10.120   4.515  25.392  1.00  0.00              
ATOM   4569 2HD1 ILE A 302      10.303   3.064  26.405  1.00  0.00              
ATOM   4570 3HD1 ILE A 302       9.247   3.024  24.974  1.00  0.00              
ATOM   4571  N   ARG A 303       5.941   1.477  29.560  1.00  0.00              
ATOM   4572  CA  ARG A 303       4.983   0.477  30.033  1.00  0.00              
ATOM   4573  C   ARG A 303       3.651   1.130  30.369  1.00  0.00              
ATOM   4574  O   ARG A 303       2.619   0.785  29.795  1.00  0.00              
ATOM   4575  CB  ARG A 303       5.517  -0.335  31.203  1.00  0.00              
ATOM   4576  CG  ARG A 303       4.529  -1.324  31.802  1.00  0.00              
ATOM   4577  CD  ARG A 303       4.790  -1.669  33.223  1.00  0.00              
ATOM   4578  NE  ARG A 303       4.485  -0.607  34.167  1.00  0.00              
ATOM   4579  CZ  ARG A 303       4.906  -0.577  35.447  1.00  0.00              
ATOM   4580  NH1 ARG A 303       5.617  -1.562  35.950  1.00  0.00              
ATOM   4581  NH2 ARG A 303       4.564   0.459  36.192  1.00  0.00              
ATOM   4582  H   ARG A 303       6.862   1.511  29.974  1.00  0.00              
ATOM   4583  HA  ARG A 303       4.791  -0.253  29.244  1.00  0.00              
ATOM   4584 1HB  ARG A 303       6.392  -0.875  30.844  1.00  0.00              
ATOM   4585 2HB  ARG A 303       5.820   0.377  31.971  1.00  0.00              
ATOM   4586 1HG  ARG A 303       3.529  -0.895  31.740  1.00  0.00              
ATOM   4587 2HG  ARG A 303       4.565  -2.245  31.220  1.00  0.00              
ATOM   4588 1HD  ARG A 303       4.187  -2.532  33.494  1.00  0.00              
ATOM   4589 2HD  ARG A 303       5.848  -1.916  33.338  1.00  0.00              
ATOM   4590  HE  ARG A 303       3.941   0.236  34.037  1.00  0.00              
ATOM   4591 1HH1 ARG A 303       5.855  -2.356  35.373  1.00  0.00              
ATOM   4592 2HH1 ARG A 303       5.923  -1.521  36.911  1.00  0.00              
ATOM   4593 1HH2 ARG A 303       4.002   1.200  35.796  1.00  0.00              
ATOM   4594 2HH2 ARG A 303       4.866   0.507  37.155  1.00  0.00              
ATOM   4595  N   ASN A 304       3.690   2.081  31.300  1.00  0.00              
ATOM   4596  CA  ASN A 304       2.503   2.791  31.758  1.00  0.00              
ATOM   4597  C   ASN A 304       1.791   3.536  30.644  1.00  0.00              
ATOM   4598  O   ASN A 304       0.568   3.476  30.538  1.00  0.00              
ATOM   4599  CB  ASN A 304       2.844   3.754  32.882  1.00  0.00              
ATOM   4600  CG  ASN A 304       3.150   3.075  34.188  1.00  0.00              
ATOM   4601  OD1 ASN A 304       2.921   1.872  34.354  1.00  0.00              
ATOM   4602  ND2 ASN A 304       3.589   3.857  35.140  1.00  0.00              
ATOM   4603  H   ASN A 304       4.587   2.314  31.700  1.00  0.00              
ATOM   4604  HA  ASN A 304       1.771   2.078  32.143  1.00  0.00              
ATOM   4605 1HB  ASN A 304       3.558   4.563  32.724  1.00  0.00              
ATOM   4606 2HB  ASN A 304       1.835   4.161  32.924  1.00  0.00              
ATOM   4607 1HD2 ASN A 304       3.813   3.475  36.037  1.00  0.00              
ATOM   4608 2HD2 ASN A 304       3.701   4.837  34.972  1.00  0.00              
ATOM   4609  N   VAL A 305       2.562   4.233  29.815  1.00  0.00              
ATOM   4610  CA  VAL A 305       2.005   5.107  28.786  1.00  0.00              
ATOM   4611  C   VAL A 305       1.213   4.275  27.783  1.00  0.00              
ATOM   4612  O   VAL A 305       0.036   4.551  27.529  1.00  0.00              
ATOM   4613  CB  VAL A 305       3.101   5.898  28.046  1.00  0.00              
ATOM   4614  CG1 VAL A 305       2.500   6.694  26.898  1.00  0.00              
ATOM   4615  CG2 VAL A 305       3.832   6.822  29.007  1.00  0.00              
ATOM   4616  H   VAL A 305       3.565   4.154  29.903  1.00  0.00              
ATOM   4617  HA  VAL A 305       1.298   5.819  29.211  1.00  0.00              
ATOM   4618  HB  VAL A 305       3.840   5.198  27.656  1.00  0.00              
ATOM   4619 1HG1 VAL A 305       3.288   7.247  26.386  1.00  0.00              
ATOM   4620 2HG1 VAL A 305       2.019   6.013  26.195  1.00  0.00              
ATOM   4621 3HG1 VAL A 305       1.761   7.395  27.288  1.00  0.00              
ATOM   4622 1HG2 VAL A 305       4.604   7.372  28.469  1.00  0.00              
ATOM   4623 2HG2 VAL A 305       3.124   7.525  29.445  1.00  0.00              
ATOM   4624 3HG2 VAL A 305       4.295   6.231  29.799  1.00  0.00              
ATOM   4625  N   ALA A 306       1.871   3.254  27.233  1.00  0.00              
ATOM   4626  CA  ALA A 306       1.316   2.434  26.167  1.00  0.00              
ATOM   4627  C   ALA A 306       0.106   1.669  26.676  1.00  0.00              
ATOM   4628  O   ALA A 306      -0.929   1.642  26.015  1.00  0.00              
ATOM   4629  CB  ALA A 306       2.367   1.476  25.628  1.00  0.00              
ATOM   4630  H   ALA A 306       2.798   3.049  27.580  1.00  0.00              
ATOM   4631  HA  ALA A 306       0.987   3.086  25.358  1.00  0.00              
ATOM   4632 1HB  ALA A 306       1.931   0.872  24.831  1.00  0.00              
ATOM   4633 2HB  ALA A 306       3.209   2.044  25.232  1.00  0.00              
ATOM   4634 3HB  ALA A 306       2.712   0.825  26.429  1.00  0.00              
ATOM   4635  N   LYS A 307       0.239   1.059  27.854  1.00  0.00              
ATOM   4636  CA  LYS A 307      -0.800   0.189  28.399  1.00  0.00              
ATOM   4637  C   LYS A 307      -2.031   1.002  28.809  1.00  0.00              
ATOM   4638  O   LYS A 307      -3.168   0.565  28.611  1.00  0.00              
ATOM   4639  CB  LYS A 307      -0.264  -0.599  29.594  1.00  0.00              
ATOM   4640  CG  LYS A 307       0.747  -1.679  29.233  1.00  0.00              
ATOM   4641  CD  LYS A 307       1.370  -2.294  30.478  1.00  0.00              
ATOM   4642  CE  LYS A 307       0.372  -3.168  31.224  1.00  0.00              
ATOM   4643  NZ  LYS A 307       1.010  -3.907  32.348  1.00  0.00              
ATOM   4644  H   LYS A 307       1.086   1.204  28.383  1.00  0.00              
ATOM   4645  HA  LYS A 307      -1.129  -0.517  27.636  1.00  0.00              
ATOM   4646 1HB  LYS A 307       0.200   0.119  30.271  1.00  0.00              
ATOM   4647 2HB  LYS A 307      -1.122  -1.058  30.087  1.00  0.00              
ATOM   4648 1HG  LYS A 307       0.236  -2.455  28.662  1.00  0.00              
ATOM   4649 2HG  LYS A 307       1.528  -1.231  28.619  1.00  0.00              
ATOM   4650 1HD  LYS A 307       2.229  -2.896  30.176  1.00  0.00              
ATOM   4651 2HD  LYS A 307       1.705  -1.488  31.133  1.00  0.00              
ATOM   4652 1HE  LYS A 307      -0.420  -2.529  31.612  1.00  0.00              
ATOM   4653 2HE  LYS A 307      -0.051  -3.882  30.517  1.00  0.00              
ATOM   4654 1HZ  LYS A 307       0.317  -4.473  32.814  1.00  0.00              
ATOM   4655 2HZ  LYS A 307       1.744  -4.499  31.989  1.00  0.00              
ATOM   4656 3HZ  LYS A 307       1.402  -3.245  33.004  1.00  0.00              
ATOM   4657  N   LEU A 308      -1.791   2.194  29.349  1.00  0.00              
ATOM   4658  CA  LEU A 308      -2.850   3.132  29.705  1.00  0.00              
ATOM   4659  C   LEU A 308      -3.704   3.551  28.514  1.00  0.00              
ATOM   4660  O   LEU A 308      -4.915   3.329  28.505  1.00  0.00              
ATOM   4661  CB  LEU A 308      -2.239   4.371  30.370  1.00  0.00              
ATOM   4662  CG  LEU A 308      -3.223   5.514  30.649  1.00  0.00              
ATOM   4663  CD1 LEU A 308      -4.232   5.088  31.707  1.00  0.00              
ATOM   4664  CD2 LEU A 308      -2.455   6.748  31.102  1.00  0.00              
ATOM   4665  H   LEU A 308      -0.828   2.451  29.516  1.00  0.00              
ATOM   4666  HA  LEU A 308      -3.542   2.656  30.399  1.00  0.00              
ATOM   4667 1HB  LEU A 308      -1.909   3.925  31.307  1.00  0.00              
ATOM   4668 2HB  LEU A 308      -1.373   4.740  29.819  1.00  0.00              
ATOM   4669  HG  LEU A 308      -3.714   5.756  29.707  1.00  0.00              
ATOM   4670 1HD1 LEU A 308      -4.926   5.906  31.898  1.00  0.00              
ATOM   4671 2HD1 LEU A 308      -4.785   4.219  31.351  1.00  0.00              
ATOM   4672 3HD1 LEU A 308      -3.708   4.835  32.627  1.00  0.00              
ATOM   4673 1HD2 LEU A 308      -3.156   7.560  31.299  1.00  0.00              
ATOM   4674 2HD2 LEU A 308      -1.900   6.517  32.011  1.00  0.00              
ATOM   4675 3HD2 LEU A 308      -1.759   7.051  30.320  1.00  0.00              
ATOM   4676  N   TRP A 309      -3.071   4.146  27.510  1.00  0.00              
ATOM   4677  CA  TRP A 309      -3.810   4.693  26.377  1.00  0.00              
ATOM   4678  C   TRP A 309      -4.541   3.622  25.581  1.00  0.00              
ATOM   4679  O   TRP A 309      -5.635   3.866  25.070  1.00  0.00              
ATOM   4680  CB  TRP A 309      -2.861   5.461  25.455  1.00  0.00              
ATOM   4681  CG  TRP A 309      -2.472   6.809  25.985  1.00  0.00              
ATOM   4682  CD1 TRP A 309      -3.122   7.526  26.945  1.00  0.00              
ATOM   4683  CD2 TRP A 309      -1.345   7.598  25.587  1.00  0.00              
ATOM   4684  NE1 TRP A 309      -2.472   8.713  27.168  1.00  0.00              
ATOM   4685  CE2 TRP A 309      -1.375   8.781  26.347  1.00  0.00              
ATOM   4686  CE3 TRP A 309      -0.311   7.417  24.660  1.00  0.00              
ATOM   4687  CZ2 TRP A 309      -0.420   9.776  26.210  1.00  0.00              
ATOM   4688  CZ3 TRP A 309       0.646   8.415  24.524  1.00  0.00              
ATOM   4689  CH2 TRP A 309       0.594   9.560  25.277  1.00  0.00              
ATOM   4690  H   TRP A 309      -2.064   4.225  27.523  1.00  0.00              
ATOM   4691  HA  TRP A 309      -4.585   5.373  26.735  1.00  0.00              
ATOM   4692 1HB  TRP A 309      -1.937   4.902  25.315  1.00  0.00              
ATOM   4693 2HB  TRP A 309      -3.333   5.631  24.488  1.00  0.00              
ATOM   4694  HD1 TRP A 309      -4.017   7.077  27.373  1.00  0.00              
ATOM   4695  HE1 TRP A 309      -2.755   9.423  27.829  1.00  0.00              
ATOM   4696  HE3 TRP A 309      -0.221   6.527  24.038  1.00  0.00              
ATOM   4697  HZ2 TRP A 309      -0.500  10.670  26.829  1.00  0.00              
ATOM   4698  HZ3 TRP A 309       1.445   8.262  23.798  1.00  0.00              
ATOM   4699  HH2 TRP A 309       1.365  10.318  25.140  1.00  0.00              
ATOM   4700  N   ALA A 310      -3.943   2.439  25.481  1.00  0.00              
ATOM   4701  CA  ALA A 310      -4.598   1.319  24.824  1.00  0.00              
ATOM   4702  C   ALA A 310      -5.822   0.938  25.646  1.00  0.00              
ATOM   4703  O   ALA A 310      -6.913   0.758  25.099  1.00  0.00              
ATOM   4704  CB  ALA A 310      -3.655   0.109  24.672  1.00  0.00              
ATOM   4705  H   ALA A 310      -3.017   2.310  25.865  1.00  0.00              
ATOM   4706  HA  ALA A 310      -4.918   1.633  23.830  1.00  0.00              
ATOM   4707 1HB  ALA A 310      -4.185  -0.705  24.178  1.00  0.00              
ATOM   4708 2HB  ALA A 310      -2.790   0.395  24.075  1.00  0.00              
ATOM   4709 3HB  ALA A 310      -3.325  -0.219  25.657  1.00  0.00              
ATOM   4710  N   TYR A 311      -5.640   0.859  26.963  1.00  0.00              
ATOM   4711  CA  TYR A 311      -6.736   0.559  27.877  1.00  0.00              
ATOM   4712  C   TYR A 311      -7.871   1.582  27.801  1.00  0.00              
ATOM   4713  O   TYR A 311      -9.044   1.206  27.833  1.00  0.00              
ATOM   4714  CB  TYR A 311      -6.209   0.477  29.312  1.00  0.00              
ATOM   4715  CG  TYR A 311      -7.266   0.119  30.334  1.00  0.00              
ATOM   4716  CD1 TYR A 311      -7.796  -1.162  30.390  1.00  0.00              
ATOM   4717  CD2 TYR A 311      -7.729   1.061  31.240  1.00  0.00              
ATOM   4718  CE1 TYR A 311      -8.761  -1.495  31.321  1.00  0.00              
ATOM   4719  CE2 TYR A 311      -8.693   0.740  32.174  1.00  0.00              
ATOM   4720  CZ  TYR A 311      -9.207  -0.540  32.212  1.00  0.00              
ATOM   4721  OH  TYR A 311     -10.168  -0.866  33.142  1.00  0.00              
ATOM   4722  H   TYR A 311      -4.714   1.011  27.339  1.00  0.00              
ATOM   4723  HA  TYR A 311      -7.188  -0.397  27.615  1.00  0.00              
ATOM   4724 1HB  TYR A 311      -5.420  -0.276  29.325  1.00  0.00              
ATOM   4725 2HB  TYR A 311      -5.785   1.451  29.556  1.00  0.00              
ATOM   4726  HD1 TYR A 311      -7.439  -1.911  29.684  1.00  0.00              
ATOM   4727  HD2 TYR A 311      -7.318   2.071  31.204  1.00  0.00              
ATOM   4728  HE1 TYR A 311      -9.169  -2.505  31.354  1.00  0.00              
ATOM   4729  HE2 TYR A 311      -9.044   1.495  32.877  1.00  0.00              
ATOM   4730  HH  TYR A 311     -10.455  -1.780  33.080  1.00  0.00              
ATOM   4731  N   GLU A 312      -7.521   2.860  27.681  1.00  0.00              
ATOM   4732  CA  GLU A 312      -8.519   3.927  27.576  1.00  0.00              
ATOM   4733  C   GLU A 312      -9.275   3.919  26.245  1.00  0.00              
ATOM   4734  O   GLU A 312     -10.482   4.169  26.206  1.00  0.00              
ATOM   4735  CB  GLU A 312      -7.850   5.289  27.779  1.00  0.00              
ATOM   4736  CG  GLU A 312      -7.388   5.557  29.202  1.00  0.00              
ATOM   4737  CD  GLU A 312      -6.643   6.859  29.301  1.00  0.00              
ATOM   4738  OE1 GLU A 312      -6.363   7.438  28.278  1.00  0.00              
ATOM   4739  OE2 GLU A 312      -6.456   7.334  30.396  1.00  0.00              
ATOM   4740  H   GLU A 312      -6.540   3.101  27.662  1.00  0.00              
ATOM   4741  HA  GLU A 312      -9.286   3.792  28.341  1.00  0.00              
ATOM   4742 1HB  GLU A 312      -6.992   5.324  27.106  1.00  0.00              
ATOM   4743 2HB  GLU A 312      -8.575   6.048  27.483  1.00  0.00              
ATOM   4744 1HG  GLU A 312      -8.198   5.548  29.931  1.00  0.00              
ATOM   4745 2HG  GLU A 312      -6.707   4.732  29.412  1.00  0.00              
ATOM   4746  N   THR A 313      -8.565   3.620  25.160  1.00  0.00              
ATOM   4747  CA  THR A 313      -9.189   3.538  23.845  1.00  0.00              
ATOM   4748  C   THR A 313     -10.182   2.381  23.809  1.00  0.00              
ATOM   4749  O   THR A 313     -11.254   2.492  23.203  1.00  0.00              
ATOM   4750  CB  THR A 313      -8.147   3.353  22.726  1.00  0.00              
ATOM   4751  OG1 THR A 313      -7.253   4.473  22.713  1.00  0.00              
ATOM   4752  CG2 THR A 313      -8.832   3.239  21.373  1.00  0.00              
ATOM   4753  H   THR A 313      -7.572   3.447  25.246  1.00  0.00              
ATOM   4754  HA  THR A 313      -9.752   4.451  23.646  1.00  0.00              
ATOM   4755  HB  THR A 313      -7.576   2.445  22.921  1.00  0.00              
ATOM   4756  HG1 THR A 313      -7.761   5.287  22.730  1.00  0.00              
ATOM   4757 1HG2 THR A 313      -8.080   3.108  20.595  1.00  0.00              
ATOM   4758 2HG2 THR A 313      -9.504   2.381  21.377  1.00  0.00              
ATOM   4759 3HG2 THR A 313      -9.402   4.146  21.177  1.00  0.00              
ATOM   4760  N   SER A 314      -9.824   1.279  24.467  1.00  0.00              
ATOM   4761  CA  SER A 314     -10.707   0.122  24.594  1.00  0.00              
ATOM   4762  C   SER A 314     -12.009   0.513  25.284  1.00  0.00              
ATOM   4763  O   SER A 314     -13.088   0.099  24.861  1.00  0.00              
ATOM   4764  CB  SER A 314     -10.015  -0.989  25.360  1.00  0.00              
ATOM   4765  OG  SER A 314     -10.841  -2.107  25.528  1.00  0.00              
ATOM   4766  H   SER A 314      -8.906   1.246  24.890  1.00  0.00              
ATOM   4767  HA  SER A 314     -10.917  -0.371  23.644  1.00  0.00              
ATOM   4768 1HB  SER A 314      -9.122  -1.287  24.811  1.00  0.00              
ATOM   4769 2HB  SER A 314      -9.728  -0.611  26.340  1.00  0.00              
ATOM   4770  HG  SER A 314     -11.757  -1.823  25.586  1.00  0.00              
ATOM   4771  N   ILE A 315     -11.887   1.316  26.342  1.00  0.00              
ATOM   4772  CA  ILE A 315     -13.027   1.873  27.069  1.00  0.00              
ATOM   4773  C   ILE A 315     -13.875   2.777  26.171  1.00  0.00              
ATOM   4774  O   ILE A 315     -15.103   2.671  26.159  1.00  0.00              
ATOM   4775  CB  ILE A 315     -12.571   2.673  28.303  1.00  0.00              
ATOM   4776  CG1 ILE A 315     -11.994   1.734  29.365  1.00  0.00              
ATOM   4777  CG2 ILE A 315     -13.728   3.479  28.871  1.00  0.00              
ATOM   4778  CD1 ILE A 315     -11.291   2.450  30.496  1.00  0.00              
ATOM   4779  H   ILE A 315     -10.952   1.546  26.645  1.00  0.00              
ATOM   4780  HA  ILE A 315     -13.708   1.080  27.381  1.00  0.00              
ATOM   4781  HB  ILE A 315     -11.767   3.349  28.010  1.00  0.00              
ATOM   4782 1HG1 ILE A 315     -12.821   1.149  29.765  1.00  0.00              
ATOM   4783 2HG1 ILE A 315     -11.289   1.071  28.863  1.00  0.00              
ATOM   4784 1HG2 ILE A 315     -13.389   4.039  29.743  1.00  0.00              
ATOM   4785 2HG2 ILE A 315     -14.095   4.173  28.116  1.00  0.00              
ATOM   4786 3HG2 ILE A 315     -14.533   2.804  29.165  1.00  0.00              
ATOM   4787 1HD1 ILE A 315     -10.909   1.719  31.209  1.00  0.00              
ATOM   4788 2HD1 ILE A 315     -10.462   3.036  30.097  1.00  0.00              
ATOM   4789 3HD1 ILE A 315     -11.993   3.113  31.000  1.00  0.00              
ATOM   4790  N   LEU A 316     -13.210   3.652  25.417  1.00  0.00              
ATOM   4791  CA  LEU A 316     -13.905   4.604  24.558  1.00  0.00              
ATOM   4792  C   LEU A 316     -14.694   3.890  23.468  1.00  0.00              
ATOM   4793  O   LEU A 316     -15.795   4.308  23.110  1.00  0.00              
ATOM   4794  CB  LEU A 316     -12.903   5.586  23.936  1.00  0.00              
ATOM   4795  CG  LEU A 316     -12.269   6.580  24.917  1.00  0.00              
ATOM   4796  CD1 LEU A 316     -11.128   7.327  24.238  1.00  0.00              
ATOM   4797  CD2 LEU A 316     -13.329   7.551  25.413  1.00  0.00              
ATOM   4798  H   LEU A 316     -12.201   3.654  25.440  1.00  0.00              
ATOM   4799  HA  LEU A 316     -14.629   5.166  25.147  1.00  0.00              
ATOM   4800 1HB  LEU A 316     -12.154   4.876  23.587  1.00  0.00              
ATOM   4801 2HB  LEU A 316     -13.330   6.112  23.083  1.00  0.00              
ATOM   4802  HG  LEU A 316     -11.914   6.008  25.774  1.00  0.00              
ATOM   4803 1HD1 LEU A 316     -10.684   8.031  24.941  1.00  0.00              
ATOM   4804 2HD1 LEU A 316     -10.371   6.615  23.911  1.00  0.00              
ATOM   4805 3HD1 LEU A 316     -11.512   7.871  23.375  1.00  0.00              
ATOM   4806 1HD2 LEU A 316     -12.877   8.257  26.110  1.00  0.00              
ATOM   4807 2HD2 LEU A 316     -13.751   8.094  24.567  1.00  0.00              
ATOM   4808 3HD2 LEU A 316     -14.122   6.999  25.919  1.00  0.00              
ATOM   4809  N   THR A 317     -14.123   2.811  22.942  1.00  0.00              
ATOM   4810  CA  THR A 317     -14.794   2.008  21.927  1.00  0.00              
ATOM   4811  C   THR A 317     -15.921   1.182  22.533  1.00  0.00              
ATOM   4812  O   THR A 317     -16.997   1.060  21.949  1.00  0.00              
ATOM   4813  CB  THR A 317     -13.809   1.066  21.210  1.00  0.00              
ATOM   4814  OG1 THR A 317     -12.768   1.837  20.595  1.00  0.00              
ATOM   4815  CG2 THR A 317     -14.528   0.251  20.146  1.00  0.00              
ATOM   4816  H   THR A 317     -13.203   2.540  23.254  1.00  0.00              
ATOM   4817  HA  THR A 317     -15.255   2.661  21.186  1.00  0.00              
ATOM   4818  HB  THR A 317     -13.365   0.393  21.943  1.00  0.00              
ATOM   4819  HG1 THR A 317     -12.117   2.079  21.258  1.00  0.00              
ATOM   4820 1HG2 THR A 317     -13.816  -0.408  19.651  1.00  0.00              
ATOM   4821 2HG2 THR A 317     -15.313  -0.344  20.613  1.00  0.00              
ATOM   4822 3HG2 THR A 317     -14.971   0.925  19.412  1.00  0.00              
ATOM   4823  N   GLY A 318     -15.666   0.616  23.710  1.00  0.00              
ATOM   4824  CA  GLY A 318     -16.678  -0.153  24.422  1.00  0.00              
ATOM   4825  C   GLY A 318     -16.624  -1.626  24.035  1.00  0.00              
ATOM   4826  O   GLY A 318     -17.606  -2.352  24.174  1.00  0.00              
ATOM   4827  H   GLY A 318     -14.750   0.725  24.119  1.00  0.00              
ATOM   4828 1HA  GLY A 318     -16.503  -0.063  25.494  1.00  0.00              
ATOM   4829 2HA  GLY A 318     -17.663   0.241  24.180  1.00  0.00              
ATOM   4830  N   HIS A 319     -15.467  -2.061  23.545  1.00  0.00              
ATOM   4831  CA  HIS A 319     -15.295  -3.437  23.091  1.00  0.00              
ATOM   4832  C   HIS A 319     -14.386  -4.218  24.031  1.00  0.00              
ATOM   4833  O   HIS A 319     -13.442  -3.669  24.597  1.00  0.00              
ATOM   4834  CB  HIS A 319     -14.731  -3.471  21.667  1.00  0.00              
ATOM   4835  CG  HIS A 319     -15.731  -3.104  20.614  1.00  0.00              
ATOM   4836  ND1 HIS A 319     -15.415  -3.059  19.273  1.00  0.00              
ATOM   4837  CD2 HIS A 319     -17.038  -2.763  20.706  1.00  0.00              
ATOM   4838  CE1 HIS A 319     -16.488  -2.707  18.584  1.00  0.00              
ATOM   4839  NE2 HIS A 319     -17.484  -2.522  19.430  1.00  0.00              
ATOM   4840  H   HIS A 319     -14.686  -1.424  23.487  1.00  0.00              
ATOM   4841  HA  HIS A 319     -16.258  -3.946  23.097  1.00  0.00              
ATOM   4842 1HB  HIS A 319     -13.906  -2.766  21.572  1.00  0.00              
ATOM   4843 2HB  HIS A 319     -14.380  -4.475  21.427  1.00  0.00              
ATOM   4844  HD2 HIS A 319     -17.719  -2.662  21.552  1.00  0.00              
ATOM   4845  HE1 HIS A 319     -16.445  -2.616  17.499  1.00  0.00              
ATOM   4846  HE2 HIS A 319     -18.426  -2.248  19.187  1.00  0.00              
ATOM   4847  N   PRO A 320     -14.676  -5.505  24.193  1.00  0.00              
ATOM   4848  CA  PRO A 320     -13.876  -6.368  25.051  1.00  0.00              
ATOM   4849  C   PRO A 320     -12.541  -6.703  24.395  1.00  0.00              
ATOM   4850  O   PRO A 320     -12.379  -6.551  23.184  1.00  0.00              
ATOM   4851  CB  PRO A 320     -14.755  -7.606  25.251  1.00  0.00              
ATOM   4852  CG  PRO A 320     -15.577  -7.683  24.010  1.00  0.00              
ATOM   4853  CD  PRO A 320     -15.846  -6.254  23.621  1.00  0.00              
ATOM   4854  HA  PRO A 320     -13.610  -5.892  26.008  1.00  0.00              
ATOM   4855 1HB  PRO A 320     -14.148  -8.515  25.384  1.00  0.00              
ATOM   4856 2HB  PRO A 320     -15.389  -7.510  26.145  1.00  0.00              
ATOM   4857 1HG  PRO A 320     -15.042  -8.216  23.212  1.00  0.00              
ATOM   4858 2HG  PRO A 320     -16.516  -8.227  24.189  1.00  0.00              
ATOM   4859 1HD  PRO A 320     -15.904  -6.123  22.530  1.00  0.00              
ATOM   4860 2HD  PRO A 320     -16.792  -5.878  24.040  1.00  0.00              
ATOM   4861  N   LEU A 321     -11.589  -7.160  25.203  1.00  0.00              
ATOM   4862  CA  LEU A 321     -10.258  -7.489  24.707  1.00  0.00              
ATOM   4863  C   LEU A 321     -10.017  -8.989  24.823  1.00  0.00              
ATOM   4864  O   LEU A 321     -10.571  -9.649  25.702  1.00  0.00              
ATOM   4865  CB  LEU A 321      -9.188  -6.707  25.478  1.00  0.00              
ATOM   4866  CG  LEU A 321      -9.339  -5.180  25.438  1.00  0.00              
ATOM   4867  CD1 LEU A 321      -8.244  -4.526  26.269  1.00  0.00              
ATOM   4868  CD2 LEU A 321      -9.280  -4.701  23.995  1.00  0.00              
ATOM   4869  H   LEU A 321     -11.792  -7.281  26.184  1.00  0.00              
ATOM   4870  HA  LEU A 321     -10.189  -7.236  23.650  1.00  0.00              
ATOM   4871 1HB  LEU A 321      -9.388  -7.076  26.482  1.00  0.00              
ATOM   4872 2HB  LEU A 321      -8.181  -6.998  25.177  1.00  0.00              
ATOM   4873  HG  LEU A 321     -10.329  -4.943  25.828  1.00  0.00              
ATOM   4874 1HD1 LEU A 321      -8.359  -3.442  26.235  1.00  0.00              
ATOM   4875 2HD1 LEU A 321      -8.319  -4.865  27.302  1.00  0.00              
ATOM   4876 3HD1 LEU A 321      -7.269  -4.798  25.867  1.00  0.00              
ATOM   4877 1HD2 LEU A 321      -9.388  -3.616  23.968  1.00  0.00              
ATOM   4878 2HD2 LEU A 321      -8.322  -4.981  23.557  1.00  0.00              
ATOM   4879 3HD2 LEU A 321     -10.088  -5.160  23.426  1.00  0.00              
ATOM   4880  N   PRO A 322      -9.190  -9.521  23.932  1.00  0.00              
ATOM   4881  CA  PRO A 322      -8.851 -10.939  23.951  1.00  0.00              
ATOM   4882  C   PRO A 322      -8.013 -11.255  25.183  1.00  0.00              
ATOM   4883  O   PRO A 322      -7.216 -10.429  25.632  1.00  0.00              
ATOM   4884  CB  PRO A 322      -8.083 -11.160  22.644  1.00  0.00              
ATOM   4885  CG  PRO A 322      -7.513  -9.823  22.317  1.00  0.00              
ATOM   4886  CD  PRO A 322      -8.535  -8.825  22.788  1.00  0.00              
ATOM   4887  HA  PRO A 322      -9.737 -11.587  24.021  1.00  0.00              
ATOM   4888 1HB  PRO A 322      -7.291 -11.912  22.763  1.00  0.00              
ATOM   4889 2HB  PRO A 322      -8.748 -11.514  21.842  1.00  0.00              
ATOM   4890 1HG  PRO A 322      -6.548  -9.666  22.822  1.00  0.00              
ATOM   4891 2HG  PRO A 322      -7.329  -9.720  21.236  1.00  0.00              
ATOM   4892 1HD  PRO A 322      -8.077  -7.879  23.113  1.00  0.00              
ATOM   4893 2HD  PRO A 322      -9.267  -8.577  22.005  1.00  0.00              
ATOM   4894  N   PRO A 323      -8.216 -12.483  25.769  1.00  0.00              
ATOM   4895  CA  PRO A 323      -7.444 -12.848  26.951  1.00  0.00              
ATOM   4896  C   PRO A 323      -5.945 -12.731  26.714  1.00  0.00              
ATOM   4897  O   PRO A 323      -5.424 -13.227  25.714  1.00  0.00              
ATOM   4898  CB  PRO A 323      -7.871 -14.292  27.232  1.00  0.00              
ATOM   4899  CG  PRO A 323      -9.231 -14.400  26.632  1.00  0.00              
ATOM   4900  CD  PRO A 323      -9.191 -13.544  25.397  1.00  0.00              
ATOM   4901  HA  PRO A 323      -7.645 -12.187  27.805  1.00  0.00              
ATOM   4902 1HB  PRO A 323      -7.176 -15.013  26.779  1.00  0.00              
ATOM   4903 2HB  PRO A 323      -7.893 -14.502  28.312  1.00  0.00              
ATOM   4904 1HG  PRO A 323      -9.473 -15.446  26.382  1.00  0.00              
ATOM   4905 2HG  PRO A 323     -10.005 -14.052  27.334  1.00  0.00              
ATOM   4906 1HD  PRO A 323      -8.857 -14.104  24.512  1.00  0.00              
ATOM   4907 2HD  PRO A 323     -10.177 -13.119  25.154  1.00  0.00              
ATOM   4908  N   ASN A 324      -5.254 -12.072  27.638  1.00  0.00              
ATOM   4909  CA  ASN A 324      -3.807 -11.917  27.547  1.00  0.00              
ATOM   4910  C   ASN A 324      -3.119 -13.012  28.355  1.00  0.00              
ATOM   4911  O   ASN A 324      -1.895 -13.133  28.337  1.00  0.00              
ATOM   4912  CB  ASN A 324      -3.355 -10.546  28.014  1.00  0.00              
ATOM   4913  CG  ASN A 324      -3.779  -9.426  27.105  1.00  0.00              
ATOM   4914  OD1 ASN A 324      -3.956  -9.615  25.895  1.00  0.00              
ATOM   4915  ND2 ASN A 324      -3.863  -8.246  27.663  1.00  0.00              
ATOM   4916  H   ASN A 324      -5.744 -11.667  28.422  1.00  0.00              
ATOM   4917  HA  ASN A 324      -3.471 -12.040  26.518  1.00  0.00              
ATOM   4918 1HB  ASN A 324      -3.492 -10.235  29.052  1.00  0.00              
ATOM   4919 2HB  ASN A 324      -2.302 -10.762  27.838  1.00  0.00              
ATOM   4920 1HD2 ASN A 324      -4.140  -7.454  27.118  1.00  0.00              
ATOM   4921 2HD2 ASN A 324      -3.651  -8.136  28.633  1.00  0.00              
ATOM   4922  N   THR A 325      -3.915 -13.808  29.059  1.00  0.00              
ATOM   4923  CA  THR A 325      -3.388 -14.917  29.846  1.00  0.00              
ATOM   4924  C   THR A 325      -3.763 -16.262  29.239  1.00  0.00              
ATOM   4925  O   THR A 325      -3.133 -17.279  29.524  1.00  0.00              
ATOM   4926  CB  THR A 325      -3.893 -14.865  31.300  1.00  0.00              
ATOM   4927  OG1 THR A 325      -5.324 -14.962  31.316  1.00  0.00              
ATOM   4928  CG2 THR A 325      -3.470 -13.564  31.966  1.00  0.00              
ATOM   4929  H   THR A 325      -4.911 -13.641  29.051  1.00  0.00              
ATOM   4930  HA  THR A 325      -2.299 -14.860  29.855  1.00  0.00              
ATOM   4931  HB  THR A 325      -3.475 -15.706  31.851  1.00  0.00              
ATOM   4932  HG1 THR A 325      -5.615 -15.242  32.187  1.00  0.00              
ATOM   4933 1HG2 THR A 325      -3.836 -13.546  32.992  1.00  0.00              
ATOM   4934 2HG2 THR A 325      -2.383 -13.493  31.966  1.00  0.00              
ATOM   4935 3HG2 THR A 325      -3.890 -12.723  31.417  1.00  0.00              
ATOM   4936  N   VAL A 326      -4.795 -16.261  28.402  1.00  0.00              
ATOM   4937  CA  VAL A 326      -5.228 -17.474  27.719  1.00  0.00              
ATOM   4938  C   VAL A 326      -5.033 -17.346  26.213  1.00  0.00
[truncated: 2,255,508 more chars]
