# Supplementary material for: Targeting Lysine Deacetylases (KDACs) in Parasites
Source: PLoS Negl Trop Dis. 2015 Sep 24;9(9):e0004026. doi: 10.1371/journal.pntd.0004026 (PMC4581690; doi:10.1371/journal.pntd.0004026)
Supplement: S1 Supporting Materials — (ZIP) [file pntd.0004026.s004.zip › S1/Ldon_MC2780.pdb]

ATOM      1  N   ARG A   1     -23.499   3.346  22.667  1.00  0.00              
ATOM      2  CA  ARG A   1     -22.106   3.369  22.122  1.00  0.00              
ATOM      3  C   ARG A   1     -21.810   4.614  21.280  1.00  0.00              
ATOM      4  O   ARG A   1     -22.713   5.203  20.682  1.00  0.00              
ATOM      5  CB  ARG A   1     -21.777   2.107  21.338  1.00  0.00              
ATOM      6  CG  ARG A   1     -21.644   0.848  22.180  1.00  0.00              
ATOM      7  CD  ARG A   1     -21.284  -0.370  21.408  1.00  0.00              
ATOM      8  NE  ARG A   1     -22.300  -0.806  20.463  1.00  0.00              
ATOM      9  CZ  ARG A   1     -22.204  -1.906  19.692  1.00  0.00              
ATOM     10  NH1 ARG A   1     -21.130  -2.664  19.722  1.00  0.00              
ATOM     11  NH2 ARG A   1     -23.211  -2.191  18.884  1.00  0.00              
ATOM     12 1H   ARG A   1     -24.117   2.599  22.426  1.00  0.00              
ATOM     13 2H   ARG A   1     -23.649   3.318  23.654  1.00  0.00              
ATOM     14 3H   ARG A   1     -24.127   4.098  22.465  1.00  0.00              
ATOM     15  HA  ARG A   1     -21.389   3.395  22.944  1.00  0.00              
ATOM     16 1HB  ARG A   1     -22.574   1.969  20.609  1.00  0.00              
ATOM     17 2HB  ARG A   1     -20.837   2.291  20.819  1.00  0.00              
ATOM     18 1HG  ARG A   1     -20.869   1.011  22.930  1.00  0.00              
ATOM     19 2HG  ARG A   1     -22.596   0.661  22.678  1.00  0.00              
ATOM     20 1HD  ARG A   1     -20.374  -0.175  20.844  1.00  0.00              
ATOM     21 2HD  ARG A   1     -21.112  -1.191  22.104  1.00  0.00              
ATOM     22  HE  ARG A   1     -23.191  -0.386  20.236  1.00  0.00              
ATOM     23 1HH1 ARG A   1     -20.362  -2.422  20.331  1.00  0.00              
ATOM     24 2HH1 ARG A   1     -21.079  -3.484  19.135  1.00  0.00              
ATOM     25 1HH2 ARG A   1     -24.023  -1.588  18.861  1.00  0.00              
ATOM     26 2HH2 ARG A   1     -23.166  -3.009  18.296  1.00  0.00              
ATOM     27  N   CYS A   2     -20.534   4.999  21.244  1.00  0.00              
ATOM     28  CA  CYS A   2     -20.063   6.128  20.440  1.00  0.00              
ATOM     29  C   CYS A   2     -19.111   5.690  19.335  1.00  0.00              
ATOM     30  O   CYS A   2     -18.329   4.765  19.518  1.00  0.00              
ATOM     31  CB  CYS A   2     -19.324   6.984  21.470  1.00  0.00              
ATOM     32  SG  CYS A   2     -20.367   7.613  22.808  1.00  0.00              
ATOM     33  H   CYS A   2     -19.868   4.480  21.803  1.00  0.00              
ATOM     34  HA  CYS A   2     -20.872   6.718  20.008  1.00  0.00              
ATOM     35 1HB  CYS A   2     -18.537   6.403  21.948  1.00  0.00              
ATOM     36 2HB  CYS A   2     -18.890   7.860  20.989  1.00  0.00              
ATOM     37  HG  CYS A   2     -19.404   8.285  23.430  1.00  0.00              
ATOM     38  N   ARG A   3     -19.202   6.363  18.190  1.00  0.00              
ATOM     39  CA  ARG A   3     -18.327   6.116  17.041  1.00  0.00              
ATOM     40  C   ARG A   3     -16.939   6.715  17.276  1.00  0.00              
ATOM     41  O   ARG A   3     -16.808   7.918  17.512  1.00  0.00              
ATOM     42  CB  ARG A   3     -18.937   6.608  15.736  1.00  0.00              
ATOM     43  CG  ARG A   3     -18.253   6.095  14.479  1.00  0.00              
ATOM     44  CD  ARG A   3     -19.124   6.072  13.275  1.00  0.00              
ATOM     45  NE  ARG A   3     -19.319   7.367  12.645  1.00  0.00              
ATOM     46  CZ  ARG A   3     -20.274   7.640  11.734  1.00  0.00              
ATOM     47  NH1 ARG A   3     -21.096   6.704  11.315  1.00  0.00              
ATOM     48  NH2 ARG A   3     -20.345   8.869  11.254  1.00  0.00              
ATOM     49  H   ARG A   3     -19.913   7.074  18.122  1.00  0.00              
ATOM     50  HA  ARG A   3     -18.187   5.043  16.908  1.00  0.00              
ATOM     51 1HB  ARG A   3     -19.979   6.290  15.733  1.00  0.00              
ATOM     52 2HB  ARG A   3     -18.890   7.696  15.754  1.00  0.00              
ATOM     53 1HG  ARG A   3     -17.399   6.739  14.261  1.00  0.00              
ATOM     54 2HG  ARG A   3     -17.906   5.079  14.662  1.00  0.00              
ATOM     55 1HD  ARG A   3     -18.681   5.411  12.530  1.00  0.00              
ATOM     56 2HD  ARG A   3     -20.106   5.695  13.557  1.00  0.00              
ATOM     57  HE  ARG A   3     -18.807   8.231  12.776  1.00  0.00              
ATOM     58 1HH1 ARG A   3     -21.016   5.765  11.677  1.00  0.00              
ATOM     59 2HH1 ARG A   3     -21.803   6.927  10.630  1.00  0.00              
ATOM     60 1HH2 ARG A   3     -19.693   9.572  11.573  1.00  0.00              
ATOM     61 2HH2 ARG A   3     -21.050   9.100  10.570  1.00  0.00              
ATOM     62  N   VAL A   4     -15.911   5.870  17.206  1.00  0.00              
ATOM     63  CA  VAL A   4     -14.555   6.281  17.550  1.00  0.00              
ATOM     64  C   VAL A   4     -13.669   6.352  16.312  1.00  0.00              
ATOM     65  O   VAL A   4     -13.670   5.441  15.485  1.00  0.00              
ATOM     66  CB  VAL A   4     -13.916   5.321  18.571  1.00  0.00              
ATOM     67  CG1 VAL A   4     -12.502   5.768  18.909  1.00  0.00              
ATOM     68  CG2 VAL A   4     -14.763   5.243  19.831  1.00  0.00              
ATOM     69  H   VAL A   4     -16.076   4.918  16.908  1.00  0.00              
ATOM     70  HA  VAL A   4     -14.539   7.290  17.963  1.00  0.00              
ATOM     71  HB  VAL A   4     -13.888   4.318  18.145  1.00  0.00              
ATOM     72 1HG1 VAL A   4     -12.065   5.079  19.631  1.00  0.00              
ATOM     73 2HG1 VAL A   4     -11.895   5.776  18.003  1.00  0.00              
ATOM     74 3HG1 VAL A   4     -12.529   6.771  19.336  1.00  0.00              
ATOM     75 1HG2 VAL A   4     -14.298   4.560  20.542  1.00  0.00              
ATOM     76 2HG2 VAL A   4     -14.843   6.233  20.278  1.00  0.00              
ATOM     77 3HG2 VAL A   4     -15.759   4.878  19.578  1.00  0.00              
ATOM     78  N   ALA A   5     -12.919   7.441  16.189  1.00  0.00              
ATOM     79  CA  ALA A   5     -11.936   7.577  15.121  1.00  0.00              
ATOM     80  C   ALA A   5     -10.525   7.629  15.694  1.00  0.00              
ATOM     81  O   ALA A   5     -10.257   8.361  16.647  1.00  0.00              
ATOM     82  CB  ALA A   5     -12.227   8.816  14.289  1.00  0.00              
ATOM     83  H   ALA A   5     -13.033   8.194  16.852  1.00  0.00              
ATOM     84  HA  ALA A   5     -11.997   6.701  14.475  1.00  0.00              
ATOM     85 1HB  ALA A   5     -11.484   8.905  13.495  1.00  0.00              
ATOM     86 2HB  ALA A   5     -13.221   8.735  13.848  1.00  0.00              
ATOM     87 3HB  ALA A   5     -12.184   9.701  14.923  1.00  0.00              
ATOM     88  N   LEU A   6      -9.625   6.847  15.106  1.00  0.00              
ATOM     89  CA  LEU A   6      -8.231   6.830  15.533  1.00  0.00              
ATOM     90  C   LEU A   6      -7.324   7.559  14.549  1.00  0.00              
ATOM     91  O   LEU A   6      -7.142   7.116  13.415  1.00  0.00              
ATOM     92  CB  LEU A   6      -7.756   5.384  15.717  1.00  0.00              
ATOM     93  CG  LEU A   6      -6.295   5.227  16.157  1.00  0.00              
ATOM     94  CD1 LEU A   6      -6.096   5.843  17.535  1.00  0.00              
ATOM     95  CD2 LEU A   6      -5.922   3.752  16.166  1.00  0.00              
ATOM     96  H   LEU A   6      -9.914   6.251  14.343  1.00  0.00              
ATOM     97  HA  LEU A   6      -8.132   7.358  16.480  1.00  0.00              
ATOM     98 1HB  LEU A   6      -8.423   5.079  16.521  1.00  0.00              
ATOM     99 2HB  LEU A   6      -7.953   4.778  14.833  1.00  0.00              
ATOM    100  HG  LEU A   6      -5.676   5.723  15.409  1.00  0.00              
ATOM    101 1HD1 LEU A   6      -5.055   5.727  17.840  1.00  0.00              
ATOM    102 2HD1 LEU A   6      -6.346   6.903  17.500  1.00  0.00              
ATOM    103 3HD1 LEU A   6      -6.742   5.341  18.254  1.00  0.00              
ATOM    104 1HD2 LEU A   6      -4.883   3.642  16.479  1.00  0.00              
ATOM    105 2HD2 LEU A   6      -6.569   3.217  16.862  1.00  0.00              
ATOM    106 3HD2 LEU A   6      -6.044   3.339  15.165  1.00  0.00              
ATOM    107  N   ILE A   7      -6.760   8.678  14.989  1.00  0.00              
ATOM    108  CA  ILE A   7      -5.897   9.487  14.139  1.00  0.00              
ATOM    109  C   ILE A   7      -4.424   9.159  14.345  1.00  0.00              
ATOM    110  O   ILE A   7      -3.879   9.359  15.431  1.00  0.00              
ATOM    111  CB  ILE A   7      -6.114  10.990  14.390  1.00  0.00              
ATOM    112  CG1 ILE A   7      -7.520  11.407  13.951  1.00  0.00              
ATOM    113  CG2 ILE A   7      -5.060  11.810  13.663  1.00  0.00              
ATOM    114  CD1 ILE A   7      -8.593  11.112  14.974  1.00  0.00              
ATOM    115  H   ILE A   7      -6.933   8.974  15.939  1.00  0.00              
ATOM    116  HA  ILE A   7      -6.081   9.269  13.088  1.00  0.00              
ATOM    117  HB  ILE A   7      -6.050  11.183  15.461  1.00  0.00              
ATOM    118 1HG1 ILE A   7      -7.493  12.479  13.751  1.00  0.00              
ATOM    119 2HG1 ILE A   7      -7.742  10.873  13.027  1.00  0.00              
ATOM    120 1HG2 ILE A   7      -5.228  12.869  13.851  1.00  0.00              
ATOM    121 2HG2 ILE A   7      -4.071  11.530  14.022  1.00  0.00              
ATOM    122 3HG2 ILE A   7      -5.125  11.616  12.592  1.00  0.00              
ATOM    123 1HD1 ILE A   7      -9.562  11.435  14.591  1.00  0.00              
ATOM    124 2HD1 ILE A   7      -8.622  10.040  15.172  1.00  0.00              
ATOM    125 3HD1 ILE A   7      -8.374  11.646  15.897  1.00  0.00              
ATOM    126  N   ASP A   8      -3.783   8.654  13.296  1.00  0.00              
ATOM    127  CA  ASP A   8      -2.371   8.298  13.361  1.00  0.00              
ATOM    128  C   ASP A   8      -1.623   8.944  12.199  1.00  0.00              
ATOM    129  O   ASP A   8      -1.266   8.276  11.231  1.00  0.00              
ATOM    130  CB  ASP A   8      -2.190   6.778  13.335  1.00  0.00              
ATOM    131  CG  ASP A   8      -0.757   6.311  13.554  1.00  0.00              
ATOM    132  OD1 ASP A   8       0.089   7.142  13.780  1.00  0.00              
ATOM    133  OD2 ASP A   8      -0.548   5.126  13.651  1.00  0.00              
ATOM    134  H   ASP A   8      -4.286   8.513  12.432  1.00  0.00              
ATOM    135  HA  ASP A   8      -1.934   8.686  14.280  1.00  0.00              
ATOM    136 1HB  ASP A   8      -2.853   6.250  14.020  1.00  0.00              
ATOM    137 2HB  ASP A   8      -2.486   6.567  12.306  1.00  0.00              
ATOM    138  N   THR A   9      -1.391  10.248  12.305  1.00  0.00              
ATOM    139  CA  THR A   9      -0.687  10.988  11.266  1.00  0.00              
ATOM    140  C   THR A   9       0.699  10.390  11.058  1.00  0.00              
ATOM    141  O   THR A   9       1.540  10.419  11.956  1.00  0.00              
ATOM    142  CB  THR A   9      -0.553  12.481  11.614  1.00  0.00              
ATOM    143  OG1 THR A   9      -1.838  13.010  11.967  1.00  0.00              
ATOM    144  CG2 THR A   9       0.001  13.257  10.429  1.00  0.00              
ATOM    145  H   THR A   9      -1.713  10.740  13.128  1.00  0.00              
ATOM    146  HA  THR A   9      -1.223  10.898  10.322  1.00  0.00              
ATOM    147  HB  THR A   9       0.120  12.589  12.465  1.00  0.00              
ATOM    148  HG1 THR A   9      -2.042  12.773  12.876  1.00  0.00              
ATOM    149 1HG2 THR A   9       0.089  14.311  10.694  1.00  0.00              
ATOM    150 2HG2 THR A   9       0.983  12.866  10.166  1.00  0.00              
ATOM    151 3HG2 THR A   9      -0.672  13.151   9.579  1.00  0.00              
ATOM    152  N   SER A  10       0.932   9.849   9.866  1.00  0.00              
ATOM    153  CA  SER A  10       2.145   9.088   9.593  1.00  0.00              
ATOM    154  C   SER A  10       2.293   8.834   8.098  1.00  0.00              
ATOM    155  O   SER A  10       1.405   9.166   7.312  1.00  0.00              
ATOM    156  CB  SER A  10       2.128   7.779  10.358  1.00  0.00              
ATOM    157  OG  SER A  10       1.030   6.982  10.011  1.00  0.00              
ATOM    158  H   SER A  10       0.249   9.968   9.131  1.00  0.00              
ATOM    159  HA  SER A  10       3.048   9.559   9.986  1.00  0.00              
ATOM    160 1HB  SER A  10       3.046   7.235  10.135  1.00  0.00              
ATOM    161 2HB  SER A  10       2.085   7.996  11.424  1.00  0.00              
ATOM    162  HG  SER A  10       0.233   7.346  10.402  1.00  0.00              
ATOM    163  N   GLY A  11       3.424   8.239   7.698  1.00  0.00              
ATOM    164  CA  GLY A  11       3.714   7.968   6.295  1.00  0.00              
ATOM    165  C   GLY A  11       4.504   9.112   5.670  1.00  0.00              
ATOM    166  O   GLY A  11       4.439   9.336   4.461  1.00  0.00              
ATOM    167  H   GLY A  11       4.097   7.970   8.401  1.00  0.00              
ATOM    168 1HA  GLY A  11       4.300   7.052   6.224  1.00  0.00              
ATOM    169 2HA  GLY A  11       2.777   7.845   5.754  1.00  0.00              
ATOM    170  N   TYR A  12       5.250   9.833   6.502  1.00  0.00              
ATOM    171  CA  TYR A  12       6.047  10.959   6.033  1.00  0.00              
ATOM    172  C   TYR A  12       7.538  10.699   6.206  1.00  0.00              
ATOM    173  O   TYR A  12       7.938   9.741   6.866  1.00  0.00              
ATOM    174  CB  TYR A  12       5.650  12.238   6.773  1.00  0.00              
ATOM    175  CG  TYR A  12       4.198  12.626   6.592  1.00  0.00              
ATOM    176  CD1 TYR A  12       3.238  12.242   7.517  1.00  0.00              
ATOM    177  CD2 TYR A  12       3.793  13.375   5.498  1.00  0.00              
ATOM    178  CE1 TYR A  12       1.912  12.593   7.357  1.00  0.00              
ATOM    179  CE2 TYR A  12       2.470  13.733   5.328  1.00  0.00              
ATOM    180  CZ  TYR A  12       1.531  13.339   6.260  1.00  0.00              
ATOM    181  OH  TYR A  12       0.212  13.693   6.096  1.00  0.00              
ATOM    182  H   TYR A  12       5.263   9.595   7.482  1.00  0.00              
ATOM    183  HA  TYR A  12       5.870  11.109   4.967  1.00  0.00              
ATOM    184 1HB  TYR A  12       5.854  12.075   7.832  1.00  0.00              
ATOM    185 2HB  TYR A  12       6.289  13.038   6.399  1.00  0.00              
ATOM    186  HD1 TYR A  12       3.547  11.653   8.382  1.00  0.00              
ATOM    187  HD2 TYR A  12       4.540  13.683   4.766  1.00  0.00              
ATOM    188  HE1 TYR A  12       1.169  12.284   8.092  1.00  0.00              
ATOM    189  HE2 TYR A  12       2.172  14.321   4.461  1.00  0.00              
ATOM    190  HH  TYR A  12      -0.335  13.463   6.852  1.00  0.00              
ATOM    191  N   ALA A  13       8.357  11.559   5.609  1.00  0.00              
ATOM    192  CA  ALA A  13       9.804  11.379   5.628  1.00  0.00              
ATOM    193  C   ALA A  13      10.318  11.126   7.039  1.00  0.00              
ATOM    194  O   ALA A  13      11.169  10.264   7.253  1.00  0.00              
ATOM    195  CB  ALA A  13      10.483  12.593   5.011  1.00  0.00              
ATOM    196  H   ALA A  13       7.966  12.358   5.129  1.00  0.00              
ATOM    197  HA  ALA A  13      10.040  10.507   5.017  1.00  0.00              
ATOM    198 1HB  ALA A  13      11.563  12.444   5.013  1.00  0.00              
ATOM    199 2HB  ALA A  13      10.138  12.723   3.986  1.00  0.00              
ATOM    200 3HB  ALA A  13      10.238  13.481   5.593  1.00  0.00              
ATOM    201  N   SER A  14       9.797  11.885   7.997  1.00  0.00              
ATOM    202  CA  SER A  14      10.104  11.659   9.403  1.00  0.00              
ATOM    203  C   SER A  14       8.835  11.717  10.245  1.00  0.00              
ATOM    204  O   SER A  14       8.220  12.772  10.387  1.00  0.00              
ATOM    205  CB  SER A  14      11.114  12.680   9.892  1.00  0.00              
ATOM    206  OG  SER A  14      11.502  12.444  11.218  1.00  0.00              
ATOM    207  H   SER A  14       9.171  12.637   7.745  1.00  0.00              
ATOM    208  HA  SER A  14      10.632  10.725   9.597  1.00  0.00              
ATOM    209 1HB  SER A  14      11.994  12.633   9.251  1.00  0.00              
ATOM    210 2HB  SER A  14      10.668  13.671   9.823  1.00  0.00              
ATOM    211  HG  SER A  14      12.196  13.062  11.462  1.00  0.00              
ATOM    212  N   ASP A  15       8.448  10.574  10.799  1.00  0.00              
ATOM    213  CA  ASP A  15       7.215  10.477  11.572  1.00  0.00              
ATOM    214  C   ASP A  15       7.470  10.678  13.060  1.00  0.00              
ATOM    215  O   ASP A  15       8.465  10.194  13.601  1.00  0.00              
ATOM    216  CB  ASP A  15       6.541   9.122  11.336  1.00  0.00              
ATOM    217  CG  ASP A  15       5.892   8.974   9.966  1.00  0.00              
ATOM    218  OD1 ASP A  15       5.776   9.958   9.276  1.00  0.00              
ATOM    219  OD2 ASP A  15       5.663   7.861   9.557  1.00  0.00              
ATOM    220  H   ASP A  15       9.022   9.750  10.684  1.00  0.00              
ATOM    221  HA  ASP A  15       6.526  11.265  11.270  1.00  0.00              
ATOM    222 1HB  ASP A  15       7.197   8.272  11.520  1.00  0.00              
ATOM    223 2HB  ASP A  15       5.766   9.158  12.102  1.00  0.00              
ATOM    224  N   MET A  16       6.565  11.394  13.719  1.00  0.00              
ATOM    225  CA  MET A  16       6.653  11.604  15.158  1.00  0.00              
ATOM    226  C   MET A  16       6.692  10.278  15.908  1.00  0.00              
ATOM    227  O   MET A  16       7.297  10.175  16.975  1.00  0.00              
ATOM    228  CB  MET A  16       5.477  12.450  15.641  1.00  0.00              
ATOM    229  CG  MET A  16       5.514  12.794  17.124  1.00  0.00              
ATOM    230  SD  MET A  16       6.839  13.945  17.538  1.00  0.00              
ATOM    231  CE  MET A  16       6.868  13.800  19.323  1.00  0.00              
ATOM    232  H   MET A  16       5.795  11.802  13.208  1.00  0.00              
ATOM    233  HA  MET A  16       7.579  12.125  15.403  1.00  0.00              
ATOM    234 1HB  MET A  16       5.486  13.369  15.055  1.00  0.00              
ATOM    235 2HB  MET A  16       4.569  11.888  15.421  1.00  0.00              
ATOM    236 1HG  MET A  16       4.556  13.237  17.394  1.00  0.00              
ATOM    237 2HG  MET A  16       5.656  11.868  17.682  1.00  0.00              
ATOM    238 1HE  MET A  16       7.639  14.455  19.729  1.00  0.00              
ATOM    239 2HE  MET A  16       5.896  14.089  19.727  1.00  0.00              
ATOM    240 3HE  MET A  16       7.085  12.768  19.600  1.00  0.00              
ATOM    241  N   ASN A  17       6.042   9.265  15.343  1.00  0.00              
ATOM    242  CA  ASN A  17       5.962   7.956  15.979  1.00  0.00              
ATOM    243  C   ASN A  17       7.350   7.361  16.191  1.00  0.00              
ATOM    244  O   ASN A  17       7.573   6.602  17.133  1.00  0.00              
ATOM    245  CB  ASN A  17       5.098   7.002  15.177  1.00  0.00              
ATOM    246  CG  ASN A  17       3.631   7.323  15.230  1.00  0.00              
ATOM    247  OD1 ASN A  17       3.161   8.028  16.131  1.00  0.00              
ATOM    248  ND2 ASN A  17       2.892   6.744  14.317  1.00  0.00              
ATOM    249  H   ASN A  17       5.593   9.408  14.450  1.00  0.00              
ATOM    250  HA  ASN A  17       5.515   8.052  16.970  1.00  0.00              
ATOM    251 1HB  ASN A  17       5.368   6.729  14.156  1.00  0.00              
ATOM    252 2HB  ASN A  17       5.298   6.161  15.841  1.00  0.00              
ATOM    253 1HD2 ASN A  17       1.906   6.913  14.292  1.00  0.00              
ATOM    254 2HD2 ASN A  17       3.313   6.135  13.647  1.00  0.00              
ATOM    255  N   ILE A  18       8.278   7.711  15.306  1.00  0.00              
ATOM    256  CA  ILE A  18       9.631   7.175  15.366  1.00  0.00              
ATOM    257  C   ILE A  18      10.648   8.274  15.646  1.00  0.00              
ATOM    258  O   ILE A  18      11.831   8.131  15.341  1.00  0.00              
ATOM    259  CB  ILE A  18      10.012   6.454  14.061  1.00  0.00              
ATOM    260  CG1 ILE A  18       9.922   7.418  12.874  1.00  0.00              
ATOM    261  CG2 ILE A  18       9.116   5.246  13.838  1.00  0.00              
ATOM    262  CD1 ILE A  18      10.534   6.879  11.602  1.00  0.00              
ATOM    263  H   ILE A  18       8.038   8.364  14.574  1.00  0.00              
ATOM    264  HA  ILE A  18       9.734   6.484  16.203  1.00  0.00              
ATOM    265  HB  ILE A  18      11.051   6.130  14.123  1.00  0.00              
ATOM    266 1HG1 ILE A  18       8.867   7.631  12.708  1.00  0.00              
ATOM    267 2HG1 ILE A  18      10.435   8.336  13.163  1.00  0.00              
ATOM    268 1HG2 ILE A  18       9.399   4.749  12.910  1.00  0.00              
ATOM    269 2HG2 ILE A  18       9.229   4.552  14.670  1.00  0.00              
ATOM    270 3HG2 ILE A  18       8.077   5.570  13.774  1.00  0.00              
ATOM    271 1HD1 ILE A  18      10.432   7.617  10.806  1.00  0.00              
ATOM    272 2HD1 ILE A  18      11.591   6.666  11.766  1.00  0.00              
ATOM    273 3HD1 ILE A  18      10.022   5.962  11.310  1.00  0.00              
ATOM    274  N   SER A  19      10.178   9.372  16.227  1.00  0.00              
ATOM    275  CA  SER A  19      11.036  10.519  16.499  1.00  0.00              
ATOM    276  C   SER A  19      11.792  10.276  17.799  1.00  0.00              
ATOM    277  O   SER A  19      11.568   9.270  18.474  1.00  0.00              
ATOM    278  CB  SER A  19      10.221  11.796  16.576  1.00  0.00              
ATOM    279  OG  SER A  19       9.393  11.822  17.706  1.00  0.00              
ATOM    280  H   SER A  19       9.203   9.415  16.487  1.00  0.00              
ATOM    281  HA  SER A  19      11.717  10.755  15.680  1.00  0.00              
ATOM    282 1HB  SER A  19      10.904  12.643  16.617  1.00  0.00              
ATOM    283 2HB  SER A  19       9.604  11.870  15.682  1.00  0.00              
ATOM    284  HG  SER A  19       9.178  12.733  17.923  1.00  0.00              
ATOM    285  N   ALA A  20      12.695  11.188  18.137  1.00  0.00              
ATOM    286  CA  ALA A  20      13.453  11.113  19.376  1.00  0.00              
ATOM    287  C   ALA A  20      13.907  12.502  19.800  1.00  0.00              
ATOM    288  O   ALA A  20      14.037  13.394  18.963  1.00  0.00              
ATOM    289  CB  ALA A  20      14.649  10.192  19.157  1.00  0.00              
ATOM    290  H   ALA A  20      12.859  11.961  17.507  1.00  0.00              
ATOM    291  HA  ALA A  20      12.806  10.717  20.158  1.00  0.00              
ATOM    292 1HB  ALA A  20      15.228  10.126  20.080  1.00  0.00              
ATOM    293 2HB  ALA A  20      14.299   9.199  18.876  1.00  0.00              
ATOM    294 3HB  ALA A  20      15.278  10.595  18.365  1.00  0.00              
ATOM    295  N   PHE A  21      14.141  12.681  21.098  1.00  0.00              
ATOM    296  CA  PHE A  21      14.552  13.981  21.651  1.00  0.00              
ATOM    297  C   PHE A  21      16.043  14.075  21.971  1.00  0.00              
ATOM    298  O   PHE A  21      16.771  14.829  21.325  1.00  0.00              
ATOM    299  CB  PHE A  21      13.744  14.287  22.914  1.00  0.00              
ATOM    300  CG  PHE A  21      12.291  14.562  22.650  1.00  0.00              
ATOM    301  CD1 PHE A  21      11.309  13.726  23.163  1.00  0.00              
ATOM    302  CD2 PHE A  21      11.902  15.654  21.891  1.00  0.00              
ATOM    303  CE1 PHE A  21       9.972  13.978  22.923  1.00  0.00              
ATOM    304  CE2 PHE A  21      10.566  15.909  21.651  1.00  0.00              
ATOM    305  CZ  PHE A  21       9.600  15.069  22.167  1.00  0.00              
ATOM    306  H   PHE A  21      14.031  11.894  21.723  1.00  0.00              
ATOM    307  HA  PHE A  21      14.375  14.767  20.916  1.00  0.00              
ATOM    308 1HB  PHE A  21      13.783  13.441  23.597  1.00  0.00              
ATOM    309 2HB  PHE A  21      14.143  15.171  23.408  1.00  0.00              
ATOM    310  HD1 PHE A  21      11.604  12.864  23.763  1.00  0.00              
ATOM    311  HD2 PHE A  21      12.666  16.317  21.483  1.00  0.00              
ATOM    312  HE1 PHE A  21       9.210  13.313  23.332  1.00  0.00              
ATOM    313  HE2 PHE A  21      10.274  16.771  21.052  1.00  0.00              
ATOM    314  HZ  PHE A  21       8.545  15.268  21.975  1.00  0.00              
ATOM    315  N   VAL A  22      16.488  13.310  22.964  1.00  0.00              
ATOM    316  CA  VAL A  22      17.879  13.343  23.406  1.00  0.00              
ATOM    317  C   VAL A  22      18.300  12.033  24.041  1.00  0.00              
ATOM    318  O   VAL A  22      17.605  11.491  24.897  1.00  0.00              
ATOM    319  CB  VAL A  22      18.124  14.483  24.412  1.00  0.00              
ATOM    320  CG1 VAL A  22      17.260  14.295  25.650  1.00  0.00              
ATOM    321  CG2 VAL A  22      19.594  14.548  24.796  1.00  0.00              
ATOM    322  H   VAL A  22      15.841  12.686  23.425  1.00  0.00              
ATOM    323  HA  VAL A  22      18.559  13.468  22.563  1.00  0.00              
ATOM    324  HB  VAL A  22      17.878  15.433  23.938  1.00  0.00              
ATOM    325 1HG1 VAL A  22      17.446  15.111  26.351  1.00  0.00              
ATOM    326 2HG1 VAL A  22      16.208  14.298  25.364  1.00  0.00              
ATOM    327 3HG1 VAL A  22      17.505  13.346  26.126  1.00  0.00              
ATOM    328 1HG2 VAL A  22      19.750  15.359  25.507  1.00  0.00              
ATOM    329 2HG2 VAL A  22      19.893  13.603  25.251  1.00  0.00              
ATOM    330 3HG2 VAL A  22      20.196  14.727  23.905  1.00  0.00              
ATOM    331  N   PRO A  23      19.451  11.525  23.614  1.00  0.00              
ATOM    332  CA  PRO A  23      20.009  10.297  24.162  1.00  0.00              
ATOM    333  C   PRO A  23      20.108  10.375  25.682  1.00  0.00              
ATOM    334  O   PRO A  23      20.363  11.443  26.240  1.00  0.00              
ATOM    335  CB  PRO A  23      21.383  10.181  23.496  1.00  0.00              
ATOM    336  CG  PRO A  23      21.235  10.917  22.208  1.00  0.00              
ATOM    337  CD  PRO A  23      20.317  12.070  22.511  1.00  0.00              
ATOM    338  HA  PRO A  23      19.381   9.417  23.960  1.00  0.00              
ATOM    339 1HB  PRO A  23      22.173  10.625  24.120  1.00  0.00              
ATOM    340 2HB  PRO A  23      21.661   9.131  23.324  1.00  0.00              
ATOM    341 1HG  PRO A  23      22.209  11.274  21.839  1.00  0.00              
ATOM    342 2HG  PRO A  23      20.814  10.270  21.426  1.00  0.00              
ATOM    343 1HD  PRO A  23      20.866  12.964  22.841  1.00  0.00              
ATOM    344 2HD  PRO A  23      19.719  12.366  21.636  1.00  0.00              
ATOM    345  N   GLN A  24      19.893   9.237  26.340  1.00  0.00              
ATOM    346  CA  GLN A  24      19.975   9.156  27.798  1.00  0.00              
ATOM    347  C   GLN A  24      19.000  10.062  28.532  1.00  0.00              
ATOM    348  O   GLN A  24      19.418  10.932  29.307  1.00  0.00              
ATOM    349  CB  GLN A  24      21.398   9.489  28.254  1.00  0.00              
ATOM    350  CG  GLN A  24      22.445   8.478  27.816  1.00  0.00              
ATOM    351  CD  GLN A  24      22.326   7.162  28.562  1.00  0.00              
ATOM    352  OE1 GLN A  24      22.252   7.135  29.793  1.00  0.00              
ATOM    353  NE2 GLN A  24      22.312   6.062  27.818  1.00  0.00              
ATOM    354  H   GLN A  24      19.665   8.408  25.811  1.00  0.00              
ATOM    355  HA  GLN A  24      19.710   8.149  28.121  1.00  0.00              
ATOM    356 1HB  GLN A  24      21.638  10.469  27.845  1.00  0.00              
ATOM    357 2HB  GLN A  24      21.374   9.545  29.342  1.00  0.00              
ATOM    358 1HG  GLN A  24      22.645   8.252  26.769  1.00  0.00              
ATOM    359 2HG  GLN A  24      23.283   9.036  28.233  1.00  0.00              
ATOM    360 1HE2 GLN A  24      22.235   5.164  28.254  1.00  0.00              
ATOM    361 2HE2 GLN A  24      22.375   6.129  26.822  1.00  0.00              
ATOM    362  N   HIS A  25      17.706   9.860  28.296  1.00  0.00              
ATOM    363  CA  HIS A  25      16.659  10.618  28.973  1.00  0.00              
ATOM    364  C   HIS A  25      15.353   9.826  29.085  1.00  0.00              
ATOM    365  O   HIS A  25      15.042   9.022  28.204  1.00  0.00              
ATOM    366  CB  HIS A  25      16.405  11.941  28.243  1.00  0.00              
ATOM    367  CG  HIS A  25      15.545  12.896  29.012  1.00  0.00              
ATOM    368  ND1 HIS A  25      14.176  12.756  29.103  1.00  0.00              
ATOM    369  CD2 HIS A  25      15.859  14.005  29.723  1.00  0.00              
ATOM    370  CE1 HIS A  25      13.684  13.737  29.839  1.00  0.00              
ATOM    371  NE2 HIS A  25      14.684  14.507  30.228  1.00  0.00              
ATOM    372  H   HIS A  25      17.446   9.155  27.620  1.00  0.00              
ATOM    373  HA  HIS A  25      16.966  10.829  29.997  1.00  0.00              
ATOM    374 1HB  HIS A  25      17.348  12.454  28.055  1.00  0.00              
ATOM    375 2HB  HIS A  25      15.898  11.756  27.296  1.00  0.00              
ATOM    376  HD2 HIS A  25      16.804  14.507  29.935  1.00  0.00              
ATOM    377  HE1 HIS A  25      12.613  13.803  30.033  1.00  0.00              
ATOM    378  HE2 HIS A  25      14.606  15.333  30.802  1.00  0.00              
ATOM    379  N   ALA A  26      14.584  10.049  30.173  1.00  0.00              
ATOM    380  CA  ALA A  26      13.339   9.301  30.387  1.00  0.00              
ATOM    381  C   ALA A  26      12.284   9.467  29.283  1.00  0.00              
ATOM    382  O   ALA A  26      11.555   8.513  29.001  1.00  0.00              
ATOM    383  CB  ALA A  26      12.735   9.700  31.741  1.00  0.00              
ATOM    384  H   ALA A  26      14.865  10.741  30.854  1.00  0.00              
ATOM    385  HA  ALA A  26      13.569   8.236  30.401  1.00  0.00              
ATOM    386 1HB  ALA A  26      11.828   9.122  31.918  1.00  0.00              
ATOM    387 2HB  ALA A  26      13.454   9.500  32.534  1.00  0.00              
ATOM    388 3HB  ALA A  26      12.491  10.762  31.730  1.00  0.00              
ATOM    389  N   MET A  27      12.197  10.655  28.683  1.00  0.00              
ATOM    390  CA  MET A  27      11.216  10.920  27.622  1.00  0.00              
ATOM    391  C   MET A  27      11.607  10.252  26.306  1.00  0.00              
ATOM    392  O   MET A  27      12.727  10.414  25.819  1.00  0.00              
ATOM    393  CB  MET A  27      11.060  12.426  27.415  1.00  0.00              
ATOM    394  CG  MET A  27      10.054  12.813  26.339  1.00  0.00              
ATOM    395  SD  MET A  27       8.367  12.333  26.760  1.00  0.00              
ATOM    396  CE  MET A  27       7.907  13.657  27.875  1.00  0.00              
ATOM    397  H   MET A  27      12.826  11.392  28.969  1.00  0.00              
ATOM    398  HA  MET A  27      10.251  10.502  27.899  1.00  0.00              
ATOM    399 1HB  MET A  27      10.749  12.847  28.370  1.00  0.00              
ATOM    400 2HB  MET A  27      12.043  12.814  27.150  1.00  0.00              
ATOM    401 1HG  MET A  27      10.097  13.893  26.206  1.00  0.00              
ATOM    402 2HG  MET A  27      10.345  12.321  25.411  1.00  0.00              
ATOM    403 1HE  MET A  27       6.886  13.503  28.223  1.00  0.00              
ATOM    404 2HE  MET A  27       8.585  13.665  28.729  1.00  0.00              
ATOM    405 3HE  MET A  27       7.971  14.612  27.352  1.00  0.00              
ATOM    406  N   LYS A  28      10.665   9.506  25.739  1.00  0.00              
ATOM    407  CA  LYS A  28      10.882   8.802  24.483  1.00  0.00              
ATOM    408  C   LYS A  28       9.589   8.739  23.677  1.00  0.00              
ATOM    409  O   LYS A  28       8.620   8.132  24.123  1.00  0.00              
ATOM    410  CB  LYS A  28      11.416   7.392  24.740  1.00  0.00              
ATOM    411  CG  LYS A  28      11.868   6.653  23.487  1.00  0.00              
ATOM    412  CD  LYS A  28      12.659   5.401  23.839  1.00  0.00              
ATOM    413  CE  LYS A  28      13.105   4.658  22.588  1.00  0.00              
ATOM    414  NZ  LYS A  28      13.976   3.496  22.912  1.00  0.00              
ATOM    415  H   LYS A  28       9.770   9.427  26.199  1.00  0.00              
ATOM    416  HA  LYS A  28      11.610   9.343  23.878  1.00  0.00              
ATOM    417 1HB  LYS A  28      12.258   7.489  25.426  1.00  0.00              
ATOM    418 2HB  LYS A  28      10.617   6.830  25.223  1.00  0.00              
ATOM    419 1HG  LYS A  28      10.985   6.377  22.910  1.00  0.00              
ATOM    420 2HG  LYS A  28      12.491   7.323  22.896  1.00  0.00              
ATOM    421 1HD  LYS A  28      13.535   5.695  24.419  1.00  0.00              
ATOM    422 2HD  LYS A  28      12.028   4.749  24.442  1.00  0.00              
ATOM    423 1HE  LYS A  28      12.216   4.310  22.063  1.00  0.00              
ATOM    424 2HE  LYS A  28      13.651   5.355  21.953  1.00  0.00              
ATOM    425 1HZ  LYS A  28      14.249   3.032  22.057  1.00  0.00              
ATOM    426 2HZ  LYS A  28      14.802   3.819  23.397  1.00  0.00              
ATOM    427 3HZ  LYS A  28      13.470   2.849  23.500  1.00  0.00              
ATOM    428  N   PRO A  29       9.550   9.401  22.501  1.00  0.00              
ATOM    429  CA  PRO A  29       8.355   9.513  21.649  1.00  0.00              
ATOM    430  C   PRO A  29       7.729   8.163  21.294  1.00  0.00              
ATOM    431  O   PRO A  29       6.537   8.089  20.990  1.00  0.00              
ATOM    432  CB  PRO A  29       8.868  10.240  20.402  1.00  0.00              
ATOM    433  CG  PRO A  29      10.017  11.054  20.893  1.00  0.00              
ATOM    434  CD  PRO A  29      10.680  10.212  21.949  1.00  0.00              
ATOM    435  HA  PRO A  29       7.534  10.057  22.139  1.00  0.00              
ATOM    436 1HB  PRO A  29       9.187   9.530  19.626  1.00  0.00              
ATOM    437 2HB  PRO A  29       8.089  10.878  19.958  1.00  0.00              
ATOM    438 1HG  PRO A  29      10.716  11.287  20.077  1.00  0.00              
ATOM    439 2HG  PRO A  29       9.675  12.014  21.308  1.00  0.00              
ATOM    440 1HD  PRO A  29      11.460   9.558  21.531  1.00  0.00              
ATOM    441 2HD  PRO A  29      11.156  10.822  22.730  1.00  0.00              
ATOM    442  N   TYR A  30       8.538   7.109  21.348  1.00  0.00              
ATOM    443  CA  TYR A  30       8.095   5.769  20.999  1.00  0.00              
ATOM    444  C   TYR A  30       7.018   5.250  21.945  1.00  0.00              
ATOM    445  O   TYR A  30       6.351   4.255  21.642  1.00  0.00              
ATOM    446  CB  TYR A  30       9.286   4.809  20.990  1.00  0.00              
ATOM    447  CG  TYR A  30      10.200   4.977  19.796  1.00  0.00              
ATOM    448  CD1 TYR A  30      11.205   5.933  19.797  1.00  0.00              
ATOM    449  CD2 TYR A  30      10.056   4.177  18.672  1.00  0.00              
ATOM    450  CE1 TYR A  30      12.042   6.091  18.709  1.00  0.00              
ATOM    451  CE2 TYR A  30      10.888   4.326  17.579  1.00  0.00              
ATOM    452  CZ  TYR A  30      11.879   5.284  17.602  1.00  0.00              
ATOM    453  OH  TYR A  30      12.711   5.435  16.516  1.00  0.00              
ATOM    454  H   TYR A  30       9.494   7.249  21.644  1.00  0.00              
ATOM    455  HA  TYR A  30       7.641   5.777  20.008  1.00  0.00              
ATOM    456 1HB  TYR A  30       9.850   4.986  21.907  1.00  0.00              
ATOM    457 2HB  TYR A  30       8.884   3.797  20.999  1.00  0.00              
ATOM    458  HD1 TYR A  30      11.328   6.566  20.676  1.00  0.00              
ATOM    459  HD2 TYR A  30       9.269   3.422  18.661  1.00  0.00              
ATOM    460  HE1 TYR A  30      12.827   6.846  18.723  1.00  0.00              
ATOM    461  HE2 TYR A  30      10.757   3.687  16.704  1.00  0.00              
ATOM    462  HH  TYR A  30      13.282   6.204  16.585  1.00  0.00              
ATOM    463  N   ARG A  31       6.849   5.933  23.079  1.00  0.00              
ATOM    464  CA  ARG A  31       5.731   5.691  23.996  1.00  0.00              
ATOM    465  C   ARG A  31       4.364   5.849  23.320  1.00  0.00              
ATOM    466  O   ARG A  31       3.406   5.159  23.676  1.00  0.00              
ATOM    467  CB  ARG A  31       5.845   6.588  25.235  1.00  0.00              
ATOM    468  CG  ARG A  31       5.611   8.064  24.959  1.00  0.00              
ATOM    469  CD  ARG A  31       5.986   8.953  26.131  1.00  0.00              
ATOM    470  NE  ARG A  31       5.786  10.356  25.771  1.00  0.00              
ATOM    471  CZ  ARG A  31       4.652  11.030  25.943  1.00  0.00              
ATOM    472  NH1 ARG A  31       3.604  10.451  26.508  1.00  0.00              
ATOM    473  NH2 ARG A  31       4.575  12.298  25.567  1.00  0.00              
ATOM    474  H   ARG A  31       7.527   6.647  23.308  1.00  0.00              
ATOM    475  HA  ARG A  31       5.762   4.661  24.352  1.00  0.00              
ATOM    476 1HB  ARG A  31       5.112   6.232  25.956  1.00  0.00              
ATOM    477 2HB  ARG A  31       6.849   6.449  25.638  1.00  0.00              
ATOM    478 1HG  ARG A  31       6.211   8.356  24.096  1.00  0.00              
ATOM    479 2HG  ARG A  31       4.554   8.210  24.732  1.00  0.00              
ATOM    480 1HD  ARG A  31       5.355   8.700  26.985  1.00  0.00              
ATOM    481 2HD  ARG A  31       7.029   8.783  26.387  1.00  0.00              
ATOM    482  HE  ARG A  31       6.432  11.012  25.354  1.00  0.00              
ATOM    483 1HH1 ARG A  31       3.662   9.489  26.812  1.00  0.00              
ATOM    484 2HH1 ARG A  31       2.747  10.972  26.633  1.00  0.00              
ATOM    485 1HH2 ARG A  31       5.379  12.749  25.151  1.00  0.00              
ATOM    486 2HH2 ARG A  31       3.713  12.808  25.698  1.00  0.00              
ATOM    487  N   VAL A  32       4.287   6.747  22.340  1.00  0.00              
ATOM    488  CA  VAL A  32       3.065   6.946  21.558  1.00  0.00              
ATOM    489  C   VAL A  32       2.858   5.807  20.555  1.00  0.00              
ATOM    490  O   VAL A  32       1.760   5.255  20.450  1.00  0.00              
ATOM    491  CB  VAL A  32       3.093   8.287  20.800  1.00  0.00              
ATOM    492  CG1 VAL A  32       1.880   8.409  19.890  1.00  0.00              
ATOM    493  CG2 VAL A  32       3.143   9.451  21.777  1.00  0.00              
ATOM    494  H   VAL A  32       5.101   7.308  22.134  1.00  0.00              
ATOM    495  HA  VAL A  32       2.179   6.924  22.192  1.00  0.00              
ATOM    496  HB  VAL A  32       4.002   8.336  20.201  1.00  0.00              
ATOM    497 1HG1 VAL A  32       1.915   9.362  19.361  1.00  0.00              
ATOM    498 2HG1 VAL A  32       1.883   7.593  19.167  1.00  0.00              
ATOM    499 3HG1 VAL A  32       0.969   8.359  20.487  1.00  0.00              
ATOM    500 1HG2 VAL A  32       3.162  10.390  21.225  1.00  0.00              
ATOM    501 2HG2 VAL A  32       2.261   9.424  22.418  1.00  0.00              
ATOM    502 3HG2 VAL A  32       4.040   9.373  22.390  1.00  0.00              
ATOM    503  N   LEU A  33       3.927   5.458  19.843  1.00  0.00              
ATOM    504  CA  LEU A  33       3.916   4.370  18.865  1.00  0.00              
ATOM    505  C   LEU A  33       3.484   3.049  19.505  1.00  0.00              
ATOM    506  O   LEU A  33       2.671   2.312  18.943  1.00  0.00              
ATOM    507  CB  LEU A  33       5.301   4.224  18.222  1.00  0.00              
ATOM    508  CG  LEU A  33       5.439   3.069  17.222  1.00  0.00              
ATOM    509  CD1 LEU A  33       4.442   3.244  16.084  1.00  0.00              
ATOM    510  CD2 LEU A  33       6.863   3.025  16.689  1.00  0.00              
ATOM    511  H   LEU A  33       4.781   5.975  19.994  1.00  0.00              
ATOM    512  HA  LEU A  33       3.185   4.587  18.085  1.00  0.00              
ATOM    513 1HB  LEU A  33       5.357   5.179  17.702  1.00  0.00              
ATOM    514 2HB  LEU A  33       6.091   4.173  18.972  1.00  0.00              
ATOM    515  HG  LEU A  33       5.258   2.143  17.768  1.00  0.00              
ATOM    516 1HD1 LEU A  33       4.547   2.419  15.378  1.00  0.00              
ATOM    517 2HD1 LEU A  33       3.429   3.250  16.485  1.00  0.00              
ATOM    518 3HD1 LEU A  33       4.636   4.186  15.571  1.00  0.00              
ATOM    519 1HD2 LEU A  33       6.959   2.203  15.978  1.00  0.00              
ATOM    520 2HD2 LEU A  33       7.095   3.965  16.191  1.00  0.00              
ATOM    521 3HD2 LEU A  33       7.556   2.871  17.516  1.00  0.00              
ATOM    522  N   ALA A  34       4.039   2.758  20.679  1.00  0.00              
ATOM    523  CA  ALA A  34       3.745   1.527  21.402  1.00  0.00              
ATOM    524  C   ALA A  34       2.265   1.439  21.748  1.00  0.00              
ATOM    525  O   ALA A  34       1.654   0.376  21.606  1.00  0.00              
ATOM    526  CB  ALA A  34       4.569   1.452  22.682  1.00  0.00              
ATOM    527  H   ALA A  34       4.686   3.421  21.082  1.00  0.00              
ATOM    528  HA  ALA A  34       3.984   0.679  20.760  1.00  0.00              
ATOM    529 1HB  ALA A  34       4.339   0.525  23.209  1.00  0.00              
ATOM    530 2HB  ALA A  34       5.631   1.474  22.434  1.00  0.00              
ATOM    531 3HB  ALA A  34       4.329   2.302  23.320  1.00  0.00              
ATOM    532  N   ALA A  35       1.704   2.560  22.200  1.00  0.00              
ATOM    533  CA  ALA A  35       0.290   2.646  22.561  1.00  0.00              
ATOM    534  C   ALA A  35      -0.564   2.273  21.354  1.00  0.00              
ATOM    535  O   ALA A  35      -1.464   1.430  21.451  1.00  0.00              
ATOM    536  CB  ALA A  35      -0.085   4.066  23.032  1.00  0.00              
ATOM    537  H   ALA A  35       2.287   3.380  22.297  1.00  0.00              
ATOM    538  HA  ALA A  35       0.089   1.931  23.358  1.00  0.00              
ATOM    539 1HB  ALA A  35      -1.142   4.094  23.292  1.00  0.00              
ATOM    540 2HB  ALA A  35       0.510   4.329  23.907  1.00  0.00              
ATOM    541 3HB  ALA A  35       0.110   4.778  22.232  1.00  0.00              
ATOM    542  N   MET A  36      -0.248   2.900  20.221  1.00  0.00              
ATOM    543  CA  MET A  36      -0.998   2.739  18.984  1.00  0.00              
ATOM    544  C   MET A  36      -0.855   1.318  18.431  1.00  0.00              
ATOM    545  O   MET A  36      -1.811   0.753  17.896  1.00  0.00              
ATOM    546  CB  MET A  36      -0.530   3.761  17.951  1.00  0.00              
ATOM    547  CG  MET A  36      -0.941   5.195  18.253  1.00  0.00              
ATOM    548  SD  MET A  36      -0.297   6.372  17.047  1.00  0.00              
ATOM    549  CE  MET A  36      -1.146   7.867  17.547  1.00  0.00              
ATOM    550  H   MET A  36       0.554   3.513  20.234  1.00  0.00              
ATOM    551  HA  MET A  36      -2.060   2.891  19.172  1.00  0.00              
ATOM    552 1HB  MET A  36       0.557   3.696  17.909  1.00  0.00              
ATOM    553 2HB  MET A  36      -0.951   3.458  16.991  1.00  0.00              
ATOM    554 1HG  MET A  36      -2.030   5.243  18.254  1.00  0.00              
ATOM    555 2HG  MET A  36      -0.564   5.454  19.242  1.00  0.00              
ATOM    556 1HE  MET A  36      -0.852   8.689  16.894  1.00  0.00              
ATOM    557 2HE  MET A  36      -2.224   7.714  17.476  1.00  0.00              
ATOM    558 3HE  MET A  36      -0.881   8.109  18.577  1.00  0.00              
ATOM    559  N   GLU A  37       0.329   0.737  18.593  1.00  0.00              
ATOM    560  CA  GLU A  37       0.566  -0.646  18.192  1.00  0.00              
ATOM    561  C   GLU A  37      -0.240  -1.670  18.987  1.00  0.00              
ATOM    562  O   GLU A  37      -0.703  -2.671  18.424  1.00  0.00              
ATOM    563  CB  GLU A  37       2.057  -0.967  18.313  1.00  0.00              
ATOM    564  CG  GLU A  37       2.922  -0.360  17.218  1.00  0.00              
ATOM    565  CD  GLU A  37       4.383  -0.598  17.481  1.00  0.00              
ATOM    566  OE1 GLU A  37       4.702  -1.130  18.516  1.00  0.00              
ATOM    567  OE2 GLU A  37       5.172  -0.351  16.599  1.00  0.00              
ATOM    568  H   GLU A  37       1.084   1.268  19.005  1.00  0.00              
ATOM    569  HA  GLU A  37       0.253  -0.789  17.157  1.00  0.00              
ATOM    570 1HB  GLU A  37       2.386  -0.595  19.283  1.00  0.00              
ATOM    571 2HB  GLU A  37       2.152  -2.053  18.290  1.00  0.00              
ATOM    572 1HG  GLU A  37       2.671  -0.716  16.219  1.00  0.00              
ATOM    573 2HG  GLU A  37       2.710   0.707  17.286  1.00  0.00              
ATOM    574  N   ILE A  38      -0.413  -1.420  20.285  1.00  0.00              
ATOM    575  CA  ILE A  38      -1.275  -2.263  21.111  1.00  0.00              
ATOM    576  C   ILE A  38      -2.735  -2.143  20.676  1.00  0.00              
ATOM    577  O   ILE A  38      -3.436  -3.147  20.557  1.00  0.00              
ATOM    578  CB  ILE A  38      -1.159  -1.902  22.603  1.00  0.00              
ATOM    579  CG1 ILE A  38       0.241  -2.233  23.125  1.00  0.00              
ATOM    580  CG2 ILE A  38      -2.218  -2.633  23.411  1.00  0.00              
ATOM    581  CD1 ILE A  38       0.530  -1.670  24.499  1.00  0.00              
ATOM    582  H   ILE A  38       0.061  -0.634  20.711  1.00  0.00              
ATOM    583  HA  ILE A  38      -1.028  -3.315  20.973  1.00  0.00              
ATOM    584  HB  ILE A  38      -1.291  -0.827  22.719  1.00  0.00              
ATOM    585 1HG1 ILE A  38       0.330  -3.318  23.152  1.00  0.00              
ATOM    586 2HG1 ILE A  38       0.958  -1.828  22.410  1.00  0.00              
ATOM    587 1HG2 ILE A  38      -2.123  -2.367  24.464  1.00  0.00              
ATOM    588 2HG2 ILE A  38      -3.209  -2.350  23.055  1.00  0.00              
ATOM    589 3HG2 ILE A  38      -2.086  -3.709  23.296  1.00  0.00              
ATOM    590 1HD1 ILE A  38       1.541  -1.945  24.802  1.00  0.00              
ATOM    591 2HD1 ILE A  38       0.443  -0.583  24.473  1.00  0.00              
ATOM    592 3HD1 ILE A  38      -0.184  -2.073  25.216  1.00  0.00              
ATOM    593  N   VAL A  39      -3.172  -0.910  20.417  1.00  0.00              
ATOM    594  CA  VAL A  39      -4.507  -0.643  19.882  1.00  0.00              
ATOM    595  C   VAL A  39      -4.768  -1.367  18.563  1.00  0.00              
ATOM    596  O   VAL A  39      -5.885  -1.820  18.314  1.00  0.00              
ATOM    597  CB  VAL A  39      -4.730   0.866  19.669  1.00  0.00              
ATOM    598  CG1 VAL A  39      -6.022   1.111  18.903  1.00  0.00              
ATOM    599  CG2 VAL A  39      -4.758   1.594  21.004  1.00  0.00              
ATOM    600  H   VAL A  39      -2.551  -0.134  20.599  1.00  0.00              
ATOM    601  HA  VAL A  39      -5.284  -1.023  20.547  1.00  0.00              
ATOM    602  HB  VAL A  39      -3.890   1.272  19.105  1.00  0.00              
ATOM    603 1HG1 VAL A  39      -6.163   2.183  18.761  1.00  0.00              
ATOM    604 2HG1 VAL A  39      -5.967   0.621  17.931  1.00  0.00              
ATOM    605 3HG1 VAL A  39      -6.861   0.706  19.467  1.00  0.00              
ATOM    606 1HG2 VAL A  39      -4.915   2.658  20.836  1.00  0.00              
ATOM    607 2HG2 VAL A  39      -5.569   1.199  21.615  1.00  0.00              
ATOM    608 3HG2 VAL A  39      -3.809   1.445  21.520  1.00  0.00              
ATOM    609  N   ARG A  40      -3.735  -1.470  17.727  1.00  0.00              
ATOM    610  CA  ARG A  40      -3.838  -2.214  16.480  1.00  0.00              
ATOM    611  C   ARG A  40      -3.953  -3.701  16.760  1.00  0.00              
ATOM    612  O   ARG A  40      -4.816  -4.378  16.204  1.00  0.00              
ATOM    613  CB  ARG A  40      -2.694  -1.909  15.525  1.00  0.00              
ATOM    614  CG  ARG A  40      -2.701  -0.503  14.944  1.00  0.00              
ATOM    615  CD  ARG A  40      -1.495  -0.165  14.147  1.00  0.00              
ATOM    616  NE  ARG A  40      -1.439   1.219  13.700  1.00  0.00              
ATOM    617  CZ  ARG A  40      -2.077   1.700  12.617  1.00  0.00              
ATOM    618  NH1 ARG A  40      -2.792   0.911  11.846  1.00  0.00              
ATOM    619  NH2 ARG A  40      -1.948   2.984  12.336  1.00  0.00              
ATOM    620  H   ARG A  40      -2.861  -1.022  17.962  1.00  0.00              
ATOM    621  HA  ARG A  40      -4.742  -1.918  15.946  1.00  0.00              
ATOM    622 1HB  ARG A  40      -1.768  -2.064  16.078  1.00  0.00              
ATOM    623 2HB  ARG A  40      -2.755  -2.633  14.713  1.00  0.00              
ATOM    624 1HG  ARG A  40      -3.572  -0.401  14.297  1.00  0.00              
ATOM    625 2HG  ARG A  40      -2.773   0.210  15.765  1.00  0.00              
ATOM    626 1HD  ARG A  40      -0.607  -0.349  14.751  1.00  0.00              
ATOM    627 2HD  ARG A  40      -1.468  -0.794  13.259  1.00  0.00              
ATOM    628  HE  ARG A  40      -0.941   2.005  14.100  1.00  0.00              
ATOM    629 1HH1 ARG A  40      -2.864  -0.073  12.065  1.00  0.00              
ATOM    630 2HH1 ARG A  40      -3.262   1.291  11.037  1.00  0.00              
ATOM    631 1HH2 ARG A  40      -1.381   3.574  12.929  1.00  0.00              
ATOM    632 2HH2 ARG A  40      -2.415   3.372  11.528  1.00  0.00              
ATOM    633  N   SER A  41      -3.087  -4.193  17.638  1.00  0.00              
ATOM    634  CA  SER A  41      -3.034  -5.613  17.952  1.00  0.00              
ATOM    635  C   SER A  41      -4.201  -6.118  18.792  1.00  0.00              
ATOM    636  O   SER A  41      -4.423  -7.323  18.882  1.00  0.00              
ATOM    637  CB  SER A  41      -1.728  -5.916  18.659  1.00  0.00              
ATOM    638  OG  SER A  41      -1.677  -5.346  19.939  1.00  0.00              
ATOM    639  H   SER A  41      -2.448  -3.563  18.099  1.00  0.00              
ATOM    640  HA  SER A  41      -2.964  -6.250  17.069  1.00  0.00              
ATOM    641 1HB  SER A  41      -1.623  -6.997  18.749  1.00  0.00              
ATOM    642 2HB  SER A  41      -0.907  -5.521  18.063  1.00  0.00              
ATOM    643  HG  SER A  41      -0.763  -5.289  20.228  1.00  0.00              
ATOM    644  N   LEU A  42      -4.951  -5.201  19.394  1.00  0.00              
ATOM    645  CA  LEU A  42      -6.158  -5.570  20.118  1.00  0.00              
ATOM    646  C   LEU A  42      -7.376  -5.514  19.189  1.00  0.00              
ATOM    647  O   LEU A  42      -8.511  -5.655  19.634  1.00  0.00              
ATOM    648  CB  LEU A  42      -6.355  -4.649  21.329  1.00  0.00              
ATOM    649  CG  LEU A  42      -5.332  -4.827  22.457  1.00  0.00              
ATOM    650  CD1 LEU A  42      -5.538  -3.758  23.522  1.00  0.00              
ATOM    651  CD2 LEU A  42      -5.471  -6.219  23.057  1.00  0.00              
ATOM    652  H   LEU A  42      -4.681  -4.228  19.351  1.00  0.00              
ATOM    653  HA  LEU A  42      -6.074  -6.599  20.468  1.00  0.00              
ATOM    654 1HB  LEU A  42      -6.212  -3.686  20.842  1.00  0.00              
ATOM    655 2HB  LEU A  42      -7.370  -4.711  21.722  1.00  0.00              
ATOM    656  HG  LEU A  42      -4.340  -4.754  22.010  1.00  0.00              
ATOM    657 1HD1 LEU A  42      -4.807  -3.891  24.319  1.00  0.00              
ATOM    658 2HD1 LEU A  42      -5.411  -2.770  23.076  1.00  0.00              
ATOM    659 3HD1 LEU A  42      -6.543  -3.844  23.934  1.00  0.00              
ATOM    660 1HD2 LEU A  42      -4.743  -6.343  23.858  1.00  0.00              
ATOM    661 2HD2 LEU A  42      -6.477  -6.344  23.457  1.00  0.00              
ATOM    662 3HD2 LEU A  42      -5.293  -6.967  22.285  1.00  0.00              
ATOM    663  N   LYS A  43      -7.127  -5.298  17.902  1.00  0.00              
ATOM    664  CA  LYS A  43      -8.192  -5.213  16.911  1.00  0.00              
ATOM    665  C   LYS A  43      -9.120  -4.038  17.118  1.00  0.00              
ATOM    666  O   LYS A  43     -10.281  -4.085  16.712  1.00  0.00              
ATOM    667  CB  LYS A  43      -9.007  -6.508  16.908  1.00  0.00              
ATOM    668  CG  LYS A  43      -8.203  -7.756  16.569  1.00  0.00              
ATOM    669  CD  LYS A  43      -9.100  -8.981  16.467  1.00  0.00              
ATOM    670  CE  LYS A  43      -9.653  -9.378  17.827  1.00  0.00              
ATOM    671  NZ  LYS A  43     -10.672 -10.458  17.721  1.00  0.00              
ATOM    672  H   LYS A  43      -6.168  -5.192  17.606  1.00  0.00              
ATOM    673  HA  LYS A  43      -7.761  -5.064  15.919  1.00  0.00              
ATOM    674 1HB  LYS A  43      -9.441  -6.615  17.904  1.00  0.00              
ATOM    675 2HB  LYS A  43      -9.805  -6.382  16.176  1.00  0.00              
ATOM    676 1HG  LYS A  43      -7.698  -7.594  15.617  1.00  0.00              
ATOM    677 2HG  LYS A  43      -7.461  -7.913  17.352  1.00  0.00              
ATOM    678 1HD  LYS A  43      -9.925  -8.751  15.791  1.00  0.00              
ATOM    679 2HD  LYS A  43      -8.516  -9.806  16.059  1.00  0.00              
ATOM    680 1HE  LYS A  43      -8.826  -9.722  18.447  1.00  0.00              
ATOM    681 2HE  LYS A  43     -10.105  -8.497  18.283  1.00  0.00              
ATOM    682 1HZ  LYS A  43     -11.013 -10.690  18.642  1.00  0.00              
ATOM    683 2HZ  LYS A  43     -11.442 -10.139  17.147  1.00  0.00              
ATOM    684 3HZ  LYS A  43     -10.254 -11.275  17.300  1.00  0.00              
ATOM    685  N   ILE A  44      -8.616  -2.980  17.747  1.00  0.00              
ATOM    686  CA  ILE A  44      -9.408  -1.779  17.988  1.00  0.00              
ATOM    687  C   ILE A  44      -9.308  -0.801  16.816  1.00  0.00              
ATOM    688  O   ILE A  44     -10.307  -0.186  16.427  1.00  0.00              
ATOM    689  CB  ILE A  44      -8.969  -1.065  19.279  1.00  0.00              
ATOM    690  CG1 ILE A  44      -9.229  -1.955  20.496  1.00  0.00              
ATOM    691  CG2 ILE A  44      -9.693   0.265  19.424  1.00  0.00              
ATOM    692  CD1 ILE A  44      -8.580  -1.457  21.767  1.00  0.00              
ATOM    693  H   ILE A  44      -7.659  -3.012  18.067  1.00  0.00              
ATOM    694  HA  ILE A  44     -10.468  -2.023  18.049  1.00  0.00              
ATOM    695  HB  ILE A  44      -7.894  -0.891  19.241  1.00  0.00              
ATOM    696 1HG1 ILE A  44     -10.308  -2.007  20.636  1.00  0.00              
ATOM    697 2HG1 ILE A  44      -8.847  -2.948  20.259  1.00  0.00              
ATOM    698 1HG2 ILE A  44      -9.372   0.756  20.343  1.00  0.00              
ATOM    699 2HG2 ILE A  44      -9.459   0.901  18.572  1.00  0.00              
ATOM    700 3HG2 ILE A  44     -10.769   0.092  19.463  1.00  0.00              
ATOM    701 1HD1 ILE A  44      -8.807  -2.141  22.586  1.00  0.00              
ATOM    702 2HD1 ILE A  44      -7.498  -1.407  21.629  1.00  0.00              
ATOM    703 3HD1 ILE A  44      -8.961  -0.466  22.007  1.00  0.00              
ATOM    704  N   ASP A  45      -8.099  -0.664  16.266  1.00  0.00              
ATOM    705  CA  ASP A  45      -7.847   0.099  15.034  1.00  0.00              
ATOM    706  C   ASP A  45      -8.743  -0.429  13.920  1.00  0.00              
ATOM    707  O   ASP A  45      -9.297   0.332  13.132  1.00  0.00              
ATOM    708  CB  ASP A  45      -6.377   0.015  14.622  1.00  0.00              
ATOM    709  CG  ASP A  45      -6.054   0.699  13.300  1.00  0.00              
ATOM    710  OD1 ASP A  45      -6.294   1.878  13.191  1.00  0.00              
ATOM    711  OD2 ASP A  45      -5.431   0.082  12.471  1.00  0.00              
ATOM    712  H   ASP A  45      -7.323  -1.115  16.731  1.00  0.00              
ATOM    713  HA  ASP A  45      -8.099   1.149  15.194  1.00  0.00              
ATOM    714 1HB  ASP A  45      -5.689   0.369  15.391  1.00  0.00              
ATOM    715 2HB  ASP A  45      -6.270  -1.064  14.508  1.00  0.00              
ATOM    716  N   ALA A  46      -8.876  -1.752  13.897  1.00  0.00              
ATOM    717  CA  ALA A  46      -9.729  -2.506  12.988  1.00  0.00              
ATOM    718  C   ALA A  46     -11.220  -2.228  13.169  1.00  0.00              
ATOM    719  O   ALA A  46     -11.968  -2.202  12.192  1.00  0.00              
ATOM    720  CB  ALA A  46      -9.453  -3.987  13.240  1.00  0.00              
ATOM    721  H   ALA A  46      -8.325  -2.248  14.581  1.00  0.00              
ATOM    722  HA  ALA A  46      -9.496  -2.211  11.963  1.00  0.00              
ATOM    723 1HB  ALA A  46     -10.075  -4.590  12.577  1.00  0.00              
ATOM    724 2HB  ALA A  46      -8.403  -4.201  13.045  1.00  0.00              
ATOM    725 3HB  ALA A  46      -9.689  -4.231  14.275  1.00  0.00              
ATOM    726  N   HIS A  47     -11.634  -2.016  14.418  1.00  0.00              
ATOM    727  CA  HIS A  47     -13.020  -1.661  14.754  1.00  0.00              
ATOM    728  C   HIS A  47     -13.368  -0.170  14.702  1.00  0.00              
ATOM    729  O   HIS A  47     -14.550   0.188  14.650  1.00  0.00              
ATOM    730  CB  HIS A  47     -13.353  -2.195  16.151  1.00  0.00              
ATOM    731  CG  HIS A  47     -13.347  -3.689  16.242  1.00  0.00              
ATOM    732  ND1 HIS A  47     -13.666  -4.365  17.401  1.00  0.00              
ATOM    733  CD2 HIS A  47     -13.060  -4.638  15.319  1.00  0.00              
ATOM    734  CE1 HIS A  47     -13.576  -5.666  17.186  1.00  0.00              
ATOM    735  NE2 HIS A  47     -13.210  -5.857  15.933  1.00  0.00              
ATOM    736  H   HIS A  47     -10.955  -2.105  15.161  1.00  0.00              
ATOM    737  HA  HIS A  47     -13.699  -2.107  14.028  1.00  0.00              
ATOM    738 1HB  HIS A  47     -12.621  -1.836  16.876  1.00  0.00              
ATOM    739 2HB  HIS A  47     -14.349  -1.868  16.450  1.00  0.00              
ATOM    740  HD1 HIS A  47     -13.998  -3.957  18.252  1.00  0.00              
ATOM    741  HD2 HIS A  47     -12.758  -4.586  14.273  1.00  0.00              
ATOM    742  HE1 HIS A  47     -13.792  -6.377  17.985  1.00  0.00              
ATOM    743  N   CYS A  48     -12.360   0.696  14.725  1.00  0.00              
ATOM    744  CA  CYS A  48     -12.608   2.135  14.637  1.00  0.00              
ATOM    745  C   CYS A  48     -12.252   2.719  13.268  1.00  0.00              
ATOM    746  O   CYS A  48     -11.707   2.022  12.411  1.00  0.00              
ATOM    747  CB  CYS A  48     -11.673   2.692  15.711  1.00  0.00              
ATOM    748  SG  CYS A  48     -12.084   2.189  17.399  1.00  0.00              
ATOM    749  H   CYS A  48     -11.408   0.363  14.805  1.00  0.00              
ATOM    750  HA  CYS A  48     -13.633   2.414  14.882  1.00  0.00              
ATOM    751 1HB  CYS A  48     -10.652   2.353  15.535  1.00  0.00              
ATOM    752 2HB  CYS A  48     -11.700   3.782  15.706  1.00  0.00              
ATOM    753  HG  CYS A  48     -11.386   3.144  18.003  1.00  0.00              
ATOM    754  N   ARG A  49     -12.588   3.994  13.071  1.00  0.00              
ATOM    755  CA  ARG A  49     -12.283   4.705  11.830  1.00  0.00              
ATOM    756  C   ARG A  49     -10.801   5.093  11.835  1.00  0.00              
ATOM    757  O   ARG A  49     -10.367   5.883  12.679  1.00  0.00              
ATOM    758  CB  ARG A  49     -13.191   5.905  11.598  1.00  0.00              
ATOM    759  CG  ARG A  49     -12.956   6.641  10.288  1.00  0.00              
ATOM    760  CD  ARG A  49     -13.884   7.774  10.049  1.00  0.00              
ATOM    761  NE  ARG A  49     -13.672   8.471   8.790  1.00  0.00              
ATOM    762  CZ  ARG A  49     -14.333   9.582   8.409  1.00  0.00              
ATOM    763  NH1 ARG A  49     -15.272  10.104   9.166  1.00  0.00              
ATOM    764  NH2 ARG A  49     -14.027  10.120   7.242  1.00  0.00              
ATOM    765  H   ARG A  49     -13.070   4.482  13.813  1.00  0.00              
ATOM    766  HA  ARG A  49     -12.460   4.050  10.978  1.00  0.00              
ATOM    767 1HB  ARG A  49     -14.217   5.538  11.626  1.00  0.00              
ATOM    768 2HB  ARG A  49     -13.028   6.591  12.430  1.00  0.00              
ATOM    769 1HG  ARG A  49     -11.940   7.033  10.288  1.00  0.00              
ATOM    770 2HG  ARG A  49     -13.071   5.932   9.468  1.00  0.00              
ATOM    771 1HD  ARG A  49     -14.907   7.400  10.045  1.00  0.00              
ATOM    772 2HD  ARG A  49     -13.768   8.503  10.849  1.00  0.00              
ATOM    773  HE  ARG A  49     -13.034   8.258   8.034  1.00  0.00              
ATOM    774 1HH1 ARG A  49     -15.506   9.670  10.048  1.00  0.00              
ATOM    775 2HH1 ARG A  49     -15.756  10.936   8.862  1.00  0.00              
ATOM    776 1HH2 ARG A  49     -13.315   9.697   6.665  1.00  0.00              
ATOM    777 2HH2 ARG A  49     -14.507  10.953   6.932  1.00  0.00              
ATOM    778  N   THR A  50     -10.031   4.529  10.906  1.00  0.00              
ATOM    779  CA  THR A  50      -8.599   4.818  10.808  1.00  0.00              
ATOM    780  C   THR A  50      -8.355   6.083   9.983  1.00  0.00              
ATOM    781  O   THR A  50      -8.730   6.150   8.813  1.00  0.00              
ATOM    782  CB  THR A  50      -7.825   3.645  10.176  1.00  0.00              
ATOM    783  OG1 THR A  50      -7.995   2.470  10.979  1.00  0.00              
ATOM    784  CG2 THR A  50      -6.344   3.976  10.075  1.00  0.00              
ATOM    785  H   THR A  50     -10.448   3.884  10.251  1.00  0.00              
ATOM    786  HA  THR A  50      -8.193   5.008  11.802  1.00  0.00              
ATOM    787  HB  THR A  50      -8.224   3.455   9.179  1.00  0.00              
ATOM    788  HG1 THR A  50      -7.349   2.473  11.691  1.00  0.00              
ATOM    789 1HG2 THR A  50      -5.815   3.136   9.625  1.00  0.00              
ATOM    790 2HG2 THR A  50      -6.212   4.864   9.456  1.00  0.00              
ATOM    791 3HG2 THR A  50      -5.946   4.166  11.070  1.00  0.00              
ATOM    792  N   VAL A  51      -7.724   7.084  10.594  1.00  0.00              
ATOM    793  CA  VAL A  51      -7.521   8.375   9.934  1.00  0.00              
ATOM    794  C   VAL A  51      -6.055   8.788   9.898  1.00  0.00              
ATOM    795  O   VAL A  51      -5.388   8.840  10.934  1.00  0.00              
ATOM    796  CB  VAL A  51      -8.329   9.489  10.625  1.00  0.00              
ATOM    797  CG1 VAL A  51      -8.085  10.826   9.942  1.00  0.00              
ATOM    798  CG2 VAL A  51      -9.813   9.152  10.620  1.00  0.00              
ATOM    799  H   VAL A  51      -7.380   6.951  11.534  1.00  0.00              
ATOM    800  HA  VAL A  51      -7.807   8.334   8.884  1.00  0.00              
ATOM    801  HB  VAL A  51      -8.022   9.554  11.669  1.00  0.00              
ATOM    802 1HG1 VAL A  51      -8.664  11.603  10.443  1.00  0.00              
ATOM    803 2HG1 VAL A  51      -7.025  11.074   9.994  1.00  0.00              
ATOM    804 3HG1 VAL A  51      -8.393  10.763   8.898  1.00  0.00              
ATOM    805 1HG2 VAL A  51     -10.368   9.950  11.112  1.00  0.00              
ATOM    806 2HG2 VAL A  51     -10.158   9.051   9.591  1.00  0.00              
ATOM    807 3HG2 VAL A  51      -9.974   8.215  11.152  1.00  0.00              
ATOM    808  N   VAL A  52      -5.560   9.066   8.696  1.00  0.00              
ATOM    809  CA  VAL A  52      -4.215   9.601   8.531  1.00  0.00              
ATOM    810  C   VAL A  52      -4.339  10.936   7.802  1.00  0.00              
ATOM    811  O   VAL A  52      -4.468  10.959   6.575  1.00  0.00              
ATOM    812  CB  VAL A  52      -3.295   8.650   7.743  1.00  0.00              
ATOM    813  CG1 VAL A  52      -1.904   9.251   7.602  1.00  0.00              
ATOM    814  CG2 VAL A  52      -3.220   7.293   8.426  1.00  0.00              
ATOM    815  H   VAL A  52      -6.128   8.905   7.877  1.00  0.00              
ATOM    816  HA  VAL A  52      -3.748   9.800   9.496  1.00  0.00              
ATOM    817  HB  VAL A  52      -3.721   8.484   6.754  1.00  0.00              
ATOM    818 1HG1 VAL A  52      -1.266   8.567   7.042  1.00  0.00              
ATOM    819 2HG1 VAL A  52      -1.970  10.201   7.070  1.00  0.00              
ATOM    820 3HG1 VAL A  52      -1.477   9.417   8.591  1.00  0.00              
ATOM    821 1HG2 VAL A  52      -2.566   6.634   7.855  1.00  0.00              
ATOM    822 2HG2 VAL A  52      -2.823   7.415   9.434  1.00  0.00              
ATOM    823 3HG2 VAL A  52      -4.218   6.856   8.478  1.00  0.00              
ATOM    824  N   PRO A  53      -4.327  12.049   8.557  1.00  0.00              
ATOM    825  CA  PRO A  53      -4.584  13.348   7.951  1.00  0.00              
ATOM    826  C   PRO A  53      -3.337  13.912   7.271  1.00  0.00              
ATOM    827  O   PRO A  53      -2.212  13.543   7.623  1.00  0.00              
ATOM    828  CB  PRO A  53      -4.981  14.221   9.146  1.00  0.00              
ATOM    829  CG  PRO A  53      -4.259  13.627  10.305  1.00  0.00              
ATOM    830  CD  PRO A  53      -4.259  12.151  10.048  1.00  0.00              
ATOM    831  HA  PRO A  53      -5.339  13.304   7.152  1.00  0.00              
ATOM    832 1HB  PRO A  53      -4.688  15.270   8.995  1.00  0.00              
ATOM    833 2HB  PRO A  53      -6.066  14.210   9.312  1.00  0.00              
ATOM    834 1HG  PRO A  53      -3.233  14.020  10.378  1.00  0.00              
ATOM    835 2HG  PRO A  53      -4.761  13.867  11.252  1.00  0.00              
ATOM    836 1HD  PRO A  53      -3.324  11.671  10.376  1.00  0.00              
ATOM    837 2HD  PRO A  53      -5.081  11.638  10.568  1.00  0.00              
ATOM    838  N   PRO A  54      -3.544  14.782   6.288  1.00  0.00              
ATOM    839  CA  PRO A  54      -2.441  15.490   5.665  1.00  0.00              
ATOM    840  C   PRO A  54      -1.890  16.499   6.664  1.00  0.00              
ATOM    841  O   PRO A  54      -2.491  16.723   7.718  1.00  0.00              
ATOM    842  CB  PRO A  54      -3.050  16.153   4.428  1.00  0.00              
ATOM    843  CG  PRO A  54      -4.472  16.399   4.799  1.00  0.00              
ATOM    844  CD  PRO A  54      -4.856  15.247   5.691  1.00  0.00              
ATOM    845  HA  PRO A  54      -1.605  14.826   5.397  1.00  0.00              
ATOM    846 1HB  PRO A  54      -2.537  17.093   4.180  1.00  0.00              
ATOM    847 2HB  PRO A  54      -2.978  15.503   3.543  1.00  0.00              
ATOM    848 1HG  PRO A  54      -4.587  17.360   5.324  1.00  0.00              
ATOM    849 2HG  PRO A  54      -5.116  16.439   3.909  1.00  0.00              
ATOM    850 1HD  PRO A  54      -5.557  15.551   6.484  1.00  0.00              
ATOM    851 2HD  PRO A  54      -5.335  14.431   5.133  1.00  0.00              
ATOM    852  N   LEU A  55      -0.746  17.091   6.336  1.00  0.00              
ATOM    853  CA  LEU A  55      -0.124  18.119   7.174  1.00  0.00              
ATOM    854  C   LEU A  55      -0.782  19.481   6.961  1.00  0.00              
ATOM    855  O   LEU A  55      -1.168  19.826   5.840  1.00  0.00              
ATOM    856  CB  LEU A  55       1.380  18.203   6.882  1.00  0.00              
ATOM    857  CG  LEU A  55       2.171  16.918   7.155  1.00  0.00              
ATOM    858  CD1 LEU A  55       3.633  17.115   6.782  1.00  0.00              
ATOM    859  CD2 LEU A  55       2.036  16.540   8.623  1.00  0.00              
ATOM    860  H   LEU A  55      -0.293  16.817   5.475  1.00  0.00              
ATOM    861  HA  LEU A  55      -0.265  17.868   8.224  1.00  0.00              
ATOM    862 1HB  LEU A  55       1.341  18.398   5.811  1.00  0.00              
ATOM    863 2HB  LEU A  55       1.843  19.050   7.388  1.00  0.00              
ATOM    864  HG  LEU A  55       1.714  16.124   6.563  1.00  0.00              
ATOM    865 1HD1 LEU A  55       4.187  16.197   6.979  1.00  0.00              
ATOM    866 2HD1 LEU A  55       3.708  17.362   5.722  1.00  0.00              
ATOM    867 3HD1 LEU A  55       4.054  17.927   7.375  1.00  0.00              
ATOM    868 1HD2 LEU A  55       2.597  15.625   8.816  1.00  0.00              
ATOM    869 2HD2 LEU A  55       2.427  17.346   9.245  1.00  0.00              
ATOM    870 3HD2 LEU A  55       0.985  16.377   8.862  1.00  0.00              
ATOM    871  N   VAL A  56      -0.919  20.246   8.039  1.00  0.00              
ATOM    872  CA  VAL A  56      -1.570  21.548   7.972  1.00  0.00              
ATOM    873  C   VAL A  56      -0.505  22.632   7.860  1.00  0.00              
ATOM    874  O   VAL A  56       0.440  22.672   8.651  1.00  0.00              
ATOM    875  CB  VAL A  56      -2.456  21.817   9.204  1.00  0.00              
ATOM    876  CG1 VAL A  56      -2.998  23.238   9.170  1.00  0.00              
ATOM    877  CG2 VAL A  56      -3.598  20.815   9.269  1.00  0.00              
ATOM    878  H   VAL A  56      -0.561  19.921   8.926  1.00  0.00              
ATOM    879  HA  VAL A  56      -2.190  21.636   7.079  1.00  0.00              
ATOM    880  HB  VAL A  56      -1.860  21.677  10.106  1.00  0.00              
ATOM    881 1HG1 VAL A  56      -3.621  23.411  10.048  1.00  0.00              
ATOM    882 2HG1 VAL A  56      -2.168  23.945   9.170  1.00  0.00              
ATOM    883 3HG1 VAL A  56      -3.595  23.379   8.269  1.00  0.00              
ATOM    884 1HG2 VAL A  56      -4.213  21.018  10.145  1.00  0.00              
ATOM    885 2HG2 VAL A  56      -4.208  20.900   8.368  1.00  0.00              
ATOM    886 3HG2 VAL A  56      -3.193  19.805   9.338  1.00  0.00              
ATOM    887  N   LYS A  57      -0.654  23.502   6.863  1.00  0.00              
ATOM    888  CA  LYS A  57       0.279  24.612   6.662  1.00  0.00              
ATOM    889  C   LYS A  57       0.294  25.609   7.819  1.00  0.00              
ATOM    890  O   LYS A  57      -0.707  25.776   8.522  1.00  0.00              
ATOM    891  CB  LYS A  57      -0.055  25.344   5.361  1.00  0.00              
ATOM    892  CG  LYS A  57      -1.422  26.014   5.350  1.00  0.00              
ATOM    893  CD  LYS A  57      -1.690  26.703   4.020  1.00  0.00              
ATOM    894  CE  LYS A  57      -3.066  27.353   4.000  1.00  0.00              
ATOM    895  NZ  LYS A  57      -3.306  28.109   2.741  1.00  0.00              
ATOM    896  H   LYS A  57      -1.433  23.391   6.229  1.00  0.00              
ATOM    897  HA  LYS A  57       1.299  24.230   6.600  1.00  0.00              
ATOM    898 1HB  LYS A  57       0.719  26.097   5.211  1.00  0.00              
ATOM    899 2HB  LYS A  57      -0.006  24.609   4.559  1.00  0.00              
ATOM    900 1HG  LYS A  57      -2.183  25.252   5.525  1.00  0.00              
ATOM    901 2HG  LYS A  57      -1.455  26.749   6.154  1.00  0.00              
ATOM    902 1HD  LYS A  57      -0.925  27.466   3.864  1.00  0.00              
ATOM    903 2HD  LYS A  57      -1.627  25.961   3.225  1.00  0.00              
ATOM    904 1HE  LYS A  57      -3.815  26.569   4.100  1.00  0.00              
ATOM    905 2HE  LYS A  57      -3.136  28.032   4.849  1.00  0.00              
ATOM    906 1HZ  LYS A  57      -4.227  28.524   2.767  1.00  0.00              
ATOM    907 2HZ  LYS A  57      -2.611  28.837   2.647  1.00  0.00              
ATOM    908 3HZ  LYS A  57      -3.242  27.480   1.953  1.00  0.00              
ATOM    909  N   VAL A  58       1.440  26.267   7.997  1.00  0.00              
ATOM    910  CA  VAL A  58       1.659  27.230   9.082  1.00  0.00              
ATOM    911  C   VAL A  58       0.769  28.468   8.965  1.00  0.00              
ATOM    912  O   VAL A  58       0.571  29.192   9.944  1.00  0.00              
ATOM    913  CB  VAL A  58       3.129  27.686   9.132  1.00  0.00              
ATOM    914  CG1 VAL A  58       4.045  26.502   9.405  1.00  0.00              
ATOM    915  CG2 VAL A  58       3.520  28.371   7.832  1.00  0.00              
ATOM    916  H   VAL A  58       2.188  26.082   7.345  1.00  0.00              
ATOM    917  HA  VAL A  58       1.391  26.806  10.051  1.00  0.00              
ATOM    918  HB  VAL A  58       3.245  28.424   9.926  1.00  0.00              
ATOM    919 1HG1 VAL A  58       5.081  26.841   9.437  1.00  0.00              
ATOM    920 2HG1 VAL A  58       3.782  26.051  10.361  1.00  0.00              
ATOM    921 3HG1 VAL A  58       3.931  25.763   8.611  1.00  0.00              
ATOM    922 1HG2 VAL A  58       4.561  28.687   7.885  1.00  0.00              
ATOM    923 2HG2 VAL A  58       3.393  27.675   7.002  1.00  0.00              
ATOM    924 3HG2 VAL A  58       2.884  29.242   7.674  1.00  0.00              
ATOM    925  N   GLU A  59       0.243  28.694   7.760  1.00  0.00              
ATOM    926  CA  GLU A  59      -0.703  29.772   7.470  1.00  0.00              
ATOM    927  C   GLU A  59      -2.030  29.590   8.209  1.00  0.00              
ATOM    928  O   GLU A  59      -2.762  30.560   8.420  1.00  0.00              
ATOM    929  CB  GLU A  59      -0.955  29.864   5.964  1.00  0.00              
ATOM    930  CG  GLU A  59       0.237  30.358   5.156  1.00  0.00              
ATOM    931  CD  GLU A  59      -0.079  30.404   3.688  1.00  0.00              
ATOM    932  OE1 GLU A  59      -1.176  30.051   3.324  1.00  0.00              
ATOM    933  OE2 GLU A  59       0.732  30.897   2.941  1.00  0.00              
ATOM    934  H   GLU A  59       0.522  28.074   7.015  1.00  0.00              
ATOM    935  HA  GLU A  59      -0.296  30.723   7.818  1.00  0.00              
ATOM    936 1HB  GLU A  59      -1.232  28.865   5.627  1.00  0.00              
ATOM    937 2HB  GLU A  59      -1.795  30.543   5.821  1.00  0.00              
ATOM    938 1HG  GLU A  59       0.606  31.331   5.478  1.00  0.00              
ATOM    939 2HG  GLU A  59       1.002  29.603   5.339  1.00  0.00              
ATOM    940  N   GLU A  60      -2.319  28.355   8.614  1.00  0.00              
ATOM    941  CA  GLU A  60      -3.448  28.082   9.510  1.00  0.00              
ATOM    942  C   GLU A  60      -3.051  27.864  10.967  1.00  0.00              
ATOM    943  O   GLU A  60      -3.856  28.081  11.870  1.00  0.00              
ATOM    944  CB  GLU A  60      -4.220  26.859   9.010  1.00  0.00              
ATOM    945  CG  GLU A  60      -4.848  27.030   7.634  1.00  0.00              
ATOM    946  CD  GLU A  60      -5.637  25.814   7.238  1.00  0.00              
ATOM    947  OE1 GLU A  60      -5.709  24.896   8.019  1.00  0.00              
ATOM    948  OE2 GLU A  60      -6.261  25.847   6.204  1.00  0.00              
ATOM    949  H   GLU A  60      -1.747  27.586   8.295  1.00  0.00              
ATOM    950  HA  GLU A  60      -4.120  28.943   9.532  1.00  0.00              
ATOM    951 1HB  GLU A  60      -3.516  26.027   8.986  1.00  0.00              
ATOM    952 2HB  GLU A  60      -5.001  26.653   9.742  1.00  0.00              
ATOM    953 1HG  GLU A  60      -5.480  27.914   7.553  1.00  0.00              
ATOM    954 2HG  GLU A  60      -3.990  27.138   6.972  1.00  0.00              
ATOM    955  N   LEU A  61      -1.812  27.437  11.189  1.00  0.00              
ATOM    956  CA  LEU A  61      -1.310  27.212  12.538  1.00  0.00              
ATOM    957  C   LEU A  61      -1.008  28.535  13.237  1.00  0.00              
ATOM    958  O   LEU A  61      -0.918  28.594  14.464  1.00  0.00              
ATOM    959  CB  LEU A  61      -0.057  26.329  12.497  1.00  0.00              
ATOM    960  CG  LEU A  61      -0.244  24.961  11.827  1.00  0.00              
ATOM    961  CD1 LEU A  61       1.092  24.236  11.740  1.00  0.00              
ATOM    962  CD2 LEU A  61      -1.253  24.141  12.616  1.00  0.00              
ATOM    963  H   LEU A  61      -1.201  27.262  10.402  1.00  0.00              
ATOM    964  HA  LEU A  61      -2.073  26.714  13.133  1.00  0.00              
ATOM    965 1HB  LEU A  61       0.586  26.959  11.885  1.00  0.00              
ATOM    966 2HB  LEU A  61       0.386  26.210  13.486  1.00  0.00              
ATOM    967  HG  LEU A  61      -0.662  25.142  10.836  1.00  0.00              
ATOM    968 1HD1 LEU A  61       0.948  23.266  11.262  1.00  0.00              
ATOM    969 2HD1 LEU A  61       1.791  24.829  11.151  1.00  0.00              
ATOM    970 3HD1 LEU A  61       1.492  24.090  12.742  1.00  0.00              
ATOM    971 1HD2 LEU A  61      -1.385  23.170  12.138  1.00  0.00              
ATOM    972 2HD2 LEU A  61      -0.890  23.999  13.635  1.00  0.00              
ATOM    973 3HD2 LEU A  61      -2.208  24.666  12.642  1.00  0.00              
ATOM    974  N   MET A  62      -0.849  29.591  12.440  1.00  0.00              
ATOM    975  CA  MET A  62      -0.562  30.932  12.952  1.00  0.00              
ATOM    976  C   MET A  62      -1.767  31.573  13.641  1.00  0.00              
ATOM    977  O   MET A  62      -1.697  32.734  14.057  1.00  0.00              
ATOM    978  CB  MET A  62      -0.081  31.828  11.812  1.00  0.00              
ATOM    979  CG  MET A  62      -1.134  32.119  10.752  1.00  0.00              
ATOM    980  SD  MET A  62      -0.574  33.318   9.527  1.00  0.00              
ATOM    981  CE  MET A  62      -0.671  34.836  10.472  1.00  0.00              
ATOM    982  H   MET A  62      -0.929  29.452  11.444  1.00  0.00              
ATOM    983  HA  MET A  62       0.216  30.882  13.713  1.00  0.00              
ATOM    984 1HB  MET A  62       0.249  32.763  12.262  1.00  0.00              
ATOM    985 2HB  MET A  62       0.769  31.325  11.350  1.00  0.00              
ATOM    986 1HG  MET A  62      -1.379  31.182  10.250  1.00  0.00              
ATOM    987 2HG  MET A  62      -2.022  32.506  11.253  1.00  0.00              
ATOM    988 1HE  MET A  62      -0.355  35.674   9.849  1.00  0.00              
ATOM    989 2HE  MET A  62      -1.698  34.995  10.801  1.00  0.00              
ATOM    990 3HE  MET A  62      -0.017  34.765  11.342  1.00  0.00              
ATOM    991  N   ALA A  63      -2.865  30.824  13.765  1.00  0.00              
ATOM    992  CA  ALA A  63      -4.016  31.279  14.547  1.00  0.00              
ATOM    993  C   ALA A  63      -3.657  31.446  16.028  1.00  0.00              
ATOM    994  O   ALA A  63      -4.270  32.245  16.740  1.00  0.00              
ATOM    995  CB  ALA A  63      -5.222  30.355  14.367  1.00  0.00              
ATOM    996  H   ALA A  63      -2.905  29.923  13.309  1.00  0.00              
ATOM    997  HA  ALA A  63      -4.323  32.258  14.180  1.00  0.00              
ATOM    998 1HB  ALA A  63      -6.056  30.725  14.963  1.00  0.00              
ATOM    999 2HB  ALA A  63      -5.509  30.333  13.316  1.00  0.00              
ATOM   1000 3HB  ALA A  63      -4.961  29.347  14.694  1.00  0.00              
ATOM   1001  N   TYR A  64      -2.656  30.686  16.470  1.00  0.00              
ATOM   1002  CA  TYR A  64      -2.196  30.709  17.852  1.00  0.00              
ATOM   1003  C   TYR A  64      -0.718  31.068  17.920  1.00  0.00              
ATOM   1004  O   TYR A  64      -0.317  31.895  18.736  1.00  0.00              
ATOM   1005  CB  TYR A  64      -2.444  29.356  18.524  1.00  0.00              
ATOM   1006  CG  TYR A  64      -1.801  29.222  19.887  1.00  0.00              
ATOM   1007  CD1 TYR A  64      -2.115  30.101  20.912  1.00  0.00              
ATOM   1008  CD2 TYR A  64      -0.882  28.214  20.144  1.00  0.00              
ATOM   1009  CE1 TYR A  64      -1.531  29.984  22.158  1.00  0.00              
ATOM   1010  CE2 TYR A  64      -0.293  28.087  21.386  1.00  0.00              
ATOM   1011  CZ  TYR A  64      -0.620  28.974  22.392  1.00  0.00              
ATOM   1012  OH  TYR A  64      -0.035  28.850  23.632  1.00  0.00              
ATOM   1013  H   TYR A  64      -2.204  30.068  15.811  1.00  0.00              
ATOM   1014  HA  TYR A  64      -2.735  31.475  18.409  1.00  0.00              
ATOM   1015 1HB  TYR A  64      -3.524  29.235  18.618  1.00  0.00              
ATOM   1016 2HB  TYR A  64      -2.048  28.589  17.859  1.00  0.00              
ATOM   1017  HD1 TYR A  64      -2.837  30.896  20.721  1.00  0.00              
ATOM   1018  HD2 TYR A  64      -0.628  27.518  19.345  1.00  0.00              
ATOM   1019  HE1 TYR A  64      -1.787  30.682  22.956  1.00  0.00              
ATOM   1020  HE2 TYR A  64       0.428  27.289  21.568  1.00  0.00              
ATOM   1021  HH  TYR A  64       0.399  28.003  23.760  1.00  0.00              
ATOM   1022  N   HIS A  65       0.087  30.445  17.063  1.00  0.00              
ATOM   1023  CA  HIS A  65       1.536  30.628  17.104  1.00  0.00              
ATOM   1024  C   HIS A  65       2.029  31.783  16.230  1.00  0.00              
ATOM   1025  O   HIS A  65       1.366  32.179  15.264  1.00  0.00              
ATOM   1026  CB  HIS A  65       2.240  29.333  16.682  1.00  0.00              
ATOM   1027  CG  HIS A  65       2.183  28.254  17.718  1.00  0.00              
ATOM   1028  ND1 HIS A  65       2.898  28.315  18.896  1.00  0.00              
ATOM   1029  CD2 HIS A  65       1.499  27.086  17.752  1.00  0.00              
ATOM   1030  CE1 HIS A  65       2.654  27.231  19.611  1.00  0.00              
ATOM   1031  NE2 HIS A  65       1.809  26.469  18.940  1.00  0.00              
ATOM   1032  H   HIS A  65      -0.312  29.830  16.368  1.00  0.00              
ATOM   1033  HA  HIS A  65       1.845  30.887  18.116  1.00  0.00              
ATOM   1034 1HB  HIS A  65       1.774  28.928  15.783  1.00  0.00              
ATOM   1035 2HB  HIS A  65       3.294  29.526  16.489  1.00  0.00              
ATOM   1036  HD1 HIS A  65       3.449  29.087  19.213  1.00  0.00              
ATOM   1037  HD2 HIS A  65       0.811  26.610  17.053  1.00  0.00              
ATOM   1038  HE1 HIS A  65       3.127  27.089  20.582  1.00  0.00              
ATOM   1039  N   THR A  66       3.195  32.319  16.592  1.00  0.00              
ATOM   1040  CA  THR A  66       3.876  33.354  15.813  1.00  0.00              
ATOM   1041  C   THR A  66       4.436  32.792  14.513  1.00  0.00              
ATOM   1042  O   THR A  66       4.957  31.670  14.485  1.00  0.00              
ATOM   1043  CB  THR A  66       5.021  34.001  16.613  1.00  0.00              
ATOM   1044  OG1 THR A  66       4.499  34.587  17.812  1.00  0.00              
ATOM   1045  CG2 THR A  66       5.708  35.077  15.785  1.00  0.00              
ATOM   1046  H   THR A  66       3.620  31.984  17.443  1.00  0.00              
ATOM   1047  HA  THR A  66       3.164  34.131  15.531  1.00  0.00              
ATOM   1048  HB  THR A  66       5.746  33.233  16.880  1.00  0.00              
ATOM   1049  HG1 THR A  66       4.371  33.902  18.472  1.00  0.00              
ATOM   1050 1HG2 THR A  66       6.515  35.522  16.366  1.00  0.00              
ATOM   1051 2HG2 THR A  66       6.116  34.632  14.878  1.00  0.00              
ATOM   1052 3HG2 THR A  66       4.985  35.846  15.518  1.00  0.00              
ATOM   1053  N   ASP A  67       4.329  33.577  13.444  1.00  0.00              
ATOM   1054  CA  ASP A  67       4.773  33.146  12.118  1.00  0.00              
ATOM   1055  C   ASP A  67       6.219  32.654  12.154  1.00  0.00              
ATOM   1056  O   ASP A  67       6.516  31.560  11.665  1.00  0.00              
ATOM   1057  CB  ASP A  67       4.632  34.286  11.108  1.00  0.00              
ATOM   1058  CG  ASP A  67       3.197  34.589  10.699  1.00  0.00              
ATOM   1059  OD1 ASP A  67       2.335  33.795  10.994  1.00  0.00              
ATOM   1060  OD2 ASP A  67       2.949  35.678  10.237  1.00  0.00              
ATOM   1061  H   ASP A  67       3.933  34.498  13.553  1.00  0.00              
ATOM   1062  HA  ASP A  67       4.167  32.304  11.782  1.00  0.00              
ATOM   1063 1HB  ASP A  67       5.123  35.208  11.420  1.00  0.00              
ATOM   1064 2HB  ASP A  67       5.168  33.858  10.260  1.00  0.00              
ATOM   1065  N   THR A  68       7.100  33.459  12.744  1.00  0.00              
ATOM   1066  CA  THR A  68       8.520  33.118  12.871  1.00  0.00              
ATOM   1067  C   THR A  68       8.816  32.003  13.881  1.00  0.00              
ATOM   1068  O   THR A  68       9.837  31.314  13.773  1.00  0.00              
ATOM   1069  CB  THR A  68       9.341  34.360  13.268  1.00  0.00              
ATOM   1070  OG1 THR A  68       8.894  34.845  14.540  1.00  0.00              
ATOM   1071  CG2 THR A  68       9.183  35.458  12.228  1.00  0.00              
ATOM   1072  H   THR A  68       6.770  34.337  13.119  1.00  0.00              
ATOM   1073  HA  THR A  68       8.893  32.730  11.923  1.00  0.00              
ATOM   1074  HB  THR A  68      10.392  34.081  13.344  1.00  0.00              
ATOM   1075  HG1 THR A  68       9.425  35.603  14.797  1.00  0.00              
ATOM   1076 1HG2 THR A  68       9.772  36.326  12.524  1.00  0.00              
ATOM   1077 2HG2 THR A  68       9.533  35.095  11.261  1.00  0.00              
ATOM   1078 3HG2 THR A  68       8.133  35.738  12.153  1.00  0.00              
ATOM   1079  N   TYR A  69       7.928  31.830  14.858  1.00  0.00              
ATOM   1080  CA  TYR A  69       8.039  30.710  15.793  1.00  0.00              
ATOM   1081  C   TYR A  69       7.772  29.400  15.048  1.00  0.00              
ATOM   1082  O   TYR A  69       8.461  28.398  15.265  1.00  0.00              
ATOM   1083  CB  TYR A  69       7.061  30.870  16.960  1.00  0.00              
ATOM   1084  CG  TYR A  69       7.073  29.711  17.931  1.00  0.00              
ATOM   1085  CD1 TYR A  69       8.065  29.598  18.893  1.00  0.00              
ATOM   1086  CD2 TYR A  69       6.088  28.735  17.886  1.00  0.00              
ATOM   1087  CE1 TYR A  69       8.080  28.541  19.783  1.00  0.00              
ATOM   1088  CE2 TYR A  69       6.093  27.675  18.772  1.00  0.00              
ATOM   1089  CZ  TYR A  69       7.091  27.581  19.720  1.00  0.00              
ATOM   1090  OH  TYR A  69       7.099  26.527  20.604  1.00  0.00              
ATOM   1091  H   TYR A  69       7.163  32.483  14.960  1.00  0.00              
ATOM   1092  HA  TYR A  69       9.050  30.662  16.196  1.00  0.00              
ATOM   1093 1HB  TYR A  69       7.333  31.788  17.483  1.00  0.00              
ATOM   1094 2HB  TYR A  69       6.064  30.977  16.533  1.00  0.00              
ATOM   1095  HD1 TYR A  69       8.844  30.358  18.938  1.00  0.00              
ATOM   1096  HD2 TYR A  69       5.302  28.815  17.134  1.00  0.00              
ATOM   1097  HE1 TYR A  69       8.866  28.464  20.534  1.00  0.00              
ATOM   1098  HE2 TYR A  69       5.310  26.917  18.719  1.00  0.00              
ATOM   1099  HH  TYR A  69       6.471  25.839  20.374  1.00  0.00              
ATOM   1100  N   LEU A  70       6.773  29.432  14.165  1.00  0.00              
ATOM   1101  CA  LEU A  70       6.430  28.268  13.356  1.00  0.00              
ATOM   1102  C   LEU A  70       7.513  27.971  12.328  1.00  0.00              
ATOM   1103  O   LEU A  70       7.784  26.810  12.016  1.00  0.00              
ATOM   1104  CB  LEU A  70       5.080  28.487  12.660  1.00  0.00              
ATOM   1105  CG  LEU A  70       3.861  28.499  13.591  1.00  0.00              
ATOM   1106  CD1 LEU A  70       2.627  28.963  12.828  1.00  0.00              
ATOM   1107  CD2 LEU A  70       3.646  27.106  14.167  1.00  0.00              
ATOM   1108  H   LEU A  70       6.242  30.282  14.054  1.00  0.00              
ATOM   1109  HA  LEU A  70       6.359  27.389  13.995  1.00  0.00              
ATOM   1110 1HB  LEU A  70       5.250  29.482  12.252  1.00  0.00              
ATOM   1111 2HB  LEU A  70       4.929  27.781  11.843  1.00  0.00              
ATOM   1112  HG  LEU A  70       4.091  29.171  14.418  1.00  0.00              
ATOM   1113 1HD1 LEU A  70       1.766  28.969  13.497  1.00  0.00              
ATOM   1114 2HD1 LEU A  70       2.795  29.970  12.445  1.00  0.00              
ATOM   1115 3HD1 LEU A  70       2.436  28.284  11.997  1.00  0.00              
ATOM   1116 1HD2 LEU A  70       2.779  27.117  14.829  1.00  0.00              
ATOM   1117 2HD2 LEU A  70       3.476  26.399  13.355  1.00  0.00              
ATOM   1118 3HD2 LEU A  70       4.529  26.806  14.730  1.00  0.00              
ATOM   1119  N   ALA A  71       8.130  29.025  11.804  1.00  0.00              
ATOM   1120  CA  ALA A  71       9.257  28.876  10.891  1.00  0.00              
ATOM   1121  C   ALA A  71      10.428  28.183  11.575  1.00  0.00              
ATOM   1122  O   ALA A  71      10.602  28.286  12.790  1.00  0.00              
ATOM   1123  CB  ALA A  71       9.686  30.233  10.350  1.00  0.00              
ATOM   1124  H   ALA A  71       7.810  29.952  12.044  1.00  0.00              
ATOM   1125  HA  ALA A  71       8.950  28.251  10.055  1.00  0.00              
ATOM   1126 1HB  ALA A  71      10.531  30.102   9.673  1.00  0.00              
ATOM   1127 2HB  ALA A  71       8.856  30.687   9.809  1.00  0.00              
ATOM   1128 3HB  ALA A  71       9.980  30.877  11.176  1.00  0.00              
ATOM   1129  N   ASN A  72      11.230  27.473  10.789  1.00  0.00              
ATOM   1130  CA  ASN A  72      12.353  26.713  11.324  1.00  0.00              
ATOM   1131  C   ASN A  72      13.449  27.647  11.820  1.00  0.00              
ATOM   1132  O   ASN A  72      14.184  28.235  11.026  1.00  0.00              
ATOM   1133  CB  ASN A  72      12.908  25.743  10.298  1.00  0.00              
ATOM   1134  CG  ASN A  72      13.962  24.821  10.844  1.00  0.00              
ATOM   1135  OD1 ASN A  72      14.660  25.146  11.810  1.00  0.00              
ATOM   1136  ND2 ASN A  72      14.138  23.708  10.177  1.00  0.00              
ATOM   1137  H   ASN A  72      11.058  27.460   9.793  1.00  0.00              
ATOM   1138  HA  ASN A  72      12.026  26.127  12.185  1.00  0.00              
ATOM   1139 1HB  ASN A  72      12.239  25.176   9.648  1.00  0.00              
ATOM   1140 2HB  ASN A  72      13.393  26.531   9.721  1.00  0.00              
ATOM   1141 1HD2 ASN A  72      14.824  23.047  10.484  1.00  0.00              
ATOM   1142 2HD2 ASN A  72      13.588  23.519   9.365  1.00  0.00              
ATOM   1143  N   LEU A  73      13.554  27.782  13.138  1.00  0.00              
ATOM   1144  CA  LEU A  73      14.609  28.585  13.744  1.00  0.00              
ATOM   1145  C   LEU A  73      15.572  27.691  14.514  1.00  0.00              
ATOM   1146  O   LEU A  73      15.991  28.021  15.623  1.00  0.00              
ATOM   1147  CB  LEU A  73      14.009  29.654  14.666  1.00  0.00              
ATOM   1148  CG  LEU A  73      13.204  30.750  13.958  1.00  0.00              
ATOM   1149  CD1 LEU A  73      12.635  31.725  14.980  1.00  0.00              
ATOM   1150  CD2 LEU A  73      14.095  31.475  12.960  1.00  0.00              
ATOM   1151  H   LEU A  73      12.887  27.315  13.734  1.00  0.00              
ATOM   1152  HA  LEU A  73      15.186  29.079  12.964  1.00  0.00              
ATOM   1153 1HB  LEU A  73      13.346  29.025  15.258  1.00  0.00              
ATOM   1154 2HB  LEU A  73      14.764  30.097  15.316  1.00  0.00              
ATOM   1155  HG  LEU A  73      12.409  30.257  13.397  1.00  0.00              
ATOM   1156 1HD1 LEU A  73      12.064  32.499  14.468  1.00  0.00              
ATOM   1157 2HD1 LEU A  73      11.982  31.189  15.669  1.00  0.00              
ATOM   1158 3HD1 LEU A  73      13.452  32.184  15.537  1.00  0.00              
ATOM   1159 1HD2 LEU A  73      13.521  32.252  12.457  1.00  0.00              
ATOM   1160 2HD2 LEU A  73      14.937  31.926  13.486  1.00  0.00              
ATOM   1161 3HD2 LEU A  73      14.469  30.764  12.223  1.00  0.00              
ATOM   1162  N   GLY A  74      15.919  26.554  13.919  1.00  0.00              
ATOM   1163  CA  GLY A  74      16.851  25.619  14.538  1.00  0.00              
ATOM   1164  C   GLY A  74      16.084  24.440  15.121  1.00  0.00              
ATOM   1165  O   GLY A  74      16.525  23.817  16.086  1.00  0.00              
ATOM   1166  H   GLY A  74      15.526  26.332  13.016  1.00  0.00              
ATOM   1167 1HA  GLY A  74      17.553  25.265  13.782  1.00  0.00              
ATOM   1168 2HA  GLY A  74      17.398  26.133  15.327  1.00  0.00              
ATOM   1169  N   LEU A  75      14.957  24.122  14.481  1.00  0.00              
ATOM   1170  CA  LEU A  75      14.118  23.058  15.018  1.00  0.00              
ATOM   1171  C   LEU A  75      14.717  21.681  14.769  1.00  0.00              
ATOM   1172  O   LEU A  75      14.514  20.754  15.554  1.00  0.00              
ATOM   1173  CB  LEU A  75      12.712  23.141  14.409  1.00  0.00              
ATOM   1174  CG  LEU A  75      11.909  24.391  14.790  1.00  0.00              
ATOM   1175  CD1 LEU A  75      10.596  24.424  14.018  1.00  0.00              
ATOM   1176  CD2 LEU A  75      11.652  24.393  16.290  1.00  0.00              
ATOM   1177  H   LEU A  75      14.682  24.582  13.624  1.00  0.00              
ATOM   1178  HA  LEU A  75      14.040  23.181  16.097  1.00  0.00              
ATOM   1179 1HB  LEU A  75      12.978  23.176  13.354  1.00  0.00              
ATOM   1180 2HB  LEU A  75      12.132  22.240  14.609  1.00  0.00              
ATOM   1181  HG  LEU A  75      12.527  25.258  14.557  1.00  0.00              
ATOM   1182 1HD1 LEU A  75      10.033  25.315  14.296  1.00  0.00              
ATOM   1183 2HD1 LEU A  75      10.805  24.445  12.948  1.00  0.00              
ATOM   1184 3HD1 LEU A  75      10.012  23.536  14.258  1.00  0.00              
ATOM   1185 1HD2 LEU A  75      11.082  25.282  16.560  1.00  0.00              
ATOM   1186 2HD2 LEU A  75      11.088  23.501  16.564  1.00  0.00              
ATOM   1187 3HD2 LEU A  75      12.603  24.398  16.823  1.00  0.00              
ATOM   1188  N   HIS A  76      15.457  21.551  13.675  1.00  0.00              
ATOM   1189  CA  HIS A  76      16.129  20.298  13.347  1.00  0.00              
ATOM   1190  C   HIS A  76      17.571  20.286  13.841  1.00  0.00              
ATOM   1191  O   HIS A  76      18.205  21.334  13.959  1.00  0.00              
ATOM   1192  CB  HIS A  76      16.094  20.050  11.835  1.00  0.00              
ATOM   1193  CG  HIS A  76      14.714  19.862  11.288  1.00  0.00              
ATOM   1194  ND1 HIS A  76      14.477  19.411  10.007  1.00  0.00              
ATOM   1195  CD2 HIS A  76      13.497  20.064  11.848  1.00  0.00              
ATOM   1196  CE1 HIS A  76      13.173  19.344   9.801  1.00  0.00              
ATOM   1197  NE2 HIS A  76      12.557  19.735  10.902  1.00  0.00              
ATOM   1198  H   HIS A  76      15.557  22.341  13.052  1.00  0.00              
ATOM   1199  HA  HIS A  76      15.613  19.480  13.846  1.00  0.00              
ATOM   1200 1HB  HIS A  76      16.527  20.898  11.304  1.00  0.00              
ATOM   1201 2HB  HIS A  76      16.652  19.146  11.591  1.00  0.00              
ATOM   1202  HD1 HIS A  76      15.165  19.098   9.352  1.00  0.00              
ATOM   1203  HD2 HIS A  76      13.184  20.413  12.832  1.00  0.00              
ATOM   1204  HE1 HIS A  76      12.778  19.006   8.844  1.00  0.00              
ATOM   1205  N   SER A  77      18.081  19.094  14.128  1.00  0.00              
ATOM   1206  CA  SER A  77      19.429  18.949  14.665  1.00  0.00              
ATOM   1207  C   SER A  77      20.475  19.406  13.658  1.00  0.00              
ATOM   1208  O   SER A  77      21.572  19.819  14.031  1.00  0.00              
ATOM   1209  CB  SER A  77      19.678  17.507  15.067  1.00  0.00              
ATOM   1210  OG  SER A  77      19.691  16.646  13.960  1.00  0.00              
ATOM   1211  H   SER A  77      17.521  18.269  13.971  1.00  0.00              
ATOM   1212  HA  SER A  77      19.575  19.465  15.614  1.00  0.00              
ATOM   1213 1HB  SER A  77      20.642  17.449  15.572  1.00  0.00              
ATOM   1214 2HB  SER A  77      18.891  17.195  15.750  1.00  0.00              
ATOM   1215  HG  SER A  77      20.173  15.847  14.184  1.00  0.00              
ATOM   1216  N   CYS A  78      20.129  19.331  12.376  1.00  0.00              
ATOM   1217  CA  CYS A  78      21.038  19.736  11.312  1.00  0.00              
ATOM   1218  C   CYS A  78      20.904  21.223  11.010  1.00  0.00              
ATOM   1219  O   CYS A  78      21.574  21.750  10.122  1.00  0.00              
ATOM   1220  CB  CYS A  78      20.560  18.901  10.123  1.00  0.00              
ATOM   1221  SG  CYS A  78      20.768  17.116  10.330  1.00  0.00              
ATOM   1222  H   CYS A  78      19.213  18.980  12.135  1.00  0.00              
ATOM   1223  HA  CYS A  78      22.081  19.492  11.515  1.00  0.00              
ATOM   1224 1HB  CYS A  78      19.497  19.064   9.952  1.00  0.00              
ATOM   1225 2HB  CYS A  78      21.119  19.167   9.227  1.00  0.00              
ATOM   1226  HG  CYS A  78      20.260  16.779   9.149  1.00  0.00              
ATOM   1227  N   ARG A  79      20.038  21.898  11.758  1.00  0.00              
ATOM   1228  CA  ARG A  79      19.863  23.340  11.618  1.00  0.00              
ATOM   1229  C   ARG A  79      19.988  24.043  12.962  1.00  0.00              
ATOM   1230  O   ARG A  79      19.963  25.271  13.036  1.00  0.00              
ATOM   1231  CB  ARG A  79      18.556  23.695  10.923  1.00  0.00              
ATOM   1232  CG  ARG A  79      18.438  23.200   9.490  1.00  0.00              
ATOM   1233  CD  ARG A  79      19.349  23.876   8.532  1.00  0.00              
ATOM   1234  NE  ARG A  79      19.220  23.425   7.156  1.00  0.00              
ATOM   1235  CZ  ARG A  79      19.880  22.374   6.630  1.00  0.00              
ATOM   1236  NH1 ARG A  79      20.743  21.688   7.348  1.00  0.00              
ATOM   1237  NH2 ARG A  79      19.656  22.065   5.365  1.00  0.00              
ATOM   1238  H   ARG A  79      19.484  21.400  12.440  1.00  0.00              
ATOM   1239  HA  ARG A  79      20.649  23.745  10.980  1.00  0.00              
ATOM   1240 1HB  ARG A  79      17.752  23.265  11.519  1.00  0.00              
ATOM   1241 2HB  ARG A  79      18.476  24.782  10.934  1.00  0.00              
ATOM   1242 1HG  ARG A  79      18.664  22.133   9.472  1.00  0.00              
ATOM   1243 2HG  ARG A  79      17.415  23.361   9.152  1.00  0.00              
ATOM   1244 1HD  ARG A  79      19.145  24.947   8.544  1.00  0.00              
ATOM   1245 2HD  ARG A  79      20.380  23.700   8.838  1.00  0.00              
ATOM   1246  HE  ARG A  79      18.650  23.795   6.407  1.00  0.00              
ATOM   1247 1HH1 ARG A  79      20.917  21.948   8.308  1.00  0.00              
ATOM   1248 2HH1 ARG A  79      21.227  20.905   6.935  1.00  0.00              
ATOM   1249 1HH2 ARG A  79      19.002  22.614   4.823  1.00  0.00              
ATOM   1250 2HH2 ARG A  79      20.137  21.282   4.946  1.00  0.00              
ATOM   1251  N   SER A  80      20.125  23.257  14.025  1.00  0.00              
ATOM   1252  CA  SER A  80      20.296  23.776  15.379  1.00  0.00              
ATOM   1253  C   SER A  80      21.549  24.651  15.521  1.00  0.00              
ATOM   1254  O   SER A  80      21.595  25.542  16.373  1.00  0.00              
ATOM   1255  CB  SER A  80      20.350  22.623  16.362  1.00  0.00              
ATOM   1256  OG  SER A  80      21.486  21.824  16.175  1.00  0.00              
ATOM   1257  H   SER A  80      20.109  22.258  13.879  1.00  0.00              
ATOM   1258  HA  SER A  80      19.431  24.335  15.741  1.00  0.00              
ATOM   1259 1HB  SER A  80      20.365  23.029  17.374  1.00  0.00              
ATOM   1260 2HB  SER A  80      19.460  22.010  16.231  1.00  0.00              
ATOM   1261  HG  SER A  80      21.350  21.247  15.420  1.00  0.00              
ATOM   1262  N   TRP A  81      22.554  24.401  14.684  1.00  0.00              
ATOM   1263  CA  TRP A  81      23.766  25.226  14.669  1.00  0.00              
ATOM   1264  C   TRP A  81      23.589  26.508  13.849  1.00  0.00              
ATOM   1265  O   TRP A  81      24.316  27.483  14.047  1.00  0.00              
ATOM   1266  CB  TRP A  81      24.943  24.419  14.118  1.00  0.00              
ATOM   1267  CG  TRP A  81      24.709  23.885  12.737  1.00  0.00              
ATOM   1268  CD1 TRP A  81      24.231  22.651  12.411  1.00  0.00              
ATOM   1269  CD2 TRP A  81      24.941  24.568  11.499  1.00  0.00              
ATOM   1270  NE1 TRP A  81      24.152  22.521  11.045  1.00  0.00              
ATOM   1271  CE2 TRP A  81      24.581  23.688  10.464  1.00  0.00              
ATOM   1272  CE3 TRP A  81      25.417  25.843  11.168  1.00  0.00              
ATOM   1273  CZ2 TRP A  81      24.683  24.033   9.126  1.00  0.00              
ATOM   1274  CZ3 TRP A  81      25.518  26.189   9.825  1.00  0.00              
ATOM   1275  CH2 TRP A  81      25.161  25.311   8.834  1.00  0.00              
ATOM   1276  H   TRP A  81      22.480  23.623  14.044  1.00  0.00              
ATOM   1277  HA  TRP A  81      24.005  25.549  15.681  1.00  0.00              
ATOM   1278 1HB  TRP A  81      25.836  25.041  14.065  1.00  0.00              
ATOM   1279 2HB  TRP A  81      25.139  23.556  14.756  1.00  0.00              
ATOM   1280  HD1 TRP A  81      23.994  21.981  13.234  1.00  0.00              
ATOM   1281  HE1 TRP A  81      23.831  21.702  10.551  1.00  0.00              
ATOM   1282  HE3 TRP A  81      25.712  26.579  11.914  1.00  0.00              
ATOM   1283  HZ2 TRP A  81      24.388  23.305   8.370  1.00  0.00              
ATOM   1284  HZ3 TRP A  81      25.892  27.183   9.580  1.00  0.00              
ATOM   1285  HH2 TRP A  81      25.255  25.622   7.793  1.00  0.00              
ATOM   1286  N   LEU A  82      22.619  26.498  12.937  1.00  0.00              
ATOM   1287  CA  LEU A  82      22.389  27.611  12.015  1.00  0.00              
ATOM   1288  C   LEU A  82      21.615  28.754  12.681  1.00  0.00              
ATOM   1289  O   LEU A  82      21.905  29.931  12.451  1.00  0.00              
ATOM   1290  CB  LEU A  82      21.640  27.114  10.772  1.00  0.00              
ATOM   1291  CG  LEU A  82      21.447  28.160   9.665  1.00  0.00              
ATOM   1292  CD1 LEU A  82      22.792  28.747   9.261  1.00  0.00              
ATOM   1293  CD2 LEU A  82      20.758  27.515   8.472  1.00  0.00              
ATOM   1294  H   LEU A  82      22.019  25.686  12.889  1.00  0.00              
ATOM   1295  HA  LEU A  82      23.346  28.034  11.708  1.00  0.00              
ATOM   1296 1HB  LEU A  82      22.336  26.345  10.441  1.00  0.00              
ATOM   1297 2HB  LEU A  82      20.687  26.655  11.032  1.00  0.00              
ATOM   1298  HG  LEU A  82      20.781  28.929  10.059  1.00  0.00              
ATOM   1299 1HD1 LEU A  82      22.644  29.490   8.476  1.00  0.00              
ATOM   1300 2HD1 LEU A  82      23.255  29.224  10.125  1.00  0.00              
ATOM   1301 3HD1 LEU A  82      23.440  27.954   8.893  1.00  0.00              
ATOM   1302 1HD2 LEU A  82      20.621  28.260   7.687  1.00  0.00              
ATOM   1303 2HD2 LEU A  82      21.374  26.699   8.093  1.00  0.00              
ATOM   1304 3HD2 LEU A  82      19.787  27.127   8.777  1.00  0.00              
ATOM   1305  N   TRP A  83      20.631  28.396  13.502  1.00  0.00              
ATOM   1306  CA  TRP A  83      19.856  29.360  14.286  1.00  0.00              
ATOM   1307  C   TRP A  83      20.024  29.243  15.802  1.00  0.00              
ATOM   1308  O   TRP A  83      19.099  29.570  16.548  1.00  0.00              
ATOM   1309  CB  TRP A  83      18.373  29.222  13.936  1.00  0.00              
ATOM   1310  CG  TRP A  83      18.034  29.721  12.564  1.00  0.00              
ATOM   1311  CD1 TRP A  83      17.941  31.021  12.170  1.00  0.00              
ATOM   1312  CD2 TRP A  83      17.743  28.928  11.407  1.00  0.00              
ATOM   1313  NE1 TRP A  83      17.609  31.090  10.840  1.00  0.00              
ATOM   1314  CE2 TRP A  83      17.484  29.816  10.348  1.00  0.00              
ATOM   1315  CE3 TRP A  83      17.678  27.550  11.164  1.00  0.00              
ATOM   1316  CZ2 TRP A  83      17.164  29.378   9.072  1.00  0.00              
ATOM   1317  CZ3 TRP A  83      17.358  27.111   9.885  1.00  0.00              
ATOM   1318  CH2 TRP A  83      17.109  27.999   8.868  1.00  0.00              
ATOM   1319  H   TRP A  83      20.417  27.412  13.585  1.00  0.00              
ATOM   1320  HA  TRP A  83      20.186  30.373  14.057  1.00  0.00              
ATOM   1321 1HB  TRP A  83      18.073  28.174  13.970  1.00  0.00              
ATOM   1322 2HB  TRP A  83      17.767  29.796  14.637  1.00  0.00              
ATOM   1323  HD1 TRP A  83      18.133  31.781  12.927  1.00  0.00              
ATOM   1324  HE1 TRP A  83      17.478  31.940  10.309  1.00  0.00              
ATOM   1325  HE3 TRP A  83      17.869  26.803  11.934  1.00  0.00              
ATOM   1326  HZ2 TRP A  83      16.973  30.117   8.295  1.00  0.00              
ATOM   1327  HZ3 TRP A  83      17.310  26.036   9.709  1.00  0.00              
ATOM   1328  HH2 TRP A  83      16.862  27.613   7.880  1.00  0.00              
ATOM   1329  N   ASN A  84      21.202  28.794  16.243  1.00  0.00              
ATOM   1330  CA  ASN A  84      21.543  28.620  17.668  1.00  0.00              
ATOM   1331  C   ASN A  84      21.265  29.812  18.597  1.00  0.00              
ATOM   1332  O   ASN A  84      20.899  29.617  19.761  1.00  0.00              
ATOM   1333  CB  ASN A  84      23.003  28.229  17.805  1.00  0.00              
ATOM   1334  CG  ASN A  84      23.399  27.853  19.206  1.00  0.00              
ATOM   1335  OD1 ASN A  84      22.896  26.878  19.776  1.00  0.00              
ATOM   1336  ND2 ASN A  84      24.239  28.668  19.793  1.00  0.00              
ATOM   1337  H   ASN A  84      21.892  28.565  15.540  1.00  0.00              
ATOM   1338  HA  ASN A  84      20.931  27.826  18.099  1.00  0.00              
ATOM   1339 1HB  ASN A  84      23.462  27.531  17.104  1.00  0.00              
ATOM   1340 2HB  ASN A  84      23.359  29.238  17.598  1.00  0.00              
ATOM   1341 1HD2 ASN A  84      24.547  28.480  20.725  1.00  0.00              
ATOM   1342 2HD2 ASN A  84      24.571  29.477  19.309  1.00  0.00              
ATOM   1343  N   ALA A  85      21.443  31.028  18.081  1.00  0.00              
ATOM   1344  CA  ALA A  85      21.116  32.248  18.822  1.00  0.00              
ATOM   1345  C   ALA A  85      19.603  32.384  19.035  1.00  0.00              
ATOM   1346  O   ALA A  85      19.162  32.867  20.080  1.00  0.00              
ATOM   1347  CB  ALA A  85      21.658  33.476  18.087  1.00  0.00              
ATOM   1348  H   ALA A  85      21.817  31.104  17.146  1.00  0.00              
ATOM   1349  HA  ALA A  85      21.577  32.192  19.807  1.00  0.00              
ATOM   1350 1HB  ALA A  85      21.406  34.375  18.651  1.00  0.00              
ATOM   1351 2HB  ALA A  85      22.741  33.398  17.995  1.00  0.00              
ATOM   1352 3HB  ALA A  85      21.210  33.532  17.096  1.00  0.00              
ATOM   1353  N   GLU A  86      18.825  31.939  18.050  1.00  0.00              
ATOM   1354  CA  GLU A  86      17.360  32.039  18.081  1.00  0.00              
ATOM   1355  C   GLU A  86      16.700  31.006  19.001  1.00  0.00              
ATOM   1356  O   GLU A  86      15.686  31.289  19.639  1.00  0.00              
ATOM   1357  CB  GLU A  86      16.797  31.895  16.664  1.00  0.00              
ATOM   1358  CG  GLU A  86      17.133  33.054  15.735  1.00  0.00              
ATOM   1359  CD  GLU A  86      16.605  34.356  16.272  1.00  0.00              
ATOM   1360  OE1 GLU A  86      15.440  34.418  16.585  1.00  0.00              
ATOM   1361  OE2 GLU A  86      17.389  35.252  16.476  1.00  0.00              
ATOM   1362  H   GLU A  86      19.273  31.513  17.251  1.00  0.00              
ATOM   1363  HA  GLU A  86      17.063  33.009  18.482  1.00  0.00              
ATOM   1364 1HB  GLU A  86      17.204  30.971  16.253  1.00  0.00              
ATOM   1365 2HB  GLU A  86      15.715  31.808  16.759  1.00  0.00              
ATOM   1366 1HG  GLU A  86      18.199  33.152  15.531  1.00  0.00              
ATOM   1367 2HG  GLU A  86      16.609  32.802  14.814  1.00  0.00              
ATOM   1368  N   THR A  87      17.281  29.810  19.057  1.00  0.00              
ATOM   1369  CA  THR A  87      16.787  28.739  19.919  1.00  0.00              
ATOM   1370  C   THR A  87      16.892  29.082  21.403  1.00  0.00              
ATOM   1371  O   THR A  87      16.084  28.620  22.210  1.00  0.00              
ATOM   1372  CB  THR A  87      17.547  27.424  19.660  1.00  0.00              
ATOM   1373  OG1 THR A  87      18.944  27.619  19.923  1.00  0.00              
ATOM   1374  CG2 THR A  87      17.364  26.977  18.218  1.00  0.00              
ATOM   1375  H   THR A  87      18.095  29.643  18.482  1.00  0.00              
ATOM   1376  HA  THR A  87      15.725  28.575  19.732  1.00  0.00              
ATOM   1377  HB  THR A  87      17.164  26.655  20.330  1.00  0.00              
ATOM   1378  HG1 THR A  87      19.361  26.765  20.068  1.00  0.00              
ATOM   1379 1HG2 THR A  87      17.908  26.047  18.054  1.00  0.00              
ATOM   1380 2HG2 THR A  87      16.302  26.818  18.020  1.00  0.00              
ATOM   1381 3HG2 THR A  87      17.747  27.745  17.548  1.00  0.00              
ATOM   1382  N   SER A  88      17.893  29.888  21.755  1.00  0.00              
ATOM   1383  CA  SER A  88      18.100  30.306  23.140  1.00  0.00              
ATOM   1384  C   SER A  88      17.082  31.370  23.561  1.00  0.00              
ATOM   1385  O   SER A  88      16.957  31.679  24.747  1.00  0.00              
ATOM   1386  CB  SER A  88      19.513  30.827  23.319  1.00  0.00              
ATOM   1387  OG  SER A  88      19.717  32.040  22.647  1.00  0.00              
ATOM   1388  H   SER A  88      18.526  30.219  21.041  1.00  0.00              
ATOM   1389  HA  SER A  88      18.081  29.478  23.850  1.00  0.00              
ATOM   1390 1HB  SER A  88      19.696  30.977  24.383  1.00  0.00              
ATOM   1391 2HB  SER A  88      20.210  30.085  22.933  1.00  0.00              
ATOM   1392  HG  SER A  88      19.305  31.995  21.778  1.00  0.00              
ATOM   1393  N   LYS A  89      16.357  31.921  22.585  1.00  0.00              
ATOM   1394  CA  LYS A  89      15.357  32.954  22.849  1.00  0.00              
ATOM   1395  C   LYS A  89      13.968  32.369  23.126  1.00  0.00              
ATOM   1396  O   LYS A  89      13.064  33.089  23.559  1.00  0.00              
ATOM   1397  CB  LYS A  89      15.283  33.926  21.670  1.00  0.00              
ATOM   1398  CG  LYS A  89      16.566  34.709  21.419  1.00  0.00              
ATOM   1399  CD  LYS A  89      16.457  35.563  20.165  1.00  0.00              
ATOM   1400  CE  LYS A  89      17.749  36.322  19.897  1.00  0.00              
ATOM   1401  NZ  LYS A  89      17.665  37.144  18.660  1.00  0.00              
ATOM   1402  H   LYS A  89      16.507  31.610  21.637  1.00  0.00              
ATOM   1403  HA  LYS A  89      15.629  33.511  23.745  1.00  0.00              
ATOM   1404 1HB  LYS A  89      15.039  33.337  20.786  1.00  0.00              
ATOM   1405 2HB  LYS A  89      14.470  34.622  21.878  1.00  0.00              
ATOM   1406 1HG  LYS A  89      16.755  35.349  22.281  1.00  0.00              
ATOM   1407 2HG  LYS A  89      17.388  34.001  21.307  1.00  0.00              
ATOM   1408 1HD  LYS A  89      16.236  34.912  19.319  1.00  0.00              
ATOM   1409 2HD  LYS A  89      15.641  36.273  20.298  1.00  0.00              
ATOM   1410 1HE  LYS A  89      17.948  36.969  20.750  1.00  0.00              
ATOM   1411 2HE  LYS A  89      18.556  35.596  19.797  1.00  0.00              
ATOM   1412 1HZ  LYS A  89      18.539  37.629  18.519  1.00  0.00              
ATOM   1413 2HZ  LYS A  89      17.481  36.544  17.869  1.00  0.00              
ATOM   1414 3HZ  LYS A  89      16.918  37.816  18.753  1.00  0.00              
ATOM   1415  N   VAL A  90      13.808  31.069  22.877  1.00  0.00              
ATOM   1416  CA  VAL A  90      12.517  30.392  23.046  1.00  0.00              
ATOM   1417  C   VAL A  90      12.577  29.120  23.909  1.00  0.00              
ATOM   1418  O   VAL A  90      11.634  28.324  23.912  1.00  0.00              
ATOM   1419  CB  VAL A  90      11.917  30.020  21.677  1.00  0.00              
ATOM   1420  CG1 VAL A  90      11.592  31.274  20.879  1.00  0.00              
ATOM   1421  CG2 VAL A  90      12.875  29.130  20.899  1.00  0.00              
ATOM   1422  H   VAL A  90      14.606  30.535  22.564  1.00  0.00              
ATOM   1423  HA  VAL A  90      11.807  31.020  23.588  1.00  0.00              
ATOM   1424  HB  VAL A  90      11.006  29.442  21.834  1.00  0.00              
ATOM   1425 1HG1 VAL A  90      11.168  30.992  19.915  1.00  0.00              
ATOM   1426 2HG1 VAL A  90      10.870  31.877  21.429  1.00  0.00              
ATOM   1427 3HG1 VAL A  90      12.503  31.851  20.720  1.00  0.00              
ATOM   1428 1HG2 VAL A  90      12.436  28.876  19.935  1.00  0.00              
ATOM   1429 2HG2 VAL A  90      13.816  29.659  20.742  1.00  0.00              
ATOM   1430 3HG2 VAL A  90      13.062  28.215  21.463  1.00  0.00              
ATOM   1431  N   PHE A  91      13.683  28.955  24.642  1.00  0.00              
ATOM   1432  CA  PHE A  91      13.966  27.774  25.488  1.00  0.00              
ATOM   1433  C   PHE A  91      14.118  26.439  24.730  1.00  0.00              
ATOM   1434  O   PHE A  91      13.828  25.361  25.262  1.00  0.00              
ATOM   1435  CB  PHE A  91      12.863  27.629  26.538  1.00  0.00              
ATOM   1436  CG  PHE A  91      13.014  26.418  27.412  1.00  0.00              
ATOM   1437  CD1 PHE A  91      14.035  26.341  28.348  1.00  0.00              
ATOM   1438  CD2 PHE A  91      12.136  25.348  27.301  1.00  0.00              
ATOM   1439  CE1 PHE A  91      14.175  25.226  29.153  1.00  0.00              
ATOM   1440  CE2 PHE A  91      12.273  24.233  28.105  1.00  0.00              
ATOM   1441  CZ  PHE A  91      13.294  24.173  29.031  1.00  0.00              
ATOM   1442  H   PHE A  91      14.360  29.701  24.597  1.00  0.00              
ATOM   1443  HA  PHE A  91      14.925  27.901  25.990  1.00  0.00              
ATOM   1444 1HB  PHE A  91      12.860  28.494  27.202  1.00  0.00              
ATOM   1445 2HB  PHE A  91      11.893  27.543  26.052  1.00  0.00              
ATOM   1446  HD1 PHE A  91      14.731  27.175  28.445  1.00  0.00              
ATOM   1447  HD2 PHE A  91      11.329  25.395  26.568  1.00  0.00              
ATOM   1448  HE1 PHE A  91      14.981  25.181  29.884  1.00  0.00              
ATOM   1449  HE2 PHE A  91      11.576  23.401  28.008  1.00  0.00              
ATOM   1450  HZ  PHE A  91      13.404  23.293  29.664  1.00  0.00              
ATOM   1451  N   PHE A  92      14.590  26.521  23.490  1.00  0.00              
ATOM   1452  CA  PHE A  92      14.684  25.351  22.622  1.00  0.00              
ATOM   1453  C   PHE A  92      16.073  24.743  22.770  1.00  0.00              
ATOM   1454  O   PHE A  92      17.057  25.327  22.318  1.00  0.00              
ATOM   1455  CB  PHE A  92      14.408  25.722  21.164  1.00  0.00              
ATOM   1456  CG  PHE A  92      14.337  24.538  20.241  1.00  0.00              
ATOM   1457  CD1 PHE A  92      13.120  23.938  19.952  1.00  0.00              
ATOM   1458  CD2 PHE A  92      15.483  24.022  19.662  1.00  0.00              
ATOM   1459  CE1 PHE A  92      13.053  22.849  19.104  1.00  0.00              
ATOM   1460  CE2 PHE A  92      15.420  22.935  18.812  1.00  0.00              
ATOM   1461  CZ  PHE A  92      14.203  22.347  18.533  1.00  0.00              
ATOM   1462  H   PHE A  92      14.893  27.416  23.141  1.00  0.00              
ATOM   1463  HA  PHE A  92      13.951  24.603  22.929  1.00  0.00              
ATOM   1464 1HB  PHE A  92      13.452  26.238  21.082  1.00  0.00              
ATOM   1465 2HB  PHE A  92      15.200  26.366  20.785  1.00  0.00              
ATOM   1466  HD1 PHE A  92      12.210  24.336  20.402  1.00  0.00              
ATOM   1467  HD2 PHE A  92      16.445  24.486  19.883  1.00  0.00              
ATOM   1468  HE1 PHE A  92      12.091  22.387  18.886  1.00  0.00              
ATOM   1469  HE2 PHE A  92      16.331  22.540  18.363  1.00  0.00              
ATOM   1470  HZ  PHE A  92      14.151  21.489  17.864  1.00  0.00              
ATOM   1471  N   SER A  93      16.314  23.600  23.403  1.00  0.00              
ATOM   1472  CA  SER A  93      17.562  22.889  23.669  1.00  0.00              
ATOM   1473  C   SER A  93      17.645  22.137  24.983  1.00  0.00              
ATOM   1474  O   SER A  93      18.536  21.305  25.163  1.00  0.00              
ATOM   1475  CB  SER A  93      18.710  23.877  23.595  1.00  0.00              
ATOM   1476  OG  SER A  93      19.861  23.394  24.231  1.00  0.00              
ATOM   1477  H   SER A  93      15.444  23.201  23.722  1.00  0.00              
ATOM   1478  HA  SER A  93      17.824  22.170  22.891  1.00  0.00              
ATOM   1479 1HB  SER A  93      18.939  24.068  22.547  1.00  0.00              
ATOM   1480 2HB  SER A  93      18.403  24.806  24.074  1.00  0.00              
ATOM   1481  HG  SER A  93      20.562  24.047  24.162  1.00  0.00              
ATOM   1482  N   GLY A  94      16.730  22.425  25.906  1.00  0.00              
ATOM   1483  CA  GLY A  94      16.721  21.738  27.199  1.00  0.00              
ATOM   1484  C   GLY A  94      15.673  20.621  27.266  1.00  0.00              
ATOM   1485  O   GLY A  94      16.006  19.442  27.116  1.00  0.00              
ATOM   1486  H   GLY A  94      16.028  23.126  25.719  1.00  0.00              
ATOM   1487 1HA  GLY A  94      17.703  21.297  27.375  1.00  0.00              
ATOM   1488 2HA  GLY A  94      16.501  22.460  27.984  1.00  0.00              
ATOM   1489  N   ASP A  95      14.416  21.001  27.495  1.00  0.00              
ATOM   1490  CA  ASP A  95      13.280  20.077  27.463  1.00  0.00              
ATOM   1491  C   ASP A  95      12.540  20.246  26.133  1.00  0.00              
ATOM   1492  O   ASP A  95      11.414  19.774  25.969  1.00  0.00              
ATOM   1493  CB  ASP A  95      12.335  20.319  28.642  1.00  0.00              
ATOM   1494  CG  ASP A  95      12.946  20.034  30.008  1.00  0.00              
ATOM   1495  OD1 ASP A  95      13.482  18.965  30.186  1.00  0.00              
ATOM   1496  OD2 ASP A  95      13.012  20.937  30.808  1.00  0.00              
ATOM   1497  H   ASP A  95      14.249  21.977  27.700  1.00  0.00              
ATOM   1498  HA  ASP A  95      13.641  19.048  27.519  1.00  0.00              
ATOM   1499 1HB  ASP A  95      11.891  21.315  28.645  1.00  0.00              
ATOM   1500 2HB  ASP A  95      11.566  19.577  28.427  1.00  0.00              
ATOM   1501  N   CYS A  96      13.206  20.903  25.185  1.00  0.00              
ATOM   1502  CA  CYS A  96      12.712  21.053  23.826  1.00  0.00              
ATOM   1503  C   CYS A  96      13.918  20.991  22.887  1.00  0.00              
ATOM   1504  O   CYS A  96      14.255  21.991  22.250  1.00  0.00              
ATOM   1505  CB  CYS A  96      12.077  22.444  23.827  1.00  0.00              
ATOM   1506  SG  CYS A  96      10.686  22.630  24.968  1.00  0.00              
ATOM   1507  H   CYS A  96      14.094  21.312  25.435  1.00  0.00              
ATOM   1508  HA  CYS A  96      11.943  20.328  23.560  1.00  0.00              
ATOM   1509 1HB  CYS A  96      12.812  23.194  24.121  1.00  0.00              
ATOM   1510 2HB  CYS A  96      11.689  22.682  22.837  1.00  0.00              
ATOM   1511  HG  CYS A  96       9.783  22.052  24.182  1.00  0.00              
ATOM   1512  N   PRO A  97      14.579  19.819  22.808  1.00  0.00              
ATOM   1513  CA  PRO A  97      15.780  19.689  21.979  1.00  0.00              
ATOM   1514  C   PRO A  97      15.509  19.615  20.480  1.00  0.00              
ATOM   1515  O   PRO A  97      14.367  19.416  20.061  1.00  0.00              
ATOM   1516  CB  PRO A  97      16.424  18.397  22.494  1.00  0.00              
ATOM   1517  CG  PRO A  97      15.278  17.578  22.981  1.00  0.00              
ATOM   1518  CD  PRO A  97      14.308  18.564  23.576  1.00  0.00              
ATOM   1519  HA  PRO A  97      16.454  20.553  22.066  1.00  0.00              
ATOM   1520 1HB  PRO A  97      16.976  17.877  21.697  1.00  0.00              
ATOM   1521 2HB  PRO A  97      17.142  18.600  23.303  1.00  0.00              
ATOM   1522 1HG  PRO A  97      14.815  17.014  22.158  1.00  0.00              
ATOM   1523 2HG  PRO A  97      15.605  16.842  23.730  1.00  0.00              
ATOM   1524 1HD  PRO A  97      13.262  18.242  23.454  1.00  0.00              
ATOM   1525 2HD  PRO A  97      14.474  18.713  24.653  1.00  0.00              
ATOM   1526  N   PRO A  98      16.568  19.794  19.695  1.00  0.00              
ATOM   1527  CA  PRO A  98      16.506  19.688  18.243  1.00  0.00              
ATOM   1528  C   PRO A  98      16.027  18.283  17.896  1.00  0.00              
ATOM   1529  O   PRO A  98      16.452  17.302  18.509  1.00  0.00              
ATOM   1530  CB  PRO A  98      17.934  19.966  17.762  1.00  0.00              
ATOM   1531  CG  PRO A  98      18.567  20.706  18.891  1.00  0.00              
ATOM   1532  CD  PRO A  98      17.958  20.129  20.140  1.00  0.00              
ATOM   1533  HA  PRO A  98      15.788  20.391  17.796  1.00  0.00              
ATOM   1534 1HB  PRO A  98      18.474  19.032  17.545  1.00  0.00              
ATOM   1535 2HB  PRO A  98      17.939  20.564  16.841  1.00  0.00              
ATOM   1536 1HG  PRO A  98      19.660  20.576  18.887  1.00  0.00              
ATOM   1537 2HG  PRO A  98      18.371  21.786  18.817  1.00  0.00              
ATOM   1538 1HD  PRO A  98      18.495  19.234  20.489  1.00  0.00              
ATOM   1539 2HD  PRO A  98      17.956  20.848  20.972  1.00  0.00              
ATOM   1540  N   VAL A  99      15.134  18.191  16.921  1.00  0.00              
ATOM   1541  CA  VAL A  99      14.647  16.899  16.467  1.00  0.00              
ATOM   1542  C   VAL A  99      14.662  16.809  14.950  1.00  0.00              
ATOM   1543  O   VAL A  99      14.080  17.653  14.263  1.00  0.00              
ATOM   1544  CB  VAL A  99      13.219  16.624  16.976  1.00  0.00              
ATOM   1545  CG1 VAL A  99      12.728  15.272  16.478  1.00  0.00              
ATOM   1546  CG2 VAL A  99      13.174  16.679  18.494  1.00  0.00              
ATOM   1547  H   VAL A  99      14.785  19.030  16.479  1.00  0.00              
ATOM   1548  HA  VAL A  99      15.298  16.091  16.804  1.00  0.00              
ATOM   1549  HB  VAL A  99      12.557  17.408  16.610  1.00  0.00              
ATOM   1550 1HG1 VAL A  99      11.717  15.095  16.845  1.00  0.00              
ATOM   1551 2HG1 VAL A  99      12.724  15.266  15.387  1.00  0.00              
ATOM   1552 3HG1 VAL A  99      13.390  14.487  16.843  1.00  0.00              
ATOM   1553 1HG2 VAL A  99      12.158  16.482  18.836  1.00  0.00              
ATOM   1554 2HG2 VAL A  99      13.846  15.925  18.906  1.00  0.00              
ATOM   1555 3HG2 VAL A  99      13.485  17.667  18.833  1.00  0.00              
ATOM   1556  N   GLU A 100      15.333  15.779  14.442  1.00  0.00              
ATOM   1557  CA  GLU A 100      15.384  15.511  13.012  1.00  0.00              
ATOM   1558  C   GLU A 100      13.991  15.273  12.439  1.00  0.00              
ATOM   1559  O   GLU A 100      13.385  14.224  12.666  1.00  0.00              
ATOM   1560  CB  GLU A 100      16.283  14.305  12.729  1.00  0.00              
ATOM   1561  CG  GLU A 100      16.483  14.004  11.251  1.00  0.00              
ATOM   1562  CD  GLU A 100      17.393  12.824  11.052  1.00  0.00              
ATOM   1563  OE1 GLU A 100      17.865  12.291  12.028  1.00  0.00              
ATOM   1564  OE2 GLU A 100      17.530  12.387   9.934  1.00  0.00              
ATOM   1565  H   GLU A 100      15.823  15.163  15.077  1.00  0.00              
ATOM   1566  HA  GLU A 100      15.786  16.379  12.488  1.00  0.00              
ATOM   1567 1HB  GLU A 100      17.248  14.512  13.191  1.00  0.00              
ATOM   1568 2HB  GLU A 100      15.825  13.445  13.216  1.00  0.00              
ATOM   1569 1HG  GLU A 100      15.550  13.837  10.712  1.00  0.00              
ATOM   1570 2HG  GLU A 100      16.964  14.902  10.868  1.00  0.00              
ATOM   1571  N   GLY A 101      13.488  16.269  11.713  1.00  0.00              
ATOM   1572  CA  GLY A 101      12.166  16.200  11.095  1.00  0.00              
ATOM   1573  C   GLY A 101      11.075  16.851  11.926  1.00  0.00              
ATOM   1574  O   GLY A 101       9.888  16.652  11.658  1.00  0.00              
ATOM   1575  H   GLY A 101      14.048  17.099  11.585  1.00  0.00              
ATOM   1576 1HA  GLY A 101      12.195  16.707  10.130  1.00  0.00              
ATOM   1577 2HA  GLY A 101      11.894  15.156  10.949  1.00  0.00              
ATOM   1578  N   LEU A 102      11.488  17.641  12.921  1.00  0.00              
ATOM   1579  CA  LEU A 102      10.574  18.365  13.822  1.00  0.00              
ATOM   1580  C   LEU A 102       9.476  19.166  13.129  1.00  0.00              
ATOM   1581  O   LEU A 102       8.354  19.241  13.631  1.00  0.00              
ATOM   1582  CB  LEU A 102      11.391  19.303  14.721  1.00  0.00              
ATOM   1583  CG  LEU A 102      10.692  19.739  16.014  1.00  0.00              
ATOM   1584  CD1 LEU A 102      11.714  20.296  16.997  1.00  0.00              
ATOM   1585  CD2 LEU A 102       9.630  20.779  15.693  1.00  0.00              
ATOM   1586  H   LEU A 102      12.484  17.735  13.049  1.00  0.00              
ATOM   1587  HA  LEU A 102      10.031  17.652  14.442  1.00  0.00              
ATOM   1588 1HB  LEU A 102      12.226  18.644  14.951  1.00  0.00              
ATOM   1589 2HB  LEU A 102      11.754  20.172  14.172  1.00  0.00              
ATOM   1590  HG  LEU A 102      10.187  18.863  16.422  1.00  0.00              
ATOM   1591 1HD1 LEU A 102      11.208  20.603  17.913  1.00  0.00              
ATOM   1592 2HD1 LEU A 102      12.450  19.527  17.231  1.00  0.00              
ATOM   1593 3HD1 LEU A 102      12.214  21.156  16.553  1.00  0.00              
ATOM   1594 1HD2 LEU A 102       9.133  21.089  16.614  1.00  0.00              
ATOM   1595 2HD2 LEU A 102      10.098  21.645  15.224  1.00  0.00              
ATOM   1596 3HD2 LEU A 102       8.895  20.352  15.011  1.00  0.00              
ATOM   1597  N   MET A 103       9.797  19.768  11.988  1.00  0.00              
ATOM   1598  CA  MET A 103       8.796  20.490  11.219  1.00  0.00              
ATOM   1599  C   MET A 103       7.616  19.608  10.819  1.00  0.00              
ATOM   1600  O   MET A 103       6.470  20.066  10.818  1.00  0.00              
ATOM   1601  CB  MET A 103       9.440  21.096   9.974  1.00  0.00              
ATOM   1602  CG  MET A 103      10.310  22.316  10.246  1.00  0.00              
ATOM   1603  SD  MET A 103       9.365  23.716  10.882  1.00  0.00              
ATOM   1604  CE  MET A 103       8.437  24.187   9.425  1.00  0.00              
ATOM   1605  H   MET A 103      10.748  19.729  11.647  1.00  0.00              
ATOM   1606  HA  MET A 103       8.371  21.292  11.822  1.00  0.00              
ATOM   1607 1HB  MET A 103      10.044  20.314   9.517  1.00  0.00              
ATOM   1608 2HB  MET A 103       8.630  21.372   9.298  1.00  0.00              
ATOM   1609 1HG  MET A 103      11.069  22.036  10.975  1.00  0.00              
ATOM   1610 2HG  MET A 103      10.791  22.605   9.313  1.00  0.00              
ATOM   1611 1HE  MET A 103       7.803  25.043   9.657  1.00  0.00              
ATOM   1612 2HE  MET A 103       9.128  24.454   8.624  1.00  0.00              
ATOM   1613 3HE  MET A 103       7.815  23.351   9.104  1.00  0.00              
ATOM   1614  N   GLU A 104       7.903  18.349  10.487  1.00  0.00              
ATOM   1615  CA  GLU A 104       6.859  17.386  10.138  1.00  0.00              
ATOM   1616  C   GLU A 104       6.181  16.852  11.402  1.00  0.00              
ATOM   1617  O   GLU A 104       4.966  16.630  11.421  1.00  0.00              
ATOM   1618  CB  GLU A 104       7.442  16.232   9.319  1.00  0.00              
ATOM   1619  CG  GLU A 104       7.930  16.629   7.932  1.00  0.00              
ATOM   1620  CD  GLU A 104       8.440  15.437   7.171  1.00  0.00              
ATOM   1621  OE1 GLU A 104       8.382  14.351   7.696  1.00  0.00              
ATOM   1622  OE2 GLU A 104       8.785  15.594   6.024  1.00  0.00              
ATOM   1623  H   GLU A 104       8.868  18.054  10.474  1.00  0.00              
ATOM   1624  HA  GLU A 104       6.086  17.876   9.547  1.00  0.00              
ATOM   1625 1HB  GLU A 104       8.273  15.823   9.892  1.00  0.00              
ATOM   1626 2HB  GLU A 104       6.658  15.479   9.226  1.00  0.00              
ATOM   1627 1HG  GLU A 104       7.174  17.142   7.337  1.00  0.00              
ATOM   1628 2HG  GLU A 104       8.754  17.310   8.136  1.00  0.00              
ATOM   1629  N   HIS A 105       6.975  16.672  12.458  1.00  0.00              
ATOM   1630  CA  HIS A 105       6.516  16.089  13.718  1.00  0.00              
ATOM   1631  C   HIS A 105       5.445  16.951  14.394  1.00  0.00              
ATOM   1632  O   HIS A 105       4.380  16.454  14.768  1.00  0.00              
ATOM   1633  CB  HIS A 105       7.697  15.883  14.672  1.00  0.00              
ATOM   1634  CG  HIS A 105       8.696  14.878  14.185  1.00  0.00              
ATOM   1635  ND1 HIS A 105       9.979  14.803  14.684  1.00  0.00              
ATOM   1636  CD2 HIS A 105       8.600  13.910  13.245  1.00  0.00              
ATOM   1637  CE1 HIS A 105      10.629  13.830  14.071  1.00  0.00              
ATOM   1638  NE2 HIS A 105       9.816  13.274  13.194  1.00  0.00              
ATOM   1639  H   HIS A 105       7.941  16.960  12.371  1.00  0.00              
ATOM   1640  HA  HIS A 105       6.047  15.124  13.526  1.00  0.00              
ATOM   1641 1HB  HIS A 105       8.239  16.819  14.809  1.00  0.00              
ATOM   1642 2HB  HIS A 105       7.341  15.525  15.638  1.00  0.00              
ATOM   1643  HD2 HIS A 105       7.789  13.592  12.588  1.00  0.00              
ATOM   1644  HE1 HIS A 105      11.665  13.608  14.328  1.00  0.00              
ATOM   1645  HE2 HIS A 105      10.042  12.504  12.580  1.00  0.00              
ATOM   1646  N   SER A 106       5.736  18.240  14.550  1.00  0.00              
ATOM   1647  CA  SER A 106       4.874  19.143  15.304  1.00  0.00              
ATOM   1648  C   SER A 106       3.639  19.507  14.497  1.00  0.00              
ATOM   1649  O   SER A 106       2.569  19.741  15.062  1.00  0.00              
ATOM   1650  CB  SER A 106       5.637  20.392  15.699  1.00  0.00              
ATOM   1651  OG  SER A 106       5.995  21.165  14.587  1.00  0.00              
ATOM   1652  H   SER A 106       6.583  18.602  14.134  1.00  0.00              
ATOM   1653  HA  SER A 106       4.584  18.750  16.278  1.00  0.00              
ATOM   1654 1HB  SER A 106       5.008  20.990  16.358  1.00  0.00              
ATOM   1655 2HB  SER A 106       6.540  20.097  16.232  1.00  0.00              
ATOM   1656  HG  SER A 106       6.718  21.750  14.823  1.00  0.00              
ATOM   1657  N   ILE A 107       3.792  19.549  13.177  1.00  0.00              
ATOM   1658  CA  ILE A 107       2.666  19.789  12.283  1.00  0.00              
ATOM   1659  C   ILE A 107       1.793  18.551  12.123  1.00  0.00              
ATOM   1660  O   ILE A 107       0.583  18.663  11.930  1.00  0.00              
ATOM   1661  CB  ILE A 107       3.142  20.248  10.893  1.00  0.00              
ATOM   1662  CG1 ILE A 107       3.777  21.637  10.978  1.00  0.00              
ATOM   1663  CG2 ILE A 107       1.983  20.247   9.906  1.00  0.00              
ATOM   1664  CD1 ILE A 107       4.396  22.107   9.680  1.00  0.00              
ATOM   1665  H   ILE A 107       4.711  19.411  12.783  1.00  0.00              
ATOM   1666  HA  ILE A 107       1.994  20.537  12.704  1.00  0.00              
ATOM   1667  HB  ILE A 107       3.918  19.569  10.541  1.00  0.00              
ATOM   1668 1HG1 ILE A 107       2.995  22.334  11.280  1.00  0.00              
ATOM   1669 2HG1 ILE A 107       4.545  21.596  11.752  1.00  0.00              
ATOM   1670 1HG2 ILE A 107       2.337  20.574   8.930  1.00  0.00              
ATOM   1671 2HG2 ILE A 107       1.574  19.242   9.825  1.00  0.00              
ATOM   1672 3HG2 ILE A 107       1.207  20.927  10.258  1.00  0.00              
ATOM   1673 1HD1 ILE A 107       4.826  23.099   9.819  1.00  0.00              
ATOM   1674 2HD1 ILE A 107       5.179  21.411   9.377  1.00  0.00              
ATOM   1675 3HD1 ILE A 107       3.631  22.150   8.906  1.00  0.00              
ATOM   1676  N   ALA A 108       2.413  17.375  12.212  1.00  0.00              
ATOM   1677  CA  ALA A 108       1.676  16.115  12.198  1.00  0.00              
ATOM   1678  C   ALA A 108       0.761  15.998  13.413  1.00  0.00              
ATOM   1679  O   ALA A 108      -0.411  15.624  13.288  1.00  0.00              
ATOM   1680  CB  ALA A 108       2.635  14.924  12.132  1.00  0.00              
ATOM   1681  H   ALA A 108       3.420  17.355  12.289  1.00  0.00              
ATOM   1682  HA  ALA A 108       1.044  16.088  11.311  1.00  0.00              
ATOM   1683 1HB  ALA A 108       2.063  13.996  12.124  1.00  0.00              
ATOM   1684 2HB  ALA A 108       3.234  14.989  11.223  1.00  0.00              
ATOM   1685 3HB  ALA A 108       3.292  14.936  13.002  1.00  0.00              
ATOM   1686  N   THR A 109       1.305  16.326  14.583  1.00  0.00              
ATOM   1687  CA  THR A 109       0.537  16.380  15.822  1.00  0.00              
ATOM   1688  C   THR A 109      -0.593  17.409  15.750  1.00  0.00              
ATOM   1689  O   THR A 109      -1.738  17.109  16.098  1.00  0.00              
ATOM   1690  CB  THR A 109       1.441  16.708  17.025  1.00  0.00              
ATOM   1691  OG1 THR A 109       2.296  15.594  17.304  1.00  0.00              
ATOM   1692  CG2 THR A 109       0.601  17.017  18.255  1.00  0.00              
ATOM   1693  H   THR A 109       2.290  16.549  14.605  1.00  0.00              
ATOM   1694  HA  THR A 109       0.054  15.417  15.999  1.00  0.00              
ATOM   1695  HB  THR A 109       2.055  17.575  16.780  1.00  0.00              
ATOM   1696  HG1 THR A 109       1.906  15.056  17.997  1.00  0.00              
ATOM   1697 1HG2 THR A 109       1.255  17.250  19.094  1.00  0.00              
ATOM   1698 2HG2 THR A 109      -0.044  17.873  18.050  1.00  0.00              
ATOM   1699 3HG2 THR A 109      -0.014  16.152  18.502  1.00  0.00              
ATOM   1700  N   ALA A 110      -0.263  18.614  15.286  1.00  0.00              
ATOM   1701  CA  ALA A 110      -1.245  19.686  15.133  1.00  0.00              
ATOM   1702  C   ALA A 110      -2.366  19.272  14.176  1.00  0.00              
ATOM   1703  O   ALA A 110      -3.544  19.479  14.466  1.00  0.00              
ATOM   1704  CB  ALA A 110      -0.589  21.005  14.661  1.00  0.00              
ATOM   1705  H   ALA A 110       0.701  18.786  15.034  1.00  0.00              
ATOM   1706  HA  ALA A 110      -1.701  19.885  16.102  1.00  0.00              
ATOM   1707 1HB  ALA A 110      -1.353  21.776  14.560  1.00  0.00              
ATOM   1708 2HB  ALA A 110       0.154  21.324  15.393  1.00  0.00              
ATOM   1709 3HB  ALA A 110      -0.105  20.846  13.700  1.00  0.00              
ATOM   1710  N   SER A 111      -1.987  18.680  13.046  1.00  0.00              
ATOM   1711  CA  SER A 111      -2.945  18.262  12.022  1.00  0.00              
ATOM   1712  C   SER A 111      -3.818  17.099  12.461  1.00  0.00              
ATOM   1713  O   SER A 111      -4.967  16.978  12.027  1.00  0.00              
ATOM   1714  CB  SER A 111      -2.207  17.895  10.749  1.00  0.00              
ATOM   1715  OG  SER A 111      -1.447  16.726  10.899  1.00  0.00              
ATOM   1716  H   SER A 111      -1.002  18.513  12.894  1.00  0.00              
ATOM   1717  HA  SER A 111      -3.590  19.069  11.677  1.00  0.00              
ATOM   1718 1HB  SER A 111      -2.935  17.743   9.954  1.00  0.00              
ATOM   1719 2HB  SER A 111      -1.544  18.715  10.483  1.00  0.00              
ATOM   1720  HG  SER A 111      -1.540  16.183  10.114  1.00  0.00              
ATOM   1721  N   GLY A 112      -3.268  16.251  13.328  1.00  0.00              
ATOM   1722  CA  GLY A 112      -4.006  15.129  13.900  1.00  0.00              
ATOM   1723  C   GLY A 112      -5.158  15.570  14.782  1.00  0.00              
ATOM   1724  O   GLY A 112      -6.285  15.096  14.621  1.00  0.00              
ATOM   1725  H   GLY A 112      -2.305  16.394  13.597  1.00  0.00              
ATOM   1726 1HA  GLY A 112      -4.410  14.519  13.092  1.00  0.00              
ATOM   1727 2HA  GLY A 112      -3.327  14.526  14.503  1.00  0.00              
ATOM   1728  N   THR A 113      -4.871  16.491  15.703  1.00  0.00              
ATOM   1729  CA  THR A 113      -5.881  17.077  16.586  1.00  0.00              
ATOM   1730  C   THR A 113      -6.879  17.960  15.840  1.00  0.00              
ATOM   1731  O   THR A 113      -8.073  17.936  16.131  1.00  0.00              
ATOM   1732  CB  THR A 113      -5.226  17.911  17.703  1.00  0.00              
ATOM   1733  OG1 THR A 113      -4.401  17.065  18.513  1.00  0.00              
ATOM   1734  CG2 THR A 113      -6.288  18.563  18.574  1.00  0.00              
ATOM   1735  H   THR A 113      -3.910  16.790  15.787  1.00  0.00              
ATOM   1736  HA  THR A 113      -6.478  16.285  17.040  1.00  0.00              
ATOM   1737  HB  THR A 113      -4.604  18.683  17.249  1.00  0.00              
ATOM   1738  HG1 THR A 113      -3.972  17.591  19.192  1.00  0.00              
ATOM   1739 1HG2 THR A 113      -5.805  19.148  19.356  1.00  0.00              
ATOM   1740 2HG2 THR A 113      -6.909  19.216  17.962  1.00  0.00              
ATOM   1741 3HG2 THR A 113      -6.908  17.792  19.028  1.00  0.00              
ATOM   1742  N   LEU A 114      -6.379  18.733  14.880  1.00  0.00              
ATOM   1743  CA  LEU A 114      -7.232  19.572  14.042  1.00  0.00              
ATOM   1744  C   LEU A 114      -8.235  18.717  13.262  1.00  0.00              
ATOM   1745  O   LEU A 114      -9.427  19.030  13.236  1.00  0.00              
ATOM   1746  CB  LEU A 114      -6.374  20.406  13.081  1.00  0.00              
ATOM   1747  CG  LEU A 114      -5.656  21.603  13.719  1.00  0.00              
ATOM   1748  CD1 LEU A 114      -4.653  22.193  12.738  1.00  0.00              
ATOM   1749  CD2 LEU A 114      -6.681  22.648  14.135  1.00  0.00              
ATOM   1750  H   LEU A 114      -5.381  18.736  14.726  1.00  0.00              
ATOM   1751  HA  LEU A 114      -7.813  20.244  14.673  1.00  0.00              
ATOM   1752 1HB  LEU A 114      -5.650  19.649  12.786  1.00  0.00              
ATOM   1753 2HB  LEU A 114      -6.942  20.726  12.207  1.00  0.00              
ATOM   1754  HG  LEU A 114      -5.164  21.241  14.621  1.00  0.00              
ATOM   1755 1HD1 LEU A 114      -4.148  23.041  13.200  1.00  0.00              
ATOM   1756 2HD1 LEU A 114      -3.916  21.434  12.472  1.00  0.00              
ATOM   1757 3HD1 LEU A 114      -5.173  22.525  11.840  1.00  0.00              
ATOM   1758 1HD2 LEU A 114      -6.169  23.497  14.589  1.00  0.00              
ATOM   1759 2HD2 LEU A 114      -7.236  22.984  13.259  1.00  0.00              
ATOM   1760 3HD2 LEU A 114      -7.372  22.213  14.858  1.00  0.00              
ATOM   1761  N   MET A 115      -7.751  17.634  12.652  1.00  0.00              
ATOM   1762  CA  MET A 115      -8.607  16.707  11.904  1.00  0.00              
ATOM   1763  C   MET A 115      -9.722  16.146  12.776  1.00  0.00              
ATOM   1764  O   MET A 115     -10.885  16.100  12.358  1.00  0.00              
ATOM   1765  CB  MET A 115      -7.771  15.567  11.325  1.00  0.00              
ATOM   1766  CG  MET A 115      -8.569  14.538  10.537  1.00  0.00              
ATOM   1767  SD  MET A 115      -9.440  15.261   9.133  1.00  0.00              
ATOM   1768  CE  MET A 115      -8.096  15.465   7.969  1.00  0.00              
ATOM   1769  H   MET A 115      -6.759  17.449  12.711  1.00  0.00              
ATOM   1770  HA  MET A 115      -9.094  17.232  11.083  1.00  0.00              
ATOM   1771 1HB  MET A 115      -7.022  16.020  10.678  1.00  0.00              
ATOM   1772 2HB  MET A 115      -7.278  15.077  12.166  1.00  0.00              
ATOM   1773 1HG  MET A 115      -7.879  13.776  10.176  1.00  0.00              
ATOM   1774 2HG  MET A 115      -9.294  14.082  11.211  1.00  0.00              
ATOM   1775 1HE  MET A 115      -8.475  15.903   7.046  1.00  0.00              
ATOM   1776 2HE  MET A 115      -7.338  16.122   8.399  1.00  0.00              
ATOM   1777 3HE  MET A 115      -7.651  14.493   7.753  1.00  0.00              
ATOM   1778  N   GLY A 116      -9.355  15.735  13.987  1.00  0.00              
ATOM   1779  CA  GLY A 116     -10.315  15.297  14.998  1.00  0.00              
ATOM   1780  C   GLY A 116     -11.384  16.352  15.283  1.00  0.00              
ATOM   1781  O   GLY A 116     -12.570  16.023  15.383  1.00  0.00              
ATOM   1782  H   GLY A 116      -8.368  15.728  14.210  1.00  0.00              
ATOM   1783 1HA  GLY A 116     -10.810  14.390  14.649  1.00  0.00              
ATOM   1784 2HA  GLY A 116      -9.784  15.088  15.926  1.00  0.00              
ATOM   1785  N   ALA A 117     -10.969  17.608  15.413  1.00  0.00              
ATOM   1786  CA  ALA A 117     -11.910  18.696  15.667  1.00  0.00              
ATOM   1787  C   ALA A 117     -12.836  18.869  14.471  1.00  0.00              
ATOM   1788  O   ALA A 117     -14.034  19.113  14.638  1.00  0.00              
ATOM   1789  CB  ALA A 117     -11.176  19.991  15.970  1.00  0.00              
ATOM   1790  H   ALA A 117      -9.985  17.819  15.336  1.00  0.00              
ATOM   1791  HA  ALA A 117     -12.518  18.437  16.535  1.00  0.00              
ATOM   1792 1HB  ALA A 117     -11.901  20.784  16.156  1.00  0.00              
ATOM   1793 2HB  ALA A 117     -10.552  19.857  16.853  1.00  0.00              
ATOM   1794 3HB  ALA A 117     -10.552  20.262  15.121  1.00  0.00              
ATOM   1795  N   VAL A 118     -12.280  18.724  13.269  1.00  0.00              
ATOM   1796  CA  VAL A 118     -13.041  18.911  12.034  1.00  0.00              
ATOM   1797  C   VAL A 118     -14.133  17.850  11.972  1.00  0.00              
ATOM   1798  O   VAL A 118     -15.280  18.148  11.643  1.00  0.00              
ATOM   1799  CB  VAL A 118     -12.152  18.815  10.780  1.00  0.00              
ATOM   1800  CG1 VAL A 118     -13.009  18.744   9.524  1.00  0.00              
ATOM   1801  CG2 VAL A 118     -11.202  20.001  10.709  1.00  0.00              
ATOM   1802  H   VAL A 118     -11.301  18.481  13.213  1.00  0.00              
ATOM   1803  HA  VAL A 118     -13.544  19.878  12.020  1.00  0.00              
ATOM   1804  HB  VAL A 118     -11.536  17.919  10.850  1.00  0.00              
ATOM   1805 1HG1 VAL A 118     -12.365  18.677   8.647  1.00  0.00              
ATOM   1806 2HG1 VAL A 118     -13.650  17.865   9.571  1.00  0.00              
ATOM   1807 3HG1 VAL A 118     -13.624  19.641   9.453  1.00  0.00              
ATOM   1808 1HG2 VAL A 118     -10.581  19.917   9.818  1.00  0.00              
ATOM   1809 2HG2 VAL A 118     -11.778  20.925  10.665  1.00  0.00              
ATOM   1810 3HG2 VAL A 118     -10.565  20.011  11.594  1.00  0.00              
ATOM   1811  N   LEU A 119     -13.753  16.618  12.311  1.00  0.00              
ATOM   1812  CA  LEU A 119     -14.656  15.470  12.341  1.00  0.00              
ATOM   1813  C   LEU A 119     -15.791  15.672  13.359  1.00  0.00              
ATOM   1814  O   LEU A 119     -16.954  15.369  13.073  1.00  0.00              
ATOM   1815  CB  LEU A 119     -13.869  14.194  12.660  1.00  0.00              
ATOM   1816  CG  LEU A 119     -12.915  13.720  11.555  1.00  0.00              
ATOM   1817  CD1 LEU A 119     -12.033  12.593  12.075  1.00  0.00              
ATOM   1818  CD2 LEU A 119     -13.721  13.263  10.348  1.00  0.00              
ATOM   1819  H   LEU A 119     -12.782  16.485  12.558  1.00  0.00              
ATOM   1820  HA  LEU A 119     -15.137  15.360  11.368  1.00  0.00              
ATOM   1821 1HB  LEU A 119     -13.301  14.546  13.519  1.00  0.00              
ATOM   1822 2HB  LEU A 119     -14.526  13.381  12.968  1.00  0.00              
ATOM   1823  HG  LEU A 119     -12.319  14.581  11.252  1.00  0.00              
ATOM   1824 1HD1 LEU A 119     -11.359  12.264  11.284  1.00  0.00              
ATOM   1825 2HD1 LEU A 119     -11.449  12.949  12.923  1.00  0.00              
ATOM   1826 3HD1 LEU A 119     -12.658  11.758  12.389  1.00  0.00              
ATOM   1827 1HD2 LEU A 119     -13.042  12.928   9.564  1.00  0.00              
ATOM   1828 2HD2 LEU A 119     -14.376  12.441  10.638  1.00  0.00              
ATOM   1829 3HD2 LEU A 119     -14.323  14.092   9.977  1.00  0.00              
ATOM   1830  N   LEU A 120     -15.440  16.197  14.530  1.00  0.00              
ATOM   1831  CA  LEU A 120     -16.417  16.535  15.566  1.00  0.00              
ATOM   1832  C   LEU A 120     -17.363  17.655  15.134  1.00  0.00              
ATOM   1833  O   LEU A 120     -18.541  17.646  15.498  1.00  0.00              
ATOM   1834  CB  LEU A 120     -15.690  16.930  16.859  1.00  0.00              
ATOM   1835  CG  LEU A 120     -14.932  15.793  17.555  1.00  0.00              
ATOM   1836  CD1 LEU A 120     -14.035  16.357  18.649  1.00  0.00              
ATOM   1837  CD2 LEU A 120     -15.927  14.798  18.134  1.00  0.00              
ATOM   1838  H   LEU A 120     -14.459  16.364  14.707  1.00  0.00              
ATOM   1839  HA  LEU A 120     -17.053  15.674  15.764  1.00  0.00              
ATOM   1840 1HB  LEU A 120     -14.986  17.654  16.452  1.00  0.00              
ATOM   1841 2HB  LEU A 120     -16.359  17.429  17.561  1.00  0.00              
ATOM   1842  HG  LEU A 120     -14.350  15.277  16.792  1.00  0.00              
ATOM   1843 1HD1 LEU A 120     -13.501  15.543  19.137  1.00  0.00              
ATOM   1844 2HD1 LEU A 120     -13.317  17.049  18.209  1.00  0.00              
ATOM   1845 3HD1 LEU A 120     -14.644  16.884  19.383  1.00  0.00              
ATOM   1846 1HD2 LEU A 120     -15.387  13.990  18.628  1.00  0.00              
ATOM   1847 2HD2 LEU A 120     -16.569  15.302  18.856  1.00  0.00              
ATOM   1848 3HD2 LEU A 120     -16.539  14.387  17.331  1.00  0.00              
ATOM   1849  N   ASN A 121     -16.840  18.611  14.367  1.00  0.00              
ATOM   1850  CA  ASN A 121     -17.631  19.722  13.846  1.00  0.00              
ATOM   1851  C   ASN A 121     -18.619  19.262  12.786  1.00  0.00              
ATOM   1852  O   ASN A 121     -19.771  19.690  12.775  1.00  0.00              
ATOM   1853  CB  ASN A 121     -16.742  20.819  13.289  1.00  0.00              
ATOM   1854  CG  ASN A 121     -16.022  21.610  14.345  1.00  0.00              
ATOM   1855  OD1 ASN A 121     -16.420  21.626  15.515  1.00  0.00              
ATOM   1856  ND2 ASN A 121     -15.015  22.330  13.922  1.00  0.00              
ATOM   1857  H   ASN A 121     -15.857  18.558  14.142  1.00  0.00              
ATOM   1858  HA  ASN A 121     -18.229  20.159  14.648  1.00  0.00              
ATOM   1859 1HB  ASN A 121     -16.057  20.616  12.464  1.00  0.00              
ATOM   1860 2HB  ASN A 121     -17.586  21.404  12.925  1.00  0.00              
ATOM   1861 1HD2 ASN A 121     -14.489  22.882  14.570  1.00  0.00              
ATOM   1862 2HD2 ASN A 121     -14.771  22.328  12.953  1.00  0.00              
ATOM   1863  N   SER A 122     -18.158  18.377  11.901  1.00  0.00              
ATOM   1864  CA  SER A 122     -18.981  17.837  10.817  1.00  0.00              
ATOM   1865  C   SER A 122     -19.975  16.786  11.323  1.00  0.00              
ATOM   1866  O   SER A 122     -20.966  16.486  10.652  1.00  0.00              
ATOM   1867  CB  SER A 122     -18.092  17.245   9.741  1.00  0.00              
ATOM   1868  OG  SER A 122     -17.371  16.136  10.206  1.00  0.00              
ATOM   1869  H   SER A 122     -17.199  18.071  11.990  1.00  0.00              
ATOM   1870  HA  SER A 122     -19.518  18.604  10.259  1.00  0.00              
ATOM   1871 1HB  SER A 122     -18.717  16.936   8.904  1.00  0.00              
ATOM   1872 2HB  SER A 122     -17.391  18.008   9.408  1.00  0.00              
ATOM   1873  HG  SER A 122     -16.615  15.984   9.633  1.00  0.00              
ATOM   1874  N   GLY A 123     -19.687  16.226  12.501  1.00  0.00              
ATOM   1875  CA  GLY A 123     -20.560  15.261  13.177  1.00  0.00              
ATOM   1876  C   GLY A 123     -20.373  13.830  12.655  1.00  0.00              
ATOM   1877  O   GLY A 123     -21.311  13.030  12.655  1.00  0.00              
ATOM   1878  H   GLY A 123     -18.816  16.491  12.938  1.00  0.00              
ATOM   1879 1HA  GLY A 123     -20.339  15.267  14.245  1.00  0.00              
ATOM   1880 2HA  GLY A 123     -21.600  15.550  13.021  1.00  0.00              
ATOM   1881  N   GLN A 124     -19.153  13.514  12.227  1.00  0.00              
ATOM   1882  CA  GLN A 124     -18.839  12.186  11.686  1.00  0.00              
ATOM   1883  C   GLN A 124     -18.213  11.223  12.707  1.00  0.00              
ATOM   1884  O   GLN A 124     -18.013  10.038  12.414  1.00  0.00              
ATOM   1885  CB  GLN A 124     -17.894  12.328  10.489  1.00  0.00              
ATOM   1886  CG  GLN A 124     -18.497  13.062   9.304  1.00  0.00              
ATOM   1887  CD  GLN A 124     -17.531  13.174   8.139  1.00  0.00              
ATOM   1888  OE1 GLN A 124     -16.440  12.596   8.162  1.00  0.00              
ATOM   1889  NE2 GLN A 124     -17.924  13.921   7.115  1.00  0.00              
ATOM   1890  H   GLN A 124     -18.421  14.209  12.277  1.00  0.00              
ATOM   1891  HA  GLN A 124     -19.759  11.694  11.371  1.00  0.00              
ATOM   1892 1HB  GLN A 124     -17.012  12.863  10.845  1.00  0.00              
ATOM   1893 2HB  GLN A 124     -17.610  11.319  10.190  1.00  0.00              
ATOM   1894 1HG  GLN A 124     -19.480  12.824   8.900  1.00  0.00              
ATOM   1895 2HG  GLN A 124     -18.538  14.028   9.811  1.00  0.00              
ATOM   1896 1HE2 GLN A 124     -17.328  14.033   6.319  1.00  0.00              
ATOM   1897 2HE2 GLN A 124     -18.815  14.374   7.138  1.00  0.00              
ATOM   1898  N   VAL A 125     -17.913  11.744  13.900  1.00  0.00              
ATOM   1899  CA  VAL A 125     -17.328  10.956  14.991  1.00  0.00              
ATOM   1900  C   VAL A 125     -17.835  11.443  16.354  1.00  0.00              
ATOM   1901  O   VAL A 125     -18.109  12.630  16.530  1.00  0.00              
ATOM   1902  CB  VAL A 125     -15.789  11.017  14.975  1.00  0.00              
ATOM   1903  CG1 VAL A 125     -15.307  12.398  15.393  1.00  0.00              
ATOM   1904  CG2 VAL A 125     -15.203   9.951  15.887  1.00  0.00              
ATOM   1905  H   VAL A 125     -18.101  12.725  14.048  1.00  0.00              
ATOM   1906  HA  VAL A 125     -17.635   9.911  14.935  1.00  0.00              
ATOM   1907  HB  VAL A 125     -15.437  10.799  13.967  1.00  0.00              
ATOM   1908 1HG1 VAL A 125     -14.217  12.424  15.375  1.00  0.00              
ATOM   1909 2HG1 VAL A 125     -15.698  13.145  14.702  1.00  0.00              
ATOM   1910 3HG1 VAL A 125     -15.658  12.616  16.401  1.00  0.00              
ATOM   1911 1HG2 VAL A 125     -14.115  10.008  15.863  1.00  0.00              
ATOM   1912 2HG2 VAL A 125     -15.553  10.114  16.907  1.00  0.00              
ATOM   1913 3HG2 VAL A 125     -15.521   8.966  15.548  1.00  0.00              
ATOM   1914  N   ASP A 126     -17.958  10.522  17.304  1.00  0.00              
ATOM   1915  CA  ASP A 126     -18.394  10.856  18.660  1.00  0.00              
ATOM   1916  C   ASP A 126     -17.209  10.994  19.610  1.00  0.00              
ATOM   1917  O   ASP A 126     -17.227  11.825  20.521  1.00  0.00              
ATOM   1918  CB  ASP A 126     -19.365   9.803  19.182  1.00  0.00              
ATOM   1919  CG  ASP A 126     -20.638   9.725  18.363  1.00  0.00              
ATOM   1920  OD1 ASP A 126     -21.313  10.765  18.195  1.00  0.00              
ATOM   1921  OD2 ASP A 126     -20.966   8.620  17.884  1.00  0.00              
ATOM   1922  H   ASP A 126     -17.744   9.561  17.079  1.00  0.00              
ATOM   1923  HA  ASP A 126     -18.900  11.821  18.659  1.00  0.00              
ATOM   1924 1HB  ASP A 126     -18.920   8.813  19.288  1.00  0.00              
ATOM   1925 2HB  ASP A 126     -19.580  10.213  20.171  1.00  0.00              
ATOM   1926  N   VAL A 127     -16.188  10.166  19.400  1.00  0.00              
ATOM   1927  CA  VAL A 127     -14.943  10.249  20.155  1.00  0.00              
ATOM   1928  C   VAL A 127     -13.767  10.251  19.181  1.00  0.00              
ATOM   1929  O   VAL A 127     -13.478   9.241  18.539  1.00  0.00              
ATOM   1930  CB  VAL A 127     -14.789   9.082  21.150  1.00  0.00              
ATOM   1931  CG1 VAL A 127     -13.478   9.200  21.911  1.00  0.00              
ATOM   1932  CG2 VAL A 127     -15.963   9.048  22.116  1.00  0.00              
ATOM   1933  H   VAL A 127     -16.283   9.456  18.687  1.00  0.00              
ATOM   1934  HA  VAL A 127     -14.878  11.183  20.714  1.00  0.00              
ATOM   1935  HB  VAL A 127     -14.806   8.142  20.598  1.00  0.00              
ATOM   1936 1HG1 VAL A 127     -13.385   8.368  22.609  1.00  0.00              
ATOM   1937 2HG1 VAL A 127     -12.645   9.177  21.208  1.00  0.00              
ATOM   1938 3HG1 VAL A 127     -13.460  10.139  22.464  1.00  0.00              
ATOM   1939 1HG2 VAL A 127     -15.840   8.218  22.811  1.00  0.00              
ATOM   1940 2HG2 VAL A 127     -16.002   9.985  22.673  1.00  0.00              
ATOM   1941 3HG2 VAL A 127     -16.891   8.918  21.558  1.00  0.00              
ATOM   1942  N   ALA A 128     -13.113  11.399  19.061  1.00  0.00              
ATOM   1943  CA  ALA A 128     -11.907  11.527  18.263  1.00  0.00              
ATOM   1944  C   ALA A 128     -10.692  11.260  19.142  1.00  0.00              
ATOM   1945  O   ALA A 128     -10.524  11.886  20.192  1.00  0.00              
ATOM   1946  CB  ALA A 128     -11.829  12.903  17.632  1.00  0.00              
ATOM   1947  H   ALA A 128     -13.472  12.211  19.544  1.00  0.00              
ATOM   1948  HA  ALA A 128     -11.930  10.779  17.470  1.00  0.00              
ATOM   1949 1HB  ALA A 128     -10.917  12.979  17.039  1.00  0.00              
ATOM   1950 2HB  ALA A 128     -12.695  13.057  16.991  1.00  0.00              
ATOM   1951 3HB  ALA A 128     -11.816  13.660  18.415  1.00  0.00              
ATOM   1952  N   VAL A 129      -9.852  10.322  18.714  1.00  0.00              
ATOM   1953  CA  VAL A 129      -8.680   9.920  19.485  1.00  0.00              
ATOM   1954  C   VAL A 129      -7.381  10.188  18.726  1.00  0.00              
ATOM   1955  O   VAL A 129      -7.239   9.814  17.561  1.00  0.00              
ATOM   1956  CB  VAL A 129      -8.743   8.429  19.861  1.00  0.00              
ATOM   1957  CG1 VAL A 129      -7.504   8.026  20.649  1.00  0.00              
ATOM   1958  CG2 VAL A 129     -10.001   8.133  20.662  1.00  0.00              
ATOM   1959  H   VAL A 129     -10.036   9.874  17.827  1.00  0.00              
ATOM   1960  HA  VAL A 129      -8.585  10.509  20.398  1.00  0.00              
ATOM   1961  HB  VAL A 129      -8.801   7.835  18.948  1.00  0.00              
ATOM   1962 1HG1 VAL A 129      -7.566   6.968  20.907  1.00  0.00              
ATOM   1963 2HG1 VAL A 129      -6.616   8.200  20.044  1.00  0.00              
ATOM   1964 3HG1 VAL A 129      -7.446   8.617  21.562  1.00  0.00              
ATOM   1965 1HG2 VAL A 129     -10.030   7.074  20.919  1.00  0.00              
ATOM   1966 2HG2 VAL A 129      -9.998   8.729  21.575  1.00  0.00              
ATOM   1967 3HG2 VAL A 129     -10.879   8.384  20.067  1.00  0.00              
ATOM   1968  N   HIS A 130      -6.440  10.836  19.409  1.00  0.00              
ATOM   1969  CA  HIS A 130      -5.115  11.100  18.870  1.00  0.00              
ATOM   1970  C   HIS A 130      -4.091  11.091  20.002  1.00  0.00              
ATOM   1971  O   HIS A 130      -3.961  12.065  20.741  1.00  0.00              
ATOM   1972  CB  HIS A 130      -5.081  12.439  18.127  1.00  0.00              
ATOM   1973  CG  HIS A 130      -3.756  12.746  17.501  1.00  0.00              
ATOM   1974  ND1 HIS A 130      -3.114  11.870  16.652  1.00  0.00              
ATOM   1975  CD2 HIS A 130      -2.951  13.831  17.602  1.00  0.00              
ATOM   1976  CE1 HIS A 130      -1.971  12.404  16.255  1.00  0.00              
ATOM   1977  NE2 HIS A 130      -1.849  13.592  16.819  1.00  0.00              
ATOM   1978  H   HIS A 130      -6.665  11.152  20.341  1.00  0.00              
ATOM   1979  HA  HIS A 130      -4.839  10.309  18.172  1.00  0.00              
ATOM   1980 1HB  HIS A 130      -5.814  12.441  17.321  1.00  0.00              
ATOM   1981 2HB  HIS A 130      -5.297  13.255  18.816  1.00  0.00              
ATOM   1982  HD1 HIS A 130      -3.479  11.003  16.310  1.00  0.00              
ATOM   1983  HD2 HIS A 130      -3.037  14.767  18.154  1.00  0.00              
ATOM   1984  HE1 HIS A 130      -1.313  11.865  15.574  1.00  0.00              
ATOM   1985  N   TRP A 131      -3.372   9.981  20.144  1.00  0.00              
ATOM   1986  CA  TRP A 131      -2.410   9.839  21.235  1.00  0.00              
ATOM   1987  C   TRP A 131      -1.079  10.543  20.957  1.00  0.00              
ATOM   1988  O   TRP A 131      -0.191  10.561  21.810  1.00  0.00              
ATOM   1989  CB  TRP A 131      -2.156   8.355  21.512  1.00  0.00              
ATOM   1990  CG  TRP A 131      -3.362   7.628  22.027  1.00  0.00              
ATOM   1991  CD1 TRP A 131      -3.797   6.396  21.641  1.00  0.00              
ATOM   1992  CD2 TRP A 131      -4.286   8.089  23.020  1.00  0.00              
ATOM   1993  NE1 TRP A 131      -4.935   6.059  22.331  1.00  0.00              
ATOM   1994  CE2 TRP A 131      -5.254   7.082  23.186  1.00  0.00              
ATOM   1995  CE3 TRP A 131      -4.385   9.257  23.787  1.00  0.00              
ATOM   1996  CZ2 TRP A 131      -6.307   7.206  24.081  1.00  0.00              
ATOM   1997  CZ3 TRP A 131      -5.440   9.378  24.685  1.00  0.00              
ATOM   1998  CH2 TRP A 131      -6.372   8.383  24.827  1.00  0.00              
ATOM   1999  H   TRP A 131      -3.490   9.222  19.488  1.00  0.00              
ATOM   2000  HA  TRP A 131      -2.801  10.304  22.138  1.00  0.00              
ATOM   2001 1HB  TRP A 131      -1.853   7.846  20.597  1.00  0.00              
ATOM   2002 2HB  TRP A 131      -1.377   8.241  22.265  1.00  0.00              
ATOM   2003  HD1 TRP A 131      -3.211   5.880  20.882  1.00  0.00              
ATOM   2004  HE1 TRP A 131      -5.453   5.198  22.228  1.00  0.00              
ATOM   2005  HE3 TRP A 131      -3.672  10.076  23.715  1.00  0.00              
ATOM   2006  HZ2 TRP A 131      -7.025   6.390  24.162  1.00  0.00              
ATOM   2007  HZ3 TRP A 131      -5.507  10.293  25.274  1.00  0.00              
ATOM   2008  HH2 TRP A 131      -7.184   8.517  25.543  1.00  0.00              
ATOM   2009  N   GLY A 132      -0.948  11.126  19.768  1.00  0.00              
ATOM   2010  CA  GLY A 132       0.255  11.877  19.414  1.00  0.00              
ATOM   2011  C   GLY A 132       0.102  13.354  19.760  1.00  0.00              
ATOM   2012  O   GLY A 132       1.005  14.148  19.501  1.00  0.00              
ATOM   2013  H   GLY A 132      -1.695  11.048  19.095  1.00  0.00              
ATOM   2014 1HA  GLY A 132       1.104  11.469  19.963  1.00  0.00              
ATOM   2015 2HA  GLY A 132       0.433  11.778  18.344  1.00  0.00              
ATOM   2016  N   GLY A 133      -1.035  13.707  20.361  1.00  0.00              
ATOM   2017  CA  GLY A 133      -1.307  15.082  20.777  1.00  0.00              
ATOM   2018  C   GLY A 133      -1.012  15.376  22.239  1.00  0.00              
ATOM   2019  O   GLY A 133      -0.291  14.629  22.907  1.00  0.00              
ATOM   2020  H   GLY A 133      -1.729  12.994  20.534  1.00  0.00              
ATOM   2021 1HA  GLY A 133      -0.695  15.761  20.182  1.00  0.00              
ATOM   2022 2HA  GLY A 133      -2.360  15.302  20.610  1.00  0.00              
ATOM   2023  N   GLY A 134      -1.571  16.480  22.731  1.00  0.00              
ATOM   2024  CA  GLY A 134      -1.464  16.852  24.140  1.00  0.00              
ATOM   2025  C   GLY A 134      -0.278  17.738  24.483  1.00  0.00              
ATOM   2026  O   GLY A 134       0.327  17.581  25.546  1.00  0.00              
ATOM   2027  H   GLY A 134      -2.087  17.078  22.103  1.00  0.00              
ATOM   2028 1HA  GLY A 134      -2.362  17.393  24.434  1.00  0.00              
ATOM   2029 2HA  GLY A 134      -1.372  15.948  24.741  1.00  0.00              
ATOM   2030  N   MET A 135       0.050  18.672  23.592  1.00  0.00              
ATOM   2031  CA  MET A 135       1.152  19.613  23.822  1.00  0.00              
ATOM   2032  C   MET A 135       0.679  20.812  24.641  1.00  0.00              
ATOM   2033  O   MET A 135       0.687  21.951  24.166  1.00  0.00              
ATOM   2034  CB  MET A 135       1.740  20.079  22.491  1.00  0.00              
ATOM   2035  CG  MET A 135       2.598  19.041  21.783  1.00  0.00              
ATOM   2036  SD  MET A 135       3.285  19.649  20.230  1.00  0.00              
ATOM   2037  CE  MET A 135       4.249  18.232  19.709  1.00  0.00              
ATOM   2038  H   MET A 135      -0.478  18.734  22.732  1.00  0.00              
ATOM   2039  HA  MET A 135       1.941  19.129  24.397  1.00  0.00              
ATOM   2040 1HB  MET A 135       0.901  20.354  21.853  1.00  0.00              
ATOM   2041 2HB  MET A 135       2.342  20.964  22.703  1.00  0.00              
ATOM   2042 1HG  MET A 135       3.412  18.761  22.450  1.00  0.00              
ATOM   2043 2HG  MET A 135       1.976  18.168  21.581  1.00  0.00              
ATOM   2044 1HE  MET A 135       4.738  18.453  18.760  1.00  0.00              
ATOM   2045 2HE  MET A 135       5.005  18.009  20.464  1.00  0.00              
ATOM   2046 3HE  MET A 135       3.592  17.370  19.587  1.00  0.00              
ATOM   2047  N   HIS A 136       0.290  20.544  25.886  1.00  0.00              
ATOM   2048  CA  HIS A 136      -0.233  21.581  26.783  1.00  0.00              
ATOM   2049  C   HIS A 136       0.770  22.584  27.370  1.00  0.00              
ATOM   2050  O   HIS A 136       0.372  23.473  28.123  1.00  0.00              
ATOM   2051  CB  HIS A 136      -0.974  20.903  27.941  1.00  0.00              
ATOM   2052  CG  HIS A 136      -0.102  20.017  28.776  1.00  0.00              
ATOM   2053  ND1 HIS A 136      -0.397  19.706  30.087  1.00  0.00              
ATOM   2054  CD2 HIS A 136       1.054  19.376  28.488  1.00  0.00              
ATOM   2055  CE1 HIS A 136       0.542  18.910  30.569  1.00  0.00              
ATOM   2056  NE2 HIS A 136       1.433  18.697  29.619  1.00  0.00              
ATOM   2057  H   HIS A 136       0.360  19.592  26.220  1.00  0.00              
ATOM   2058  HA  HIS A 136      -0.920  22.227  26.234  1.00  0.00              
ATOM   2059 1HB  HIS A 136      -1.388  21.654  28.612  1.00  0.00              
ATOM   2060 2HB  HIS A 136      -1.777  20.277  27.556  1.00  0.00              
ATOM   2061  HD1 HIS A 136      -1.228  19.961  30.584  1.00  0.00              
ATOM   2062  HD2 HIS A 136       1.667  19.324  27.588  1.00  0.00              
ATOM   2063  HE1 HIS A 136       0.490  18.549  31.595  1.00  0.00              
ATOM   2064  N   HIS A 137       2.051  22.461  27.030  1.00  0.00              
ATOM   2065  CA  HIS A 137       3.037  23.475  27.418  1.00  0.00              
ATOM   2066  C   HIS A 137       3.483  24.384  26.267  1.00  0.00              
ATOM   2067  O   HIS A 137       4.248  25.328  26.476  1.00  0.00              
ATOM   2068  CB  HIS A 137       4.266  22.797  28.033  1.00  0.00              
ATOM   2069  CG  HIS A 137       3.955  21.964  29.237  1.00  0.00              
ATOM   2070  ND1 HIS A 137       3.415  22.496  30.391  1.00  0.00              
ATOM   2071  CD2 HIS A 137       4.107  20.639  29.470  1.00  0.00              
ATOM   2072  CE1 HIS A 137       3.249  21.532  31.280  1.00  0.00              
ATOM   2073  NE2 HIS A 137       3.662  20.397  30.746  1.00  0.00              
ATOM   2074  H   HIS A 137       2.354  21.657  26.497  1.00  0.00              
ATOM   2075  HA  HIS A 137       2.598  24.149  28.152  1.00  0.00              
ATOM   2076 1HB  HIS A 137       4.732  22.131  27.306  1.00  0.00              
ATOM   2077 2HB  HIS A 137       4.988  23.549  28.352  1.00  0.00              
ATOM   2078  HD1 HIS A 137       3.112  23.440  30.522  1.00  0.00              
ATOM   2079  HD2 HIS A 137       4.491  19.819  28.861  1.00  0.00              
ATOM   2080  HE1 HIS A 137       2.831  21.751  32.263  1.00  0.00              
ATOM   2081  N   SER A 138       3.000  24.102  25.061  1.00  0.00              
ATOM   2082  CA  SER A 138       3.379  24.872  23.881  1.00  0.00              
ATOM   2083  C   SER A 138       2.748  26.255  23.900  1.00  0.00              
ATOM   2084  O   SER A 138       1.522  26.387  23.936  1.00  0.00              
ATOM   2085  CB  SER A 138       2.981  24.129  22.620  1.00  0.00              
ATOM   2086  OG  SER A 138       2.986  24.962  21.494  1.00  0.00              
ATOM   2087  H   SER A 138       2.353  23.333  24.960  1.00  0.00              
ATOM   2088  HA  SER A 138       4.459  24.960  23.750  1.00  0.00              
ATOM   2089 1HB  SER A 138       3.686  23.313  22.461  1.00  0.00              
ATOM   2090 2HB  SER A 138       1.979  23.722  22.757  1.00  0.00              
ATOM   2091  HG  SER A 138       3.881  25.039  21.159  1.00  0.00              
ATOM   2092  N   LYS A 139       3.604  27.273  23.883  1.00  0.00              
ATOM   2093  CA  LYS A 139       3.176  28.668  23.961  1.00  0.00              
ATOM   2094  C   LYS A 139       3.463  29.370  22.634  1.00  0.00              
ATOM   2095  O   LYS A 139       4.410  29.012  21.928  1.00  0.00              
ATOM   2096  CB  LYS A 139       3.878  29.392  25.111  1.00  0.00              
ATOM   2097  CG  LYS A 139       3.591  28.811  26.489  1.00  0.00              
ATOM   2098  CD  LYS A 139       4.149  29.697  27.592  1.00  0.00              
ATOM   2099  CE  LYS A 139       3.954  29.065  28.963  1.00  0.00              
ATOM   2100  NZ  LYS A 139       4.253  30.021  30.063  1.00  0.00              
ATOM   2101  H   LYS A 139       4.587  27.065  23.812  1.00  0.00              
ATOM   2102  HA  LYS A 139       2.099  28.718  24.131  1.00  0.00              
ATOM   2103 1HB  LYS A 139       4.949  29.343  24.914  1.00  0.00              
ATOM   2104 2HB  LYS A 139       3.552  30.432  25.081  1.00  0.00              
ATOM   2105 1HG  LYS A 139       2.510  28.720  26.609  1.00  0.00              
ATOM   2106 2HG  LYS A 139       4.047  27.822  26.551  1.00  0.00              
ATOM   2107 1HD  LYS A 139       5.213  29.849  27.409  1.00  0.00              
ATOM   2108 2HD  LYS A 139       3.635  30.659  27.559  1.00  0.00              
ATOM   2109 1HE  LYS A 139       2.920  28.732  29.042  1.00  0.00              
ATOM   2110 2HE  LYS A 139       4.619  28.206  29.039  1.00  0.00              
ATOM   2111 1HZ  LYS A 139       4.113  29.564  30.953  1.00  0.00              
ATOM   2112 2HZ  LYS A 139       5.213  30.330  29.991  1.00  0.00              
ATOM   2113 3HZ  LYS A 139       3.637  30.819  29.993  1.00  0.00              
ATOM   2114  N   CYS A 140       2.646  30.377  22.318  1.00  0.00              
ATOM   2115  CA  CYS A 140       2.621  31.012  20.997  1.00  0.00              
ATOM   2116  C   CYS A 140       3.984  31.542  20.531  1.00  0.00              
ATOM   2117  O   CYS A 140       4.235  31.648  19.326  1.00  0.00              
ATOM   2118  CB  CYS A 140       1.655  32.176  21.222  1.00  0.00              
ATOM   2119  SG  CYS A 140       2.209  33.382  22.451  1.00  0.00              
ATOM   2120  H   CYS A 140       2.017  30.708  23.037  1.00  0.00              
ATOM   2121  HA  CYS A 140       2.223  30.367  20.212  1.00  0.00              
ATOM   2122 1HB  CYS A 140       1.512  32.733  20.295  1.00  0.00              
ATOM   2123 2HB  CYS A 140       0.693  31.804  21.575  1.00  0.00              
ATOM   2124  HG  CYS A 140       1.423  34.373  22.038  1.00  0.00              
ATOM   2125  N   GLY A 141       4.860  31.854  21.482  1.00  0.00              
ATOM   2126  CA  GLY A 141       6.167  32.425  21.165  1.00  0.00              
ATOM   2127  C   GLY A 141       7.327  31.723  21.851  1.00  0.00              
ATOM   2128  O   GLY A 141       8.427  32.269  21.909  1.00  0.00              
ATOM   2129  H   GLY A 141       4.613  31.693  22.450  1.00  0.00              
ATOM   2130 1HA  GLY A 141       6.331  32.361  20.091  1.00  0.00              
ATOM   2131 2HA  GLY A 141       6.184  33.468  21.474  1.00  0.00              
ATOM   2132  N   GLU A 142       7.091  30.521  22.373  1.00  0.00              
ATOM   2133  CA  GLU A 142       8.151  29.756  23.047  1.00  0.00              
ATOM   2134  C   GLU A 142       7.806  28.290  23.318  1.00  0.00              
ATOM   2135  O   GLU A 142       6.637  27.896  23.315  1.00  0.00              
ATOM   2136  CB  GLU A 142       8.514  30.438  24.368  1.00  0.00              
ATOM   2137  CG  GLU A 142       7.371  30.519  25.369  1.00  0.00              
ATOM   2138  CD  GLU A 142       7.765  31.309  26.585  1.00  0.00              
ATOM   2139  OE1 GLU A 142       8.876  31.780  26.630  1.00  0.00              
ATOM   2140  OE2 GLU A 142       6.921  31.539  27.420  1.00  0.00              
ATOM   2141  H   GLU A 142       6.166  30.123  22.308  1.00  0.00              
ATOM   2142  HA  GLU A 142       9.036  29.712  22.412  1.00  0.00              
ATOM   2143 1HB  GLU A 142       9.337  29.872  24.803  1.00  0.00              
ATOM   2144 2HB  GLU A 142       8.854  31.445  24.125  1.00  0.00              
ATOM   2145 1HG  GLU A 142       6.455  30.933  24.950  1.00  0.00              
ATOM   2146 2HG  GLU A 142       7.203  29.480  25.650  1.00  0.00              
ATOM   2147  N   CYS A 143       8.849  27.496  23.541  1.00  0.00              
ATOM   2148  CA  CYS A 143       8.710  26.067  23.763  1.00  0.00              
ATOM   2149  C   CYS A 143       8.789  25.770  25.256  1.00  0.00              
ATOM   2150  O   CYS A 143       9.278  26.591  26.035  1.00  0.00              
ATOM   2151  CB  CYS A 143       9.914  25.483  23.026  1.00  0.00              
ATOM   2152  SG  CYS A 143       9.988  25.898  21.267  1.00  0.00              
ATOM   2153  H   CYS A 143       9.770  27.908  23.555  1.00  0.00              
ATOM   2154  HA  CYS A 143       7.802  25.646  23.331  1.00  0.00              
ATOM   2155 1HB  CYS A 143      10.842  25.855  23.464  1.00  0.00              
ATOM   2156 2HB  CYS A 143       9.897  24.394  23.080  1.00  0.00              
ATOM   2157  HG  CYS A 143      10.512  27.109  21.431  1.00  0.00              
ATOM   2158  N   SER A 144       8.302  24.595  25.645  1.00  0.00              
ATOM   2159  CA  SER A 144       8.355  24.155  27.033  1.00  0.00              
ATOM   2160  C   SER A 144       7.975  22.684  27.150  1.00  0.00              
ATOM   2161  O   SER A 144       7.152  22.193  26.375  1.00  0.00              
ATOM   2162  CB  SER A 144       7.441  25.010  27.889  1.00  0.00              
ATOM   2163  OG  SER A 144       7.377  24.551  29.212  1.00  0.00              
ATOM   2164  H   SER A 144       7.881  23.991  24.955  1.00  0.00              
ATOM   2165  HA  SER A 144       9.323  24.331  27.508  1.00  0.00              
ATOM   2166 1HB  SER A 144       7.816  26.033  27.886  1.00  0.00              
ATOM   2167 2HB  SER A 144       6.440  24.990  27.459  1.00  0.00              
ATOM   2168  HG  SER A 144       6.585  24.895  29.631  1.00  0.00              
ATOM   2169  N   GLY A 145       8.689  21.894  27.949  1.00  0.00              
ATOM   2170  CA  GLY A 145       8.115  20.596  28.321  1.00  0.00              
ATOM   2171  C   GLY A 145       7.870  19.635  27.170  1.00  0.00              
ATOM   2172  O   GLY A 145       6.860  18.929  27.141  1.00  0.00              
ATOM   2173  H   GLY A 145       9.669  22.063  28.118  1.00  0.00              
ATOM   2174 1HA  GLY A 145       8.789  20.094  29.014  1.00  0.00              
ATOM   2175 2HA  GLY A 145       7.151  20.758  28.805  1.00  0.00              
ATOM   2176  N   PHE A 146       8.801  19.629  26.221  1.00  0.00              
ATOM   2177  CA  PHE A 146       8.735  18.818  24.995  1.00  0.00              
ATOM   2178  C   PHE A 146       7.527  19.113  24.088  1.00  0.00              
ATOM   2179  O   PHE A 146       7.108  18.253  23.311  1.00  0.00              
ATOM   2180  CB  PHE A 146       8.732  17.334  25.369  1.00  0.00              
ATOM   2181  CG  PHE A 146       9.969  16.890  26.095  1.00  0.00              
ATOM   2182  CD1 PHE A 146       9.944  16.664  27.463  1.00  0.00              
ATOM   2183  CD2 PHE A 146      11.161  16.699  25.411  1.00  0.00              
ATOM   2184  CE1 PHE A 146      11.083  16.256  28.132  1.00  0.00              
ATOM   2185  CE2 PHE A 146      12.300  16.291  26.078  1.00  0.00              
ATOM   2186  CZ  PHE A 146      12.261  16.069  27.440  1.00  0.00              
ATOM   2187  H   PHE A 146       9.603  20.226  26.370  1.00  0.00              
ATOM   2188  HA  PHE A 146       9.599  19.025  24.364  1.00  0.00              
ATOM   2189 1HB  PHE A 146       7.889  17.114  26.025  1.00  0.00              
ATOM   2190 2HB  PHE A 146       8.662  16.722  24.471  1.00  0.00              
ATOM   2191  HD1 PHE A 146       9.013  16.811  28.010  1.00  0.00              
ATOM   2192  HD2 PHE A 146      11.192  16.874  24.336  1.00  0.00              
ATOM   2193  HE1 PHE A 146      11.050  16.082  29.207  1.00  0.00              
ATOM   2194  HE2 PHE A 146      13.229  16.143  25.529  1.00  0.00              
ATOM   2195  HZ  PHE A 146      13.160  15.750  27.967  1.00  0.00              
ATOM   2196  N   CYS A 147       6.980  20.322  24.176  1.00  0.00              
ATOM   2197  CA  CYS A 147       5.906  20.738  23.273  1.00  0.00              
ATOM   2198  C   CYS A 147       6.382  21.848  22.349  1.00  0.00              
ATOM   2199  O   CYS A 147       7.178  22.697  22.755  1.00  0.00              
ATOM   2200  CB  CYS A 147       4.833  21.256  24.230  1.00  0.00              
ATOM   2201  SG  CYS A 147       4.248  20.037  25.430  1.00  0.00              
ATOM   2202  H   CYS A 147       7.309  20.969  24.879  1.00  0.00              
ATOM   2203  HA  CYS A 147       5.487  19.917  22.691  1.00  0.00              
ATOM   2204 1HB  CYS A 147       5.219  22.093  24.813  1.00  0.00              
ATOM   2205 2HB  CYS A 147       3.953  21.576  23.671  1.00  0.00              
ATOM   2206  HG  CYS A 147       4.246  19.005  24.591  1.00  0.00              
ATOM   2207  N   TYR A 148       5.889  21.840  21.113  1.00  0.00              
ATOM   2208  CA  TYR A 148       6.340  22.778  20.088  1.00  0.00              
ATOM   2209  C   TYR A 148       5.170  23.551  19.491  1.00  0.00              
ATOM   2210  O   TYR A 148       5.047  24.758  19.691  1.00  0.00              
ATOM   2211  CB  TYR A 148       7.098  22.040  18.982  1.00  0.00              
ATOM   2212  CG  TYR A 148       8.281  21.239  19.480  1.00  0.00              
ATOM   2213  CD1 TYR A 148       8.298  19.856  19.376  1.00  0.00              
ATOM   2214  CD2 TYR A 148       9.377  21.868  20.049  1.00  0.00              
ATOM   2215  CE1 TYR A 148       9.375  19.118  19.831  1.00  0.00              
ATOM   2216  CE2 TYR A 148      10.460  21.141  20.506  1.00  0.00              
ATOM   2217  CZ  TYR A 148      10.455  19.765  20.395  1.00  0.00              
ATOM   2218  OH  TYR A 148      11.529  19.037  20.847  1.00  0.00              
ATOM   2219  H   TYR A 148       5.178  21.159  20.880  1.00  0.00              
ATOM   2220  HA  TYR A 148       7.006  23.519  20.530  1.00  0.00              
ATOM   2221 1HB  TYR A 148       6.386  21.374  18.493  1.00  0.00              
ATOM   2222 2HB  TYR A 148       7.442  22.791  18.269  1.00  0.00              
ATOM   2223  HD1 TYR A 148       7.442  19.351  18.929  1.00  0.00              
ATOM   2224  HD2 TYR A 148       9.375  22.955  20.134  1.00  0.00              
ATOM   2225  HE1 TYR A 148       9.375  18.032  19.744  1.00  0.00              
ATOM   2226  HE2 TYR A 148      11.312  21.655  20.951  1.00  0.00              
ATOM   2227  HH  TYR A 148      12.270  19.588  21.116  1.00  0.00              
ATOM   2228  N   VAL A 149       4.320  22.849  18.750  1.00  0.00              
ATOM   2229  CA  VAL A 149       3.110  23.441  18.190  1.00  0.00              
ATOM   2230  C   VAL A 149       1.910  22.955  18.989  1.00  0.00              
ATOM   2231  O   VAL A 149       1.581  21.765  18.975  1.00  0.00              
ATOM   2232  CB  VAL A 149       2.921  23.084  16.703  1.00  0.00              
ATOM   2233  CG1 VAL A 149       1.602  23.636  16.186  1.00  0.00              
ATOM   2234  CG2 VAL A 149       4.081  23.617  15.876  1.00  0.00              
ATOM   2235  H   VAL A 149       4.521  21.875  18.569  1.00  0.00              
ATOM   2236  HA  VAL A 149       3.121  24.528  18.281  1.00  0.00              
ATOM   2237  HB  VAL A 149       2.928  22.000  16.596  1.00  0.00              
ATOM   2238 1HG1 VAL A 149       1.484  23.375  15.134  1.00  0.00              
ATOM   2239 2HG1 VAL A 149       0.779  23.210  16.760  1.00  0.00              
ATOM   2240 3HG1 VAL A 149       1.595  24.721  16.292  1.00  0.00              
ATOM   2241 1HG2 VAL A 149       3.932  23.356  14.828  1.00  0.00              
ATOM   2242 2HG2 VAL A 149       4.131  24.702  15.977  1.00  0.00              
ATOM   2243 3HG2 VAL A 149       5.013  23.177  16.230  1.00  0.00              
ATOM   2244  N   ASN A 150       1.263  23.878  19.690  1.00  0.00              
ATOM   2245  CA  ASN A 150       0.175  23.519  20.578  1.00  0.00              
ATOM   2246  C   ASN A 150      -1.031  23.072  19.767  1.00  0.00              
ATOM   2247  O   ASN A 150      -1.726  23.887  19.152  1.00  0.00              
ATOM   2248  CB  ASN A 150      -0.197  24.665  21.502  1.00  0.00              
ATOM   2249  CG  ASN A 150      -1.151  24.275  22.596  1.00  0.00              
ATOM   2250  OD1 ASN A 150      -2.118  23.538  22.371  1.00  0.00              
ATOM   2251  ND2 ASN A 150      -0.932  24.829  23.761  1.00  0.00              
ATOM   2252  H   ASN A 150       1.531  24.847  19.608  1.00  0.00              
ATOM   2253  HA  ASN A 150       0.471  22.677  21.206  1.00  0.00              
ATOM   2254 1HB  ASN A 150       0.570  25.322  21.914  1.00  0.00              
ATOM   2255 2HB  ASN A 150      -0.750  25.195  20.726  1.00  0.00              
ATOM   2256 1HD2 ASN A 150      -1.527  24.615  24.536  1.00  0.00              
ATOM   2257 2HD2 ASN A 150      -0.170  25.465  23.876  1.00  0.00              
ATOM   2258  N   ASP A 151      -1.257  21.759  19.769  1.00  0.00              
ATOM   2259  CA  ASP A 151      -2.344  21.134  19.012  1.00  0.00              
ATOM   2260  C   ASP A 151      -3.701  21.359  19.675  1.00  0.00              
ATOM   2261  O   ASP A 151      -4.738  21.371  19.007  1.00  0.00              
ATOM   2262  CB  ASP A 151      -2.084  19.634  18.849  1.00  0.00              
ATOM   2263  CG  ASP A 151      -1.905  18.880  20.161  1.00  0.00              
ATOM   2264  OD1 ASP A 151      -1.012  19.220  20.900  1.00  0.00              
ATOM   2265  OD2 ASP A 151      -2.752  18.082  20.483  1.00  0.00              
ATOM   2266  H   ASP A 151      -0.643  21.177  20.320  1.00  0.00              
ATOM   2267  HA  ASP A 151      -2.412  21.587  18.022  1.00  0.00              
ATOM   2268 1HB  ASP A 151      -2.833  19.127  18.240  1.00  0.00              
ATOM   2269 2HB  ASP A 151      -1.135  19.660  18.313  1.00  0.00              
ATOM   2270  N   ILE A 152      -3.668  21.549  20.992  1.00  0.00              
ATOM   2271  CA  ILE A 152      -4.865  21.675  21.813  1.00  0.00              
ATOM   2272  C   ILE A 152      -5.597  22.986  21.546  1.00  0.00              
ATOM   2273  O   ILE A 152      -6.799  22.986  21.270  1.00  0.00              
ATOM   2274  CB  ILE A 152      -4.525  21.586  23.312  1.00  0.00              
ATOM   2275  CG1 ILE A 152      -3.977  20.198  23.654  1.00  0.00              
ATOM   2276  CG2 ILE A 152      -5.752  21.899  24.154  1.00  0.00              
ATOM   2277  CD1 ILE A 152      -3.352  20.110  25.027  1.00  0.00              
ATOM   2278  H   ILE A 152      -2.761  21.608  21.434  1.00  0.00              
ATOM   2279  HA  ILE A 152      -5.589  20.902  21.556  1.00  0.00              
ATOM   2280  HB  ILE A 152      -3.735  22.301  23.542  1.00  0.00              
ATOM   2281 1HG1 ILE A 152      -4.807  19.495  23.586  1.00  0.00              
ATOM   2282 2HG1 ILE A 152      -3.231  19.950  22.899  1.00  0.00              
ATOM   2283 1HG2 ILE A 152      -5.495  21.831  25.211  1.00  0.00              
ATOM   2284 2HG2 ILE A 152      -6.100  22.906  23.931  1.00  0.00              
ATOM   2285 3HG2 ILE A 152      -6.543  21.184  23.926  1.00  0.00              
ATOM   2286 1HD1 ILE A 152      -2.986  19.097  25.197  1.00  0.00              
ATOM   2287 2HD1 ILE A 152      -2.520  20.811  25.096  1.00  0.00              
ATOM   2288 3HD1 ILE A 152      -4.096  20.356  25.783  1.00  0.00              
ATOM   2289  N   VAL A 153      -4.863  24.097  21.625  1.00  0.00              
ATOM   2290  CA  VAL A 153      -5.428  25.429  21.412  1.00  0.00              
ATOM   2291  C   VAL A 153      -5.988  25.558  19.996  1.00  0.00              
ATOM   2292  O   VAL A 153      -7.095  26.066  19.796  1.00  0.00              
ATOM   2293  CB  VAL A 153      -4.382  26.535  21.647  1.00  0.00              
ATOM   2294  CG1 VAL A 153      -4.932  27.888  21.217  1.00  0.00              
ATOM   2295  CG2 VAL A 153      -3.964  26.572  23.109  1.00  0.00              
ATOM   2296  H   VAL A 153      -3.880  24.007  21.841  1.00  0.00              
ATOM   2297  HA  VAL A 153      -6.277  25.609  22.074  1.00  0.00              
ATOM   2298  HB  VAL A 153      -3.488  26.306  21.067  1.00  0.00              
ATOM   2299 1HG1 VAL A 153      -4.179  28.657  21.390  1.00  0.00              
ATOM   2300 2HG1 VAL A 153      -5.183  27.858  20.158  1.00  0.00              
ATOM   2301 3HG1 VAL A 153      -5.825  28.118  21.798  1.00  0.00              
ATOM   2302 1HG2 VAL A 153      -3.224  27.358  23.256  1.00  0.00              
ATOM   2303 2HG2 VAL A 153      -4.836  26.771  23.731  1.00  0.00              
ATOM   2304 3HG2 VAL A 153      -3.531  25.610  23.387  1.00  0.00              
ATOM   2305  N   LEU A 154      -5.217  25.071  19.027  1.00  0.00              
ATOM   2306  CA  LEU A 154      -5.599  25.105  17.620  1.00  0.00              
ATOM   2307  C   LEU A 154      -6.822  24.238  17.376  1.00  0.00              
ATOM   2308  O   LEU A 154      -7.726  24.627  16.637  1.00  0.00              
ATOM   2309  CB  LEU A 154      -4.428  24.653  16.746  1.00  0.00              
ATOM   2310  CG  LEU A 154      -3.260  25.651  16.694  1.00  0.00              
ATOM   2311  CD1 LEU A 154      -2.028  25.062  16.025  1.00  0.00              
ATOM   2312  CD2 LEU A 154      -3.667  26.959  16.028  1.00  0.00              
ATOM   2313  H   LEU A 154      -4.330  24.663  19.287  1.00  0.00              
ATOM   2314  HA  LEU A 154      -5.871  26.123  17.339  1.00  0.00              
ATOM   2315 1HB  LEU A 154      -4.137  23.755  17.292  1.00  0.00              
ATOM   2316 2HB  LEU A 154      -4.754  24.377  15.745  1.00  0.00              
ATOM   2317  HG  LEU A 154      -2.992  25.892  17.723  1.00  0.00              
ATOM   2318 1HD1 LEU A 154      -1.230  25.804  16.011  1.00  0.00              
ATOM   2319 2HD1 LEU A 154      -1.695  24.184  16.581  1.00  0.00              
ATOM   2320 3HD1 LEU A 154      -2.271  24.772  15.003  1.00  0.00              
ATOM   2321 1HD2 LEU A 154      -2.815  27.638  16.011  1.00  0.00              
ATOM   2322 2HD2 LEU A 154      -3.995  26.761  15.007  1.00  0.00              
ATOM   2323 3HD2 LEU A 154      -4.483  27.415  16.589  1.00  0.00              
ATOM   2324  N   GLY A 155      -6.847  23.073  18.022  1.00  0.00              
ATOM   2325  CA  GLY A 155      -7.991  22.168  17.954  1.00  0.00              
ATOM   2326  C   GLY A 155      -9.243  22.826  18.526  1.00  0.00              
ATOM   2327  O   GLY A 155     -10.326  22.723  17.943  1.00  0.00              
ATOM   2328  H   GLY A 155      -6.044  22.810  18.575  1.00  0.00              
ATOM   2329 1HA  GLY A 155      -8.171  21.899  16.913  1.00  0.00              
ATOM   2330 2HA  GLY A 155      -7.767  21.269  18.527  1.00  0.00              
ATOM   2331  N   ILE A 156      -9.086  23.514  19.654  1.00  0.00              
ATOM   2332  CA  ILE A 156     -10.191  24.234  20.279  1.00  0.00              
ATOM   2333  C   ILE A 156     -10.691  25.385  19.396  1.00  0.00              
ATOM   2334  O   ILE A 156     -11.906  25.576  19.253  1.00  0.00              
ATOM   2335  CB  ILE A 156      -9.785  24.792  21.655  1.00  0.00              
ATOM   2336  CG1 ILE A 156      -9.582  23.653  22.656  1.00  0.00              
ATOM   2337  CG2 ILE A 156     -10.834  25.770  22.162  1.00  0.00              
ATOM   2338  CD1 ILE A 156      -8.914  24.081  23.943  1.00  0.00              
ATOM   2339  H   ILE A 156      -8.174  23.538  20.089  1.00  0.00              
ATOM   2340  HA  ILE A 156     -11.058  23.583  20.392  1.00  0.00              
ATOM   2341  HB  ILE A 156      -8.827  25.304  21.562  1.00  0.00              
ATOM   2342 1HG1 ILE A 156     -10.563  23.236  22.878  1.00  0.00              
ATOM   2343 2HG1 ILE A 156      -8.969  22.896  22.164  1.00  0.00              
ATOM   2344 1HG2 ILE A 156     -10.532  26.156  23.136  1.00  0.00              
ATOM   2345 2HG2 ILE A 156     -10.931  26.597  21.460  1.00  0.00              
ATOM   2346 3HG2 ILE A 156     -11.792  25.259  22.257  1.00  0.00              
ATOM   2347 1HD1 ILE A 156      -8.803  23.219  24.601  1.00  0.00              
ATOM   2348 2HD1 ILE A 156      -7.930  24.497  23.722  1.00  0.00              
ATOM   2349 3HD1 ILE A 156      -9.525  24.837  24.436  1.00  0.00              
ATOM   2350  N   LEU A 157      -9.758  26.121  18.790  1.00  0.00              
ATOM   2351  CA  LEU A 157     -10.093  27.208  17.856  1.00  0.00              
ATOM   2352  C   LEU A 157     -10.893  26.714  16.652  1.00  0.00              
ATOM   2353  O   LEU A 157     -11.772  27.416  16.149  1.00  0.00              
ATOM   2354  CB  LEU A 157      -8.812  27.905  17.381  1.00  0.00              
ATOM   2355  CG  LEU A 157      -8.097  28.751  18.443  1.00  0.00              
ATOM   2356  CD1 LEU A 157      -6.739  29.203  17.923  1.00  0.00              
ATOM   2357  CD2 LEU A 157      -8.962  29.949  18.807  1.00  0.00              
ATOM   2358  H   LEU A 157      -8.787  25.919  18.984  1.00  0.00              
ATOM   2359  HA  LEU A 157     -10.729  27.936  18.356  1.00  0.00              
ATOM   2360 1HB  LEU A 157      -8.213  27.029  17.137  1.00  0.00              
ATOM   2361 2HB  LEU A 157      -8.982  28.492  16.479  1.00  0.00              
ATOM   2362  HG  LEU A 157      -7.994  28.132  19.335  1.00  0.00              
ATOM   2363 1HD1 LEU A 157      -6.238  29.803  18.685  1.00  0.00              
ATOM   2364 2HD1 LEU A 157      -6.129  28.330  17.692  1.00  0.00              
ATOM   2365 3HD1 LEU A 157      -6.875  29.801  17.023  1.00  0.00              
ATOM   2366 1HD2 LEU A 157      -8.452  30.549  19.561  1.00  0.00              
ATOM   2367 2HD2 LEU A 157      -9.136  30.555  17.918  1.00  0.00              
ATOM   2368 3HD2 LEU A 157      -9.916  29.602  19.202  1.00  0.00              
ATOM   2369  N   GLU A 158     -10.579  25.500  16.202  1.00  0.00              
ATOM   2370  CA  GLU A 158     -11.375  24.820  15.188  1.00  0.00              
ATOM   2371  C   GLU A 158     -12.755  24.430  15.705  1.00  0.00              
ATOM   2372  O   GLU A 158     -13.750  24.599  15.004  1.00  0.00              
ATOM   2373  CB  GLU A 158     -10.640  23.576  14.684  1.00  0.00              
ATOM   2374  CG  GLU A 158     -11.386  22.793  13.614  1.00  0.00              
ATOM   2375  CD  GLU A 158     -11.617  23.630  12.386  1.00  0.00              
ATOM   2376  OE1 GLU A 158     -10.698  24.286  11.957  1.00  0.00              
ATOM   2377  OE2 GLU A 158     -12.675  23.527  11.812  1.00  0.00              
ATOM   2378  H   GLU A 158      -9.762  25.040  16.578  1.00  0.00              
ATOM   2379  HA  GLU A 158     -11.550  25.488  14.345  1.00  0.00              
ATOM   2380 1HB  GLU A 158      -9.681  23.913  14.286  1.00  0.00              
ATOM   2381 2HB  GLU A 158     -10.468  22.935  15.550  1.00  0.00              
ATOM   2382 1HG  GLU A 158     -10.891  21.865  13.330  1.00  0.00              
ATOM   2383 2HG  GLU A 158     -12.343  22.567  14.083  1.00  0.00              
ATOM   2384  N   LEU A 159     -12.806  23.911  16.929  1.00  0.00              
ATOM   2385  CA  LEU A 159     -14.073  23.503  17.535  1.00  0.00              
ATOM   2386  C   LEU A 159     -15.016  24.686  17.736  1.00  0.00              
ATOM   2387  O   LEU A 159     -16.235  24.551  17.599  1.00  0.00              
ATOM   2388  CB  LEU A 159     -13.812  22.800  18.873  1.00  0.00              
ATOM   2389  CG  LEU A 159     -13.173  21.409  18.766  1.00  0.00              
ATOM   2390  CD1 LEU A 159     -12.734  20.929  20.143  1.00  0.00              
ATOM   2391  CD2 LEU A 159     -14.169  20.438  18.149  1.00  0.00              
ATOM   2392  H   LEU A 159     -11.949  23.795  17.452  1.00  0.00              
ATOM   2393  HA  LEU A 159     -14.592  22.815  16.869  1.00  0.00              
ATOM   2394 1HB  LEU A 159     -13.103  23.504  19.307  1.00  0.00              
ATOM   2395 2HB  LEU A 159     -14.709  22.761  19.490  1.00  0.00              
ATOM   2396  HG  LEU A 159     -12.325  21.494  18.086  1.00  0.00              
ATOM   2397 1HD1 LEU A 159     -12.282  19.942  20.058  1.00  0.00              
ATOM   2398 2HD1 LEU A 159     -12.004  21.627  20.555  1.00  0.00              
ATOM   2399 3HD1 LEU A 159     -13.599  20.876  20.803  1.00  0.00              
ATOM   2400 1HD2 LEU A 159     -13.714  19.451  18.073  1.00  0.00              
ATOM   2401 2HD2 LEU A 159     -15.059  20.382  18.777  1.00  0.00              
ATOM   2402 3HD2 LEU A 159     -14.448  20.786  17.155  1.00  0.00              
ATOM   2403  N   LEU A 160     -14.441  25.845  18.052  1.00  0.00              
ATOM   2404  CA  LEU A 160     -15.211  27.051  18.357  1.00  0.00              
ATOM   2405  C   LEU A 160     -16.004  27.547  17.147  1.00  0.00              
ATOM   2406  O   LEU A 160     -16.946  28.330  17.290  1.00  0.00              
ATOM   2407  CB  LEU A 160     -14.275  28.155  18.865  1.00  0.00              
ATOM   2408  CG  LEU A 160     -13.720  27.941  20.279  1.00  0.00              
ATOM   2409  CD1 LEU A 160     -12.644  28.976  20.579  1.00  0.00              
ATOM   2410  CD2 LEU A 160     -14.854  28.032  21.289  1.00  0.00              
ATOM   2411  H   LEU A 160     -13.433  25.885  18.082  1.00  0.00              
ATOM   2412  HA  LEU A 160     -15.949  26.827  19.127  1.00  0.00              
ATOM   2413 1HB  LEU A 160     -13.476  28.061  18.131  1.00  0.00              
ATOM   2414 2HB  LEU A 160     -14.732  29.141  18.781  1.00  0.00              
ATOM   2415  HG  LEU A 160     -13.318  26.928  20.318  1.00  0.00              
ATOM   2416 1HD1 LEU A 160     -12.256  28.816  21.585  1.00  0.00              
ATOM   2417 2HD1 LEU A 160     -11.833  28.877  19.858  1.00  0.00              
ATOM   2418 3HD1 LEU A 160     -13.073  29.975  20.511  1.00  0.00              
ATOM   2419 1HD2 LEU A 160     -14.458  27.879  22.294  1.00  0.00              
ATOM   2420 2HD2 LEU A 160     -15.318  29.015  21.228  1.00  0.00              
ATOM   2421 3HD2 LEU A 160     -15.598  27.265  21.073  1.00  0.00              
ATOM   2422  N   LYS A 161     -15.612  27.079  15.964  1.00  0.00              
ATOM   2423  CA  LYS A 161     -16.263  27.447  14.714  1.00  0.00              
ATOM   2424  C   LYS A 161     -17.699  26.927  14.641  1.00  0.00              
ATOM   2425  O   LYS A 161     -18.511  27.457  13.886  1.00  0.00              
ATOM   2426  CB  LYS A 161     -15.456  26.920  13.526  1.00  0.00              
ATOM   2427  CG  LYS A 161     -14.096  27.583  13.347  1.00  0.00              
ATOM   2428  CD  LYS A 161     -13.327  26.963  12.190  1.00  0.00              
ATOM   2429  CE  LYS A 161     -11.971  27.629  12.007  1.00  0.00              
ATOM   2430  NZ  LYS A 161     -11.167  26.969  10.941  1.00  0.00              
ATOM   2431  H   LYS A 161     -14.830  26.442  15.944  1.00  0.00              
ATOM   2432  HA  LYS A 161     -16.331  28.532  14.639  1.00  0.00              
ATOM   2433 1HB  LYS A 161     -15.320  25.850  13.682  1.00  0.00              
ATOM   2434 2HB  LYS A 161     -16.059  27.083  12.632  1.00  0.00              
ATOM   2435 1HG  LYS A 161     -14.252  28.644  13.153  1.00  0.00              
ATOM   2436 2HG  LYS A 161     -13.529  27.462  14.268  1.00  0.00              
ATOM   2437 1HD  LYS A 161     -13.185  25.902  12.397  1.00  0.00              
ATOM   2438 2HD  LYS A 161     -13.914  27.080  11.279  1.00  0.00              
ATOM   2439 1HE  LYS A 161     -12.136  28.672  11.744  1.00  0.00              
ATOM   2440 2HE  LYS A 161     -11.433  27.574  12.952  1.00  0.00              
ATOM   2441 1HZ  LYS A 161     -10.277  27.439  10.851  1.00  0.00              
ATOM   2442 2HZ  LYS A 161     -11.013  26.001  11.185  1.00  0.00              
ATOM   2443 3HZ  LYS A 161     -11.665  27.020  10.065  1.00  0.00              
ATOM   2444  N   CYS A 162     -18.012  25.904  15.433  1.00  0.00              
ATOM   2445  CA  CYS A 162     -19.363  25.340  15.468  1.00  0.00              
ATOM   2446  C   CYS A 162     -19.893  25.171  16.884  1.00  0.00              
ATOM   2447  O   CYS A 162     -21.105  25.227  17.106  1.00  0.00              
ATOM   2448  CB  CYS A 162     -19.168  23.973  14.810  1.00  0.00              
ATOM   2449  SG  CYS A 162     -18.617  24.042  13.088  1.00  0.00              
ATOM   2450  H   CYS A 162     -17.297  25.504  16.026  1.00  0.00              
ATOM   2451  HA  CYS A 162     -20.085  25.912  14.885  1.00  0.00              
ATOM   2452 1HB  CYS A 162     -18.412  23.401  15.347  1.00  0.00              
ATOM   2453 2HB  CYS A 162     -20.108  23.421  14.804  1.00  0.00              
ATOM   2454  HG  CYS A 162     -19.816  24.291  12.569  1.00  0.00              
ATOM   2455  N   HIS A 163     -18.985  24.955  17.832  1.00  0.00              
ATOM   2456  CA  HIS A 163     -19.366  24.735  19.227  1.00  0.00              
ATOM   2457  C   HIS A 163     -19.306  26.028  20.023  1.00  0.00              
ATOM   2458  O   HIS A 163     -18.269  26.703  20.047  1.00  0.00              
ATOM   2459  CB  HIS A 163     -18.463  23.681  19.878  1.00  0.00              
ATOM   2460  CG  HIS A 163     -18.556  22.332  19.236  1.00  0.00              
ATOM   2461  ND1 HIS A 163     -19.639  21.496  19.413  1.00  0.00              
ATOM   2462  CD2 HIS A 163     -17.703  21.673  18.417  1.00  0.00              
ATOM   2463  CE1 HIS A 163     -19.446  20.381  18.731  1.00  0.00              
ATOM   2464  NE2 HIS A 163     -18.278  20.463  18.118  1.00  0.00              
ATOM   2465  H   HIS A 163     -18.007  24.938  17.580  1.00  0.00              
ATOM   2466  HA  HIS A 163     -20.398  24.389  19.276  1.00  0.00              
ATOM   2467 1HB  HIS A 163     -17.418  23.987  19.809  1.00  0.00              
ATOM   2468 2HB  HIS A 163     -18.737  23.548  20.923  1.00  0.00              
ATOM   2469  HD1 HIS A 163     -20.481  21.715  19.905  1.00  0.00              
ATOM   2470  HD2 HIS A 163     -16.728  21.931  18.002  1.00  0.00              
ATOM   2471  HE1 HIS A 163     -20.193  19.587  18.741  1.00  0.00              
ATOM   2472  N   ASP A 164     -20.423  26.365  20.669  1.00  0.00              
ATOM   2473  CA  ASP A 164     -20.527  27.583  21.472  1.00  0.00              
ATOM   2474  C   ASP A 164     -19.610  27.523  22.689  1.00  0.00              
ATOM   2475  O   ASP A 164     -18.924  28.498  23.008  1.00  0.00              
ATOM   2476  CB  ASP A 164     -21.975  27.809  21.917  1.00  0.00              
ATOM   2477  CG  ASP A 164     -22.911  28.259  20.803  1.00  0.00              
ATOM   2478  OD1 ASP A 164     -22.427  28.623  19.757  1.00  0.00              
ATOM   2479  OD2 ASP A 164     -24.097  28.088  20.947  1.00  0.00              
ATOM   2480  H   ASP A 164     -21.223  25.752  20.600  1.00  0.00              
ATOM   2481  HA  ASP A 164     -20.204  28.441  20.883  1.00  0.00              
ATOM   2482 1HB  ASP A 164     -22.410  26.954  22.433  1.00  0.00              
ATOM   2483 2HB  ASP A 164     -21.831  28.627  22.622  1.00  0.00              
ATOM   2484  N   ARG A 165     -19.607  26.374  23.359  1.00  0.00              
ATOM   2485  CA  ARG A 165     -18.788  26.170  24.545  1.00  0.00              
ATOM   2486  C   ARG A 165     -17.870  24.956  24.405  1.00  0.00              
ATOM   2487  O   ARG A 165     -18.291  23.884  23.950  1.00  0.00              
ATOM   2488  CB  ARG A 165     -19.633  26.083  25.809  1.00  0.00              
ATOM   2489  CG  ARG A 165     -20.390  27.353  26.162  1.00  0.00              
ATOM   2490  CD  ARG A 165     -21.289  27.225  27.336  1.00  0.00              
ATOM   2491  NE  ARG A 165     -22.316  26.207  27.199  1.00  0.00              
ATOM   2492  CZ  ARG A 165     -23.482  26.379  26.544  1.00  0.00              
ATOM   2493  NH1 ARG A 165     -23.788  27.537  25.999  1.00  0.00              
ATOM   2494  NH2 ARG A 165     -24.322  25.361  26.486  1.00  0.00              
ATOM   2495  H   ARG A 165     -20.192  25.618  23.031  1.00  0.00              
ATOM   2496  HA  ARG A 165     -18.132  27.028  24.693  1.00  0.00              
ATOM   2497 1HB  ARG A 165     -20.344  25.272  25.659  1.00  0.00              
ATOM   2498 2HB  ARG A 165     -18.959  25.828  26.625  1.00  0.00              
ATOM   2499 1HG  ARG A 165     -19.664  28.140  26.377  1.00  0.00              
ATOM   2500 2HG  ARG A 165     -20.995  27.645  25.303  1.00  0.00              
ATOM   2501 1HD  ARG A 165     -20.692  26.972  28.213  1.00  0.00              
ATOM   2502 2HD  ARG A 165     -21.791  28.177  27.503  1.00  0.00              
ATOM   2503  HE  ARG A 165     -22.334  25.257  27.546  1.00  0.00              
ATOM   2504 1HH1 ARG A 165     -23.143  28.311  26.069  1.00  0.00              
ATOM   2505 2HH1 ARG A 165     -24.666  27.646  25.514  1.00  0.00              
ATOM   2506 1HH2 ARG A 165     -24.079  24.484  26.925  1.00  0.00              
ATOM   2507 2HH2 ARG A 165     -25.201  25.463  26.002  1.00  0.00              
ATOM   2508  N   VAL A 166     -16.613  25.147  24.795  1.00  0.00              
ATOM   2509  CA  VAL A 166     -15.613  24.090  24.743  1.00  0.00              
ATOM   2510  C   VAL A 166     -14.985  23.891  26.125  1.00  0.00              
ATOM   2511  O   VAL A 166     -14.558  24.855  26.770  1.00  0.00              
ATOM   2512  CB  VAL A 166     -14.507  24.400  23.717  1.00  0.00              
ATOM   2513  CG1 VAL A 166     -13.476  23.282  23.690  1.00  0.00              
ATOM   2514  CG2 VAL A 166     -15.106  24.603  22.334  1.00  0.00              
ATOM   2515  H   VAL A 166     -16.348  26.058  25.138  1.00  0.00              
ATOM   2516  HA  VAL A 166     -16.062  23.130  24.485  1.00  0.00              
ATOM   2517  HB  VAL A 166     -14.020  25.335  23.993  1.00  0.00              
ATOM   2518 1HG1 VAL A 166     -12.701  23.518  22.960  1.00  0.00              
ATOM   2519 2HG1 VAL A 166     -13.024  23.179  24.677  1.00  0.00              
ATOM   2520 3HG1 VAL A 166     -13.961  22.346  23.414  1.00  0.00              
ATOM   2521 1HG2 VAL A 166     -14.311  24.823  21.621  1.00  0.00              
ATOM   2522 2HG2 VAL A 166     -15.628  23.698  22.028  1.00  0.00              
ATOM   2523 3HG2 VAL A 166     -15.808  25.437  22.360  1.00  0.00              
ATOM   2524  N   LEU A 167     -14.952  22.640  26.573  1.00  0.00              
ATOM   2525  CA  LEU A 167     -14.341  22.295  27.848  1.00  0.00              
ATOM   2526  C   LEU A 167     -13.018  21.574  27.640  1.00  0.00              
ATOM   2527  O   LEU A 167     -12.977  20.472  27.090  1.00  0.00              
ATOM   2528  CB  LEU A 167     -15.298  21.430  28.678  1.00  0.00              
ATOM   2529  CG  LEU A 167     -14.703  20.857  29.971  1.00  0.00              
ATOM   2530  CD1 LEU A 167     -14.320  21.988  30.916  1.00  0.00              
ATOM   2531  CD2 LEU A 167     -15.712  19.926  30.626  1.00  0.00              
ATOM   2532  H   LEU A 167     -15.363  21.908  26.011  1.00  0.00              
ATOM   2533  HA  LEU A 167     -14.117  23.205  28.403  1.00  0.00              
ATOM   2534 1HB  LEU A 167     -16.053  22.177  28.915  1.00  0.00              
ATOM   2535 2HB  LEU A 167     -15.746  20.636  28.082  1.00  0.00              
ATOM   2536  HG  LEU A 167     -13.832  20.263  29.692  1.00  0.00              
ATOM   2537 1HD1 LEU A 167     -13.899  21.573  31.832  1.00  0.00              
ATOM   2538 2HD1 LEU A 167     -13.580  22.629  30.436  1.00  0.00              
ATOM   2539 3HD1 LEU A 167     -15.205  22.574  31.160  1.00  0.00              
ATOM   2540 1HD2 LEU A 167     -15.288  19.518  31.545  1.00  0.00              
ATOM   2541 2HD2 LEU A 167     -16.622  20.479  30.861  1.00  0.00              
ATOM   2542 3HD2 LEU A 167     -15.950  19.108  29.944  1.00  0.00              
ATOM   2543  N   TYR A 168     -11.941  22.209  28.084  1.00  0.00              
ATOM   2544  CA  TYR A 168     -10.631  21.590  28.074  1.00  0.00              
ATOM   2545  C   TYR A 168     -10.356  20.930  29.421  1.00  0.00              
ATOM   2546  O   TYR A 168     -10.469  21.571  30.468  1.00  0.00              
ATOM   2547  CB  TYR A 168      -9.548  22.623  27.752  1.00  0.00              
ATOM   2548  CG  TYR A 168      -8.137  22.121  27.971  1.00  0.00              
ATOM   2549  CD1 TYR A 168      -7.627  21.077  27.214  1.00  0.00              
ATOM   2550  CD2 TYR A 168      -7.321  22.694  28.934  1.00  0.00              
ATOM   2551  CE1 TYR A 168      -6.341  20.614  27.411  1.00  0.00              
ATOM   2552  CE2 TYR A 168      -6.032  22.241  29.139  1.00  0.00              
ATOM   2553  CZ  TYR A 168      -5.546  21.200  28.375  1.00  0.00              
ATOM   2554  OH  TYR A 168      -4.263  20.745  28.574  1.00  0.00              
ATOM   2555  H   TYR A 168     -12.037  23.151  28.441  1.00  0.00              
ATOM   2556  HA  TYR A 168     -10.598  20.806  27.317  1.00  0.00              
ATOM   2557 1HB  TYR A 168      -9.673  22.908  26.706  1.00  0.00              
ATOM   2558 2HB  TYR A 168      -9.729  23.488  28.389  1.00  0.00              
ATOM   2559  HD1 TYR A 168      -8.261  20.619  26.454  1.00  0.00              
ATOM   2560  HD2 TYR A 168      -7.711  23.517  29.534  1.00  0.00              
ATOM   2561  HE1 TYR A 168      -5.953  19.793  26.808  1.00  0.00              
ATOM   2562  HE2 TYR A 168      -5.406  22.704  29.901  1.00  0.00              
ATOM   2563  HH  TYR A 168      -3.980  20.806  29.490  1.00  0.00              
ATOM   2564  N   VAL A 169     -10.015  19.643  29.382  1.00  0.00              
ATOM   2565  CA  VAL A 169      -9.773  18.854  30.593  1.00  0.00              
ATOM   2566  C   VAL A 169      -8.333  18.347  30.583  1.00  0.00              
ATOM   2567  O   VAL A 169      -7.968  17.509  29.754  1.00  0.00              
ATOM   2568  CB  VAL A 169     -10.739  17.660  30.712  1.00  0.00              
ATOM   2569  CG1 VAL A 169     -10.455  16.870  31.980  1.00  0.00              
ATOM   2570  CG2 VAL A 169     -12.182  18.139  30.696  1.00  0.00              
ATOM   2571  H   VAL A 169      -9.921  19.200  28.479  1.00  0.00              
ATOM   2572  HA  VAL A 169      -9.873  19.465  31.490  1.00  0.00              
ATOM   2573  HB  VAL A 169     -10.610  17.014  29.843  1.00  0.00              
ATOM   2574 1HG1 VAL A 169     -11.147  16.030  32.047  1.00  0.00              
ATOM   2575 2HG1 VAL A 169      -9.432  16.495  31.954  1.00  0.00              
ATOM   2576 3HG1 VAL A 169     -10.584  17.516  32.848  1.00  0.00              
ATOM   2577 1HG2 VAL A 169     -12.851  17.284  30.780  1.00  0.00              
ATOM   2578 2HG2 VAL A 169     -12.350  18.815  31.535  1.00  0.00              
ATOM   2579 3HG2 VAL A 169     -12.382  18.665  29.761  1.00  0.00              
ATOM   2580  N   ASP A 170      -7.528  18.842  31.518  1.00  0.00              
ATOM   2581  CA  ASP A 170      -6.131  18.441  31.631  1.00  0.00              
ATOM   2582  C   ASP A 170      -5.898  17.546  32.864  1.00  0.00              
ATOM   2583  O   ASP A 170      -5.950  18.024  34.001  1.00  0.00              
ATOM   2584  CB  ASP A 170      -5.231  19.679  31.697  1.00  0.00              
ATOM   2585  CG  ASP A 170      -3.739  19.371  31.696  1.00  0.00              
ATOM   2586  OD1 ASP A 170      -3.387  18.232  31.887  1.00  0.00              
ATOM   2587  OD2 ASP A 170      -2.975  20.240  31.351  1.00  0.00              
ATOM   2588  H   ASP A 170      -7.900  19.520  32.169  1.00  0.00              
ATOM   2589  HA  ASP A 170      -5.847  17.845  30.765  1.00  0.00              
ATOM   2590 1HB  ASP A 170      -5.450  20.416  30.924  1.00  0.00              
ATOM   2591 2HB  ASP A 170      -5.520  20.074  32.671  1.00  0.00              
ATOM   2592  N   ILE A 171      -5.625  16.256  32.629  1.00  0.00              
ATOM   2593  CA  ILE A 171      -5.336  15.285  33.705  1.00  0.00              
ATOM   2594  C   ILE A 171      -3.902  14.733  33.657  1.00  0.00              
ATOM   2595  O   ILE A 171      -3.612  13.691  34.261  1.00  0.00              
ATOM   2596  CB  ILE A 171      -6.317  14.098  33.656  1.00  0.00              
ATOM   2597  CG1 ILE A 171      -6.245  13.404  32.294  1.00  0.00              
ATOM   2598  CG2 ILE A 171      -7.734  14.568  33.944  1.00  0.00              
ATOM   2599  CD1 ILE A 171      -7.079  12.145  32.206  1.00  0.00              
ATOM   2600  H   ILE A 171      -5.620  15.943  31.670  1.00  0.00              
ATOM   2601  HA  ILE A 171      -5.389  15.764  34.680  1.00  0.00              
ATOM   2602  HB  ILE A 171      -6.019  13.361  34.400  1.00  0.00              
ATOM   2603 1HG1 ILE A 171      -6.587  14.119  31.546  1.00  0.00              
ATOM   2604 2HG1 ILE A 171      -5.199  13.159  32.109  1.00  0.00              
ATOM   2605 1HG2 ILE A 171      -8.415  13.718  33.905  1.00  0.00              
ATOM   2606 2HG2 ILE A 171      -7.773  15.018  34.935  1.00  0.00              
ATOM   2607 3HG2 ILE A 171      -8.032  15.305  33.198  1.00  0.00              
ATOM   2608 1HD1 ILE A 171      -6.978  11.709  31.212  1.00  0.00              
ATOM   2609 2HD1 ILE A 171      -6.738  11.428  32.953  1.00  0.00              
ATOM   2610 3HD1 ILE A 171      -8.126  12.388  32.389  1.00  0.00              
ATOM   2611  N   ASP A 172      -3.022  15.428  32.933  1.00  0.00              
ATOM   2612  CA  ASP A 172      -1.569  15.251  33.042  1.00  0.00              
ATOM   2613  C   ASP A 172      -1.068  15.783  34.387  1.00  0.00              
ATOM   2614  O   ASP A 172      -1.633  16.740  34.920  1.00  0.00              
ATOM   2615  CB  ASP A 172      -0.847  15.956  31.891  1.00  0.00              
ATOM   2616  CG  ASP A 172       0.616  15.567  31.733  1.00  0.00              
ATOM   2617  OD1 ASP A 172       1.403  15.936  32.573  1.00  0.00              
ATOM   2618  OD2 ASP A 172       0.911  14.777  30.868  1.00  0.00              
ATOM   2619  H   ASP A 172      -3.389  16.104  32.280  1.00  0.00              
ATOM   2620  HA  ASP A 172      -1.322  14.189  33.006  1.00  0.00              
ATOM   2621 1HB  ASP A 172      -1.355  15.853  30.931  1.00  0.00              
ATOM   2622 2HB  ASP A 172      -0.913  16.990  32.228  1.00  0.00              
ATOM   2623  N   MET A 173       0.176  15.105  34.881  1.00  0.00              
ATOM   2624  CA  MET A 173       0.529  15.585  36.221  1.00  0.00              
ATOM   2625  C   MET A 173       0.854  17.088  36.258  1.00  0.00              
ATOM   2626  O   MET A 173       0.774  17.709  37.312  1.00  0.00              
ATOM   2627  CB  MET A 173       1.716  14.785  36.755  1.00  0.00              
ATOM   2628  CG  MET A 173       2.079  15.086  38.202  1.00  0.00              
ATOM   2629  SD  MET A 173       3.341  13.972  38.849  1.00  0.00              
ATOM   2630  CE  MET A 173       4.787  14.550  37.965  1.00  0.00              
ATOM   2631  H   MET A 173       0.654  14.298  34.507  1.00  0.00              
ATOM   2632  HA  MET A 173      -0.316  15.459  36.896  1.00  0.00              
ATOM   2633 1HB  MET A 173       1.458  13.732  36.657  1.00  0.00              
ATOM   2634 2HB  MET A 173       2.567  15.013  36.113  1.00  0.00              
ATOM   2635 1HG  MET A 173       2.445  16.111  38.254  1.00  0.00              
ATOM   2636 2HG  MET A 173       1.176  14.992  38.805  1.00  0.00              
ATOM   2637 1HE  MET A 173       5.654  13.957  38.258  1.00  0.00              
ATOM   2638 2HE  MET A 173       4.623  14.448  36.892  1.00  0.00              
ATOM   2639 3HE  MET A 173       4.966  15.598  38.207  1.00  0.00              
ATOM   2640  N   HIS A 174       1.214  17.664  35.114  1.00  0.00              
ATOM   2641  CA  HIS A 174       1.660  19.057  35.065  1.00  0.00              
ATOM   2642  C   HIS A 174       0.584  19.941  34.464  1.00  0.00              
ATOM   2643  O   HIS A 174      -0.200  19.483  33.627  1.00  0.00              
ATOM   2644  CB  HIS A 174       2.958  19.189  34.258  1.00  0.00              
ATOM   2645  CG  HIS A 174       4.047  18.271  34.718  1.00  0.00              
ATOM   2646  ND1 HIS A 174       4.216  17.002  34.206  1.00  0.00              
ATOM   2647  CD2 HIS A 174       5.022  18.436  35.644  1.00  0.00              
ATOM   2648  CE1 HIS A 174       5.250  16.427  34.796  1.00  0.00              
ATOM   2649  NE2 HIS A 174       5.756  17.276  35.671  1.00  0.00              
ATOM   2650  H   HIS A 174       1.178  17.127  34.259  1.00  0.00              
ATOM   2651  HA  HIS A 174       1.842  19.421  36.075  1.00  0.00              
ATOM   2652 1HB  HIS A 174       2.775  18.953  33.210  1.00  0.00              
ATOM   2653 2HB  HIS A 174       3.348  20.202  34.341  1.00  0.00              
ATOM   2654  HD2 HIS A 174       5.286  19.265  36.301  1.00  0.00              
ATOM   2655  HE1 HIS A 174       5.550  15.413  34.527  1.00  0.00              
ATOM   2656  HE2 HIS A 174       6.553  17.108  36.268  1.00  0.00              
ATOM   2657  N   HIS A 175       0.546  21.204  34.894  1.00  0.00              
ATOM   2658  CA  HIS A 175      -0.489  22.145  34.456  1.00  0.00              
ATOM   2659  C   HIS A 175      -0.335  22.536  32.984  1.00  0.00              
ATOM   2660  O   HIS A 175       0.767  22.841  32.526  1.00  0.00              
ATOM   2661  CB  HIS A 175      -0.469  23.405  35.328  1.00  0.00              
ATOM   2662  CG  HIS A 175      -1.432  24.461  34.883  1.00  0.00              
ATOM   2663  ND1 HIS A 175      -2.758  24.194  34.622  1.00  0.00              
ATOM   2664  CD2 HIS A 175      -1.259  25.784  34.652  1.00  0.00              
ATOM   2665  CE1 HIS A 175      -3.363  25.310  34.250  1.00  0.00              
ATOM   2666  NE2 HIS A 175      -2.475  26.287  34.260  1.00  0.00              
ATOM   2667  H   HIS A 175       1.253  21.516  35.542  1.00  0.00              
ATOM   2668  HA  HIS A 175      -1.469  21.677  34.538  1.00  0.00              
ATOM   2669 1HB  HIS A 175      -0.733  23.156  36.357  1.00  0.00              
ATOM   2670 2HB  HIS A 175       0.522  23.858  35.309  1.00  0.00              
ATOM   2671  HD2 HIS A 175      -0.393  26.442  34.722  1.00  0.00              
ATOM   2672  HE1 HIS A 175      -4.423  25.310  33.999  1.00  0.00              
ATOM   2673  HE2 HIS A 175      -2.653  27.252  34.020  1.00  0.00              
ATOM   2674  N   GLY A 176      -1.448  22.519  32.253  1.00  0.00              
ATOM   2675  CA  GLY A 176      -1.481  22.950  30.855  1.00  0.00              
ATOM   2676  C   GLY A 176      -1.416  24.457  30.692  1.00  0.00              
ATOM   2677  O   GLY A 176      -2.361  25.078  30.200  1.00  0.00              
ATOM   2678  H   GLY A 176      -2.300  22.193  32.689  1.00  0.00              
ATOM   2679 1HA  GLY A 176      -0.631  22.518  30.329  1.00  0.00              
ATOM   2680 2HA  GLY A 176      -2.407  22.602  30.396  1.00  0.00              
ATOM   2681  N   ASP A 177      -0.284  25.034  31.090  1.00  0.00              
ATOM   2682  CA  ASP A 177      -0.104  26.488  31.125  1.00  0.00              
ATOM   2683  C   ASP A 177      -0.251  27.169  29.762  1.00  0.00              
ATOM   2684  O   ASP A 177      -0.632  28.340  29.688  1.00  0.00              
ATOM   2685  CB  ASP A 177       1.267  26.824  31.715  1.00  0.00              
ATOM   2686  CG  ASP A 177       2.429  26.088  31.063  1.00  0.00              
ATOM   2687  OD1 ASP A 177       2.183  25.139  30.355  1.00  0.00              
ATOM   2688  OD2 ASP A 177       3.534  26.569  31.147  1.00  0.00              
ATOM   2689  H   ASP A 177       0.478  24.439  31.378  1.00  0.00              
ATOM   2690  HA  ASP A 177      -0.882  26.940  31.743  1.00  0.00              
ATOM   2691 1HB  ASP A 177       1.480  27.892  31.736  1.00  0.00              
ATOM   2692 2HB  ASP A 177       1.131  26.459  32.733  1.00  0.00              
ATOM   2693  N   GLY A 178       0.057  26.437  28.696  1.00  0.00              
ATOM   2694  CA  GLY A 178      -0.059  26.969  27.342  1.00  0.00              
ATOM   2695  C   GLY A 178      -1.495  27.273  26.978  1.00  0.00              
ATOM   2696  O   GLY A 178      -1.795  28.354  26.477  1.00  0.00              
ATOM   2697  H   GLY A 178       0.379  25.489  28.827  1.00  0.00              
ATOM   2698 1HA  GLY A 178       0.523  27.888  27.270  1.00  0.00              
ATOM   2699 2HA  GLY A 178       0.334  26.236  26.638  1.00  0.00              
ATOM   2700  N   VAL A 179      -2.387  26.324  27.258  1.00  0.00              
ATOM   2701  CA  VAL A 179      -3.815  26.490  26.987  1.00  0.00              
ATOM   2702  C   VAL A 179      -4.434  27.499  27.952  1.00  0.00              
ATOM   2703  O   VAL A 179      -5.299  28.289  27.567  1.00  0.00              
ATOM   2704  CB  VAL A 179      -4.574  25.155  27.096  1.00  0.00              
ATOM   2705  CG1 VAL A 179      -6.059  25.364  26.838  1.00  0.00              
ATOM   2706  CG2 VAL A 179      -4.002  24.138  26.119  1.00  0.00              
ATOM   2707  H   VAL A 179      -2.060  25.462  27.670  1.00  0.00              
ATOM   2708  HA  VAL A 179      -3.984  26.906  25.994  1.00  0.00              
ATOM   2709  HB  VAL A 179      -4.432  24.747  28.096  1.00  0.00              
ATOM   2710 1HG1 VAL A 179      -6.581  24.410  26.920  1.00  0.00              
ATOM   2711 2HG1 VAL A 179      -6.461  26.059  27.574  1.00  0.00              
ATOM   2712 3HG1 VAL A 179      -6.201  25.769  25.838  1.00  0.00              
ATOM   2713 1HG2 VAL A 179      -4.549  23.200  26.209  1.00  0.00              
ATOM   2714 2HG2 VAL A 179      -4.098  24.519  25.102  1.00  0.00              
ATOM   2715 3HG2 VAL A 179      -2.951  23.967  26.346  1.00  0.00              
ATOM   2716  N   ASP A 180      -3.979  27.473  29.201  1.00  0.00              
ATOM   2717  CA  ASP A 180      -4.449  28.411  30.213  1.00  0.00              
ATOM   2718  C   ASP A 180      -4.253  29.853  29.747  1.00  0.00              
ATOM   2719  O   ASP A 180      -5.201  30.642  29.757  1.00  0.00              
ATOM   2720  CB  ASP A 180      -3.724  28.179  31.540  1.00  0.00              
ATOM   2721  CG  ASP A 180      -4.397  28.821  32.746  1.00  0.00              
ATOM   2722  OD1 ASP A 180      -5.516  29.260  32.613  1.00  0.00              
ATOM   2723  OD2 ASP A 180      -3.857  28.729  33.822  1.00  0.00              
ATOM   2724  H   ASP A 180      -3.287  26.781  29.455  1.00  0.00              
ATOM   2725  HA  ASP A 180      -5.521  28.275  30.372  1.00  0.00              
ATOM   2726 1HB  ASP A 180      -3.529  27.126  31.751  1.00  0.00              
ATOM   2727 2HB  ASP A 180      -2.783  28.689  31.335  1.00  0.00              
ATOM   2728  N   GLU A 181      -3.030  30.178  29.322  1.00  0.00              
ATOM   2729  CA  GLU A 181      -2.695  31.489  28.762  1.00  0.00              
ATOM   2730  C   GLU A 181      -3.499  31.800  27.500  1.00  0.00              
ATOM   2731  O   GLU A 181      -4.047  32.891  27.359  1.00  0.00              
ATOM   2732  CB  GLU A 181      -1.198  31.568  28.457  1.00  0.00              
ATOM   2733  CG  GLU A 181      -0.307  31.641  29.689  1.00  0.00              
ATOM   2734  CD  GLU A 181       1.148  31.654  29.311  1.00  0.00              
ATOM   2735  OE1 GLU A 181       1.437  31.640  28.138  1.00  0.00              
ATOM   2736  OE2 GLU A 181       1.968  31.791  30.188  1.00  0.00              
ATOM   2737  H   GLU A 181      -2.307  29.475  29.398  1.00  0.00              
ATOM   2738  HA  GLU A 181      -2.950  32.272  29.478  1.00  0.00              
ATOM   2739 1HB  GLU A 181      -0.944  30.679  27.879  1.00  0.00              
ATOM   2740 2HB  GLU A 181      -1.044  32.457  27.846  1.00  0.00              
ATOM   2741 1HG  GLU A 181      -0.522  32.496  30.330  1.00  0.00              
ATOM   2742 2HG  GLU A 181      -0.535  30.720  30.225  1.00  0.00              
ATOM   2743  N   ALA A 182      -3.576  30.826  26.599  1.00  0.00              
ATOM   2744  CA  ALA A 182      -4.268  31.006  25.330  1.00  0.00              
ATOM   2745  C   ALA A 182      -5.705  31.470  25.522  1.00  0.00              
ATOM   2746  O   ALA A 182      -6.175  32.360  24.810  1.00  0.00              
ATOM   2747  CB  ALA A 182      -4.232  29.725  24.521  1.00  0.00              
ATOM   2748  H   ALA A 182      -3.142  29.937  26.801  1.00  0.00              
ATOM   2749  HA  ALA A 182      -3.761  31.787  24.761  1.00  0.00              
ATOM   2750 1HB  ALA A 182      -4.754  29.875  23.577  1.00  0.00              
ATOM   2751 2HB  ALA A 182      -3.197  29.446  24.324  1.00  0.00              
ATOM   2752 3HB  ALA A 182      -4.721  28.928  25.082  1.00  0.00              
ATOM   2753  N   PHE A 183      -6.396  30.870  26.484  1.00  0.00              
ATOM   2754  CA  PHE A 183      -7.802  31.184  26.724  1.00  0.00              
ATOM   2755  C   PHE A 183      -8.039  31.777  28.114  1.00  0.00              
ATOM   2756  O   PHE A 183      -9.123  31.621  28.685  1.00  0.00              
ATOM   2757  CB  PHE A 183      -8.658  29.929  26.539  1.00  0.00              
ATOM   2758  CG  PHE A 183      -8.559  29.324  25.168  1.00  0.00              
ATOM   2759  CD1 PHE A 183      -7.878  28.133  24.968  1.00  0.00              
ATOM   2760  CD2 PHE A 183      -9.146  29.945  24.075  1.00  0.00              
ATOM   2761  CE1 PHE A 183      -7.785  27.575  23.706  1.00  0.00              
ATOM   2762  CE2 PHE A 183      -9.056  29.390  22.814  1.00  0.00              
ATOM   2763  CZ  PHE A 183      -8.375  28.203  22.630  1.00  0.00              
ATOM   2764  H   PHE A 183      -5.942  30.178  27.065  1.00  0.00              
ATOM   2765  HA  PHE A 183      -8.136  31.946  26.017  1.00  0.00              
ATOM   2766 1HB  PHE A 183      -8.350  29.159  27.243  1.00  0.00              
ATOM   2767 2HB  PHE A 183      -9.709  30.167  26.699  1.00  0.00              
ATOM   2768  HD1 PHE A 183      -7.412  27.637  25.819  1.00  0.00              
ATOM   2769  HD2 PHE A 183      -9.684  30.883  24.221  1.00  0.00              
ATOM   2770  HE1 PHE A 183      -7.247  26.639  23.562  1.00  0.00              
ATOM   2771  HE2 PHE A 183      -9.523  29.888  21.963  1.00  0.00              
ATOM   2772  HZ  PHE A 183      -8.302  27.765  21.635  1.00  0.00              
ATOM   2773  N   CYS A 184      -7.039  32.472  28.645  1.00  0.00              
ATOM   2774  CA  CYS A 184      -7.112  33.062  29.985  1.00  0.00              
ATOM   2775  C   CYS A 184      -8.250  34.065  30.172  1.00  0.00              
ATOM   2776  O   CYS A 184      -8.686  34.296  31.301  1.00  0.00              
ATOM   2777  CB  CYS A 184      -5.764  33.776  30.090  1.00  0.00              
ATOM   2778  SG  CYS A 184      -5.525  35.109  28.892  1.00  0.00              
ATOM   2779  H   CYS A 184      -6.197  32.594  28.098  1.00  0.00              
ATOM   2780  HA  CYS A 184      -7.187  32.321  30.780  1.00  0.00              
ATOM   2781 1HB  CYS A 184      -5.655  34.230  31.075  1.00  0.00              
ATOM   2782 2HB  CYS A 184      -4.950  33.070  29.922  1.00  0.00              
ATOM   2783  HG  CYS A 184      -4.557  35.726  29.562  1.00  0.00              
ATOM   2784  N   THR A 185      -8.730  34.642  29.070  1.00  0.00              
ATOM   2785  CA  THR A 185      -9.835  35.607  29.111  1.00  0.00              
ATOM   2786  C   THR A 185     -11.092  35.144  28.366  1.00  0.00              
ATOM   2787  O   THR A 185     -11.991  35.942  28.107  1.00  0.00              
ATOM   2788  CB  THR A 185      -9.397  36.964  28.527  1.00  0.00              
ATOM   2789  OG1 THR A 185      -8.918  36.778  27.188  1.00  0.00              
ATOM   2790  CG2 THR A 185      -8.294  37.578  29.374  1.00  0.00              
ATOM   2791  H   THR A 185      -8.318  34.403  28.181  1.00  0.00              
ATOM   2792  HA  THR A 185     -10.161  35.753  30.142  1.00  0.00              
ATOM   2793  HB  THR A 185     -10.255  37.635  28.506  1.00  0.00              
ATOM   2794  HG1 THR A 185      -8.942  37.616  26.720  1.00  0.00              
ATOM   2795 1HG2 THR A 185      -7.998  38.536  28.945  1.00  0.00              
ATOM   2796 2HG2 THR A 185      -8.659  37.732  30.390  1.00  0.00              
ATOM   2797 3HG2 THR A 185      -7.435  36.909  29.394  1.00  0.00              
ATOM   2798  N   SER A 186     -11.157  33.859  28.023  1.00  0.00              
ATOM   2799  CA  SER A 186     -12.319  33.337  27.298  1.00  0.00              
ATOM   2800  C   SER A 186     -13.429  32.828  28.213  1.00  0.00              
ATOM   2801  O   SER A 186     -13.180  32.069  29.153  1.00  0.00              
ATOM   2802  CB  SER A 186     -11.877  32.228  26.363  1.00  0.00              
ATOM   2803  OG  SER A 186     -12.961  31.624  25.713  1.00  0.00              
ATOM   2804  H   SER A 186     -10.402  33.232  28.260  1.00  0.00              
ATOM   2805  HA  SER A 186     -12.753  34.055  26.600  1.00  0.00              
ATOM   2806 1HB  SER A 186     -11.205  32.650  25.615  1.00  0.00              
ATOM   2807 2HB  SER A 186     -11.345  31.474  26.943  1.00  0.00              
ATOM   2808  HG  SER A 186     -12.850  31.705  24.763  1.00  0.00              
ATOM   2809  N   ASP A 187     -14.649  33.260  27.917  1.00  0.00              
ATOM   2810  CA  ASP A 187     -15.854  32.748  28.559  1.00  0.00              
ATOM   2811  C   ASP A 187     -16.510  31.644  27.728  1.00  0.00              
ATOM   2812  O   ASP A 187     -17.554  31.105  28.109  1.00  0.00              
ATOM   2813  CB  ASP A 187     -16.850  33.883  28.804  1.00  0.00              
ATOM   2814  CG  ASP A 187     -17.334  34.580  27.539  1.00  0.00              
ATOM   2815  OD1 ASP A 187     -16.975  34.143  26.471  1.00  0.00              
ATOM   2816  OD2 ASP A 187     -18.175  35.439  27.644  1.00  0.00              
ATOM   2817  H   ASP A 187     -14.737  33.978  27.212  1.00  0.00              
ATOM   2818  HA  ASP A 187     -15.596  32.294  29.517  1.00  0.00              
ATOM   2819 1HB  ASP A 187     -17.710  33.583  29.405  1.00  0.00              
ATOM   2820 2HB  ASP A 187     -16.225  34.566  29.379  1.00  0.00              
ATOM   2821  N   ARG A 188     -15.889  31.307  26.599  1.00  0.00              
ATOM   2822  CA  ARG A 188     -16.369  30.230  25.730  1.00  0.00              
ATOM   2823  C   ARG A 188     -15.592  28.926  25.920  1.00  0.00              
ATOM   2824  O   ARG A 188     -16.156  27.836  25.804  1.00  0.00              
ATOM   2825  CB  ARG A 188     -16.315  30.663  24.265  1.00  0.00              
ATOM   2826  CG  ARG A 188     -17.374  31.680  23.871  1.00  0.00              
ATOM   2827  CD  ARG A 188     -17.364  31.918  22.371  1.00  0.00              
ATOM   2828  NE  ARG A 188     -17.654  30.691  21.634  1.00  0.00              
ATOM   2829  CZ  ARG A 188     -17.505  30.543  20.323  1.00  0.00              
ATOM   2830  NH1 ARG A 188     -17.067  31.547  19.574  1.00  0.00              
ATOM   2831  NH2 ARG A 188     -17.796  29.380  19.752  1.00  0.00              
ATOM   2832  H   ARG A 188     -15.059  31.818  26.337  1.00  0.00              
ATOM   2833  HA  ARG A 188     -17.405  29.991  25.975  1.00  0.00              
ATOM   2834 1HB  ARG A 188     -15.325  31.084  24.094  1.00  0.00              
ATOM   2835 2HB  ARG A 188     -16.436  29.763  23.663  1.00  0.00              
ATOM   2836 1HG  ARG A 188     -18.350  31.300  24.176  1.00  0.00              
ATOM   2837 2HG  ARG A 188     -17.168  32.615  24.394  1.00  0.00              
ATOM   2838 1HD  ARG A 188     -18.121  32.665  22.127  1.00  0.00              
ATOM   2839 2HD  ARG A 188     -16.382  32.285  22.078  1.00  0.00              
ATOM   2840  HE  ARG A 188     -17.995  29.800  21.973  1.00  0.00              
ATOM   2841 1HH1 ARG A 188     -16.842  32.434  20.004  1.00  0.00              
ATOM   2842 2HH1 ARG A 188     -16.957  31.422  18.578  1.00  0.00              
ATOM   2843 1HH2 ARG A 188     -18.130  28.613  20.319  1.00  0.00              
ATOM   2844 2HH2 ARG A 188     -17.683  29.268  18.756  1.00  0.00              
ATOM   2845  N   VAL A 189     -14.297  29.046  26.207  1.00  0.00              
ATOM   2846  CA  VAL A 189     -13.443  27.895  26.486  1.00  0.00              
ATOM   2847  C   VAL A 189     -13.188  27.783  27.983  1.00  0.00              
ATOM   2848  O   VAL A 189     -12.497  28.624  28.558  1.00  0.00              
ATOM   2849  CB  VAL A 189     -12.095  27.987  25.746  1.00  0.00              
ATOM   2850  CG1 VAL A 189     -11.228  26.779  26.066  1.00  0.00              
ATOM   2851  CG2 VAL A 189     -12.317  28.099  24.245  1.00  0.00              
ATOM   2852  H   VAL A 189     -13.895  29.972  26.230  1.00  0.00              
ATOM   2853  HA  VAL A 189     -13.928  26.961  26.199  1.00  0.00              
ATOM   2854  HB  VAL A 189     -11.581  28.896  26.059  1.00  0.00              
ATOM   2855 1HG1 VAL A 189     -10.279  26.861  25.535  1.00  0.00              
ATOM   2856 2HG1 VAL A 189     -11.039  26.741  27.139  1.00  0.00              
ATOM   2857 3HG1 VAL A 189     -11.740  25.870  25.754  1.00  0.00              
ATOM   2858 1HG2 VAL A 189     -11.356  28.163  23.738  1.00  0.00              
ATOM   2859 2HG2 VAL A 189     -12.856  27.219  23.892  1.00  0.00              
ATOM   2860 3HG2 VAL A 189     -12.902  28.994  24.029  1.00  0.00              
ATOM   2861  N   PHE A 190     -13.739  26.750  28.611  1.00  0.00              
ATOM   2862  CA  PHE A 190     -13.525  26.530  30.037  1.00  0.00              
ATOM   2863  C   PHE A 190     -12.297  25.658  30.266  1.00  0.00              
ATOM   2864  O   PHE A 190     -12.227  24.527  29.779  1.00  0.00              
ATOM   2865  CB  PHE A 190     -14.759  25.887  30.673  1.00  0.00              
ATOM   2866  CG  PHE A 190     -14.715  25.848  32.174  1.00  0.00              
ATOM   2867  CD1 PHE A 190     -15.441  26.760  32.928  1.00  0.00              
ATOM   2868  CD2 PHE A 190     -13.950  24.900  32.837  1.00  0.00              
ATOM   2869  CE1 PHE A 190     -15.401  26.724  34.309  1.00  0.00              
ATOM   2870  CE2 PHE A 190     -13.910  24.861  34.217  1.00  0.00              
ATOM   2871  CZ  PHE A 190     -14.636  25.776  34.954  1.00  0.00              
ATOM   2872  H   PHE A 190     -14.315  26.099  28.096  1.00  0.00              
ATOM   2873  HA  PHE A 190     -13.337  27.483  30.534  1.00  0.00              
ATOM   2874 1HB  PHE A 190     -15.655  26.443  30.403  1.00  0.00              
ATOM   2875 2HB  PHE A 190     -14.858  24.855  30.338  1.00  0.00              
ATOM   2876  HD1 PHE A 190     -16.046  27.509  32.418  1.00  0.00              
ATOM   2877  HD2 PHE A 190     -13.375  24.178  32.255  1.00  0.00              
ATOM   2878  HE1 PHE A 190     -15.975  27.447  34.889  1.00  0.00              
ATOM   2879  HE2 PHE A 190     -13.304  24.111  34.725  1.00  0.00              
ATOM   2880  HZ  PHE A 190     -14.603  25.748  36.042  1.00  0.00              
ATOM   2881  N   THR A 191     -11.328  26.191  31.006  1.00  0.00              
ATOM   2882  CA  THR A 191     -10.100  25.455  31.306  1.00  0.00              
ATOM   2883  C   THR A 191     -10.203  24.721  32.641  1.00  0.00              
ATOM   2884  O   THR A 191     -10.309  25.344  33.698  1.00  0.00              
ATOM   2885  CB  THR A 191      -8.877  26.391  31.340  1.00  0.00              
ATOM   2886  OG1 THR A 191      -8.684  26.977  30.047  1.00  0.00              
ATOM   2887  CG2 THR A 191      -7.627  25.618  31.735  1.00  0.00              
ATOM   2888  H   THR A 191     -11.440  27.127  31.369  1.00  0.00              
ATOM   2889  HA  THR A 191      -9.935  24.689  30.550  1.00  0.00              
ATOM   2890  HB  THR A 191      -9.057  27.184  32.066  1.00  0.00              
ATOM   2891  HG1 THR A 191      -9.293  27.711  29.934  1.00  0.00              
ATOM   2892 1HG2 THR A 191      -6.774  26.296  31.754  1.00  0.00              
ATOM   2893 2HG2 THR A 191      -7.767  25.181  32.723  1.00  0.00              
ATOM   2894 3HG2 THR A 191      -7.446  24.826  31.010  1.00  0.00              
ATOM   2895  N   LEU A 192     -10.171  23.394  32.573  1.00  0.00              
ATOM   2896  CA  LEU A 192     -10.152  22.540  33.753  1.00  0.00              
ATOM   2897  C   LEU A 192      -8.809  21.823  33.834  1.00  0.00              
ATOM   2898  O   LEU A 192      -8.441  21.073  32.926  1.00  0.00              
ATOM   2899  CB  LEU A 192     -11.308  21.533  33.711  1.00  0.00              
ATOM   2900  CG  LEU A 192     -11.318  20.502  34.847  1.00  0.00              
ATOM   2901  CD1 LEU A 192     -11.554  21.199  36.180  1.00  0.00              
ATOM   2902  CD2 LEU A 192     -12.398  19.463  34.582  1.00  0.00              
ATOM   2903  H   LEU A 192     -10.161  22.968  31.658  1.00  0.00              
ATOM   2904  HA  LEU A 192     -10.256  23.153  34.648  1.00  0.00              
ATOM   2905 1HB  LEU A 192     -12.146  22.220  33.822  1.00  0.00              
ATOM   2906 2HB  LEU A 192     -11.374  21.034  32.744  1.00  0.00              
ATOM   2907  HG  LEU A 192     -10.354  19.994  34.831  1.00  0.00              
ATOM   2908 1HD1 LEU A 192     -11.559  20.459  36.982  1.00  0.00              
ATOM   2909 2HD1 LEU A 192     -10.758  21.922  36.360  1.00  0.00              
ATOM   2910 3HD1 LEU A 192     -12.514  21.714  36.157  1.00  0.00              
ATOM   2911 1HD2 LEU A 192     -12.402  18.731  35.391  1.00  0.00              
ATOM   2912 2HD2 LEU A 192     -13.370  19.954  34.530  1.00  0.00              
ATOM   2913 3HD2 LEU A 192     -12.193  18.959  33.639  1.00  0.00              
ATOM   2914  N   SER A 193      -8.081  22.052  34.926  1.00  0.00              
ATOM   2915  CA  SER A 193      -6.774  21.434  35.125  1.00  0.00              
ATOM   2916  C   SER A 193      -6.547  20.889  36.536  1.00  0.00              
ATOM   2917  O   SER A 193      -6.525  21.642  37.510  1.00  0.00              
ATOM   2918  CB  SER A 193      -5.691  22.439  34.784  1.00  0.00              
ATOM   2919  OG  SER A 193      -4.406  21.919  34.989  1.00  0.00              
ATOM   2920  H   SER A 193      -8.444  22.671  35.636  1.00  0.00              
ATOM   2921  HA  SER A 193      -6.565  20.628  34.421  1.00  0.00              
ATOM   2922 1HB  SER A 193      -5.795  22.722  33.737  1.00  0.00              
ATOM   2923 2HB  SER A 193      -5.822  23.320  35.412  1.00  0.00              
ATOM   2924  HG  SER A 193      -3.766  22.634  34.976  1.00  0.00              
ATOM   2925  N   LEU A 194      -6.363  19.572  36.625  1.00  0.00              
ATOM   2926  CA  LEU A 194      -6.072  18.882  37.883  1.00  0.00              
ATOM   2927  C   LEU A 194      -4.620  18.424  37.836  1.00  0.00              
ATOM   2928  O   LEU A 194      -4.271  17.552  37.031  1.00  0.00              
ATOM   2929  CB  LEU A 194      -7.020  17.696  38.099  1.00  0.00              
ATOM   2930  CG  LEU A 194      -6.725  16.842  39.340  1.00  0.00              
ATOM   2931  CD1 LEU A 194      -6.862  17.686  40.600  1.00  0.00              
ATOM   2932  CD2 LEU A 194      -7.677  15.656  39.379  1.00  0.00              
ATOM   2933  H   LEU A 194      -6.433  19.033  35.774  1.00  0.00              
ATOM   2934  HA  LEU A 194      -6.194  19.572  38.716  1.00  0.00              
ATOM   2935 1HB  LEU A 194      -7.955  18.238  38.233  1.00  0.00              
ATOM   2936 2HB  LEU A 194      -7.089  17.067  37.212  1.00  0.00              
ATOM   2937  HG  LEU A 194      -5.712  16.454  39.231  1.00  0.00              
ATOM   2938 1HD1 LEU A 194      -6.650  17.071  41.474  1.00  0.00              
ATOM   2939 2HD1 LEU A 194      -6.155  18.515  40.560  1.00  0.00              
ATOM   2940 3HD1 LEU A 194      -7.877  18.075  40.667  1.00  0.00              
ATOM   2941 1HD2 LEU A 194      -7.465  15.050  40.260  1.00  0.00              
ATOM   2942 2HD2 LEU A 194      -8.705  16.015  39.423  1.00  0.00              
ATOM   2943 3HD2 LEU A 194      -7.542  15.051  38.482  1.00  0.00              
ATOM   2944  N   HIS A 195      -3.773  19.005  38.682  1.00  0.00              
ATOM   2945  CA  HIS A 195      -2.330  18.821  38.569  1.00  0.00              
ATOM   2946  C   HIS A 195      -1.650  18.910  39.928  1.00  0.00              
ATOM   2947  O   HIS A 195      -2.241  19.383  40.900  1.00  0.00              
ATOM   2948  CB  HIS A 195      -1.725  19.857  37.615  1.00  0.00              
ATOM   2949  CG  HIS A 195      -1.802  21.263  38.126  1.00  0.00              
ATOM   2950  ND1 HIS A 195      -0.815  21.823  38.909  1.00  0.00              
ATOM   2951  CD2 HIS A 195      -2.747  22.220  37.968  1.00  0.00              
ATOM   2952  CE1 HIS A 195      -1.149  23.066  39.211  1.00  0.00              
ATOM   2953  NE2 HIS A 195      -2.318  23.331  38.651  1.00  0.00              
ATOM   2954  H   HIS A 195      -4.138  19.587  39.423  1.00  0.00              
ATOM   2955  HA  HIS A 195      -2.116  17.826  38.180  1.00  0.00              
ATOM   2956 1HB  HIS A 195      -0.669  19.643  37.448  1.00  0.00              
ATOM   2957 2HB  HIS A 195      -2.253  19.844  36.661  1.00  0.00              
ATOM   2958  HD1 HIS A 195       0.060  21.401  39.150  1.00  0.00              
ATOM   2959  HD2 HIS A 195      -3.699  22.240  37.435  1.00  0.00              
ATOM   2960  HE1 HIS A 195      -0.494  23.682  39.825  1.00  0.00              
ATOM   2961  N   LYS A 196      -0.441  18.477  39.870  1.00  0.00              
ATOM   2962  CA  LYS A 196       0.451  18.559  41.020  1.00  0.00              
ATOM   2963  C   LYS A 196       1.155  19.909  41.045  1.00  0.00              
ATOM   2964  O   LYS A 196       1.479  20.471  39.999  1.00  0.00              
ATOM   2965  CB  LYS A 196       1.476  17.424  40.994  1.00  0.00              
ATOM   2966  CG  LYS A 196       2.458  17.437  42.158  1.00  0.00              
ATOM   2967  CD  LYS A 196       3.368  16.218  42.127  1.00  0.00              
ATOM   2968  CE  LYS A 196       4.441  16.300  43.202  1.00  0.00              
ATOM   2969  NZ  LYS A 196       5.462  17.339  42.894  1.00  0.00              
ATOM   2970  H   LYS A 196      -0.093  18.092  39.004  1.00  0.00              
ATOM   2971  HA  LYS A 196      -0.126  18.483  41.942  1.00  0.00              
ATOM   2972 1HB  LYS A 196       0.916  16.488  41.002  1.00  0.00              
ATOM   2973 2HB  LYS A 196       2.025  17.510  40.056  1.00  0.00              
ATOM   2974 1HG  LYS A 196       3.061  18.343  42.093  1.00  0.00              
ATOM   2975 2HG  LYS A 196       1.891  17.445  43.089  1.00  0.00              
ATOM   2976 1HD  LYS A 196       2.760  15.326  42.286  1.00  0.00              
ATOM   2977 2HD  LYS A 196       3.842  16.163  41.146  1.00  0.00              
ATOM   2978 1HE  LYS A 196       3.958  16.536  44.149  1.00  0.00              
ATOM   2979 2HE  LYS A 196       4.925  15.326  43.276  1.00  0.00              
ATOM   2980 1HZ  LYS A 196       6.153  17.360  43.631  1.00  0.00              
ATOM   2981 2HZ  LYS A 196       5.911  17.119  42.016  1.00  0.00              
ATOM   2982 3HZ  LYS A 196       5.013  18.240  42.825  1.00  0.00              
ATOM   2983  N   PHE A 197       1.390  20.426  42.246  1.00  0.00              
ATOM   2984  CA  PHE A 197       2.232  21.603  42.422  1.00  0.00              
ATOM   2985  C   PHE A 197       3.553  21.214  43.072  1.00  0.00              
ATOM   2986  O   PHE A 197       3.595  20.860  44.251  1.00  0.00              
ATOM   2987  CB  PHE A 197       1.515  22.660  43.265  1.00  0.00              
ATOM   2988  CG  PHE A 197       2.310  23.920  43.460  1.00  0.00              
ATOM   2989  CD1 PHE A 197       2.463  24.828  42.423  1.00  0.00              
ATOM   2990  CD2 PHE A 197       2.906  24.199  44.681  1.00  0.00              
ATOM   2991  CE1 PHE A 197       3.194  25.988  42.603  1.00  0.00              
ATOM   2992  CE2 PHE A 197       3.636  25.357  44.863  1.00  0.00              
ATOM   2993  CZ  PHE A 197       3.780  26.253  43.823  1.00  0.00              
ATOM   2994  H   PHE A 197       0.976  19.991  43.059  1.00  0.00              
ATOM   2995  HA  PHE A 197       2.478  22.039  41.453  1.00  0.00              
ATOM   2996 1HB  PHE A 197       0.582  22.951  42.786  1.00  0.00              
ATOM   2997 2HB  PHE A 197       1.305  22.267  44.258  1.00  0.00              
ATOM   2998  HD1 PHE A 197       1.999  24.619  41.460  1.00  0.00              
ATOM   2999  HD2 PHE A 197       2.792  23.492  45.503  1.00  0.00              
ATOM   3000  HE1 PHE A 197       3.306  26.692  41.780  1.00  0.00              
ATOM   3001  HE2 PHE A 197       4.099  25.564  45.828  1.00  0.00              
ATOM   3002  HZ  PHE A 197       4.357  27.165  43.964  1.00  0.00              
ATOM   3003  N   GLY A 198       4.631  21.282  42.298  1.00  0.00              
ATOM   3004  CA  GLY A 198       5.957  20.942  42.800  1.00  0.00              
ATOM   3005  C   GLY A 198       6.892  22.142  42.781  1.00  0.00              
ATOM   3006  O   GLY A 198       6.446  23.289  42.828  1.00  0.00              
ATOM   3007  H   GLY A 198       4.528  21.578  41.338  1.00  0.00              
ATOM   3008 1HA  GLY A 198       5.856  20.576  43.821  1.00  0.00              
ATOM   3009 2HA  GLY A 198       6.369  20.152  42.172  1.00  0.00              
ATOM   3010  N   GLU A 199       8.192  21.874  42.709  1.00  0.00              
ATOM   3011  CA  GLU A 199       9.194  22.933  42.708  1.00  0.00              
ATOM   3012  C   GLU A 199      10.026  22.867  41.434  1.00  0.00              
ATOM   3013  O   GLU A 199      10.872  23.727  41.190  1.00  0.00              
ATOM   3014  CB  GLU A 199      10.096  22.827  43.940  1.00  0.00              
ATOM   3015  CG  GLU A 199       9.375  23.025  45.266  1.00  0.00              
ATOM   3016  CD  GLU A 199      10.327  22.926  46.425  1.00  0.00              
ATOM   3017  OE1 GLU A 199      11.498  22.740  46.193  1.00  0.00              
ATOM   3018  OE2 GLU A 199       9.906  23.148  47.536  1.00  0.00              
ATOM   3019  H   GLU A 199       8.492  20.912  42.655  1.00  0.00              
ATOM   3020  HA  GLU A 199       8.701  23.906  42.724  1.00  0.00              
ATOM   3021 1HB  GLU A 199      10.550  21.836  43.918  1.00  0.00              
ATOM   3022 2HB  GLU A 199      10.872  23.586  43.832  1.00  0.00              
ATOM   3023 1HG  GLU A 199       8.827  23.965  45.326  1.00  0.00              
ATOM   3024 2HG  GLU A 199       8.672  22.194  45.303  1.00  0.00              
ATOM   3025  N   SER A 200       9.781  21.842  40.625  1.00  0.00              
ATOM   3026  CA  SER A 200      10.501  21.668  39.369  1.00  0.00              
ATOM   3027  C   SER A 200       9.638  20.986  38.317  1.00  0.00              
ATOM   3028  O   SER A 200       8.777  20.168  38.641  1.00  0.00              
ATOM   3029  CB  SER A 200      11.771  20.871  39.604  1.00  0.00              
ATOM   3030  OG  SER A 200      11.500  19.564  40.032  1.00  0.00              
ATOM   3031  H   SER A 200       9.077  21.166  40.887  1.00  0.00              
ATOM   3032  HA  SER A 200      10.908  22.607  38.993  1.00  0.00              
ATOM   3033 1HB  SER A 200      12.334  20.830  38.672  1.00  0.00              
ATOM   3034 2HB  SER A 200      12.365  21.377  40.364  1.00  0.00              
ATOM   3035  HG  SER A 200      12.327  19.095  40.170  1.00  0.00              
ATOM   3036  N   PHE A 201       9.872  21.329  37.054  1.00  0.00              
ATOM   3037  CA  PHE A 201       9.074  20.799  35.955  1.00  0.00              
ATOM   3038  C   PHE A 201       7.638  21.301  36.050  1.00  0.00              
ATOM   3039  O   PHE A 201       6.724  20.709  35.475  1.00  0.00              
ATOM   3040  CB  PHE A 201       9.102  19.269  35.956  1.00  0.00              
ATOM   3041  CG  PHE A 201      10.488  18.688  35.966  1.00  0.00              
ATOM   3042  CD1 PHE A 201      10.965  18.013  37.080  1.00  0.00              
ATOM   3043  CD2 PHE A 201      11.319  18.815  34.862  1.00  0.00              
ATOM   3044  CE1 PHE A 201      12.240  17.479  37.090  1.00  0.00              
ATOM   3045  CE2 PHE A 201      12.593  18.281  34.869  1.00  0.00              
ATOM   3046  CZ  PHE A 201      13.054  17.612  35.986  1.00  0.00              
ATOM   3047  H   PHE A 201      10.622  21.974  36.852  1.00  0.00              
ATOM   3048  HA  PHE A 201       9.456  21.157  34.997  1.00  0.00              
ATOM   3049 1HB  PHE A 201       8.597  18.885  36.841  1.00  0.00              
ATOM   3050 2HB  PHE A 201       8.611  18.885  35.062  1.00  0.00              
ATOM   3051  HD1 PHE A 201      10.322  17.906  37.953  1.00  0.00              
ATOM   3052  HD2 PHE A 201      10.956  19.344  33.979  1.00  0.00              
ATOM   3053  HE1 PHE A 201      12.602  16.950  37.973  1.00  0.00              
ATOM   3054  HE2 PHE A 201      13.235  18.389  33.997  1.00  0.00              
ATOM   3055  HZ  PHE A 201      14.059  17.194  35.994  1.00  0.00              
ATOM   3056  N   PHE A 202       7.447  22.394  36.780  1.00  0.00              
ATOM   3057  CA  PHE A 202       6.137  23.027  36.883  1.00  0.00              
ATOM   3058  C   PHE A 202       6.252  24.511  36.561  1.00  0.00              
ATOM   3059  O   PHE A 202       7.254  25.150  36.882  1.00  0.00              
ATOM   3060  CB  PHE A 202       5.544  22.828  38.279  1.00  0.00              
ATOM   3061  CG  PHE A 202       5.172  21.404  38.582  1.00  0.00              
ATOM   3062  CD1 PHE A 202       6.009  20.600  39.341  1.00  0.00              
ATOM   3063  CD2 PHE A 202       3.985  20.866  38.108  1.00  0.00              
ATOM   3064  CE1 PHE A 202       5.668  19.290  39.620  1.00  0.00              
ATOM   3065  CE2 PHE A 202       3.641  19.558  38.386  1.00  0.00              
ATOM   3066  CZ  PHE A 202       4.484  18.769  39.143  1.00  0.00              
ATOM   3067  H   PHE A 202       8.229  22.800  37.276  1.00  0.00              
ATOM   3068  HA  PHE A 202       5.453  22.594  36.153  1.00  0.00              
ATOM   3069 1HB  PHE A 202       6.264  23.130  39.039  1.00  0.00              
ATOM   3070 2HB  PHE A 202       4.635  23.417  38.388  1.00  0.00              
ATOM   3071  HD1 PHE A 202       6.945  21.012  39.719  1.00  0.00              
ATOM   3072  HD2 PHE A 202       3.320  21.489  37.510  1.00  0.00              
ATOM   3073  HE1 PHE A 202       6.335  18.669  40.218  1.00  0.00              
ATOM   3074  HE2 PHE A 202       2.705  19.147  38.008  1.00  0.00              
ATOM   3075  HZ  PHE A 202       4.214  17.736  39.361  1.00  0.00              
ATOM   3076  N   PRO A 203       5.161  25.032  36.005  1.00  0.00              
ATOM   3077  CA  PRO A 203       5.169  26.439  35.626  1.00  0.00              
ATOM   3078  C   PRO A 203       5.047  27.324  36.859  1.00  0.00              
ATOM   3079  O   PRO A 203       5.336  28.518  36.809  1.00  0.00              
ATOM   3080  CB  PRO A 203       3.967  26.585  34.687  1.00  0.00              
ATOM   3081  CG  PRO A 203       3.041  25.490  35.095  1.00  0.00              
ATOM   3082  CD  PRO A 203       3.931  24.348  35.506  1.00  0.00              
ATOM   3083  HA  PRO A 203       6.106  26.758  35.146  1.00  0.00              
ATOM   3084 1HB  PRO A 203       3.490  27.570  34.793  1.00  0.00              
ATOM   3085 2HB  PRO A 203       4.264  26.483  33.632  1.00  0.00              
ATOM   3086 1HG  PRO A 203       2.394  25.806  35.926  1.00  0.00              
ATOM   3087 2HG  PRO A 203       2.381  25.198  34.265  1.00  0.00              
ATOM   3088 1HD  PRO A 203       3.476  23.728  36.293  1.00  0.00              
ATOM   3089 2HD  PRO A 203       4.165  23.678  34.665  1.00  0.00              
ATOM   3090  N   GLY A 204       4.616  26.730  37.966  1.00  0.00              
ATOM   3091  CA  GLY A 204       4.446  27.464  39.215  1.00  0.00              
ATOM   3092  C   GLY A 204       3.081  28.138  39.251  1.00  0.00              
ATOM   3093  O   GLY A 204       2.826  29.003  40.089  1.00  0.00              
ATOM   3094  H   GLY A 204       4.403  25.742  37.944  1.00  0.00              
ATOM   3095 1HA  GLY A 204       4.535  26.765  40.046  1.00  0.00              
ATOM   3096 2HA  GLY A 204       5.232  28.216  39.288  1.00  0.00              
ATOM   3097  N   THR A 205       2.204  27.739  38.336  1.00  0.00              
ATOM   3098  CA  THR A 205       0.879  28.337  38.233  1.00  0.00              
ATOM   3099  C   THR A 205      -0.181  27.245  38.300  1.00  0.00              
ATOM   3100  O   THR A 205       0.132  26.056  38.244  1.00  0.00              
ATOM   3101  CB  THR A 205       0.708  29.139  36.930  1.00  0.00              
ATOM   3102  OG1 THR A 205       0.756  28.248  35.807  1.00  0.00              
ATOM   3103  CG2 THR A 205       1.811  30.178  36.795  1.00  0.00              
ATOM   3104  H   THR A 205       2.462  27.001  37.696  1.00  0.00              
ATOM   3105  HA  THR A 205       0.698  29.002  39.076  1.00  0.00              
ATOM   3106  HB  THR A 205      -0.261  29.637  36.945  1.00  0.00              
ATOM   3107  HG1 THR A 205       0.348  28.670  35.047  1.00  0.00              
ATOM   3108 1HG2 THR A 205       1.673  30.736  35.868  1.00  0.00              
ATOM   3109 2HG2 THR A 205       1.770  30.863  37.642  1.00  0.00              
ATOM   3110 3HG2 THR A 205       2.778  29.680  36.778  1.00  0.00              
ATOM   3111  N   GLY A 206      -1.440  27.655  38.421  1.00  0.00              
ATOM   3112  CA  GLY A 206      -2.568  26.730  38.499  1.00  0.00              
ATOM   3113  C   GLY A 206      -3.136  26.505  39.887  1.00  0.00              
ATOM   3114  O   GLY A 206      -3.635  25.421  40.187  1.00  0.00              
ATOM   3115  H   GLY A 206      -1.615  28.649  38.460  1.00  0.00              
ATOM   3116 1HA  GLY A 206      -3.384  27.110  37.882  1.00  0.00              
ATOM   3117 2HA  GLY A 206      -2.254  25.755  38.127  1.00  0.00              
ATOM   3118  N   HIS A 207      -3.076  27.533  40.734  1.00  0.00              
ATOM   3119  CA  HIS A 207      -3.574  27.423  42.107  1.00  0.00              
ATOM   3120  C   HIS A 207      -5.092  27.620  42.164  1.00  0.00              
ATOM   3121  O   HIS A 207      -5.692  28.177  41.238  1.00  0.00              
ATOM   3122  CB  HIS A 207      -2.879  28.440  43.018  1.00  0.00              
ATOM   3123  CG  HIS A 207      -1.438  28.129  43.277  1.00  0.00              
ATOM   3124  ND1 HIS A 207      -1.031  27.259  44.268  1.00  0.00              
ATOM   3125  CD2 HIS A 207      -0.308  28.572  42.678  1.00  0.00              
ATOM   3126  CE1 HIS A 207       0.288  27.179  44.265  1.00  0.00              
ATOM   3127  NE2 HIS A 207       0.751  27.967  43.310  1.00  0.00              
ATOM   3128  H   HIS A 207      -2.677  28.407  40.423  1.00  0.00              
ATOM   3129  HA  HIS A 207      -3.376  26.421  42.489  1.00  0.00              
ATOM   3130 1HB  HIS A 207      -2.907  29.431  42.564  1.00  0.00              
ATOM   3131 2HB  HIS A 207      -3.371  28.471  43.990  1.00  0.00              
ATOM   3132  HD1 HIS A 207      -1.627  26.702  44.847  1.00  0.00              
ATOM   3133  HD2 HIS A 207      -0.129  29.265  41.855  1.00  0.00              
ATOM   3134  HE1 HIS A 207       0.807  26.539  44.977  1.00  0.00              
ATOM   3135  N   PRO A 208      -5.702  27.163  43.253  1.00  0.00              
ATOM   3136  CA  PRO A 208      -7.133  27.355  43.492  1.00  0.00              
ATOM   3137  C   PRO A 208      -7.537  28.826  43.359  1.00  0.00              
ATOM   3138  O   PRO A 208      -8.657  29.129  42.955  1.00  0.00              
ATOM   3139  CB  PRO A 208      -7.342  26.826  44.914  1.00  0.00              
ATOM   3140  CG  PRO A 208      -6.245  25.835  45.107  1.00  0.00              
ATOM   3141  CD  PRO A 208      -5.061  26.400  44.370  1.00  0.00              
ATOM   3142  HA  PRO A 208      -7.760  26.826  42.760  1.00  0.00              
ATOM   3143 1HB  PRO A 208      -7.284  27.634  45.657  1.00  0.00              
ATOM   3144 2HB  PRO A 208      -8.330  26.354  45.028  1.00  0.00              
ATOM   3145 1HG  PRO A 208      -6.018  25.698  46.175  1.00  0.00              
ATOM   3146 2HG  PRO A 208      -6.526  24.848  44.711  1.00  0.00              
ATOM   3147 1HD  PRO A 208      -4.451  27.060  45.006  1.00  0.00              
ATOM   3148 2HD  PRO A 208      -4.393  25.614  43.990  1.00  0.00              
ATOM   3149  N   ARG A 209      -6.609  29.724  43.682  1.00  0.00              
ATOM   3150  CA  ARG A 209      -6.820  31.163  43.517  1.00  0.00              
ATOM   3151  C   ARG A 209      -6.704  31.651  42.070  1.00  0.00              
ATOM   3152  O   ARG A 209      -7.196  32.725  41.732  1.00  0.00              
ATOM   3153  CB  ARG A 209      -5.901  31.963  44.428  1.00  0.00              
ATOM   3154  CG  ARG A 209      -6.203  31.836  45.913  1.00  0.00              
ATOM   3155  CD  ARG A 209      -5.269  32.581  46.795  1.00  0.00              
ATOM   3156  NE  ARG A 209      -5.527  32.423  48.217  1.00  0.00              
ATOM   3157  CZ  ARG A 209      -4.688  32.819  49.195  1.00  0.00              
ATOM   3158  NH1 ARG A 209      -3.525  33.362  48.912  1.00  0.00              
ATOM   3159  NH2 ARG A 209      -5.057  32.626  50.449  1.00  0.00              
ATOM   3160  H   ARG A 209      -5.729  29.395  44.056  1.00  0.00              
ATOM   3161  HA  ARG A 209      -7.834  31.425  43.816  1.00  0.00              
ATOM   3162 1HB  ARG A 209      -4.885  31.619  44.238  1.00  0.00              
ATOM   3163 2HB  ARG A 209      -5.992  33.009  44.133  1.00  0.00              
ATOM   3164 1HG  ARG A 209      -7.210  32.212  46.096  1.00  0.00              
ATOM   3165 2HG  ARG A 209      -6.154  30.780  46.187  1.00  0.00              
ATOM   3166 1HD  ARG A 209      -4.253  32.236  46.607  1.00  0.00              
ATOM   3167 2HD  ARG A 209      -5.339  33.644  46.566  1.00  0.00              
ATOM   3168  HE  ARG A 209      -6.325  32.016  48.686  1.00  0.00              
ATOM   3169 1HH1 ARG A 209      -3.250  33.486  47.948  1.00  0.00              
ATOM   3170 2HH1 ARG A 209      -2.911  33.651  49.659  1.00  0.00              
ATOM   3171 1HH2 ARG A 209      -5.948  32.191  50.649  1.00  0.00              
ATOM   3172 2HH2 ARG A 209      -4.448  32.912  51.201  1.00  0.00              
ATOM   3173  N   ASP A 210      -6.056  30.852  41.225  1.00  0.00              
ATOM   3174  CA  ASP A 210      -5.967  31.125  39.795  1.00  0.00              
ATOM   3175  C   ASP A 210      -7.291  30.728  39.143  1.00  0.00              
ATOM   3176  O   ASP A 210      -7.575  29.539  38.978  1.00  0.00              
ATOM   3177  CB  ASP A 210      -4.798  30.370  39.157  1.00  0.00              
ATOM   3178  CG  ASP A 210      -3.422  30.820  39.632  1.00  0.00              
ATOM   3179  OD1 ASP A 210      -3.341  31.845  40.266  1.00  0.00              
ATOM   3180  OD2 ASP A 210      -2.493  30.062  39.497  1.00  0.00              
ATOM   3181  H   ASP A 210      -5.611  30.024  41.598  1.00  0.00              
ATOM   3182  HA  ASP A 210      -5.812  32.192  39.632  1.00  0.00              
ATOM   3183 1HB  ASP A 210      -4.878  29.285  39.251  1.00  0.00              
ATOM   3184 2HB  ASP A 210      -4.932  30.656  38.113  1.00  0.00              
ATOM   3185  N   VAL A 211      -8.102  31.723  38.787  1.00  0.00              
ATOM   3186  CA  VAL A 211      -9.453  31.475  38.262  1.00  0.00              
ATOM   3187  C   VAL A 211      -9.651  32.001  36.837  1.00  0.00              
ATOM   3188  O   VAL A 211     -10.584  31.598  36.141  1.00  0.00              
ATOM   3189  CB  VAL A 211     -10.525  32.107  39.170  1.00  0.00              
ATOM   3190  CG1 VAL A 211     -10.452  31.517  40.570  1.00  0.00              
ATOM   3191  CG2 VAL A 211     -10.358  33.618  39.220  1.00  0.00              
ATOM   3192  H   VAL A 211      -7.779  32.674  38.883  1.00  0.00              
ATOM   3193  HA  VAL A 211      -9.654  30.407  38.171  1.00  0.00              
ATOM   3194  HB  VAL A 211     -11.510  31.912  38.744  1.00  0.00              
ATOM   3195 1HG1 VAL A 211     -11.217  31.974  41.198  1.00  0.00              
ATOM   3196 2HG1 VAL A 211     -10.619  30.441  40.521  1.00  0.00              
ATOM   3197 3HG1 VAL A 211      -9.469  31.713  40.996  1.00  0.00              
ATOM   3198 1HG2 VAL A 211     -11.124  34.048  39.864  1.00  0.00              
ATOM   3199 2HG2 VAL A 211      -9.371  33.860  39.615  1.00  0.00              
ATOM   3200 3HG2 VAL A 211     -10.458  34.028  38.216  1.00  0.00              
ATOM   3201  N   GLY A 212      -8.769  32.899  36.414  1.00  0.00              
ATOM   3202  CA  GLY A 212      -8.855  33.505  35.088  1.00  0.00              
ATOM   3203  C   GLY A 212      -8.900  35.022  35.148  1.00  0.00              
ATOM   3204  O   GLY A 212      -8.944  35.612  36.231  1.00  0.00              
ATOM   3205  H   GLY A 212      -8.017  33.172  37.029  1.00  0.00              
ATOM   3206 1HA  GLY A 212      -7.985  33.208  34.503  1.00  0.00              
ATOM   3207 2HA  GLY A 212      -9.761  33.152  34.595  1.00  0.00              
ATOM   3208  N   TYR A 213      -8.890  35.651  33.974  1.00  0.00              
ATOM   3209  CA  TYR A 213      -8.867  37.108  33.861  1.00  0.00              
ATOM   3210  C   TYR A 213     -10.030  37.603  33.002  1.00  0.00              
ATOM   3211  O   TYR A 213     -10.422  36.942  32.037  1.00  0.00              
ATOM   3212  CB  TYR A 213      -7.537  37.580  33.269  1.00  0.00              
ATOM   3213  CG  TYR A 213      -6.329  37.198  34.096  1.00  0.00              
ATOM   3214  CD1 TYR A 213      -5.648  36.013  33.857  1.00  0.00              
ATOM   3215  CD2 TYR A 213      -5.871  38.025  35.111  1.00  0.00              
ATOM   3216  CE1 TYR A 213      -4.545  35.659  34.609  1.00  0.00              
ATOM   3217  CE2 TYR A 213      -4.770  37.682  35.870  1.00  0.00              
ATOM   3218  CZ  TYR A 213      -4.109  36.497  35.616  1.00  0.00              
ATOM   3219  OH  TYR A 213      -3.009  36.150  36.367  1.00  0.00              
ATOM   3220  H   TYR A 213      -8.900  35.091  33.133  1.00  0.00              
ATOM   3221  HA  TYR A 213      -8.988  37.559  34.846  1.00  0.00              
ATOM   3222 1HB  TYR A 213      -7.451  37.140  32.275  1.00  0.00              
ATOM   3223 2HB  TYR A 213      -7.590  38.666  33.183  1.00  0.00              
ATOM   3224  HD1 TYR A 213      -5.998  35.357  33.061  1.00  0.00              
ATOM   3225  HD2 TYR A 213      -6.399  38.958  35.309  1.00  0.00              
ATOM   3226  HE1 TYR A 213      -4.020  34.726  34.411  1.00  0.00              
ATOM   3227  HE2 TYR A 213      -4.426  38.344  36.665  1.00  0.00              
ATOM   3228  HH  TYR A 213      -2.792  36.803  37.037  1.00  0.00              
ATOM   3229  N   GLY A 214     -10.569  38.767  33.359  1.00  0.00              
ATOM   3230  CA  GLY A 214     -11.627  39.416  32.580  1.00  0.00              
ATOM   3231  C   GLY A 214     -12.825  38.506  32.396  1.00  0.00              
ATOM   3232  O   GLY A 214     -13.380  38.006  33.376  1.00  0.00              
ATOM   3233  H   GLY A 214     -10.233  39.215  34.200  1.00  0.00              
ATOM   3234 1HA  GLY A 214     -11.948  40.320  33.098  1.00  0.00              
ATOM   3235 2HA  GLY A 214     -11.234  39.682  31.600  1.00  0.00              
ATOM   3236  N   ARG A 215     -13.211  38.287  31.140  1.00  0.00              
ATOM   3237  CA  ARG A 215     -14.335  37.408  30.809  1.00  0.00              
ATOM   3238  C   ARG A 215     -14.031  35.954  31.154  1.00  0.00              
ATOM   3239  O   ARG A 215     -14.945  35.144  31.323  1.00  0.00              
ATOM   3240  CB  ARG A 215     -14.768  37.552  29.358  1.00  0.00              
ATOM   3241  CG  ARG A 215     -15.489  38.850  29.032  1.00  0.00              
ATOM   3242  CD  ARG A 215     -15.807  39.028  27.592  1.00  0.00              
ATOM   3243  NE  ARG A 215     -16.785  38.088  27.069  1.00  0.00              
ATOM   3244  CZ  ARG A 215     -17.283  38.117  25.818  1.00  0.00              
ATOM   3245  NH1 ARG A 215     -16.927  39.057  24.969  1.00  0.00              
ATOM   3246  NH2 ARG A 215     -18.158  37.189  25.470  1.00  0.00              
ATOM   3247  H   ARG A 215     -12.711  38.746  30.394  1.00  0.00              
ATOM   3248  HA  ARG A 215     -15.207  37.687  31.400  1.00  0.00              
ATOM   3249 1HB  ARG A 215     -13.868  37.478  28.749  1.00  0.00              
ATOM   3250 2HB  ARG A 215     -15.425  36.711  29.136  1.00  0.00              
ATOM   3251 1HG  ARG A 215     -16.427  38.876  29.588  1.00  0.00              
ATOM   3252 2HG  ARG A 215     -14.859  39.684  29.344  1.00  0.00              
ATOM   3253 1HD  ARG A 215     -16.205  40.031  27.439  1.00  0.00              
ATOM   3254 2HD  ARG A 215     -14.895  38.908  27.009  1.00  0.00              
ATOM   3255  HE  ARG A 215     -17.230  37.303  27.525  1.00  0.00              
ATOM   3256 1HH1 ARG A 215     -16.269  39.770  25.255  1.00  0.00              
ATOM   3257 2HH1 ARG A 215     -17.310  39.060  24.035  1.00  0.00              
ATOM   3258 1HH2 ARG A 215     -18.434  36.485  26.142  1.00  0.00              
ATOM   3259 2HH2 ARG A 215     -18.546  37.189  24.540  1.00  0.00              
ATOM   3260  N   GLY A 216     -12.742  35.637  31.261  1.00  0.00              
ATOM   3261  CA  GLY A 216     -12.298  34.311  31.666  1.00  0.00              
ATOM   3262  C   GLY A 216     -12.217  34.085  33.164  1.00  0.00              
ATOM   3263  O   GLY A 216     -11.868  32.984  33.601  1.00  0.00              
ATOM   3264  H   GLY A 216     -12.054  36.344  31.053  1.00  0.00              
ATOM   3265 1HA  GLY A 216     -12.988  33.566  31.270  1.00  0.00              
ATOM   3266 2HA  GLY A 216     -11.301  34.131  31.263  1.00  0.00              
ATOM   3267  N   ARG A 217     -12.529  35.114  33.955  1.00  0.00              
ATOM   3268  CA  ARG A 217     -12.512  34.983  35.416  1.00  0.00              
ATOM   3269  C   ARG A 217     -13.510  33.921  35.878  1.00  0.00              
ATOM   3270  O   ARG A 217     -14.693  33.975  35.522  1.00  0.00              
ATOM   3271  CB  ARG A 217     -12.745  36.312  36.117  1.00  0.00              
ATOM   3272  CG  ARG A 217     -12.468  36.302  37.613  1.00  0.00              
ATOM   3273  CD  ARG A 217     -12.882  37.541  38.320  1.00  0.00              
ATOM   3274  NE  ARG A 217     -12.047  38.699  38.048  1.00  0.00              
ATOM   3275  CZ  ARG A 217     -12.377  39.970  38.352  1.00  0.00              
ATOM   3276  NH1 ARG A 217     -13.535  40.255  38.904  1.00  0.00              
ATOM   3277  NH2 ARG A 217     -11.512  40.926  38.060  1.00  0.00              
ATOM   3278  H   ARG A 217     -12.781  36.000  33.545  1.00  0.00              
ATOM   3279  HA  ARG A 217     -11.526  34.651  35.744  1.00  0.00              
ATOM   3280 1HB  ARG A 217     -12.099  37.044  35.637  1.00  0.00              
ATOM   3281 2HB  ARG A 217     -13.789  36.582  35.949  1.00  0.00              
ATOM   3282 1HG  ARG A 217     -13.004  35.465  38.060  1.00  0.00              
ATOM   3283 2HG  ARG A 217     -11.397  36.170  37.765  1.00  0.00              
ATOM   3284 1HD  ARG A 217     -13.900  37.795  38.023  1.00  0.00              
ATOM   3285 2HD  ARG A 217     -12.853  37.362  39.394  1.00  0.00              
ATOM   3286  HE  ARG A 217     -11.135  38.748  37.612  1.00  0.00              
ATOM   3287 1HH1 ARG A 217     -14.192  39.514  39.105  1.00  0.00              
ATOM   3288 2HH1 ARG A 217     -13.763  41.213  39.125  1.00  0.00              
ATOM   3289 1HH2 ARG A 217     -10.633  40.691  37.619  1.00  0.00              
ATOM   3290 2HH2 ARG A 217     -11.735  41.886  38.278  1.00  0.00              
ATOM   3291  N   TYR A 218     -13.010  32.979  36.683  1.00  0.00              
ATOM   3292  CA  TYR A 218     -13.735  31.776  37.127  1.00  0.00              
ATOM   3293  C   TYR A 218     -14.208  30.903  35.963  1.00  0.00              
ATOM   3294  O   TYR A 218     -15.210  30.193  36.068  1.00  0.00              
ATOM   3295  CB  TYR A 218     -14.936  32.173  37.988  1.00  0.00              
ATOM   3296  CG  TYR A 218     -14.563  32.689  39.361  1.00  0.00              
ATOM   3297  CD1 TYR A 218     -14.561  34.049  39.636  1.00  0.00              
ATOM   3298  CD2 TYR A 218     -14.215  31.812  40.379  1.00  0.00              
ATOM   3299  CE1 TYR A 218     -14.221  34.525  40.887  1.00  0.00              
ATOM   3300  CE2 TYR A 218     -13.872  32.278  41.634  1.00  0.00              
ATOM   3301  CZ  TYR A 218     -13.877  33.635  41.884  1.00  0.00              
ATOM   3302  OH  TYR A 218     -13.538  34.103  43.133  1.00  0.00              
ATOM   3303  H   TYR A 218     -12.062  33.126  36.996  1.00  0.00              
ATOM   3304  HA  TYR A 218     -13.075  31.142  37.719  1.00  0.00              
ATOM   3305 1HB  TYR A 218     -15.481  32.946  37.446  1.00  0.00              
ATOM   3306 2HB  TYR A 218     -15.566  31.289  38.091  1.00  0.00              
ATOM   3307  HD1 TYR A 218     -14.834  34.745  38.842  1.00  0.00              
ATOM   3308  HD2 TYR A 218     -14.213  30.742  40.174  1.00  0.00              
ATOM   3309  HE1 TYR A 218     -14.223  35.595  41.088  1.00  0.00              
ATOM   3310  HE2 TYR A 218     -13.601  31.573  42.420  1.00  0.00              
ATOM   3311  HH  TYR A 218     -13.317  33.400  43.750  1.00  0.00              
ATOM   3312  N   TYR A 219     -13.466  30.949  34.861  1.00  0.00              
ATOM   3313  CA  TYR A 219     -13.619  29.976  33.783  1.00  0.00              
ATOM   3314  C   TYR A 219     -12.341  29.164  33.525  1.00  0.00              
ATOM   3315  O   TYR A 219     -12.269  28.403  32.559  1.00  0.00              
ATOM   3316  CB  TYR A 219     -14.049  30.688  32.499  1.00  0.00              
ATOM   3317  CG  TYR A 219     -15.435  31.291  32.567  1.00  0.00              
ATOM   3318  CD1 TYR A 219     -15.614  32.633  32.865  1.00  0.00              
ATOM   3319  CD2 TYR A 219     -16.561  30.515  32.332  1.00  0.00              
ATOM   3320  CE1 TYR A 219     -16.878  33.189  32.928  1.00  0.00              
ATOM   3321  CE2 TYR A 219     -17.829  31.059  32.392  1.00  0.00              
ATOM   3322  CZ  TYR A 219     -17.983  32.398  32.691  1.00  0.00              
ATOM   3323  OH  TYR A 219     -19.243  32.946  32.751  1.00  0.00              
ATOM   3324  H   TYR A 219     -12.774  31.680  34.769  1.00  0.00              
ATOM   3325  HA  TYR A 219     -14.378  29.243  34.054  1.00  0.00              
ATOM   3326 1HB  TYR A 219     -13.320  31.475  32.306  1.00  0.00              
ATOM   3327 2HB  TYR A 219     -14.012  29.952  31.696  1.00  0.00              
ATOM   3328  HD1 TYR A 219     -14.736  33.253  33.051  1.00  0.00              
ATOM   3329  HD2 TYR A 219     -16.432  29.458  32.096  1.00  0.00              
ATOM   3330  HE1 TYR A 219     -17.002  34.246  33.164  1.00  0.00              
ATOM   3331  HE2 TYR A 219     -18.701  30.433  32.205  1.00  0.00              
ATOM   3332  HH  TYR A 219     -19.939  32.309  32.570  1.00  0.00              
ATOM   3333  N   SER A 220     -11.343  29.331  34.385  1.00  0.00              
ATOM   3334  CA  SER A 220     -10.164  28.471  34.384  1.00  0.00              
ATOM   3335  C   SER A 220      -9.996  27.803  35.745  1.00  0.00              
ATOM   3336  O   SER A 220      -9.309  28.322  36.626  1.00  0.00              
ATOM   3337  CB  SER A 220      -8.926  29.271  34.024  1.00  0.00              
ATOM   3338  OG  SER A 220      -7.756  28.510  34.143  1.00  0.00              
ATOM   3339  H   SER A 220     -11.405  30.079  35.063  1.00  0.00              
ATOM   3340  HA  SER A 220     -10.176  27.724  33.589  1.00  0.00              
ATOM   3341 1HB  SER A 220      -9.023  29.617  32.995  1.00  0.00              
ATOM   3342 2HB  SER A 220      -8.860  30.129  34.690  1.00  0.00              
ATOM   3343  HG  SER A 220      -7.122  28.796  33.482  1.00  0.00              
ATOM   3344  N   MET A 221     -10.639  26.652  35.904  1.00  0.00              
ATOM   3345  CA  MET A 221     -10.602  25.893  37.151  1.00  0.00              
ATOM   3346  C   MET A 221      -9.261  25.170  37.307  1.00  0.00              
ATOM   3347  O   MET A 221      -8.909  24.319  36.487  1.00  0.00              
ATOM   3348  CB  MET A 221     -11.756  24.893  37.197  1.00  0.00              
ATOM   3349  CG  MET A 221     -11.872  24.125  38.505  1.00  0.00              
ATOM   3350  SD  MET A 221     -13.286  23.005  38.530  1.00  0.00              
ATOM   3351  CE  MET A 221     -14.626  24.157  38.811  1.00  0.00              
ATOM   3352  H   MET A 221     -11.171  26.293  35.127  1.00  0.00              
ATOM   3353  HA  MET A 221     -10.695  26.569  38.001  1.00  0.00              
ATOM   3354 1HB  MET A 221     -12.671  25.457  37.023  1.00  0.00              
ATOM   3355 2HB  MET A 221     -11.599  24.191  36.377  1.00  0.00              
ATOM   3356 1HG  MET A 221     -10.957  23.550  38.644  1.00  0.00              
ATOM   3357 2HG  MET A 221     -11.974  24.847  39.314  1.00  0.00              
ATOM   3358 1HE  MET A 221     -15.571  23.615  38.852  1.00  0.00              
ATOM   3359 2HE  MET A 221     -14.466  24.680  39.756  1.00  0.00              
ATOM   3360 3HE  MET A 221     -14.659  24.883  37.997  1.00  0.00              
ATOM   3361  N   ASN A 222      -8.517  25.521  38.350  1.00  0.00              
ATOM   3362  CA  ASN A 222      -7.163  25.011  38.543  1.00  0.00              
ATOM   3363  C   ASN A 222      -6.960  24.416  39.926  1.00  0.00              
ATOM   3364  O   ASN A 222      -7.033  25.123  40.928  1.00  0.00              
ATOM   3365  CB  ASN A 222      -6.127  26.090  38.292  1.00  0.00              
ATOM   3366  CG  ASN A 222      -6.176  26.664  36.903  1.00  0.00              
ATOM   3367  OD1 ASN A 222      -5.754  26.025  35.931  1.00  0.00              
ATOM   3368  ND2 ASN A 222      -6.611  27.894  36.815  1.00  0.00              
ATOM   3369  H   ASN A 222      -8.901  26.162  39.030  1.00  0.00              
ATOM   3370  HA  ASN A 222      -6.970  24.197  37.841  1.00  0.00              
ATOM   3371 1HB  ASN A 222      -5.980  26.901  39.009  1.00  0.00              
ATOM   3372 2HB  ASN A 222      -5.292  25.393  38.355  1.00  0.00              
ATOM   3373 1HD2 ASN A 222      -6.670  28.340  35.921  1.00  0.00              
ATOM   3374 2HD2 ASN A 222      -6.883  28.389  37.640  1.00  0.00              
ATOM   3375  N   LEU A 223      -6.705  23.110  39.970  1.00  0.00              
ATOM   3376  CA  LEU A 223      -6.548  22.398  41.229  1.00  0.00              
ATOM   3377  C   LEU A 223      -5.087  21.996  41.431  1.00  0.00              
ATOM   3378  O   LEU A 223      -4.646  20.974  40.895  1.00  0.00              
ATOM   3379  CB  LEU A 223      -7.461  21.164  41.263  1.00  0.00              
ATOM   3380  CG  LEU A 223      -8.956  21.454  41.080  1.00  0.00              
ATOM   3381  CD1 LEU A 223      -9.737  20.148  41.035  1.00  0.00              
ATOM   3382  CD2 LEU A 223      -9.446  22.337  42.216  1.00  0.00              
ATOM   3383  H   LEU A 223      -6.616  22.601  39.104  1.00  0.00              
ATOM   3384  HA  LEU A 223      -6.815  23.055  42.056  1.00  0.00              
ATOM   3385 1HB  LEU A 223      -7.073  20.634  40.394  1.00  0.00              
ATOM   3386 2HB  LEU A 223      -7.295  20.565  42.158  1.00  0.00              
ATOM   3387  HG  LEU A 223      -9.066  22.014  40.150  1.00  0.00              
ATOM   3388 1HD1 LEU A 223     -10.798  20.363  40.903  1.00  0.00              
ATOM   3389 2HD1 LEU A 223      -9.386  19.541  40.199  1.00  0.00              
ATOM   3390 3HD1 LEU A 223      -9.591  19.604  41.967  1.00  0.00              
ATOM   3391 1HD2 LEU A 223     -10.509  22.542  42.084  1.00  0.00              
ATOM   3392 2HD2 LEU A 223      -9.290  21.828  43.168  1.00  0.00              
ATOM   3393 3HD2 LEU A 223      -8.893  23.276  42.213  1.00  0.00              
ATOM   3394  N   ALA A 224      -4.328  22.804  42.195  1.00  0.00              
ATOM   3395  CA  ALA A 224      -2.947  22.449  42.543  1.00  0.00              
ATOM   3396  C   ALA A 224      -2.884  21.597  43.808  1.00  0.00              
ATOM   3397  O   ALA A 224      -3.201  22.084  44.896  1.00  0.00              
ATOM   3398  CB  ALA A 224      -2.279  23.808  42.774  1.00  0.00              
ATOM   3399  H   ALA A 224      -4.713  23.671  42.539  1.00  0.00              
ATOM   3400  HA  ALA A 224      -2.526  21.853  41.733  1.00  0.00              
ATOM   3401 1HB  ALA A 224      -1.234  23.657  43.042  1.00  0.00              
ATOM   3402 2HB  ALA A 224      -2.339  24.403  41.862  1.00  0.00              
ATOM   3403 3HB  ALA A 224      -2.789  24.329  43.583  1.00  0.00              
ATOM   3404  N   VAL A 225      -2.490  20.333  43.659  1.00  0.00              
ATOM   3405  CA  VAL A 225      -2.435  19.400  44.787  1.00  0.00              
ATOM   3406  C   VAL A 225      -1.063  18.751  44.964  1.00  0.00              
ATOM   3407  O   VAL A 225      -0.109  19.075  44.254  1.00  0.00              
ATOM   3408  CB  VAL A 225      -3.488  18.287  44.635  1.00  0.00              
ATOM   3409  CG1 VAL A 225      -4.891  18.874  44.654  1.00  0.00              
ATOM   3410  CG2 VAL A 225      -3.256  17.505  43.350  1.00  0.00              
ATOM   3411  H   VAL A 225      -2.221  20.009  42.740  1.00  0.00              
ATOM   3412  HA  VAL A 225      -2.601  19.913  45.735  1.00  0.00              
ATOM   3413  HB  VAL A 225      -3.378  17.581  45.459  1.00  0.00              
ATOM   3414 1HG1 VAL A 225      -5.623  18.073  44.546  1.00  0.00              
ATOM   3415 2HG1 VAL A 225      -5.057  19.391  45.600  1.00  0.00              
ATOM   3416 3HG1 VAL A 225      -5.002  19.579  43.830  1.00  0.00              
ATOM   3417 1HG2 VAL A 225      -4.009  16.723  43.259  1.00  0.00              
ATOM   3418 2HG2 VAL A 225      -3.330  18.180  42.497  1.00  0.00              
ATOM   3419 3HG2 VAL A 225      -2.265  17.054  43.373  1.00  0.00              
ATOM   3420  N   TRP A 226      -0.975  17.839  45.930  1.00  0.00              
ATOM   3421  CA  TRP A 226       0.294  17.239  46.330  1.00  0.00              
ATOM   3422  C   TRP A 226       0.442  15.839  45.733  1.00  0.00              
ATOM   3423  O   TRP A 226      -0.400  15.400  44.950  1.00  0.00              
ATOM   3424  CB  TRP A 226       0.400  17.177  47.855  1.00  0.00              
ATOM   3425  CG  TRP A 226       0.499  18.526  48.503  1.00  0.00              
ATOM   3426  CD1 TRP A 226       0.844  19.697  47.898  1.00  0.00              
ATOM   3427  CD2 TRP A 226       0.249  18.841  49.877  1.00  0.00              
ATOM   3428  NE1 TRP A 226       0.826  20.723  48.810  1.00  0.00              
ATOM   3429  CE2 TRP A 226       0.462  20.222  50.034  1.00  0.00              
ATOM   3430  CE3 TRP A 226      -0.136  18.087  50.993  1.00  0.00              
ATOM   3431  CZ2 TRP A 226       0.307  20.865  51.252  1.00  0.00              
ATOM   3432  CZ3 TRP A 226      -0.293  18.731  52.214  1.00  0.00              
ATOM   3433  CH2 TRP A 226      -0.078  20.081  52.339  1.00  0.00              
ATOM   3434  H   TRP A 226      -1.822  17.557  46.400  1.00  0.00              
ATOM   3435  HA  TRP A 226       1.123  17.837  45.948  1.00  0.00              
ATOM   3436 1HB  TRP A 226      -0.482  16.694  48.275  1.00  0.00              
ATOM   3437 2HB  TRP A 226       1.292  16.624  48.147  1.00  0.00              
ATOM   3438  HD1 TRP A 226       1.072  19.654  46.835  1.00  0.00              
ATOM   3439  HE1 TRP A 226       1.046  21.689  48.612  1.00  0.00              
ATOM   3440  HE3 TRP A 226      -0.323  17.014  50.948  1.00  0.00              
ATOM   3441  HZ2 TRP A 226       0.488  21.938  51.307  1.00  0.00              
ATOM   3442  HZ3 TRP A 226      -0.591  18.132  53.075  1.00  0.00              
ATOM   3443  HH2 TRP A 226      -0.212  20.548  53.316  1.00  0.00              
ATOM   3444  N   ASP A 227       1.512  15.145  46.114  1.00  0.00              
ATOM   3445  CA  ASP A 227       1.830  13.820  45.584  1.00  0.00              
ATOM   3446  C   ASP A 227       1.114  12.660  46.277  1.00  0.00              
ATOM   3447  O   ASP A 227       0.309  12.863  47.186  1.00  0.00              
ATOM   3448  CB  ASP A 227       3.342  13.593  45.655  1.00  0.00              
ATOM   3449  CG  ASP A 227       3.895  13.481  47.069  1.00  0.00              
ATOM   3450  OD1 ASP A 227       3.119  13.301  47.977  1.00  0.00              
ATOM   3451  OD2 ASP A 227       5.093  13.419  47.214  1.00  0.00              
ATOM   3452  H   ASP A 227       2.126  15.560  46.800  1.00  0.00              
ATOM   3453  HA  ASP A 227       1.506  13.750  44.545  1.00  0.00              
ATOM   3454 1HB  ASP A 227       3.682  12.742  45.065  1.00  0.00              
ATOM   3455 2HB  ASP A 227       3.696  14.517  45.198  1.00  0.00              
ATOM   3456  N   GLY A 228       1.410  11.448  45.808  1.00  0.00              
ATOM   3457  CA  GLY A 228       0.783  10.219  46.295  1.00  0.00              
ATOM   3458  C   GLY A 228      -0.691   9.977  46.046  1.00  0.00              
ATOM   3459  O   GLY A 228      -1.319   9.208  46.778  1.00  0.00              
ATOM   3460  H   GLY A 228       2.105  11.391  45.079  1.00  0.00              
ATOM   3461 1HA  GLY A 228       1.280   9.361  45.842  1.00  0.00              
ATOM   3462 2HA  GLY A 228       0.889  10.168  47.378  1.00  0.00              
ATOM   3463  N   ILE A 229      -1.240  10.606  45.009  1.00  0.00              
ATOM   3464  CA  ILE A 229      -2.684  10.592  44.769  1.00  0.00              
ATOM   3465  C   ILE A 229      -3.208   9.180  44.442  1.00  0.00              
ATOM   3466  O   ILE A 229      -2.666   8.491  43.574  1.00  0.00              
ATOM   3467  CB  ILE A 229      -3.064  11.545  43.622  1.00  0.00              
ATOM   3468  CG1 ILE A 229      -2.737  12.992  44.000  1.00  0.00              
ATOM   3469  CG2 ILE A 229      -4.539  11.403  43.278  1.00  0.00              
ATOM   3470  CD1 ILE A 229      -2.888  13.971  42.858  1.00  0.00              
ATOM   3471  H   ILE A 229      -0.639  11.109  44.372  1.00  0.00              
ATOM   3472  HA  ILE A 229      -3.227  10.869  45.673  1.00  0.00              
ATOM   3473  HB  ILE A 229      -2.461  11.306  42.747  1.00  0.00              
ATOM   3474 1HG1 ILE A 229      -3.405  13.275  44.812  1.00  0.00              
ATOM   3475 2HG1 ILE A 229      -1.706  13.008  44.356  1.00  0.00              
ATOM   3476 1HG2 ILE A 229      -4.790  12.084  42.466  1.00  0.00              
ATOM   3477 2HG2 ILE A 229      -4.742  10.378  42.968  1.00  0.00              
ATOM   3478 3HG2 ILE A 229      -5.142  11.644  44.153  1.00  0.00              
ATOM   3479 1HD1 ILE A 229      -2.639  14.974  43.202  1.00  0.00              
ATOM   3480 2HD1 ILE A 229      -2.218  13.690  42.045  1.00  0.00              
ATOM   3481 3HD1 ILE A 229      -3.917  13.958  42.501  1.00  0.00              
ATOM   3482  N   THR A 230      -4.242   8.761  45.174  1.00  0.00              
ATOM   3483  CA  THR A 230      -4.920   7.476  44.968  1.00  0.00              
ATOM   3484  C   THR A 230      -5.980   7.596  43.893  1.00  0.00              
ATOM   3485  O   THR A 230      -6.373   8.701  43.519  1.00  0.00              
ATOM   3486  CB  THR A 230      -5.572   6.957  46.262  1.00  0.00              
ATOM   3487  OG1 THR A 230      -6.614   7.856  46.668  1.00  0.00              
ATOM   3488  CG2 THR A 230      -4.542   6.848  47.375  1.00  0.00              
ATOM   3489  H   THR A 230      -4.566   9.373  45.908  1.00  0.00              
ATOM   3490  HA  THR A 230      -4.201   6.733  44.621  1.00  0.00              
ATOM   3491  HB  THR A 230      -6.004   5.975  46.071  1.00  0.00              
ATOM   3492  HG1 THR A 230      -6.671   7.866  47.626  1.00  0.00              
ATOM   3493 1HG2 THR A 230      -5.022   6.480  48.280  1.00  0.00              
ATOM   3494 2HG2 THR A 230      -3.754   6.157  47.073  1.00  0.00              
ATOM   3495 3HG2 THR A 230      -4.109   7.830  47.565  1.00  0.00              
ATOM   3496  N   ASP A 231      -6.462   6.447  43.423  1.00  0.00              
ATOM   3497  CA  ASP A 231      -7.530   6.405  42.434  1.00  0.00              
ATOM   3498  C   ASP A 231      -8.796   6.975  43.052  1.00  0.00              
ATOM   3499  O   ASP A 231      -9.601   7.603  42.363  1.00  0.00              
ATOM   3500  CB  ASP A 231      -7.771   4.976  41.938  1.00  0.00              
ATOM   3501  CG  ASP A 231      -6.631   4.399  41.110  1.00  0.00              
ATOM   3502  OD1 ASP A 231      -6.088   5.114  40.301  1.00  0.00              
ATOM   3503  OD2 ASP A 231      -6.208   3.305  41.398  1.00  0.00              
ATOM   3504  H   ASP A 231      -6.074   5.578  43.766  1.00  0.00              
ATOM   3505  HA  ASP A 231      -7.265   7.024  41.577  1.00  0.00              
ATOM   3506 1HB  ASP A 231      -8.031   4.278  42.734  1.00  0.00              
ATOM   3507 2HB  ASP A 231      -8.637   5.139  41.297  1.00  0.00              
ATOM   3508  N   PHE A 232      -8.951   6.764  44.359  1.00  0.00              
ATOM   3509  CA  PHE A 232     -10.090   7.290  45.114  1.00  0.00              
ATOM   3510  C   PHE A 232     -10.146   8.814  45.112  1.00  0.00              
ATOM   3511  O   PHE A 232     -11.155   9.394  44.710  1.00  0.00              
ATOM   3512  CB  PHE A 232     -10.045   6.780  46.555  1.00  0.00              
ATOM   3513  CG  PHE A 232     -11.133   7.335  47.429  1.00  0.00              
ATOM   3514  CD1 PHE A 232     -12.426   6.839  47.351  1.00  0.00              
ATOM   3515  CD2 PHE A 232     -10.868   8.355  48.330  1.00  0.00              
ATOM   3516  CE1 PHE A 232     -13.429   7.349  48.154  1.00  0.00              
ATOM   3517  CE2 PHE A 232     -11.868   8.866  49.135  1.00  0.00              
ATOM   3518  CZ  PHE A 232     -13.149   8.362  49.047  1.00  0.00              
ATOM   3519  H   PHE A 232      -8.250   6.219  44.842  1.00  0.00              
ATOM   3520  HA  PHE A 232     -11.022   6.962  44.654  1.00  0.00              
ATOM   3521 1HB  PHE A 232     -10.153   5.697  46.574  1.00  0.00              
ATOM   3522 2HB  PHE A 232      -9.100   7.057  47.022  1.00  0.00              
ATOM   3523  HD1 PHE A 232     -12.646   6.037  46.647  1.00  0.00              
ATOM   3524  HD2 PHE A 232      -9.855   8.754  48.399  1.00  0.00              
ATOM   3525  HE1 PHE A 232     -14.440   6.949  48.083  1.00  0.00              
ATOM   3526  HE2 PHE A 232     -11.646   9.668  49.839  1.00  0.00              
ATOM   3527  HZ  PHE A 232     -13.939   8.766  49.679  1.00  0.00              
ATOM   3528  N   TYR A 233      -9.069   9.456  45.558  1.00  0.00              
ATOM   3529  CA  TYR A 233      -9.006  10.918  45.594  1.00  0.00              
ATOM   3530  C   TYR A 233      -9.138  11.480  44.182  1.00  0.00              
ATOM   3531  O   TYR A 233      -9.960  12.366  43.938  1.00  0.00              
ATOM   3532  CB  TYR A 233      -7.702  11.393  46.236  1.00  0.00              
ATOM   3533  CG  TYR A 233      -7.567  12.896  46.309  1.00  0.00              
ATOM   3534  CD1 TYR A 233      -8.062  13.604  47.395  1.00  0.00              
ATOM   3535  CD2 TYR A 233      -6.942  13.606  45.293  1.00  0.00              
ATOM   3536  CE1 TYR A 233      -7.942  14.979  47.468  1.00  0.00              
ATOM   3537  CE2 TYR A 233      -6.816  14.980  45.356  1.00  0.00              
ATOM   3538  CZ  TYR A 233      -7.318  15.664  46.445  1.00  0.00              
ATOM   3539  OH  TYR A 233      -7.194  17.031  46.512  1.00  0.00              
ATOM   3540  H   TYR A 233      -8.273   8.922  45.880  1.00  0.00              
ATOM   3541  HA  TYR A 233      -9.840  11.309  46.179  1.00  0.00              
ATOM   3542 1HB  TYR A 233      -7.666  10.974  47.243  1.00  0.00              
ATOM   3543 2HB  TYR A 233      -6.883  10.983  45.642  1.00  0.00              
ATOM   3544  HD1 TYR A 233      -8.553  13.057  48.200  1.00  0.00              
ATOM   3545  HD2 TYR A 233      -6.549  13.059  44.436  1.00  0.00              
ATOM   3546  HE1 TYR A 233      -8.337  15.522  48.327  1.00  0.00              
ATOM   3547  HE2 TYR A 233      -6.323  15.518  44.546  1.00  0.00              
ATOM   3548  HH  TYR A 233      -7.577  17.406  47.310  1.00  0.00              
ATOM   3549  N   TYR A 234      -8.335  10.938  43.265  1.00  0.00              
ATOM   3550  CA  TYR A 234      -8.269  11.387  41.873  1.00  0.00              
ATOM   3551  C   TYR A 234      -9.631  11.375  41.194  1.00  0.00              
ATOM   3552  O   TYR A 234     -10.071  12.396  40.675  1.00  0.00              
ATOM   3553  CB  TYR A 234      -7.291  10.516  41.081  1.00  0.00              
ATOM   3554  CG  TYR A 234      -7.275  10.806  39.596  1.00  0.00              
ATOM   3555  CD1 TYR A 234      -6.730  11.984  39.107  1.00  0.00              
ATOM   3556  CD2 TYR A 234      -7.804   9.900  38.690  1.00  0.00              
ATOM   3557  CE1 TYR A 234      -6.713  12.255  37.752  1.00  0.00              
ATOM   3558  CE2 TYR A 234      -7.791  10.160  37.332  1.00  0.00              
ATOM   3559  CZ  TYR A 234      -7.245  11.339  36.867  1.00  0.00              
ATOM   3560  OH  TYR A 234      -7.230  11.601  35.517  1.00  0.00              
ATOM   3561  H   TYR A 234      -7.744  10.174  43.565  1.00  0.00              
ATOM   3562  HA  TYR A 234      -7.926  12.422  41.834  1.00  0.00              
ATOM   3563 1HB  TYR A 234      -6.297  10.687  41.495  1.00  0.00              
ATOM   3564 2HB  TYR A 234      -7.579   9.477  41.245  1.00  0.00              
ATOM   3565  HD1 TYR A 234      -6.312  12.703  39.812  1.00  0.00              
ATOM   3566  HD2 TYR A 234      -8.235   8.971  39.063  1.00  0.00              
ATOM   3567  HE1 TYR A 234      -6.282  13.184  37.382  1.00  0.00              
ATOM   3568  HE2 TYR A 234      -8.213   9.435  36.635  1.00  0.00              
ATOM   3569  HH  TYR A 234      -7.501  10.850  34.986  1.00  0.00              
ATOM   3570  N   LEU A 235     -10.293  10.221  41.203  1.00  0.00              
ATOM   3571  CA  LEU A 235     -11.583  10.074  40.539  1.00  0.00              
ATOM   3572  C   LEU A 235     -12.655  10.899  41.244  1.00  0.00              
ATOM   3573  O   LEU A 235     -13.505  11.500  40.589  1.00  0.00              
ATOM   3574  CB  LEU A 235     -11.988   8.595  40.489  1.00  0.00              
ATOM   3575  CG  LEU A 235     -13.276   8.298  39.710  1.00  0.00              
ATOM   3576  CD1 LEU A 235     -13.125   8.748  38.262  1.00  0.00              
ATOM   3577  CD2 LEU A 235     -13.582   6.810  39.782  1.00  0.00              
ATOM   3578  H   LEU A 235      -9.893   9.426  41.681  1.00  0.00              
ATOM   3579  HA  LEU A 235     -11.516  10.457  39.520  1.00  0.00              
ATOM   3580 1HB  LEU A 235     -11.128   8.193  39.957  1.00  0.00              
ATOM   3581 2HB  LEU A 235     -12.038   8.157  41.486  1.00  0.00              
ATOM   3582  HG  LEU A 235     -14.087   8.830  40.207  1.00  0.00              
ATOM   3583 1HD1 LEU A 235     -14.044   8.533  37.716  1.00  0.00              
ATOM   3584 2HD1 LEU A 235     -12.929   9.820  38.233  1.00  0.00              
ATOM   3585 3HD1 LEU A 235     -12.295   8.214  37.800  1.00  0.00              
ATOM   3586 1HD2 LEU A 235     -14.498   6.599  39.228  1.00  0.00              
ATOM   3587 2HD2 LEU A 235     -12.757   6.246  39.348  1.00  0.00              
ATOM   3588 3HD2 LEU A 235     -13.714   6.516  40.823  1.00  0.00              
ATOM   3589  N   GLY A 236     -12.587  10.935  42.574  1.00  0.00              
ATOM   3590  CA  GLY A 236     -13.533  11.692  43.394  1.00  0.00              
ATOM   3591  C   GLY A 236     -13.556  13.192  43.085  1.00  0.00              
ATOM   3592  O   GLY A 236     -14.624  13.752  42.822  1.00  0.00              
ATOM   3593  H   GLY A 236     -11.848  10.414  43.027  1.00  0.00              
ATOM   3594 1HA  GLY A 236     -14.539  11.303  43.231  1.00  0.00              
ATOM   3595 2HA  GLY A 236     -13.267  11.573  44.445  1.00  0.00              
ATOM   3596  N   VAL A 237     -12.391  13.837  43.120  1.00  0.00              
ATOM   3597  CA  VAL A 237     -12.306  15.276  42.829  1.00  0.00              
ATOM   3598  C   VAL A 237     -12.436  15.602  41.334  1.00  0.00              
ATOM   3599  O   VAL A 237     -12.889  16.689  40.973  1.00  0.00              
ATOM   3600  CB  VAL A 237     -10.979  15.864  43.344  1.00  0.00              
ATOM   3601  CG1 VAL A 237     -10.791  15.542  44.818  1.00  0.00              
ATOM   3602  CG2 VAL A 237      -9.808  15.332  42.531  1.00  0.00              
ATOM   3603  H   VAL A 237     -11.550  13.331  43.353  1.00  0.00              
ATOM   3604  HA  VAL A 237     -13.132  15.823  43.282  1.00  0.00              
ATOM   3605  HB  VAL A 237     -10.993  16.945  43.207  1.00  0.00              
ATOM   3606 1HG1 VAL A 237      -9.848  15.965  45.167  1.00  0.00              
ATOM   3607 2HG1 VAL A 237     -11.613  15.969  45.392  1.00  0.00              
ATOM   3608 3HG1 VAL A 237     -10.775  14.461  44.956  1.00  0.00              
ATOM   3609 1HG2 VAL A 237      -8.879  15.758  42.907  1.00  0.00              
ATOM   3610 2HG2 VAL A 237      -9.771  14.245  42.616  1.00  0.00              
ATOM   3611 3HG2 VAL A 237      -9.935  15.609  41.484  1.00  0.00              
ATOM   3612  N   PHE A 238     -12.057  14.659  40.474  1.00  0.00              
ATOM   3613  CA  PHE A 238     -12.297  14.787  39.037  1.00  0.00              
ATOM   3614  C   PHE A 238     -13.781  14.838  38.690  1.00  0.00              
ATOM   3615  O   PHE A 238     -14.212  15.715  37.938  1.00  0.00              
ATOM   3616  CB  PHE A 238     -11.633  13.630  38.287  1.00  0.00              
ATOM   3617  CG  PHE A 238     -11.865  13.657  36.804  1.00  0.00              
ATOM   3618  CD1 PHE A 238     -11.085  14.455  35.979  1.00  0.00              
ATOM   3619  CD2 PHE A 238     -12.863  12.885  36.229  1.00  0.00              
ATOM   3620  CE1 PHE A 238     -11.298  14.479  34.614  1.00  0.00              
ATOM   3621  CE2 PHE A 238     -13.076  12.907  34.864  1.00  0.00              
ATOM   3622  CZ  PHE A 238     -12.293  13.706  34.056  1.00  0.00              
ATOM   3623  H   PHE A 238     -11.592  13.832  40.823  1.00  0.00              
ATOM   3624  HA  PHE A 238     -11.878  15.726  38.674  1.00  0.00              
ATOM   3625 1HB  PHE A 238     -10.554  13.658  38.435  1.00  0.00              
ATOM   3626 2HB  PHE A 238     -12.024  12.679  38.647  1.00  0.00              
ATOM   3627  HD1 PHE A 238     -10.297  15.065  36.421  1.00  0.00              
ATOM   3628  HD2 PHE A 238     -13.483  12.254  36.867  1.00  0.00              
ATOM   3629  HE1 PHE A 238     -10.677  15.112  33.978  1.00  0.00              
ATOM   3630  HE2 PHE A 238     -13.865  12.296  34.425  1.00  0.00              
ATOM   3631  HZ  PHE A 238     -12.461  13.727  32.980  1.00  0.00              
ATOM   3632  N   GLU A 239     -14.550  13.895  39.229  1.00  0.00              
ATOM   3633  CA  GLU A 239     -16.002  13.875  39.032  1.00  0.00              
ATOM   3634  C   GLU A 239     -16.736  15.035  39.741  1.00  0.00              
ATOM   3635  O   GLU A 239     -17.738  15.527  39.210  1.00  0.00              
ATOM   3636  CB  GLU A 239     -16.567  12.536  39.512  1.00  0.00              
ATOM   3637  CG  GLU A 239     -16.225  11.353  38.618  1.00  0.00              
ATOM   3638  CD  GLU A 239     -16.783  10.071  39.170  1.00  0.00              
ATOM   3639  OE1 GLU A 239     -17.355  10.104  40.233  1.00  0.00              
ATOM   3640  OE2 GLU A 239     -16.737   9.081  38.479  1.00  0.00              
ATOM   3641  H   GLU A 239     -14.119  13.172  39.791  1.00  0.00              
ATOM   3642  HA  GLU A 239     -16.233  14.002  37.974  1.00  0.00              
ATOM   3643 1HB  GLU A 239     -16.168  12.362  40.511  1.00  0.00              
ATOM   3644 2HB  GLU A 239     -17.650  12.648  39.566  1.00  0.00              
ATOM   3645 1HG  GLU A 239     -16.555  11.479  37.586  1.00  0.00              
ATOM   3646 2HG  GLU A 239     -15.136  11.316  38.646  1.00  0.00              
ATOM   3647  N   HIS A 240     -16.237  15.483  40.920  1.00  0.00              
ATOM   3648  CA  HIS A 240     -16.850  16.665  41.540  1.00  0.00              
ATOM   3649  C   HIS A 240     -16.785  17.893  40.636  1.00  0.00              
ATOM   3650  O   HIS A 240     -17.796  18.566  40.448  1.00  0.00              
ATOM   3651  CB  HIS A 240     -16.177  16.977  42.880  1.00  0.00              
ATOM   3652  CG  HIS A 240     -16.458  15.964  43.945  1.00  0.00              
ATOM   3653  ND1 HIS A 240     -15.719  15.880  45.106  1.00  0.00              
ATOM   3654  CD2 HIS A 240     -17.397  14.992  44.025  1.00  0.00              
ATOM   3655  CE1 HIS A 240     -16.191  14.899  45.856  1.00  0.00              
ATOM   3656  NE2 HIS A 240     -17.209  14.344  45.221  1.00  0.00              
ATOM   3657  H   HIS A 240     -15.460  15.033  41.384  1.00  0.00              
ATOM   3658  HA  HIS A 240     -17.909  16.480  41.712  1.00  0.00              
ATOM   3659 1HB  HIS A 240     -15.093  17.008  42.759  1.00  0.00              
ATOM   3660 2HB  HIS A 240     -16.527  17.936  43.261  1.00  0.00              
ATOM   3661  HD2 HIS A 240     -18.196  14.676  43.353  1.00  0.00              
ATOM   3662  HE1 HIS A 240     -15.741  14.671  46.821  1.00  0.00              
ATOM   3663  HE2 HIS A 240     -17.765  13.570  45.556  1.00  0.00              
ATOM   3664  N   ALA A 241     -15.606  18.161  40.073  1.00  0.00              
ATOM   3665  CA  ALA A 241     -15.416  19.260  39.127  1.00  0.00              
ATOM   3666  C   ALA A 241     -16.150  19.010  37.805  1.00  0.00              
ATOM   3667  O   ALA A 241     -16.859  19.894  37.320  1.00  0.00              
ATOM   3668  CB  ALA A 241     -13.916  19.563  38.888  1.00  0.00              
ATOM   3669  H   ALA A 241     -14.818  17.576  40.315  1.00  0.00              
ATOM   3670  HA  ALA A 241     -15.839  20.169  39.559  1.00  0.00              
ATOM   3671 1HB  ALA A 241     -13.821  20.387  38.179  1.00  0.00              
ATOM   3672 2HB  ALA A 241     -13.444  19.840  39.831  1.00  0.00              
ATOM   3673 3HB  ALA A 241     -13.427  18.678  38.485  1.00  0.00              
ATOM   3674  N   LEU A 242     -15.997  17.814  37.242  1.00  0.00              
ATOM   3675  CA  LEU A 242     -16.623  17.501  35.952  1.00  0.00              
ATOM   3676  C   LEU A 242     -18.144  17.636  35.977  1.00  0.00              
ATOM   3677  O   LEU A 242     -18.726  18.199  35.049  1.00  0.00              
ATOM   3678  CB  LEU A 242     -16.236  16.082  35.519  1.00  0.00              
ATOM   3679  CG  LEU A 242     -16.807  15.633  34.168  1.00  0.00              
ATOM   3680  CD1 LEU A 242     -16.250  16.502  33.050  1.00  0.00              
ATOM   3681  CD2 LEU A 242     -16.467  14.168  33.934  1.00  0.00              
ATOM   3682  H   LEU A 242     -15.441  17.107  37.702  1.00  0.00              
ATOM   3683  HA  LEU A 242     -16.285  18.211  35.198  1.00  0.00              
ATOM   3684 1HB  LEU A 242     -15.157  16.208  35.444  1.00  0.00              
ATOM   3685 2HB  LEU A 242     -16.462  15.347  36.291  1.00  0.00              
ATOM   3686  HG  LEU A 242     -17.893  15.717  34.232  1.00  0.00              
ATOM   3687 1HD1 LEU A 242     -16.662  16.176  32.095  1.00  0.00              
ATOM   3688 2HD1 LEU A 242     -16.525  17.542  33.226  1.00  0.00              
ATOM   3689 3HD1 LEU A 242     -15.164  16.412  33.026  1.00  0.00              
ATOM   3690 1HD2 LEU A 242     -16.876  13.849  32.974  1.00  0.00              
ATOM   3691 2HD2 LEU A 242     -15.385  14.042  33.929  1.00  0.00              
ATOM   3692 3HD2 LEU A 242     -16.900  13.561  34.730  1.00  0.00              
ATOM   3693  N   HIS A 243     -18.779  17.126  37.034  1.00  0.00              
ATOM   3694  CA  HIS A 243     -20.239  17.151  37.141  1.00  0.00              
ATOM   3695  C   HIS A 243     -20.738  18.584  37.276  1.00  0.00              
ATOM   3696  O   HIS A 243     -21.679  18.986  36.590  1.00  0.00              
ATOM   3697  CB  HIS A 243     -20.717  16.313  38.331  1.00  0.00              
ATOM   3698  CG  HIS A 243     -20.493  14.843  38.162  1.00  0.00              
ATOM   3699  ND1 HIS A 243     -20.728  13.933  39.170  1.00  0.00              
ATOM   3700  CD2 HIS A 243     -20.054  14.125  37.101  1.00  0.00              
ATOM   3701  CE1 HIS A 243     -20.444  12.717  38.737  1.00  0.00              
ATOM   3702  NE2 HIS A 243     -20.033  12.807  37.486  1.00  0.00              
ATOM   3703  H   HIS A 243     -18.237  16.714  37.780  1.00  0.00              
ATOM   3704  HA  HIS A 243     -20.680  16.742  36.234  1.00  0.00              
ATOM   3705 1HB  HIS A 243     -20.184  16.607  39.236  1.00  0.00              
ATOM   3706 2HB  HIS A 243     -21.788  16.451  38.481  1.00  0.00              
ATOM   3707  HD1 HIS A 243     -21.130  14.133  40.065  1.00  0.00              
ATOM   3708  HD2 HIS A 243     -19.746  14.405  36.094  1.00  0.00              
ATOM   3709  HE1 HIS A 243     -20.566  11.853  39.390  1.00  0.00              
ATOM   3710  N   SER A 244     -20.088  19.343  38.156  1.00  0.00              
ATOM   3711  CA  SER A 244     -20.417  20.743  38.388  1.00  0.00              
ATOM   3712  C   SER A 244     -20.348  21.549  37.093  1.00  0.00              
ATOM   3713  O   SER A 244     -21.205  22.397  36.840  1.00  0.00              
ATOM   3714  CB  SER A 244     -19.483  21.332  39.428  1.00  0.00              
ATOM   3715  OG  SER A 244     -19.655  20.739  40.685  1.00  0.00              
ATOM   3716  H   SER A 244     -19.336  18.920  38.684  1.00  0.00              
ATOM   3717  HA  SER A 244     -21.387  20.887  38.862  1.00  0.00              
ATOM   3718 1HB  SER A 244     -18.455  21.176  39.100  1.00  0.00              
ATOM   3719 2HB  SER A 244     -19.679  22.400  39.509  1.00  0.00              
ATOM   3720  HG  SER A 244     -19.834  19.803  40.576  1.00  0.00              
ATOM   3721  N   ILE A 245     -19.333  21.277  36.273  1.00  0.00              
ATOM   3722  CA  ILE A 245     -19.139  22.016  35.033  1.00  0.00              
ATOM   3723  C   ILE A 245     -20.228  21.645  34.035  1.00  0.00              
ATOM   3724  O   ILE A 245     -20.908  22.521  33.503  1.00  0.00              
ATOM   3725  CB  ILE A 245     -17.758  21.742  34.409  1.00  0.00              
ATOM   3726  CG1 ILE A 245     -16.649  22.311  35.298  1.00  0.00              
ATOM   3727  CG2 ILE A 245     -17.679  22.333  33.010  1.00  0.00              
ATOM   3728  CD1 ILE A 245     -15.267  21.813  34.944  1.00  0.00              
ATOM   3729  H   ILE A 245     -18.683  20.542  36.516  1.00  0.00              
ATOM   3730  HA  ILE A 245     -19.249  23.087  35.203  1.00  0.00              
ATOM   3731  HB  ILE A 245     -17.599  20.665  34.359  1.00  0.00              
ATOM   3732 1HG1 ILE A 245     -16.681  23.395  35.203  1.00  0.00              
ATOM   3733 2HG1 ILE A 245     -16.883  22.031  36.327  1.00  0.00              
ATOM   3734 1HG2 ILE A 245     -16.697  22.130  32.585  1.00  0.00              
ATOM   3735 2HG2 ILE A 245     -18.446  21.883  32.381  1.00  0.00              
ATOM   3736 3HG2 ILE A 245     -17.837  23.410  33.061  1.00  0.00              
ATOM   3737 1HD1 ILE A 245     -14.534  22.259  35.617  1.00  0.00              
ATOM   3738 2HD1 ILE A 245     -15.234  20.727  35.041  1.00  0.00              
ATOM   3739 3HD1 ILE A 245     -15.032  22.093  33.917  1.00  0.00              
ATOM   3740  N   VAL A 246     -20.401  20.348  33.801  1.00  0.00              
ATOM   3741  CA  VAL A 246     -21.295  19.870  32.750  1.00  0.00              
ATOM   3742  C   VAL A 246     -22.743  20.180  33.103  1.00  0.00              
ATOM   3743  O   VAL A 246     -23.590  20.314  32.222  1.00  0.00              
ATOM   3744  CB  VAL A 246     -21.143  18.356  32.514  1.00  0.00              
ATOM   3745  CG1 VAL A 246     -21.806  17.572  33.638  1.00  0.00              
ATOM   3746  CG2 VAL A 246     -21.738  17.962  31.170  1.00  0.00              
ATOM   3747  H   VAL A 246     -19.903  19.675  34.365  1.00  0.00              
ATOM   3748  HA  VAL A 246     -21.110  20.387  31.807  1.00  0.00              
ATOM   3749  HB  VAL A 246     -20.082  18.108  32.475  1.00  0.00              
ATOM   3750 1HG1 VAL A 246     -21.688  16.504  33.455  1.00  0.00              
ATOM   3751 2HG1 VAL A 246     -21.338  17.832  34.587  1.00  0.00              
ATOM   3752 3HG1 VAL A 246     -22.867  17.818  33.676  1.00  0.00              
ATOM   3753 1HG2 VAL A 246     -21.622  16.890  31.020  1.00  0.00              
ATOM   3754 2HG2 VAL A 246     -22.798  18.219  31.154  1.00  0.00              
ATOM   3755 3HG2 VAL A 246     -21.222  18.498  30.374  1.00  0.00              
ATOM   3756  N   ARG A 247     -23.010  20.309  34.400  1.00  0.00              
ATOM   3757  CA  ARG A 247     -24.337  20.639  34.909  1.00  0.00              
ATOM   3758  C   ARG A 247     -24.631  22.137  34.802  1.00  0.00              
ATOM   3759  O   ARG A 247     -25.710  22.532  34.357  1.00  0.00              
ATOM   3760  CB  ARG A 247     -24.539  20.132  36.329  1.00  0.00              
ATOM   3761  CG  ARG A 247     -24.668  18.623  36.458  1.00  0.00              
ATOM   3762  CD  ARG A 247     -24.653  18.124  37.857  1.00  0.00              
ATOM   3763  NE  ARG A 247     -24.712  16.676  37.981  1.00  0.00              
ATOM   3764  CZ  ARG A 247     -24.604  16.003  39.143  1.00  0.00              
ATOM   3765  NH1 ARG A 247     -24.395  16.636  40.276  1.00  0.00              
ATOM   3766  NH2 ARG A 247     -24.690  14.684  39.110  1.00  0.00              
ATOM   3767  H   ARG A 247     -22.252  20.171  35.053  1.00  0.00              
ATOM   3768  HA  ARG A 247     -25.097  20.136  34.309  1.00  0.00              
ATOM   3769 1HB  ARG A 247     -23.684  20.470  36.913  1.00  0.00              
ATOM   3770 2HB  ARG A 247     -25.446  20.603  36.709  1.00  0.00              
ATOM   3771 1HG  ARG A 247     -25.610  18.315  36.003  1.00  0.00              
ATOM   3772 2HG  ARG A 247     -23.838  18.157  35.925  1.00  0.00              
ATOM   3773 1HD  ARG A 247     -23.735  18.455  38.341  1.00  0.00              
ATOM   3774 2HD  ARG A 247     -25.512  18.532  38.389  1.00  0.00              
ATOM   3775  HE  ARG A 247     -24.836  15.972  37.265  1.00  0.00              
ATOM   3776 1HH1 ARG A 247     -24.313  17.643  40.281  1.00  0.00              
ATOM   3777 2HH1 ARG A 247     -24.317  16.112  41.136  1.00  0.00              
ATOM   3778 1HH2 ARG A 247     -24.833  14.211  38.228  1.00  0.00              
ATOM   3779 2HH2 ARG A 247     -24.612  14.155  39.967  1.00  0.00              
ATOM   3780  N   ARG A 248     -23.668  22.965  35.197  1.00  0.00              
ATOM   3781  CA  ARG A 248     -23.824  24.417  35.125  1.00  0.00              
ATOM   3782  C   ARG A 248     -23.362  25.033  33.810  1.00  0.00              
ATOM   3783  O   ARG A 248     -24.157  25.649  33.100  1.00  0.00              
ATOM   3784  CB  ARG A 248     -23.148  25.104  36.304  1.00  0.00              
ATOM   3785  CG  ARG A 248     -23.725  24.749  37.665  1.00  0.00              
ATOM   3786  CD  ARG A 248     -23.096  25.469  38.802  1.00  0.00              
ATOM   3787  NE  ARG A 248     -23.759  25.272  40.081  1.00  0.00              
ATOM   3788  CZ  ARG A 248     -23.434  25.918  41.219  1.00  0.00              
ATOM   3789  NH1 ARG A 248     -22.434  26.771  41.252  1.00  0.00              
ATOM   3790  NH2 ARG A 248     -24.131  25.651  42.309  1.00  0.00              
ATOM   3791  H   ARG A 248     -22.804  22.580  35.556  1.00  0.00              
ATOM   3792  HA  ARG A 248     -24.880  24.678  35.195  1.00  0.00              
ATOM   3793 1HB  ARG A 248     -22.097  24.822  36.274  1.00  0.00              
ATOM   3794 2HB  ARG A 248     -23.242  26.177  36.143  1.00  0.00              
ATOM   3795 1HG  ARG A 248     -24.790  24.988  37.664  1.00  0.00              
ATOM   3796 2HG  ARG A 248     -23.593  23.679  37.830  1.00  0.00              
ATOM   3797 1HD  ARG A 248     -22.067  25.128  38.912  1.00  0.00              
ATOM   3798 2HD  ARG A 248     -23.104  26.538  38.592  1.00  0.00              
ATOM   3799  HE  ARG A 248     -24.527  24.660  40.322  1.00  0.00              
ATOM   3800 1HH1 ARG A 248     -21.900  26.951  40.414  1.00  0.00              
ATOM   3801 2HH1 ARG A 248     -22.207  27.244  42.113  1.00  0.00              
ATOM   3802 1HH2 ARG A 248     -24.885  24.978  42.272  1.00  0.00              
ATOM   3803 2HH2 ARG A 248     -23.908  26.118  43.175  1.00  0.00              
ATOM   3804  N   TYR A 249     -22.080  24.854  33.488  1.00  0.00              
ATOM   3805  CA  TYR A 249     -21.494  25.397  32.266  1.00  0.00              
ATOM   3806  C   TYR A 249     -21.974  24.694  30.993  1.00  0.00              
ATOM   3807  O   TYR A 249     -22.145  25.342  29.963  1.00  0.00              
ATOM   3808  CB  TYR A 249     -19.968  25.322  32.348  1.00  0.00              
ATOM   3809  CG  TYR A 249     -19.256  26.096  31.259  1.00  0.00              
ATOM   3810  CD1 TYR A 249     -19.227  27.482  31.273  1.00  0.00              
ATOM   3811  CD2 TYR A 249     -18.614  25.435  30.223  1.00  0.00              
ATOM   3812  CE1 TYR A 249     -18.579  28.193  30.282  1.00  0.00              
ATOM   3813  CE2 TYR A 249     -17.964  26.135  29.225  1.00  0.00              
ATOM   3814  CZ  TYR A 249     -17.947  27.514  29.258  1.00  0.00              
ATOM   3815  OH  TYR A 249     -17.298  28.217  28.268  1.00  0.00              
ATOM   3816  H   TYR A 249     -21.499  24.321  34.118  1.00  0.00              
ATOM   3817  HA  TYR A 249     -21.791  26.439  32.145  1.00  0.00              
ATOM   3818 1HB  TYR A 249     -19.676  25.717  33.323  1.00  0.00              
ATOM   3819 2HB  TYR A 249     -19.692  24.270  32.285  1.00  0.00              
ATOM   3820  HD1 TYR A 249     -19.728  28.011  32.085  1.00  0.00              
ATOM   3821  HD2 TYR A 249     -18.629  24.346  30.202  1.00  0.00              
ATOM   3822  HE1 TYR A 249     -18.563  29.283  30.305  1.00  0.00              
ATOM   3823  HE2 TYR A 249     -17.466  25.597  28.418  1.00  0.00              
ATOM   3824  HH  TYR A 249     -17.471  29.161  28.304  1.00  0.00              
ATOM   3825  N   SER A 250     -22.184  23.378  31.073  1.00  0.00              
ATOM   3826  CA  SER A 250     -22.708  22.567  29.952  1.00  0.00              
ATOM   3827  C   SER A 250     -21.995  22.789  28.609  1.00  0.00              
ATOM   3828  O   SER A 250     -22.591  23.338  27.681  1.00  0.00              
ATOM   3829  CB  SER A 250     -24.191  22.842  29.788  1.00  0.00              
ATOM   3830  OG  SER A 250     -24.922  22.492  30.932  1.00  0.00              
ATOM   3831  H   SER A 250     -21.967  22.925  31.949  1.00  0.00              
ATOM   3832  HA  SER A 250     -22.701  21.494  30.154  1.00  0.00              
ATOM   3833 1HB  SER A 250     -24.328  23.906  29.591  1.00  0.00              
ATOM   3834 2HB  SER A 250     -24.562  22.267  28.941  1.00  0.00              
ATOM   3835  HG  SER A 250     -24.467  21.787  31.397  1.00  0.00              
ATOM   3836  N   PRO A 251     -20.725  22.357  28.494  1.00  0.00              
ATOM   3837  CA  PRO A 251     -20.019  22.563  27.224  1.00  0.00              
ATOM   3838  C   PRO A 251     -20.541  21.671  26.104  1.00  0.00              
ATOM   3839  O   PRO A 251     -21.248  20.693  26.372  1.00  0.00              
ATOM   3840  CB  PRO A 251     -18.579  22.188  27.567  1.00  0.00              
ATOM   3841  CG  PRO A 251     -18.702  21.294  28.752  1.00  0.00              
ATOM   3842  CD  PRO A 251     -19.904  21.740  29.541  1.00  0.00              
ATOM   3843  HA  PRO A 251     -20.145  23.581  26.829  1.00  0.00              
ATOM   3844 1HB  PRO A 251     -18.087  21.673  26.728  1.00  0.00              
ATOM   3845 2HB  PRO A 251     -17.978  23.077  27.798  1.00  0.00              
ATOM   3846 1HG  PRO A 251     -18.823  20.244  28.447  1.00  0.00              
ATOM   3847 2HG  PRO A 251     -17.803  21.344  29.382  1.00  0.00              
ATOM   3848 1HD  PRO A 251     -20.419  20.899  30.026  1.00  0.00              
ATOM   3849 2HD  PRO A 251     -19.638  22.454  30.334  1.00  0.00              
ATOM   3850  N   ASP A 252     -20.193  22.011  24.865  1.00  0.00              
ATOM   3851  CA  ASP A 252     -20.696  21.290  23.695  1.00  0.00              
ATOM   3852  C   ASP A 252     -19.740  20.184  23.227  1.00  0.00              
ATOM   3853  O   ASP A 252     -20.169  19.181  22.655  1.00  0.00              
ATOM   3854  CB  ASP A 252     -20.958  22.269  22.548  1.00  0.00              
ATOM   3855  CG  ASP A 252     -22.002  23.334  22.856  1.00  0.00              
ATOM   3856  OD1 ASP A 252     -23.087  22.979  23.251  1.00  0.00              
ATOM   3857  OD2 ASP A 252     -21.659  24.492  22.847  1.00  0.00              
ATOM   3858  H   ASP A 252     -19.564  22.790  24.731  1.00  0.00              
ATOM   3859  HA  ASP A 252     -21.629  20.784  23.946  1.00  0.00              
ATOM   3860 1HB  ASP A 252     -20.054  22.745  22.168  1.00  0.00              
ATOM   3861 2HB  ASP A 252     -21.352  21.583  21.797  1.00  0.00              
ATOM   3862  N   VAL A 253     -18.448  20.390  23.474  1.00  0.00              
ATOM   3863  CA  VAL A 253     -17.398  19.416  23.161  1.00  0.00              
ATOM   3864  C   VAL A 253     -16.331  19.439  24.253  1.00  0.00              
ATOM   3865  O   VAL A 253     -15.967  20.504  24.756  1.00  0.00              
ATOM   3866  CB  VAL A 253     -16.738  19.695  21.797  1.00  0.00              
ATOM   3867  CG1 VAL A 253     -16.091  21.072  21.790  1.00  0.00              
ATOM   3868  CG2 VAL A 253     -15.710  18.623  21.471  1.00  0.00              
ATOM   3869  H   VAL A 253     -18.191  21.269  23.901  1.00  0.00              
ATOM   3870  HA  VAL A 253     -17.791  18.400  23.151  1.00  0.00              
ATOM   3871  HB  VAL A 253     -17.501  19.649  21.019  1.00  0.00              
ATOM   3872 1HG1 VAL A 253     -15.630  21.253  20.819  1.00  0.00              
ATOM   3873 2HG1 VAL A 253     -16.849  21.832  21.979  1.00  0.00              
ATOM   3874 3HG1 VAL A 253     -15.328  21.119  22.567  1.00  0.00              
ATOM   3875 1HG2 VAL A 253     -15.255  18.836  20.505  1.00  0.00              
ATOM   3876 2HG2 VAL A 253     -14.939  18.614  22.243  1.00  0.00              
ATOM   3877 3HG2 VAL A 253     -16.199  17.649  21.435  1.00  0.00              
ATOM   3878  N   ILE A 254     -15.838  18.261  24.627  1.00  0.00              
ATOM   3879  CA  ILE A 254     -14.844  18.149  25.698  1.00  0.00              
ATOM   3880  C   ILE A 254     -13.516  17.628  25.149  1.00  0.00              
ATOM   3881  O   ILE A 254     -13.456  16.545  24.567  1.00  0.00              
ATOM   3882  CB  ILE A 254     -15.327  17.219  26.826  1.00  0.00              
ATOM   3883  CG1 ILE A 254     -16.613  17.762  27.454  1.00  0.00              
ATOM   3884  CG2 ILE A 254     -14.242  17.058  27.882  1.00  0.00              
ATOM   3885  CD1 ILE A 254     -17.268  16.808  28.426  1.00  0.00              
ATOM   3886  H   ILE A 254     -16.156  17.423  24.161  1.00  0.00              
ATOM   3887  HA  ILE A 254     -14.615  19.129  26.114  1.00  0.00              
ATOM   3888  HB  ILE A 254     -15.570  16.245  26.404  1.00  0.00              
ATOM   3889 1HG1 ILE A 254     -16.356  18.688  27.969  1.00  0.00              
ATOM   3890 2HG1 ILE A 254     -17.303  17.981  26.639  1.00  0.00              
ATOM   3891 1HG2 ILE A 254     -14.599  16.398  28.672  1.00  0.00              
ATOM   3892 2HG2 ILE A 254     -13.352  16.628  27.425  1.00  0.00              
ATOM   3893 3HG2 ILE A 254     -13.999  18.032  28.305  1.00  0.00              
ATOM   3894 1HD1 ILE A 254     -18.173  17.263  28.829  1.00  0.00              
ATOM   3895 2HD1 ILE A 254     -17.527  15.883  27.911  1.00  0.00              
ATOM   3896 3HD1 ILE A 254     -16.580  16.590  29.242  1.00  0.00              
ATOM   3897  N   VAL A 255     -12.459  18.415  25.318  1.00  0.00              
ATOM   3898  CA  VAL A 255     -11.129  18.021  24.879  1.00  0.00              
ATOM   3899  C   VAL A 255     -10.404  17.403  26.066  1.00  0.00              
ATOM   3900  O   VAL A 255      -9.917  18.108  26.951  1.00  0.00              
ATOM   3901  CB  VAL A 255     -10.318  19.209  24.330  1.00  0.00              
ATOM   3902  CG1 VAL A 255      -8.939  18.749  23.880  1.00  0.00              
ATOM   3903  CG2 VAL A 255     -11.058  19.872  23.178  1.00  0.00              
ATOM   3904  H   VAL A 255     -12.585  19.311  25.767  1.00  0.00              
ATOM   3905  HA  VAL A 255     -11.178  17.254  24.105  1.00  0.00              
ATOM   3906  HB  VAL A 255     -10.213  19.959  25.113  1.00  0.00              
ATOM   3907 1HG1 VAL A 255      -8.379  19.601  23.494  1.00  0.00              
ATOM   3908 2HG1 VAL A 255      -8.405  18.318  24.727  1.00  0.00              
ATOM   3909 3HG1 VAL A 255      -9.043  17.999  23.096  1.00  0.00              
ATOM   3910 1HG2 VAL A 255     -10.471  20.709  22.802  1.00  0.00              
ATOM   3911 2HG2 VAL A 255     -11.211  19.147  22.379  1.00  0.00              
ATOM   3912 3HG2 VAL A 255     -12.025  20.235  23.528  1.00  0.00              
ATOM   3913  N   LEU A 256     -10.352  16.077  26.086  1.00  0.00              
ATOM   3914  CA  LEU A 256      -9.752  15.362  27.197  1.00  0.00              
ATOM   3915  C   LEU A 256      -8.296  15.032  26.918  1.00  0.00              
ATOM   3916  O   LEU A 256      -7.988  14.151  26.117  1.00  0.00              
ATOM   3917  CB  LEU A 256     -10.543  14.080  27.492  1.00  0.00              
ATOM   3918  CG  LEU A 256     -10.009  13.237  28.657  1.00  0.00              
ATOM   3919  CD1 LEU A 256     -10.051  14.044  29.947  1.00  0.00              
ATOM   3920  CD2 LEU A 256     -10.839  11.969  28.788  1.00  0.00              
ATOM   3921  H   LEU A 256     -10.737  15.552  25.314  1.00  0.00              
ATOM   3922  HA  LEU A 256      -9.759  15.994  28.086  1.00  0.00              
ATOM   3923 1HB  LEU A 256     -11.502  14.522  27.758  1.00  0.00              
ATOM   3924 2HB  LEU A 256     -10.661  13.466  26.599  1.00  0.00              
ATOM   3925  HG  LEU A 256      -8.990  12.945  28.405  1.00  0.00              
ATOM   3926 1HD1 LEU A 256      -9.671  13.437  30.769  1.00  0.00              
ATOM   3927 2HD1 LEU A 256      -9.433  14.935  29.839  1.00  0.00              
ATOM   3928 3HD1 LEU A 256     -11.079  14.338  30.160  1.00  0.00              
ATOM   3929 1HD2 LEU A 256     -10.458  11.370  29.616  1.00  0.00              
ATOM   3930 2HD2 LEU A 256     -11.879  12.231  28.977  1.00  0.00              
ATOM   3931 3HD2 LEU A 256     -10.772  11.393  27.864  1.00  0.00              
ATOM   3932  N   GLN A 257      -7.404  15.759  27.579  1.00  0.00              
ATOM   3933  CA  GLN A 257      -5.973  15.537  27.435  1.00  0.00              
ATOM   3934  C   GLN A 257      -5.564  14.491  28.468  1.00  0.00              
ATOM   3935  O   GLN A 257      -5.567  14.760  29.669  1.00  0.00              
ATOM   3936  CB  GLN A 257      -5.183  16.834  27.635  1.00  0.00              
ATOM   3937  CG  GLN A 257      -3.787  16.811  27.036  1.00  0.00              
ATOM   3938  CD  GLN A 257      -2.749  16.280  28.007  1.00  0.00              
ATOM   3939  OE1 GLN A 257      -2.970  15.270  28.681  1.00  0.00              
ATOM   3940  NE2 GLN A 257      -1.613  16.961  28.087  1.00  0.00              
ATOM   3941  H   GLN A 257      -7.729  16.486  28.201  1.00  0.00              
ATOM   3942  HA  GLN A 257      -5.763  15.149  26.439  1.00  0.00              
ATOM   3943 1HB  GLN A 257      -5.767  17.632  27.178  1.00  0.00              
ATOM   3944 2HB  GLN A 257      -5.119  17.001  28.710  1.00  0.00              
ATOM   3945 1HG  GLN A 257      -3.574  16.388  26.055  1.00  0.00              
ATOM   3946 2HG  GLN A 257      -3.695  17.896  26.991  1.00  0.00              
ATOM   3947 1HE2 GLN A 257      -0.891  16.659  28.711  1.00  0.00              
ATOM   3948 2HE2 GLN A 257      -1.476  17.776  27.523  1.00  0.00              
ATOM   3949  N   CYS A 258      -5.220  13.299  27.996  1.00  0.00              
ATOM   3950  CA  CYS A 258      -4.907  12.184  28.880  1.00  0.00              
ATOM   3951  C   CYS A 258      -3.401  12.030  29.064  1.00  0.00              
ATOM   3952  O   CYS A 258      -2.732  11.373  28.267  1.00  0.00              
ATOM   3953  CB  CYS A 258      -5.485  10.985  28.127  1.00  0.00              
ATOM   3954  SG  CYS A 258      -7.280  11.028  27.913  1.00  0.00              
ATOM   3955  H   CYS A 258      -5.177  13.161  26.996  1.00  0.00              
ATOM   3956  HA  CYS A 258      -5.393  12.253  29.854  1.00  0.00              
ATOM   3957 1HB  CYS A 258      -5.061  10.931  27.123  1.00  0.00              
ATOM   3958 2HB  CYS A 258      -5.266  10.063  28.664  1.00  0.00              
ATOM   3959  HG  CYS A 258      -7.575  10.594  29.134  1.00  0.00              
ATOM   3960  N   GLY A 259      -2.874  12.645  30.122  1.00  0.00              
ATOM   3961  CA  GLY A 259      -1.458  12.545  30.471  1.00  0.00              
ATOM   3962  C   GLY A 259      -1.159  11.228  31.156  1.00  0.00              
ATOM   3963  O   GLY A 259      -1.882  10.805  32.057  1.00  0.00              
ATOM   3964  H   GLY A 259      -3.485  13.205  30.701  1.00  0.00              
ATOM   3965 1HA  GLY A 259      -0.862  12.615  29.561  1.00  0.00              
ATOM   3966 2HA  GLY A 259      -1.197  13.362  31.140  1.00  0.00              
ATOM   3967  N   ALA A 260      -0.084  10.583  30.722  1.00  0.00              
ATOM   3968  CA  ALA A 260       0.271   9.253  31.200  1.00  0.00              
ATOM   3969  C   ALA A 260       1.313   9.233  32.329  1.00  0.00              
ATOM   3970  O   ALA A 260       1.555   8.178  32.927  1.00  0.00              
ATOM   3971  CB  ALA A 260       0.747   8.407  30.017  1.00  0.00              
ATOM   3972  H   ALA A 260       0.506  11.034  30.037  1.00  0.00              
ATOM   3973  HA  ALA A 260      -0.618   8.785  31.625  1.00  0.00              
ATOM   3974 1HB  ALA A 260       1.012   7.410  30.368  1.00  0.00              
ATOM   3975 2HB  ALA A 260      -0.053   8.329  29.279  1.00  0.00              
ATOM   3976 3HB  ALA A 260       1.616   8.875  29.562  1.00  0.00              
ATOM   3977  N   ASP A 261       1.922  10.386  32.619  1.00  0.00              
ATOM   3978  CA  ASP A 261       2.870  10.520  33.743  1.00  0.00              
ATOM   3979  C   ASP A 261       2.197  10.753  35.099  1.00  0.00              
ATOM   3980  O   ASP A 261       2.862  11.112  36.075  1.00  0.00              
ATOM   3981  CB  ASP A 261       3.849  11.662  33.465  1.00  0.00              
ATOM   3982  CG  ASP A 261       3.207  13.042  33.411  1.00  0.00              
ATOM   3983  OD1 ASP A 261       2.025  13.136  33.646  1.00  0.00              
ATOM   3984  OD2 ASP A 261       3.925  14.005  33.292  1.00  0.00              
ATOM   3985  H   ASP A 261       1.720  11.193  32.045  1.00  0.00              
ATOM   3986  HA  ASP A 261       3.429   9.593  33.865  1.00  0.00              
ATOM   3987 1HB  ASP A 261       4.696  11.683  34.149  1.00  0.00              
ATOM   3988 2HB  ASP A 261       4.192  11.381  32.468  1.00  0.00              
ATOM   3989  N   SER A 262       0.885  10.543  35.150  1.00  0.00              
ATOM   3990  CA  SER A 262       0.126  10.631  36.397  1.00  0.00              
ATOM   3991  C   SER A 262      -0.007   9.262  37.080  1.00  0.00              
ATOM   3992  O   SER A 262      -0.554   9.168  38.179  1.00  0.00              
ATOM   3993  CB  SER A 262      -1.243  11.221  36.124  1.00  0.00              
ATOM   3994  OG  SER A 262      -1.163  12.511  35.586  1.00  0.00              
ATOM   3995  H   SER A 262       0.401  10.313  34.294  1.00  0.00              
ATOM   3996  HA  SER A 262       0.540  11.351  37.104  1.00  0.00              
ATOM   3997 1HB  SER A 262      -1.767  10.575  35.420  1.00  0.00              
ATOM   3998 2HB  SER A 262      -1.799  11.261  37.060  1.00  0.00              
ATOM   3999  HG  SER A 262      -2.013  12.754  35.210  1.00  0.00              
ATOM   4000  N   LEU A 263       0.497   8.214  36.430  1.00  0.00              
ATOM   4001  CA  LEU A 263       0.404   6.846  36.945  1.00  0.00              
ATOM   4002  C   LEU A 263       1.551   6.491  37.869  1.00  0.00              
ATOM   4003  O   LEU A 263       2.600   7.144  37.862  1.00  0.00              
ATOM   4004  CB  LEU A 263       0.350   5.849  35.780  1.00  0.00              
ATOM   4005  CG  LEU A 263      -0.862   5.995  34.852  1.00  0.00              
ATOM   4006  CD1 LEU A 263      -0.871   4.872  33.823  1.00  0.00              
ATOM   4007  CD2 LEU A 263      -2.141   5.980  35.678  1.00  0.00              
ATOM   4008  H   LEU A 263       0.960   8.376  35.548  1.00  0.00              
ATOM   4009  HA  LEU A 263      -0.500   6.743  37.544  1.00  0.00              
ATOM   4010 1HB  LEU A 263       1.259   6.139  35.256  1.00  0.00              
ATOM   4011 2HB  LEU A 263       0.443   4.819  36.125  1.00  0.00              
ATOM   4012  HG  LEU A 263      -0.787   6.972  34.371  1.00  0.00              
ATOM   4013 1HD1 LEU A 263      -1.735   4.984  33.168  1.00  0.00              
ATOM   4014 2HD1 LEU A 263       0.042   4.916  33.229  1.00  0.00              
ATOM   4015 3HD1 LEU A 263      -0.926   3.912  34.335  1.00  0.00              
ATOM   4016 1HD2 LEU A 263      -3.001   6.085  35.016  1.00  0.00              
ATOM   4017 2HD2 LEU A 263      -2.212   5.038  36.221  1.00  0.00              
ATOM   4018 3HD2 LEU A 263      -2.126   6.808  36.387  1.00  0.00              
ATOM   4019  N   ALA A 264       1.338   5.439  38.653  1.00  0.00              
ATOM   4020  CA  ALA A 264       2.355   4.867  39.517  1.00  0.00              
ATOM   4021  C   ALA A 264       3.420   4.145  38.700  1.00  0.00              
ATOM   4022  O   ALA A 264       3.105   3.438  37.741  1.00  0.00              
ATOM   4023  CB  ALA A 264       1.708   3.892  40.493  1.00  0.00              
ATOM   4024  H   ALA A 264       0.418   5.025  38.638  1.00  0.00              
ATOM   4025  HA  ALA A 264       2.849   5.674  40.057  1.00  0.00              
ATOM   4026 1HB  ALA A 264       2.474   3.466  41.142  1.00  0.00              
ATOM   4027 2HB  ALA A 264       0.974   4.420  41.102  1.00  0.00              
ATOM   4028 3HB  ALA A 264       1.216   3.096  39.941  1.00  0.00              
ATOM   4029  N   GLY A 265       4.675   4.341  39.083  1.00  0.00              
ATOM   4030  CA  GLY A 265       5.803   3.682  38.433  1.00  0.00              
ATOM   4031  C   GLY A 265       6.410   4.460  37.278  1.00  0.00              
ATOM   4032  O   GLY A 265       7.363   3.990  36.651  1.00  0.00              
ATOM   4033  H   GLY A 265       4.850   4.967  39.855  1.00  0.00              
ATOM   4034 1HA  GLY A 265       6.593   3.523  39.167  1.00  0.00              
ATOM   4035 2HA  GLY A 265       5.476   2.720  38.039  1.00  0.00              
ATOM   4036  N   ASP A 266       5.869   5.640  36.991  1.00  0.00              
ATOM   4037  CA  ASP A 266       6.425   6.503  35.956  1.00  0.00              
ATOM   4038  C   ASP A 266       7.780   7.051  36.387  1.00  0.00              
ATOM   4039  O   ASP A 266       7.965   7.422  37.544  1.00  0.00              
ATOM   4040  CB  ASP A 266       5.466   7.653  35.637  1.00  0.00              
ATOM   4041  CG  ASP A 266       5.894   8.522  34.463  1.00  0.00              
ATOM   4042  OD1 ASP A 266       5.640   8.143  33.344  1.00  0.00              
ATOM   4043  OD2 ASP A 266       6.328   9.625  34.694  1.00  0.00              
ATOM   4044  H   ASP A 266       5.052   5.947  37.499  1.00  0.00              
ATOM   4045  HA  ASP A 266       6.592   5.928  35.045  1.00  0.00              
ATOM   4046 1HB  ASP A 266       4.434   7.330  35.493  1.00  0.00              
ATOM   4047 2HB  ASP A 266       5.542   8.227  36.561  1.00  0.00              
ATOM   4048  N   ARG A 267       8.631   7.302  35.398  1.00  0.00              
ATOM   4049  CA  ARG A 267      10.014   7.701  35.659  1.00  0.00              
ATOM   4050  C   ARG A 267      10.058   9.043  36.385  1.00  0.00              
ATOM   4051  O   ARG A 267      10.981   9.305  37.159  1.00  0.00              
ATOM   4052  CB  ARG A 267      10.859   7.720  34.394  1.00  0.00              
ATOM   4053  CG  ARG A 267      11.168   6.351  33.810  1.00  0.00              
ATOM   4054  CD  ARG A 267      11.749   6.384  32.443  1.00  0.00              
ATOM   4055  NE  ARG A 267      11.946   5.076  31.840  1.00  0.00              
ATOM   4056  CZ  ARG A 267      12.130   4.860  30.523  1.00  0.00              
ATOM   4057  NH1 ARG A 267      12.106   5.855  29.664  1.00  0.00              
ATOM   4058  NH2 ARG A 267      12.313   3.617  30.113  1.00  0.00              
ATOM   4059  H   ARG A 267       8.326   7.188  34.444  1.00  0.00              
ATOM   4060  HA  ARG A 267      10.491   6.972  36.312  1.00  0.00              
ATOM   4061 1HB  ARG A 267      10.316   8.310  33.657  1.00  0.00              
ATOM   4062 2HB  ARG A 267      11.794   8.222  34.644  1.00  0.00              
ATOM   4063 1HG  ARG A 267      11.880   5.847  34.465  1.00  0.00              
ATOM   4064 2HG  ARG A 267      10.243   5.775  33.769  1.00  0.00              
ATOM   4065 1HD  ARG A 267      11.083   6.947  31.790  1.00  0.00              
ATOM   4066 2HD  ARG A 267      12.720   6.875  32.483  1.00  0.00              
ATOM   4067  HE  ARG A 267      11.977   4.163  32.276  1.00  0.00              
ATOM   4068 1HH1 ARG A 267      11.948   6.798  29.991  1.00  0.00              
ATOM   4069 2HH1 ARG A 267      12.246   5.673  28.681  1.00  0.00              
ATOM   4070 1HH2 ARG A 267      12.311   2.862  30.785  1.00  0.00              
ATOM   4071 2HH2 ARG A 267      12.452   3.428  29.132  1.00  0.00              
ATOM   4072  N   LEU A 268       9.043   9.875  36.142  1.00  0.00              
ATOM   4073  CA  LEU A 268       8.917  11.181  36.795  1.00  0.00              
ATOM   4074  C   LEU A 268       7.684  11.293  37.692  1.00  0.00              
ATOM   4075  O   LEU A 268       7.696  12.024  38.685  1.00  0.00              
ATOM   4076  CB  LEU A 268       8.889  12.289  35.732  1.00  0.00              
ATOM   4077  CG  LEU A 268       9.127  13.708  36.263  1.00  0.00              
ATOM   4078  CD1 LEU A 268      10.545  13.832  36.805  1.00  0.00              
ATOM   4079  CD2 LEU A 268       8.887  14.715  35.148  1.00  0.00              
ATOM   4080  H   LEU A 268       8.339   9.586  35.481  1.00  0.00              
ATOM   4081  HA  LEU A 268       9.766  11.344  37.457  1.00  0.00              
ATOM   4082 1HB  LEU A 268       9.734  11.970  35.123  1.00  0.00              
ATOM   4083 2HB  LEU A 268       7.977  12.253  35.137  1.00  0.00              
ATOM   4084  HG  LEU A 268       8.388  13.891  37.043  1.00  0.00              
ATOM   4085 1HD1 LEU A 268      10.705  14.843  37.180  1.00  0.00              
ATOM   4086 2HD1 LEU A 268      10.689  13.120  37.617  1.00  0.00              
ATOM   4087 3HD1 LEU A 268      11.258  13.623  36.009  1.00  0.00              
ATOM   4088 1HD2 LEU A 268       9.055  15.724  35.527  1.00  0.00              
ATOM   4089 2HD2 LEU A 268       9.572  14.517  34.325  1.00  0.00              
ATOM   4090 3HD2 LEU A 268       7.860  14.627  34.794  1.00  0.00              
ATOM   4091  N   GLY A 269       6.627  10.569  37.336  1.00  0.00              
ATOM   4092  CA  GLY A 269       5.369  10.590  38.089  1.00  0.00              
ATOM   4093  C   GLY A 269       5.542  10.241  39.553  1.00  0.00              
ATOM   4094  O   GLY A 269       6.236   9.286  39.893  1.00  0.00              
ATOM   4095  H   GLY A 269       6.699   9.982  36.519  1.00  0.00              
ATOM   4096 1HA  GLY A 269       4.937  11.589  38.028  1.00  0.00              
ATOM   4097 2HA  GLY A 269       4.681   9.870  37.650  1.00  0.00              
ATOM   4098  N   LEU A 270       4.904  11.026  40.416  1.00  0.00              
ATOM   4099  CA  LEU A 270       4.968  10.810  41.862  1.00  0.00              
ATOM   4100  C   LEU A 270       3.586  10.535  42.470  1.00  0.00              
ATOM   4101  O   LEU A 270       3.364  10.741  43.666  1.00  0.00              
ATOM   4102  CB  LEU A 270       5.613  12.025  42.542  1.00  0.00              
ATOM   4103  CG  LEU A 270       7.063  12.309  42.132  1.00  0.00              
ATOM   4104  CD1 LEU A 270       7.535  13.617  42.753  1.00  0.00              
ATOM   4105  CD2 LEU A 270       7.951  11.153  42.569  1.00  0.00              
ATOM   4106  H   LEU A 270       4.359  11.797  40.059  1.00  0.00              
ATOM   4107  HA  LEU A 270       5.565   9.923  42.073  1.00  0.00              
ATOM   4108 1HB  LEU A 270       4.958  12.807  42.164  1.00  0.00              
ATOM   4109 2HB  LEU A 270       5.527  11.972  43.627  1.00  0.00              
ATOM   4110  HG  LEU A 270       7.089  12.356  41.043  1.00  0.00              
ATOM   4111 1HD1 LEU A 270       8.565  13.811  42.457  1.00  0.00              
ATOM   4112 2HD1 LEU A 270       6.899  14.433  42.409  1.00  0.00              
ATOM   4113 3HD1 LEU A 270       7.477  13.545  43.840  1.00  0.00              
ATOM   4114 1HD2 LEU A 270       8.982  11.357  42.277  1.00  0.00              
ATOM   4115 2HD2 LEU A 270       7.896  11.040  43.652  1.00  0.00              
ATOM   4116 3HD2 LEU A 270       7.613  10.234  42.091  1.00  0.00              
ATOM   4117  N   LEU A 271       2.666  10.078  41.623  1.00  0.00              
ATOM   4118  CA  LEU A 271       1.295   9.783  42.030  1.00  0.00              
ATOM   4119  C   LEU A 271       1.140   8.275  42.115  1.00  0.00              
ATOM   4120  O   LEU A 271       2.065   7.537  41.784  1.00  0.00              
ATOM   4121  CB  LEU A 271       0.285  10.386  41.046  1.00  0.00              
ATOM   4122  CG  LEU A 271       0.456  11.885  40.772  1.00  0.00              
ATOM   4123  CD1 LEU A 271      -0.649  12.376  39.845  1.00  0.00              
ATOM   4124  CD2 LEU A 271       0.437  12.649  42.086  1.00  0.00              
ATOM   4125  H   LEU A 271       2.936   9.929  40.664  1.00  0.00              
ATOM   4126  HA  LEU A 271       1.108  10.202  43.017  1.00  0.00              
ATOM   4127 1HB  LEU A 271       0.538   9.811  40.157  1.00  0.00              
ATOM   4128 2HB  LEU A 271      -0.742  10.168  41.338  1.00  0.00              
ATOM   4129  HG  LEU A 271       1.439  12.021  40.321  1.00  0.00              
ATOM   4130 1HD1 LEU A 271      -0.520  13.441  39.656  1.00  0.00              
ATOM   4131 2HD1 LEU A 271      -0.602  11.831  38.903  1.00  0.00              
ATOM   4132 3HD1 LEU A 271      -1.618  12.207  40.315  1.00  0.00              
ATOM   4133 1HD2 LEU A 271       0.559  13.715  41.889  1.00  0.00              
ATOM   4134 2HD2 LEU A 271      -0.514  12.480  42.593  1.00  0.00              
ATOM   4135 3HD2 LEU A 271       1.252  12.302  42.721  1.00  0.00              
ATOM   4136  N   ASN A 272      -0.028   7.818  42.555  1.00  0.00              
ATOM   4137  CA  ASN A 272      -0.262   6.397  42.781  1.00  0.00              
ATOM   4138  C   ASN A 272      -1.500   5.909  42.024  1.00  0.00              
ATOM   4139  O   ASN A 272      -2.301   5.129  42.541  1.00  0.00              
ATOM   4140  CB  ASN A 272      -0.372   6.119  44.282  1.00  0.00              
ATOM   4141  CG  ASN A 272      -0.158   4.655  44.636  1.00  0.00              
ATOM   4142  OD1 ASN A 272       0.453   3.896  43.885  1.00  0.00              
ATOM   4143  ND2 ASN A 272      -0.662   4.256  45.798  1.00  0.00              
ATOM   4144  H   ASN A 272      -0.774   8.474  42.740  1.00  0.00              
ATOM   4145  HA  ASN A 272       0.581   5.818  42.398  1.00  0.00              
ATOM   4146 1HB  ASN A 272       0.147   6.750  45.006  1.00  0.00              
ATOM   4147 2HB  ASN A 272      -1.438   6.337  44.309  1.00  0.00              
ATOM   4148 1HD2 ASN A 272      -0.554   3.305  46.090  1.00  0.00              
ATOM   4149 2HD2 ASN A 272      -1.148   4.907  46.381  1.00  0.00              
ATOM   4150  N   LEU A 273      -1.645   6.386  40.790  1.00  0.00              
ATOM   4151  CA  LEU A 273      -2.819   6.090  39.982  1.00  0.00              
ATOM   4152  C   LEU A 273      -2.635   4.824  39.162  1.00  0.00              
ATOM   4153  O   LEU A 273      -1.527   4.501  38.731  1.00  0.00              
ATOM   4154  CB  LEU A 273      -3.138   7.276  39.063  1.00  0.00              
ATOM   4155  CG  LEU A 273      -3.449   8.595  39.782  1.00  0.00              
ATOM   4156  CD1 LEU A 273      -3.772   9.681  38.765  1.00  0.00              
ATOM   4157  CD2 LEU A 273      -4.614   8.390  40.740  1.00  0.00              
ATOM   4158  H   LEU A 273      -0.915   6.969  40.404  1.00  0.00              
ATOM   4159  HA  LEU A 273      -3.674   5.907  40.634  1.00  0.00              
ATOM   4160 1HB  LEU A 273      -2.189   7.353  38.536  1.00  0.00              
ATOM   4161 2HB  LEU A 273      -3.929   7.035  38.353  1.00  0.00              
ATOM   4162  HG  LEU A 273      -2.572   8.855  40.375  1.00  0.00              
ATOM   4163 1HD1 LEU A 273      -3.991  10.614  39.284  1.00  0.00              
ATOM   4164 2HD1 LEU A 273      -2.916   9.827  38.105  1.00  0.00              
ATOM   4165 3HD1 LEU A 273      -4.638   9.382  38.176  1.00  0.00              
ATOM   4166 1HD2 LEU A 273      -4.833   9.328  41.251  1.00  0.00              
ATOM   4167 2HD2 LEU A 273      -5.493   8.067  40.181  1.00  0.00              
ATOM   4168 3HD2 LEU A 273      -4.352   7.629  41.475  1.00  0.00              
ATOM   4169  N   SER A 274      -3.731   4.110  38.942  1.00  0.00              
ATOM   4170  CA  SER A 274      -3.714   2.941  38.082  1.00  0.00              
ATOM   4171  C   SER A 274      -4.333   3.308  36.741  1.00  0.00              
ATOM   4172  O   SER A 274      -4.953   4.366  36.601  1.00  0.00              
ATOM   4173  CB  SER A 274      -4.459   1.791  38.731  1.00  0.00              
ATOM   4174  OG  SER A 274      -5.824   2.065  38.882  1.00  0.00              
ATOM   4175  H   SER A 274      -4.597   4.384  39.383  1.00  0.00              
ATOM   4176  HA  SER A 274      -2.721   2.508  37.959  1.00  0.00              
ATOM   4177 1HB  SER A 274      -4.342   0.905  38.105  1.00  0.00              
ATOM   4178 2HB  SER A 274      -4.024   1.600  39.711  1.00  0.00              
ATOM   4179  HG  SER A 274      -6.005   2.289  39.797  1.00  0.00              
ATOM   4180  N   SER A 275      -4.154   2.430  35.756  1.00  0.00              
ATOM   4181  CA  SER A 275      -4.837   2.528  34.468  1.00  0.00              
ATOM   4182  C   SER A 275      -6.359   2.422  34.642  1.00  0.00              
ATOM   4183  O   SER A 275      -7.118   3.062  33.914  1.00  0.00              
ATOM   4184  CB  SER A 275      -4.332   1.449  33.529  1.00  0.00              
ATOM   4185  OG  SER A 275      -2.948   1.534  33.326  1.00  0.00              
ATOM   4186  H   SER A 275      -3.517   1.664  35.918  1.00  0.00              
ATOM   4187  HA  SER A 275      -4.586   3.432  33.913  1.00  0.00              
ATOM   4188 1HB  SER A 275      -4.569   0.475  33.957  1.00  0.00              
ATOM   4189 2HB  SER A 275      -4.839   1.556  32.571  1.00  0.00              
ATOM   4190  HG  SER A 275      -2.600   0.659  33.135  1.00  0.00              
ATOM   4191  N   PHE A 276      -6.789   1.621  35.613  1.00  0.00              
ATOM   4192  CA  PHE A 276      -8.205   1.478  35.923  1.00  0.00              
ATOM   4193  C   PHE A 276      -8.832   2.802  36.363  1.00  0.00              
ATOM   4194  O   PHE A 276      -9.814   3.260  35.773  1.00  0.00              
ATOM   4195  CB  PHE A 276      -8.402   0.418  37.008  1.00  0.00              
ATOM   4196  CG  PHE A 276      -9.835   0.229  37.417  1.00  0.00              
ATOM   4197  CD1 PHE A 276     -10.696  -0.537  36.646  1.00  0.00              
ATOM   4198  CD2 PHE A 276     -10.325   0.815  38.574  1.00  0.00              
ATOM   4199  CE1 PHE A 276     -12.016  -0.712  37.021  1.00  0.00              
ATOM   4200  CE2 PHE A 276     -11.642   0.642  38.953  1.00  0.00              
ATOM   4201  CZ  PHE A 276     -12.488  -0.122  38.174  1.00  0.00              
ATOM   4202  H   PHE A 276      -6.112   1.096  36.150  1.00  0.00              
ATOM   4203  HA  PHE A 276      -8.750   1.170  35.029  1.00  0.00              
ATOM   4204 1HB  PHE A 276      -8.048  -0.550  36.656  1.00  0.00              
ATOM   4205 2HB  PHE A 276      -7.856   0.698  37.908  1.00  0.00              
ATOM   4206  HD1 PHE A 276     -10.322  -1.003  35.734  1.00  0.00              
ATOM   4207  HD2 PHE A 276      -9.657   1.421  39.188  1.00  0.00              
ATOM   4208  HE1 PHE A 276     -12.681  -1.316  36.405  1.00  0.00              
ATOM   4209  HE2 PHE A 276     -12.014   1.109  39.864  1.00  0.00              
ATOM   4210  HZ  PHE A 276     -13.527  -0.259  38.471  1.00  0.00              
ATOM   4211  N   GLY A 277      -8.251   3.412  37.395  1.00  0.00              
ATOM   4212  CA  GLY A 277      -8.749   4.679  37.917  1.00  0.00              
ATOM   4213  C   GLY A 277      -8.627   5.802  36.905  1.00  0.00              
ATOM   4214  O   GLY A 277      -9.541   6.615  36.749  1.00  0.00              
ATOM   4215  H   GLY A 277      -7.444   2.983  37.826  1.00  0.00              
ATOM   4216 1HA  GLY A 277      -9.799   4.567  38.185  1.00  0.00              
ATOM   4217 2HA  GLY A 277      -8.176   4.949  38.804  1.00  0.00              
ATOM   4218  N   HIS A 278      -7.489   5.833  36.215  1.00  0.00              
ATOM   4219  CA  HIS A 278      -7.223   6.805  35.162  1.00  0.00              
ATOM   4220  C   HIS A 278      -8.114   6.553  33.947  1.00  0.00              
ATOM   4221  O   HIS A 278      -8.369   7.460  33.155  1.00  0.00              
ATOM   4222  CB  HIS A 278      -5.748   6.768  34.751  1.00  0.00              
ATOM   4223  CG  HIS A 278      -5.258   8.049  34.151  1.00  0.00              
ATOM   4224  ND1 HIS A 278      -5.325   8.310  32.799  1.00  0.00              
ATOM   4225  CD2 HIS A 278      -4.693   9.141  34.718  1.00  0.00              
ATOM   4226  CE1 HIS A 278      -4.822   9.509  32.559  1.00  0.00              
ATOM   4227  NE2 HIS A 278      -4.432  10.032  33.708  1.00  0.00              
ATOM   4228  H   HIS A 278      -6.784   5.145  36.442  1.00  0.00              
ATOM   4229  HA  HIS A 278      -7.459   7.807  35.519  1.00  0.00              
ATOM   4230 1HB  HIS A 278      -5.120   6.571  35.620  1.00  0.00              
ATOM   4231 2HB  HIS A 278      -5.586   5.991  34.004  1.00  0.00              
ATOM   4232  HD1 HIS A 278      -5.758   7.733  32.106  1.00  0.00              
ATOM   4233  HD2 HIS A 278      -4.440   9.392  35.748  1.00  0.00              
ATOM   4234  HE1 HIS A 278      -4.786   9.903  31.544  1.00  0.00              
ATOM   4235  N   GLY A 279      -8.595   5.318  33.817  1.00  0.00              
ATOM   4236  CA  GLY A 279      -9.549   4.964  32.773  1.00  0.00              
ATOM   4237  C   GLY A 279     -10.983   5.254  33.189  1.00  0.00              
ATOM   4238  O   GLY A 279     -11.839   5.491  32.337  1.00  0.00              
ATOM   4239  H   GLY A 279      -8.288   4.609  34.465  1.00  0.00              
ATOM   4240 1HA  GLY A 279      -9.324   5.540  31.874  1.00  0.00              
ATOM   4241 2HA  GLY A 279      -9.458   3.901  32.553  1.00  0.00              
ATOM   4242  N   GLN A 280     -11.240   5.232  34.498  1.00  0.00              
ATOM   4243  CA  GLN A 280     -12.553   5.595  35.039  1.00  0.00              
ATOM   4244  C   GLN A 280     -12.819   7.094  34.871  1.00  0.00              
ATOM   4245  O   GLN A 280     -13.962   7.509  34.674  1.00  0.00              
ATOM   4246  CB  GLN A 280     -12.647   5.215  36.520  1.00  0.00              
ATOM   4247  CG  GLN A 280     -12.753   3.720  36.772  1.00  0.00              
ATOM   4248  CD  GLN A 280     -13.993   3.112  36.144  1.00  0.00              
ATOM   4249  OE1 GLN A 280     -15.102   3.627  36.302  1.00  0.00              
ATOM   4250  NE2 GLN A 280     -13.811   2.008  35.428  1.00  0.00              
ATOM   4251  H   GLN A 280     -10.505   4.954  35.134  1.00  0.00              
ATOM   4252  HA  GLN A 280     -13.333   5.076  34.485  1.00  0.00              
ATOM   4253 1HB  GLN A 280     -11.755   5.609  37.004  1.00  0.00              
ATOM   4254 2HB  GLN A 280     -13.529   5.717  36.918  1.00  0.00              
ATOM   4255 1HG  GLN A 280     -11.922   3.034  36.607  1.00  0.00              
ATOM   4256 2HG  GLN A 280     -12.926   3.826  37.844  1.00  0.00              
ATOM   4257 1HE2 GLN A 280     -14.592   1.561  34.990  1.00  0.00              
ATOM   4258 2HE2 GLN A 280     -12.894   1.622  35.327  1.00  0.00              
ATOM   4259  N   CYS A 281     -11.755   7.893  34.944  1.00  0.00              
ATOM   4260  CA  CYS A 281     -11.800   9.306  34.576  1.00  0.00              
ATOM   4261  C   CYS A 281     -12.303   9.484  33.147  1.00  0.00              
ATOM   4262  O   CYS A 281     -13.185  10.306  32.893  1.00  0.00              
ATOM   4263  CB  CYS A 281     -10.337   9.734  34.688  1.00  0.00              
ATOM   4264  SG  CYS A 281     -10.012  11.438  34.175  1.00  0.00              
ATOM   4265  H   CYS A 281     -10.885   7.496  35.269  1.00  0.00              
ATOM   4266  HA  CYS A 281     -12.394   9.914  35.260  1.00  0.00              
ATOM   4267 1HB  CYS A 281     -10.001   9.661  35.723  1.00  0.00              
ATOM   4268 2HB  CYS A 281      -9.711   9.104  34.056  1.00  0.00              
ATOM   4269  HG  CYS A 281     -10.435  11.288  32.923  1.00  0.00              
ATOM   4270  N   VAL A 282     -11.743   8.701  32.227  1.00  0.00              
ATOM   4271  CA  VAL A 282     -12.153   8.724  30.825  1.00  0.00              
ATOM   4272  C   VAL A 282     -13.616   8.303  30.706  1.00  0.00              
ATOM   4273  O   VAL A 282     -14.390   8.940  29.997  1.00  0.00              
ATOM   4274  CB  VAL A 282     -11.279   7.798  29.956  1.00  0.00              
ATOM   4275  CG1 VAL A 282     -11.856   7.684  28.554  1.00  0.00              
ATOM   4276  CG2 VAL A 282      -9.848   8.311  29.903  1.00  0.00              
ATOM   4277  H   VAL A 282     -11.007   8.073  32.515  1.00  0.00              
ATOM   4278  HA  VAL A 282     -12.101   9.731  30.413  1.00  0.00              
ATOM   4279  HB  VAL A 282     -11.245   6.810  30.417  1.00  0.00              
ATOM   4280 1HG1 VAL A 282     -11.227   7.026  27.954  1.00  0.00              
ATOM   4281 2HG1 VAL A 282     -12.864   7.273  28.606  1.00  0.00              
ATOM   4282 3HG1 VAL A 282     -11.890   8.672  28.093  1.00  0.00              
ATOM   4283 1HG2 VAL A 282      -9.246   7.644  29.287  1.00  0.00              
ATOM   4284 2HG2 VAL A 282      -9.837   9.313  29.474  1.00  0.00              
ATOM   4285 3HG2 VAL A 282      -9.435   8.343  30.911  1.00  0.00              
ATOM   4286  N   GLN A 283     -13.980   7.240  31.421  1.00  0.00              
ATOM   4287  CA  GLN A 283     -15.349   6.737  31.460  1.00  0.00              
ATOM   4288  C   GLN A 283     -16.338   7.798  31.950  1.00  0.00              
ATOM   4289  O   GLN A 283     -17.443   7.919  31.416  1.00  0.00              
ATOM   4290  CB  GLN A 283     -15.431   5.502  32.361  1.00  0.00              
ATOM   4291  CG  GLN A 283     -16.789   4.822  32.363  1.00  0.00              
ATOM   4292  CD  GLN A 283     -17.081   4.108  31.057  1.00  0.00              
ATOM   4293  OE1 GLN A 283     -16.316   3.243  30.621  1.00  0.00              
ATOM   4294  NE2 GLN A 283     -18.189   4.469  30.420  1.00  0.00              
ATOM   4295  H   GLN A 283     -13.266   6.769  31.961  1.00  0.00              
ATOM   4296  HA  GLN A 283     -15.667   6.471  30.453  1.00  0.00              
ATOM   4297 1HB  GLN A 283     -14.669   4.804  32.010  1.00  0.00              
ATOM   4298 2HB  GLN A 283     -15.184   5.831  33.370  1.00  0.00              
ATOM   4299 1HG  GLN A 283     -17.128   4.181  33.176  1.00  0.00              
ATOM   4300 2HG  GLN A 283     -17.353   5.755  32.379  1.00  0.00              
ATOM   4301 1HE2 GLN A 283     -18.434   4.034  29.553  1.00  0.00              
ATOM   4302 2HE2 GLN A 283     -18.780   5.176  30.807  1.00  0.00              
ATOM   4303  N   ALA A 284     -15.933   8.570  32.958  1.00  0.00              
ATOM   4304  CA  ALA A 284     -16.781   9.611  33.537  1.00  0.00              
ATOM   4305  C   ALA A 284     -17.186  10.670  32.504  1.00  0.00              
ATOM   4306  O   ALA A 284     -18.346  11.090  32.465  1.00  0.00              
ATOM   4307  CB  ALA A 284     -16.087  10.262  34.738  1.00  0.00              
ATOM   4308  H   ALA A 284     -15.005   8.427  33.333  1.00  0.00              
ATOM   4309  HA  ALA A 284     -17.703   9.153  33.892  1.00  0.00              
ATOM   4310 1HB  ALA A 284     -16.734  11.034  35.157  1.00  0.00              
ATOM   4311 2HB  ALA A 284     -15.890   9.505  35.499  1.00  0.00              
ATOM   4312 3HB  ALA A 284     -15.148  10.710  34.420  1.00  0.00              
ATOM   4313  N   VAL A 285     -16.228  11.089  31.675  1.00  0.00              
ATOM   4314  CA  VAL A 285     -16.480  12.021  30.572  1.00  0.00              
ATOM   4315  C   VAL A 285     -17.296  11.341  29.468  1.00  0.00              
ATOM   4316  O   VAL A 285     -18.241  11.920  28.928  1.00  0.00              
ATOM   4317  CB  VAL A 285     -15.168  12.562  29.974  1.00  0.00              
ATOM   4318  CG1 VAL A 285     -15.452  13.388  28.728  1.00  0.00              
ATOM   4319  CG2 VAL A 285     -14.416  13.393  31.003  1.00  0.00              
ATOM   4320  H   VAL A 285     -15.290  10.739  31.823  1.00  0.00              
ATOM   4321  HA  VAL A 285     -17.085  12.867  30.898  1.00  0.00              
ATOM   4322  HB  VAL A 285     -14.524  11.722  29.715  1.00  0.00              
ATOM   4323 1HG1 VAL A 285     -14.513  13.763  28.319  1.00  0.00              
ATOM   4324 2HG1 VAL A 285     -15.948  12.766  27.984  1.00  0.00              
ATOM   4325 3HG1 VAL A 285     -16.094  14.229  28.988  1.00  0.00              
ATOM   4326 1HG2 VAL A 285     -13.492  13.767  30.564  1.00  0.00              
ATOM   4327 2HG2 VAL A 285     -15.037  14.234  31.315  1.00  0.00              
ATOM   4328 3HG2 VAL A 285     -14.182  12.774  31.869  1.00  0.00              
ATOM   4329  N   ARG A 286     -16.926  10.101  29.158  1.00  0.00              
ATOM   4330  CA  ARG A 286     -17.611   9.295  28.159  1.00  0.00              
ATOM   4331  C   ARG A 286     -19.105   9.191  28.457  1.00  0.00              
ATOM   4332  O   ARG A 286     -19.929   9.279  27.543  1.00  0.00              
ATOM   4333  CB  ARG A 286     -16.977   7.921  28.002  1.00  0.00              
ATOM   4334  CG  ARG A 286     -17.538   7.082  26.864  1.00  0.00              
ATOM   4335  CD  ARG A 286     -16.920   5.738  26.731  1.00  0.00              
ATOM   4336  NE  ARG A 286     -17.176   5.082  25.459  1.00  0.00              
ATOM   4337  CZ  ARG A 286     -18.300   4.402  25.160  1.00  0.00              
ATOM   4338  NH1 ARG A 286     -19.258   4.254  26.048  1.00  0.00              
ATOM   4339  NH2 ARG A 286     -18.405   3.866  23.957  1.00  0.00              
ATOM   4340  H   ARG A 286     -16.133   9.709  29.647  1.00  0.00              
ATOM   4341  HA  ARG A 286     -17.524   9.768  27.181  1.00  0.00              
ATOM   4342 1HB  ARG A 286     -15.911   8.078  27.841  1.00  0.00              
ATOM   4343 2HB  ARG A 286     -17.127   7.392  28.944  1.00  0.00              
ATOM   4344 1HG  ARG A 286     -18.607   6.946  27.028  1.00  0.00              
ATOM   4345 2HG  ARG A 286     -17.380   7.620  25.928  1.00  0.00              
ATOM   4346 1HD  ARG A 286     -15.840   5.833  26.838  1.00  0.00              
ATOM   4347 2HD  ARG A 286     -17.308   5.091  27.516  1.00  0.00              
ATOM   4348  HE  ARG A 286     -16.592   5.025  24.634  1.00  0.00              
ATOM   4349 1HH1 ARG A 286     -19.155   4.655  26.970  1.00  0.00              
ATOM   4350 2HH1 ARG A 286     -20.093   3.741  25.805  1.00  0.00              
ATOM   4351 1HH2 ARG A 286     -17.651   3.973  23.292  1.00  0.00              
ATOM   4352 2HH2 ARG A 286     -19.235   3.351  23.707  1.00  0.00              
ATOM   4353  N   ASP A 287     -19.440   9.027  29.739  1.00  0.00              
ATOM   4354  CA  ASP A 287     -20.827   8.849  30.180  1.00  0.00              
ATOM   4355  C   ASP A 287     -21.702  10.089  29.988  1.00  0.00              
ATOM   4356  O   ASP A 287     -22.932   9.991  30.045  1.00  0.00              
ATOM   4357  CB  ASP A 287     -20.855   8.432  31.652  1.00  0.00              
ATOM   4358  CG  ASP A 287     -20.424   6.994  31.906  1.00  0.00              
ATOM   4359  OD1 ASP A 287     -20.337   6.244  30.962  1.00  0.00              
ATOM   4360  OD2 ASP A 287     -20.036   6.697  33.011  1.00  0.00              
ATOM   4361  H   ASP A 287     -18.701   9.028  30.429  1.00  0.00              
ATOM   4362  HA  ASP A 287     -21.308   8.073  29.582  1.00  0.00              
ATOM   4363 1HB  ASP A 287     -20.291   9.100  32.303  1.00  0.00              
ATOM   4364 2HB  ASP A 287     -21.920   8.534  31.860  1.00  0.00              
ATOM   4365  N   LEU A 288     -21.074  11.241  29.754  1.00  0.00              
ATOM   4366  CA  LEU A 288     -21.801  12.510  29.616  1.00  0.00              
ATOM   4367  C   LEU A 288     -22.552  12.654  28.289  1.00  0.00              
ATOM   4368  O   LEU A 288     -23.500  13.433  28.188  1.00  0.00              
ATOM   4369  CB  LEU A 288     -20.824  13.680  29.786  1.00  0.00              
ATOM   4370  CG  LEU A 288     -20.142  13.770  31.157  1.00  0.00              
ATOM   4371  CD1 LEU A 288     -19.153  14.926  31.175  1.00  0.00              
ATOM   4372  CD2 LEU A 288     -21.198  13.946  32.239  1.00  0.00              
ATOM   4373  H   LEU A 288     -20.067  11.237  29.668  1.00  0.00              
ATOM   4374  HA  LEU A 288     -22.573  12.574  30.383  1.00  0.00              
ATOM   4375 1HB  LEU A 288     -20.095  13.414  29.023  1.00  0.00              
ATOM   4376 2HB  LEU A 288     -21.286  14.633  29.528  1.00  0.00              
ATOM   4377  HG  LEU A 288     -19.642  12.817  31.333  1.00  0.00              
ATOM   4378 1HD1 LEU A 288     -18.674  14.982  32.153  1.00  0.00              
ATOM   4379 2HD1 LEU A 288     -18.394  14.767  30.409  1.00  0.00              
ATOM   4380 3HD1 LEU A 288     -19.680  15.859  30.976  1.00  0.00              
ATOM   4381 1HD2 LEU A 288     -20.713  14.009  33.213  1.00  0.00              
ATOM   4382 2HD2 LEU A 288     -21.760  14.862  32.054  1.00  0.00              
ATOM   4383 3HD2 LEU A 288     -21.878  13.095  32.227  1.00  0.00              
ATOM   4384  N   GLY A 289     -22.112  11.890  27.287  1.00  0.00              
ATOM   4385  CA  GLY A 289     -22.647  11.937  25.921  1.00  0.00              
ATOM   4386  C   GLY A 289     -22.202  13.154  25.122  1.00  0.00              
ATOM   4387  O   GLY A 289     -22.846  13.552  24.150  1.00  0.00              
ATOM   4388  H   GLY A 289     -21.362  11.245  27.500  1.00  0.00              
ATOM   4389 1HA  GLY A 289     -22.320  11.049  25.380  1.00  0.00              
ATOM   4390 2HA  GLY A 289     -23.736  11.952  25.967  1.00  0.00              
ATOM   4391  N   ILE A 290     -21.097  13.750  25.551  1.00  0.00              
ATOM   4392  CA  ILE A 290     -20.586  14.951  24.919  1.00  0.00              
ATOM   4393  C   ILE A 290     -19.451  14.587  23.974  1.00  0.00              
ATOM   4394  O   ILE A 290     -18.549  13.846  24.367  1.00  0.00              
ATOM   4395  CB  ILE A 290     -20.088  15.978  25.952  1.00  0.00              
ATOM   4396  CG1 ILE A 290     -21.197  16.307  26.955  1.00  0.00              
ATOM   4397  CG2 ILE A 290     -19.603  17.240  25.257  1.00  0.00              
ATOM   4398  CD1 ILE A 290     -22.436  16.898  26.322  1.00  0.00              
ATOM   4399  H   ILE A 290     -20.599  13.357  26.338  1.00  0.00              
ATOM   4400  HA  ILE A 290     -21.351  15.415  24.297  1.00  0.00              
ATOM   4401  HB  ILE A 290     -19.269  15.539  26.522  1.00  0.00              
ATOM   4402 1HG1 ILE A 290     -21.457  15.381  27.467  1.00  0.00              
ATOM   4403 2HG1 ILE A 290     -20.784  17.015  27.673  1.00  0.00              
ATOM   4404 1HG2 ILE A 290     -19.254  17.956  26.002  1.00  0.00              
ATOM   4405 2HG2 ILE A 290     -18.784  16.992  24.582  1.00  0.00              
ATOM   4406 3HG2 ILE A 290     -20.421  17.680  24.687  1.00  0.00              
ATOM   4407 1HD1 ILE A 290     -23.177  17.105  27.096  1.00  0.00              
ATOM   4408 2HD1 ILE A 290     -22.178  17.826  25.811  1.00  0.00              
ATOM   4409 3HD1 ILE A 290     -22.852  16.192  25.604  1.00  0.00              
ATOM   4410  N   PRO A 291     -19.503  15.076  22.717  1.00  0.00              
ATOM   4411  CA  PRO A 291     -18.434  14.788  21.763  1.00  0.00              
ATOM   4412  C   PRO A 291     -17.059  14.964  22.411  1.00  0.00              
ATOM   4413  O   PRO A 291     -16.788  15.986  23.050  1.00  0.00              
ATOM   4414  CB  PRO A 291     -18.680  15.814  20.660  1.00  0.00              
ATOM   4415  CG  PRO A 291     -20.158  15.991  20.681  1.00  0.00              
ATOM   4416  CD  PRO A 291     -20.578  15.902  22.128  1.00  0.00              
ATOM   4417  HA  PRO A 291     -18.450  13.748  21.406  1.00  0.00              
ATOM   4418 1HB  PRO A 291     -18.152  16.757  20.864  1.00  0.00              
ATOM   4419 2HB  PRO A 291     -18.324  15.450  19.686  1.00  0.00              
ATOM   4420 1HG  PRO A 291     -20.449  16.962  20.253  1.00  0.00              
ATOM   4421 2HG  PRO A 291     -20.660  15.214  20.085  1.00  0.00              
ATOM   4422 1HD  PRO A 291     -20.638  16.891  22.605  1.00  0.00              
ATOM   4423 2HD  PRO A 291     -21.564  15.429  22.247  1.00  0.00              
ATOM   4424  N   MET A 292     -16.218  13.944  22.258  1.00  0.00              
ATOM   4425  CA  MET A 292     -14.917  13.908  22.915  1.00  0.00              
ATOM   4426  C   MET A 292     -13.770  14.116  21.938  1.00  0.00              
ATOM   4427  O   MET A 292     -13.810  13.639  20.807  1.00  0.00              
ATOM   4428  CB  MET A 292     -14.741  12.580  23.648  1.00  0.00              
ATOM   4429  CG  MET A 292     -15.618  12.420  24.881  1.00  0.00              
ATOM   4430  SD  MET A 292     -15.314  10.872  25.755  1.00  0.00              
ATOM   4431  CE  MET A 292     -13.651  11.144  26.359  1.00  0.00              
ATOM   4432  H   MET A 292     -16.493  13.171  21.669  1.00  0.00              
ATOM   4433  HA  MET A 292     -14.842  14.722  23.636  1.00  0.00              
ATOM   4434 1HB  MET A 292     -14.970  11.791  22.933  1.00  0.00              
ATOM   4435 2HB  MET A 292     -13.691  12.514  23.938  1.00  0.00              
ATOM   4436 1HG  MET A 292     -15.417  13.255  25.551  1.00  0.00              
ATOM   4437 2HG  MET A 292     -16.660  12.453  24.562  1.00  0.00              
ATOM   4438 1HE  MET A 292     -13.321  10.272  26.923  1.00  0.00              
ATOM   4439 2HE  MET A 292     -12.980  11.309  25.516  1.00  0.00              
ATOM   4440 3HE  MET A 292     -13.640  12.021  27.008  1.00  0.00              
ATOM   4441  N   LEU A 293     -12.746  14.825  22.390  1.00  0.00              
ATOM   4442  CA  LEU A 293     -11.495  14.907  21.659  1.00  0.00              
ATOM   4443  C   LEU A 293     -10.344  14.407  22.525  1.00  0.00              
ATOM   4444  O   LEU A 293      -9.624  15.195  23.150  1.00  0.00              
ATOM   4445  CB  LEU A 293     -11.241  16.349  21.199  1.00  0.00              
ATOM   4446  CG  LEU A 293      -9.982  16.548  20.344  1.00  0.00              
ATOM   4447  CD1 LEU A 293     -10.076  15.712  19.075  1.00  0.00              
ATOM   4448  CD2 LEU A 293      -9.825  18.024  20.007  1.00  0.00              
ATOM   4449  H   LEU A 293     -12.837  15.320  23.265  1.00  0.00              
ATOM   4450  HA  LEU A 293     -11.540  14.262  20.783  1.00  0.00              
ATOM   4451 1HB  LEU A 293     -12.133  16.500  20.592  1.00  0.00              
ATOM   4452 2HB  LEU A 293     -11.248  17.047  22.036  1.00  0.00              
ATOM   4453  HG  LEU A 293      -9.128  16.251  20.952  1.00  0.00              
ATOM   4454 1HD1 LEU A 293      -9.177  15.860  18.475  1.00  0.00              
ATOM   4455 2HD1 LEU A 293     -10.164  14.659  19.339  1.00  0.00              
ATOM   4456 3HD1 LEU A 293     -10.950  16.018  18.501  1.00  0.00              
ATOM   4457 1HD2 LEU A 293      -8.930  18.165  19.401  1.00  0.00              
ATOM   4458 2HD2 LEU A 293     -10.698  18.366  19.452  1.00  0.00              
ATOM   4459 3HD2 LEU A 293      -9.733  18.600  20.929  1.00  0.00              
ATOM   4460  N   ALA A 294     -10.190  13.085  22.558  1.00  0.00              
ATOM   4461  CA  ALA A 294      -9.180  12.442  23.384  1.00  0.00              
ATOM   4462  C   ALA A 294      -7.795  12.629  22.789  1.00  0.00              
ATOM   4463  O   ALA A 294      -7.506  12.159  21.690  1.00  0.00              
ATOM   4464  CB  ALA A 294      -9.493  10.959  23.546  1.00  0.00              
ATOM   4465  H   ALA A 294     -10.800  12.514  21.990  1.00  0.00              
ATOM   4466  HA  ALA A 294      -9.182  12.911  24.367  1.00  0.00              
ATOM   4467 1HB  ALA A 294      -8.727  10.492  24.167  1.00  0.00              
ATOM   4468 2HB  ALA A 294     -10.467  10.842  24.024  1.00  0.00              
ATOM   4469 3HB  ALA A 294      -9.508  10.480  22.568  1.00  0.00              
ATOM   4470  N   LEU A 295      -6.946  13.330  23.528  1.00  0.00              
ATOM   4471  CA  LEU A 295      -5.596  13.628  23.083  1.00  0.00              
ATOM   4472  C   LEU A 295      -4.576  12.987  24.009  1.00  0.00              
ATOM   4473  O   LEU A 295      -4.872  12.697  25.167  1.00  0.00              
ATOM   4474  CB  LEU A 295      -5.379  15.144  23.011  1.00  0.00              
ATOM   4475  CG  LEU A 295      -6.338  15.897  22.079  1.00  0.00              
ATOM   4476  CD1 LEU A 295      -6.057  17.393  22.139  1.00  0.00              
ATOM   4477  CD2 LEU A 295      -6.180  15.374  20.659  1.00  0.00              
ATOM   4478  H   LEU A 295      -7.252  13.668  24.429  1.00  0.00              
ATOM   4479  HA  LEU A 295      -5.436  13.202  22.093  1.00  0.00              
ATOM   4480 1HB  LEU A 295      -5.587  15.403  24.049  1.00  0.00              
ATOM   4481 2HB  LEU A 295      -4.344  15.394  22.776  1.00  0.00              
ATOM   4482  HG  LEU A 295      -7.352  15.672  22.407  1.00  0.00              
ATOM   4483 1HD1 LEU A 295      -6.741  17.918  21.474  1.00  0.00              
ATOM   4484 2HD1 LEU A 295      -6.197  17.749  23.159  1.00  0.00              
ATOM   4485 3HD1 LEU A 295      -5.031  17.582  21.825  1.00  0.00              
ATOM   4486 1HD2 LEU A 295      -6.863  15.910  19.997  1.00  0.00              
ATOM   4487 2HD2 LEU A 295      -5.155  15.530  20.325  1.00  0.00              
ATOM   4488 3HD2 LEU A 295      -6.414  14.310  20.634  1.00  0.00              
ATOM   4489  N   GLY A 296      -3.373  12.769  23.491  1.00  0.00              
ATOM   4490  CA  GLY A 296      -2.270  12.274  24.298  1.00  0.00              
ATOM   4491  C   GLY A 296      -1.812  13.310  25.297  1.00  0.00              
ATOM   4492  O   GLY A 296      -2.548  14.232  25.628  1.00  0.00              
ATOM   4493  H   GLY A 296      -3.221  12.952  22.510  1.00  0.00              
ATOM   4494 1HA  GLY A 296      -2.595  11.383  24.837  1.00  0.00              
ATOM   4495 2HA  GLY A 296      -1.438  12.019  23.645  1.00  0.00              
ATOM   4496  N   GLY A 297      -0.577  13.156  25.764  1.00  0.00              
ATOM   4497  CA  GLY A 297      -0.006  14.026  26.783  1.00  0.00              
ATOM   4498  C   GLY A 297       1.361  13.522  27.188  1.00  0.00              
ATOM   4499  O   GLY A 297       2.003  12.781  26.443  1.00  0.00              
ATOM   4500  H   GLY A 297      -0.018  12.402  25.391  1.00  0.00              
ATOM   4501 1HA  GLY A 297       0.080  15.036  26.381  1.00  0.00              
ATOM   4502 2HA  GLY A 297      -0.665  14.037  27.650  1.00  0.00              
ATOM   4503  N   GLY A 298       1.808  13.916  28.375  1.00  0.00              
ATOM   4504  CA  GLY A 298       3.102  13.489  28.889  1.00  0.00              
ATOM   4505  C   GLY A 298       3.149  12.023  29.272  1.00  0.00              
ATOM   4506  O   GLY A 298       2.130  11.329  29.257  1.00  0.00              
ATOM   4507  H   GLY A 298       1.232  14.528  28.938  1.00  0.00              
ATOM   4508 1HA  GLY A 298       3.861  13.661  28.125  1.00  0.00              
ATOM   4509 2HA  GLY A 298       3.343  14.074  29.778  1.00  0.00              
ATOM   4510  N   GLY A 299       4.345  11.564  29.627  1.00  0.00              
ATOM   4511  CA  GLY A 299       4.581  10.183  30.030  1.00  0.00              
ATOM   4512  C   GLY A 299       6.069   9.940  29.938  1.00  0.00              
ATOM   4513  O   GLY A 299       6.731  10.490  29.056  1.00  0.00              
ATOM   4514  H   GLY A 299       5.118  12.212  29.614  1.00  0.00              
ATOM   4515 1HA  GLY A 299       4.225  10.042  31.051  1.00  0.00              
ATOM   4516 2HA  GLY A 299       4.035   9.517  29.361  1.00  0.00              
ATOM   4517  N   TYR A 300       6.603   9.126  30.850  1.00  0.00              
ATOM   4518  CA  TYR A 300       8.022   8.759  30.797  1.00  0.00              
ATOM   4519  C   TYR A 300       8.343   7.262  30.858  1.00  0.00              
ATOM   4520  O   TYR A 300       9.298   6.810  30.223  1.00  0.00              
ATOM   4521  CB  TYR A 300       8.761   9.465  31.935  1.00  0.00              
ATOM   4522  CG  TYR A 300       8.769  10.974  31.818  1.00  0.00              
ATOM   4523  CD1 TYR A 300       7.720  11.733  32.317  1.00  0.00              
ATOM   4524  CD2 TYR A 300       9.826  11.634  31.209  1.00  0.00              
ATOM   4525  CE1 TYR A 300       7.721  13.110  32.211  1.00  0.00              
ATOM   4526  CE2 TYR A 300       9.838  13.011  31.099  1.00  0.00              
ATOM   4527  CZ  TYR A 300       8.784  13.747  31.603  1.00  0.00              
ATOM   4528  OH  TYR A 300       8.792  15.119  31.497  1.00  0.00              
ATOM   4529  H   TYR A 300       6.026   8.752  31.591  1.00  0.00              
ATOM   4530  HA  TYR A 300       8.447   9.065  29.841  1.00  0.00              
ATOM   4531 1HB  TYR A 300       8.273   9.176  32.866  1.00  0.00              
ATOM   4532 2HB  TYR A 300       9.786   9.095  31.932  1.00  0.00              
ATOM   4533  HD1 TYR A 300       6.884  11.223  32.797  1.00  0.00              
ATOM   4534  HD2 TYR A 300      10.655  11.048  30.814  1.00  0.00              
ATOM   4535  HE1 TYR A 300       6.890  13.693  32.608  1.00  0.00              
ATOM   4536  HE2 TYR A 300      10.677  13.511  30.616  1.00  0.00              
ATOM   4537  HH  TYR A 300       7.957  15.518  31.747  1.00  0.00              
ATOM   4538  N   THR A 301       7.551   6.498  31.611  1.00  0.00              
ATOM   4539  CA  THR A 301       7.679   5.037  31.628  1.00  0.00              
ATOM   4540  C   THR A 301       6.784   4.522  30.500  1.00  0.00              
ATOM   4541  O   THR A 301       5.554   4.579  30.591  1.00  0.00              
ATOM   4542  CB  THR A 301       7.262   4.411  32.970  1.00  0.00              
ATOM   4543  OG1 THR A 301       8.143   4.867  34.006  1.00  0.00              
ATOM   4544  CG2 THR A 301       7.319   2.893  32.893  1.00  0.00              
ATOM   4545  H   THR A 301       6.843   6.936  32.186  1.00  0.00              
ATOM   4546  HA  THR A 301       8.715   4.757  31.433  1.00  0.00              
ATOM   4547  HB  THR A 301       6.246   4.724  33.207  1.00  0.00              
ATOM   4548  HG1 THR A 301       7.890   4.463  34.841  1.00  0.00              
ATOM   4549 1HG2 THR A 301       7.022   2.469  33.851  1.00  0.00              
ATOM   4550 2HG2 THR A 301       6.642   2.543  32.113  1.00  0.00              
ATOM   4551 3HG2 THR A 301       8.336   2.580  32.657  1.00  0.00              
ATOM   4552  N   ILE A 302       7.422   4.035  29.435  1.00  0.00              
ATOM   4553  CA  ILE A 302       6.708   3.510  28.262  1.00  0.00              
ATOM   4554  C   ILE A 302       5.683   2.399  28.536  1.00  0.00              
ATOM   4555  O   ILE A 302       4.634   2.354  27.887  1.00  0.00              
ATOM   4556  CB  ILE A 302       7.713   2.980  27.224  1.00  0.00              
ATOM   4557  CG1 ILE A 302       8.513   4.135  26.617  1.00  0.00              
ATOM   4558  CG2 ILE A 302       6.993   2.197  26.137  1.00  0.00              
ATOM   4559  CD1 ILE A 302       9.689   3.689  25.778  1.00  0.00              
ATOM   4560  H   ILE A 302       8.430   4.030  29.440  1.00  0.00              
ATOM   4561  HA  ILE A 302       6.080   4.281  27.817  1.00  0.00              
ATOM   4562  HB  ILE A 302       8.431   2.330  27.725  1.00  0.00              
ATOM   4563 1HG1 ILE A 302       7.827   4.716  26.001  1.00  0.00              
ATOM   4564 2HG1 ILE A 302       8.870   4.752  27.442  1.00  0.00              
ATOM   4565 1HG2 ILE A 302       7.718   1.830  25.411  1.00  0.00              
ATOM   4566 2HG2 ILE A 302       6.466   1.355  26.584  1.00  0.00              
ATOM   4567 3HG2 ILE A 302       6.276   2.847  25.635  1.00  0.00              
ATOM   4568 1HD1 ILE A 302      10.207   4.563  25.382  1.00  0.00              
ATOM   4569 2HD1 ILE A 302      10.376   3.107  26.393  1.00  0.00              
ATOM   4570 3HD1 ILE A 302       9.335   3.076  24.951  1.00  0.00              
ATOM   4571  N   ARG A 303       5.996   1.538  29.507  1.00  0.00              
ATOM   4572  CA  ARG A 303       5.038   0.538  29.980  1.00  0.00              
ATOM   4573  C   ARG A 303       3.706   1.191  30.316  1.00  0.00              
ATOM   4574  O   ARG A 303       2.674   0.846  29.742  1.00  0.00              
ATOM   4575  CB  ARG A 303       5.573  -0.275  31.150  1.00  0.00              
ATOM   4576  CG  ARG A 303       4.585  -1.264  31.748  1.00  0.00              
ATOM   4577  CD  ARG A 303       4.846  -1.610  33.169  1.00  0.00              
ATOM   4578  NE  ARG A 303       4.540  -0.547  34.114  1.00  0.00              
ATOM   4579  CZ  ARG A 303       4.960  -0.517  35.393  1.00  0.00              
ATOM   4580  NH1 ARG A 303       5.670  -1.502  35.897  1.00  0.00              
ATOM   4581  NH2 ARG A 303       4.619   0.520  36.138  1.00  0.00              
ATOM   4582  H   ARG A 303       6.917   1.572  29.921  1.00  0.00              
ATOM   4583  HA  ARG A 303       4.845  -0.191  29.190  1.00  0.00              
ATOM   4584 1HB  ARG A 303       6.448  -0.814  30.791  1.00  0.00              
ATOM   4585 2HB  ARG A 303       5.875   0.436  31.919  1.00  0.00              
ATOM   4586 1HG  ARG A 303       3.584  -0.836  31.686  1.00  0.00              
ATOM   4587 2HG  ARG A 303       4.623  -2.186  31.166  1.00  0.00              
ATOM   4588 1HD  ARG A 303       4.241  -2.474  33.440  1.00  0.00              
ATOM   4589 2HD  ARG A 303       5.901  -1.856  33.284  1.00  0.00              
ATOM   4590  HE  ARG A 303       3.997   0.296  33.984  1.00  0.00              
ATOM   4591 1HH1 ARG A 303       5.908  -2.296  35.319  1.00  0.00              
ATOM   4592 2HH1 ARG A 303       5.975  -1.461  36.858  1.00  0.00              
ATOM   4593 1HH2 ARG A 303       4.058   1.262  35.741  1.00  0.00              
ATOM   4594 2HH2 ARG A 303       4.919   0.568  37.100  1.00  0.00              
ATOM   4595  N   ASN A 304       3.745   2.142  31.247  1.00  0.00              
ATOM   4596  CA  ASN A 304       2.558   2.852  31.705  1.00  0.00              
ATOM   4597  C   ASN A 304       1.846   3.597  30.591  1.00  0.00              
ATOM   4598  O   ASN A 304       0.623   3.537  30.485  1.00  0.00              
ATOM   4599  CB  ASN A 304       2.899   3.815  32.829  1.00  0.00              
ATOM   4600  CG  ASN A 304       3.205   3.136  34.135  1.00  0.00              
ATOM   4601  OD1 ASN A 304       2.976   1.933  34.301  1.00  0.00              
ATOM   4602  ND2 ASN A 304       3.644   3.918  35.087  1.00  0.00              
ATOM   4603  H   ASN A 304       4.642   2.375  31.647  1.00  0.00              
ATOM   4604  HA  ASN A 304       1.826   2.139  32.090  1.00  0.00              
ATOM   4605 1HB  ASN A 304       3.613   4.624  32.671  1.00  0.00              
ATOM   4606 2HB  ASN A 304       1.890   4.222  32.871  1.00  0.00              
ATOM   4607 1HD2 ASN A 304       3.868   3.536  35.984  1.00  0.00              
ATOM   4608 2HD2 ASN A 304       3.756   4.898  34.919  1.00  0.00              
ATOM   4609  N   VAL A 305       2.617   4.294  29.762  1.00  0.00              
ATOM   4610  CA  VAL A 305       2.060   5.168  28.733  1.00  0.00              
ATOM   4611  C   VAL A 305       1.268   4.336  27.730  1.00  0.00              
ATOM   4612  O   VAL A 305       0.091   4.612  27.476  1.00  0.00              
ATOM   4613  CB  VAL A 305       3.156   5.959  27.993  1.00  0.00              
ATOM   4614  CG1 VAL A 305       2.555   6.755  26.845  1.00  0.00              
ATOM   4615  CG2 VAL A 305       3.887   6.883  28.954  1.00  0.00              
ATOM   4616  H   VAL A 305       3.620   4.215  29.850  1.00  0.00              
ATOM   4617  HA  VAL A 305       1.353   5.880  29.158  1.00  0.00              
ATOM   4618  HB  VAL A 305       3.895   5.259  27.603  1.00  0.00              
ATOM   4619 1HG1 VAL A 305       3.343   7.308  26.333  1.00  0.00              
ATOM   4620 2HG1 VAL A 305       2.074   6.074  26.142  1.00  0.00              
ATOM   4621 3HG1 VAL A 305       1.816   7.456  27.235  1.00  0.00              
ATOM   4622 1HG2 VAL A 305       4.659   7.433  28.416  1.00  0.00              
ATOM   4623 2HG2 VAL A 305       3.179   7.586  29.392  1.00  0.00              
ATOM   4624 3HG2 VAL A 305       4.350   6.292  29.746  1.00  0.00              
ATOM   4625  N   ALA A 306       1.926   3.315  27.180  1.00  0.00              
ATOM   4626  CA  ALA A 306       1.371   2.495  26.114  1.00  0.00              
ATOM   4627  C   ALA A 306       0.161   1.730  26.623  1.00  0.00              
ATOM   4628  O   ALA A 306      -0.874   1.703  25.962  1.00  0.00              
ATOM   4629  CB  ALA A 306       2.422   1.537  25.575  1.00  0.00              
ATOM   4630  H   ALA A 306       2.853   3.110  27.527  1.00  0.00              
ATOM   4631  HA  ALA A 306       1.042   3.147  25.305  1.00  0.00              
ATOM   4632 1HB  ALA A 306       1.986   0.933  24.778  1.00  0.00              
ATOM   4633 2HB  ALA A 306       3.264   2.105  25.179  1.00  0.00              
ATOM   4634 3HB  ALA A 306       2.767   0.886  26.376  1.00  0.00              
ATOM   4635  N   LYS A 307       0.294   1.120  27.801  1.00  0.00              
ATOM   4636  CA  LYS A 307      -0.745   0.250  28.346  1.00  0.00              
ATOM   4637  C   LYS A 307      -1.976   1.063  28.756  1.00  0.00              
ATOM   4638  O   LYS A 307      -3.113   0.626  28.558  1.00  0.00              
ATOM   4639  CB  LYS A 307      -0.209  -0.538  29.541  1.00  0.00              
ATOM   4640  CG  LYS A 307       0.802  -1.618  29.180  1.00  0.00              
ATOM   4641  CD  LYS A 307       1.425  -2.233  30.425  1.00  0.00              
ATOM   4642  CE  LYS A 307       0.427  -3.107  31.171  1.00  0.00              
ATOM   4643  NZ  LYS A 307       1.065  -3.846  32.295  1.00  0.00              
ATOM   4644  H   LYS A 307       1.141   1.265  28.330  1.00  0.00              
ATOM   4645  HA  LYS A 307      -1.074  -0.456  27.583  1.00  0.00              
ATOM   4646 1HB  LYS A 307       0.255   0.180  30.218  1.00  0.00              
ATOM   4647 2HB  LYS A 307      -1.067  -0.997  30.034  1.00  0.00              
ATOM   4648 1HG  LYS A 307       0.291  -2.394  28.609  1.00  0.00              
ATOM   4649 2HG  LYS A 307       1.583  -1.170  28.566  1.00  0.00              
ATOM   4650 1HD  LYS A 307       2.284  -2.835  30.123  1.00  0.00              
ATOM   4651 2HD  LYS A 307       1.760  -1.427  31.080  1.00  0.00              
ATOM   4652 1HE  LYS A 307      -0.365  -2.468  31.559  1.00  0.00              
ATOM   4653 2HE  LYS A 307       0.004  -3.821  30.464  1.00  0.00              
ATOM   4654 1HZ  LYS A 307       0.372  -4.412  32.761  1.00  0.00              
ATOM   4655 2HZ  LYS A 307       1.799  -4.438  31.936  1.00  0.00              
ATOM   4656 3HZ  LYS A 307       1.457  -3.184  32.951  1.00  0.00              
ATOM   4657  N   LEU A 308      -1.736   2.255  29.296  1.00  0.00              
ATOM   4658  CA  LEU A 308      -2.795   3.193  29.652  1.00  0.00              
ATOM   4659  C   LEU A 308      -3.649   3.612  28.461  1.00  0.00              
ATOM   4660  O   LEU A 308      -4.860   3.390  28.452  1.00  0.00              
ATOM   4661  CB  LEU A 308      -2.184   4.432  30.317  1.00  0.00              
ATOM   4662  CG  LEU A 308      -3.168   5.575  30.596  1.00  0.00              
ATOM   4663  CD1 LEU A 308      -4.177   5.149  31.654  1.00  0.00              
ATOM   4664  CD2 LEU A 308      -2.400   6.809  31.049  1.00  0.00              
ATOM   4665  H   LEU A 308      -0.773   2.512  29.463  1.00  0.00              
ATOM   4666  HA  LEU A 308      -3.487   2.717  30.346  1.00  0.00              
ATOM   4667 1HB  LEU A 308      -1.854   3.986  31.254  1.00  0.00              
ATOM   4668 2HB  LEU A 308      -1.318   4.801  29.766  1.00  0.00              
ATOM   4669  HG  LEU A 308      -3.659   5.817  29.654  1.00  0.00              
ATOM   4670 1HD1 LEU A 308      -4.871   5.967  31.845  1.00  0.00              
ATOM   4671 2HD1 LEU A 308      -4.730   4.280  31.298  1.00  0.00              
ATOM   4672 3HD1 LEU A 308      -3.653   4.896  32.574  1.00  0.00              
ATOM   4673 1HD2 LEU A 308      -3.101   7.621  31.246  1.00  0.00              
ATOM   4674 2HD2 LEU A 308      -1.845   6.578  31.958  1.00  0.00              
ATOM   4675 3HD2 LEU A 308      -1.704   7.112  30.267  1.00  0.00              
ATOM   4676  N   TRP A 309      -3.016   4.207  27.457  1.00  0.00              
ATOM   4677  CA  TRP A 309      -3.755   4.754  26.324  1.00  0.00              
ATOM   4678  C   TRP A 309      -4.486   3.683  25.528  1.00  0.00              
ATOM   4679  O   TRP A 309      -5.580   3.927  25.017  1.00  0.00              
ATOM   4680  CB  TRP A 309      -2.806   5.522  25.402  1.00  0.00              
ATOM   4681  CG  TRP A 309      -2.417   6.870  25.932  1.00  0.00              
ATOM   4682  CD1 TRP A 309      -3.067   7.587  26.892  1.00  0.00              
ATOM   4683  CD2 TRP A 309      -1.290   7.659  25.534  1.00  0.00              
ATOM   4684  NE1 TRP A 309      -2.417   8.774  27.115  1.00  0.00              
ATOM   4685  CE2 TRP A 309      -1.320   8.842  26.294  1.00  0.00              
ATOM   4686  CE3 TRP A 309      -0.256   7.478  24.607  1.00  0.00              
ATOM   4687  CZ2 TRP A 309      -0.365   9.837  26.157  1.00  0.00              
ATOM   4688  CZ3 TRP A 309       0.701   8.476  24.471  1.00  0.00              
ATOM   4689  CH2 TRP A 309       0.649   9.621  25.224  1.00  0.00              
ATOM   4690  H   TRP A 309      -2.009   4.286  27.470  1.00  0.00              
ATOM   4691  HA  TRP A 309      -4.530   5.434  26.682  1.00  0.00              
ATOM   4692 1HB  TRP A 309      -1.882   4.963  25.262  1.00  0.00              
ATOM   4693 2HB  TRP A 309      -3.278   5.692  24.435  1.00  0.00              
ATOM   4694  HD1 TRP A 309      -3.962   7.138  27.320  1.00  0.00              
ATOM   4695  HE1 TRP A 309      -2.700   9.484  27.776  1.00  0.00              
ATOM   4696  HE3 TRP A 309      -0.166   6.588  23.985  1.00  0.00              
ATOM   4697  HZ2 TRP A 309      -0.445  10.731  26.776  1.00  0.00              
ATOM   4698  HZ3 TRP A 309       1.500   8.323  23.745  1.00  0.00              
ATOM   4699  HH2 TRP A 309       1.420  10.379  25.087  1.00  0.00              
ATOM   4700  N   ALA A 310      -3.888   2.500  25.428  1.00  0.00              
ATOM   4701  CA  ALA A 310      -4.543   1.380  24.771  1.00  0.00              
ATOM   4702  C   ALA A 310      -5.767   0.999  25.593  1.00  0.00              
ATOM   4703  O   ALA A 310      -6.858   0.819  25.046  1.00  0.00              
ATOM   4704  CB  ALA A 310      -3.600   0.170  24.619  1.00  0.00              
ATOM   4705  H   ALA A 310      -2.962   2.371  25.812  1.00  0.00              
ATOM   4706  HA  ALA A 310      -4.863   1.694  23.777  1.00  0.00              
ATOM   4707 1HB  ALA A 310      -4.130  -0.644  24.125  1.00  0.00              
ATOM   4708 2HB  ALA A 310      -2.735   0.456  24.022  1.00  0.00              
ATOM   4709 3HB  ALA A 310      -3.270  -0.158  25.604  1.00  0.00              
ATOM   4710  N   TYR A 311      -5.585   0.920  26.910  1.00  0.00              
ATOM   4711  CA  TYR A 311      -6.681   0.620  27.824  1.00  0.00              
ATOM   4712  C   TYR A 311      -7.816   1.643  27.748  1.00  0.00              
ATOM   4713  O   TYR A 311      -8.989   1.267  27.780  1.00  0.00              
ATOM   4714  CB  TYR A 311      -6.154   0.538  29.259  1.00  0.00              
ATOM   4715  CG  TYR A 311      -7.211   0.180  30.281  1.00  0.00              
ATOM   4716  CD1 TYR A 311      -7.741  -1.101  30.337  1.00  0.00              
ATOM   4717  CD2 TYR A 311      -7.674   1.122  31.187  1.00  0.00              
ATOM   4718  CE1 TYR A 311      -8.706  -1.434  31.268  1.00  0.00              
ATOM   4719  CE2 TYR A 311      -8.638   0.801  32.121  1.00  0.00              
ATOM   4720  CZ  TYR A 311      -9.152  -0.479  32.159  1.00  0.00              
ATOM   4721  OH  TYR A 311     -10.113  -0.805  33.089  1.00  0.00              
ATOM   4722  H   TYR A 311      -4.659   1.072  27.286  1.00  0.00              
ATOM   4723  HA  TYR A 311      -7.133  -0.336  27.562  1.00  0.00              
ATOM   4724 1HB  TYR A 311      -5.365  -0.215  29.272  1.00  0.00              
ATOM   4725 2HB  TYR A 311      -5.730   1.512  29.503  1.00  0.00              
ATOM   4726  HD1 TYR A 311      -7.384  -1.850  29.631  1.00  0.00              
ATOM   4727  HD2 TYR A 311      -7.263   2.132  31.151  1.00  0.00              
ATOM   4728  HE1 TYR A 311      -9.114  -2.444  31.301  1.00  0.00              
ATOM   4729  HE2 TYR A 311      -8.989   1.556  32.824  1.00  0.00              
ATOM   4730  HH  TYR A 311     -10.400  -1.719  33.027  1.00  0.00              
ATOM   4731  N   GLU A 312      -7.466   2.921  27.628  1.00  0.00              
ATOM   4732  CA  GLU A 312      -8.464   3.988  27.523  1.00  0.00              
ATOM   4733  C   GLU A 312      -9.220   3.980  26.192  1.00  0.00              
ATOM   4734  O   GLU A 312     -10.427   4.230  26.153  1.00  0.00              
ATOM   4735  CB  GLU A 312      -7.795   5.350  27.726  1.00  0.00              
ATOM   4736  CG  GLU A 312      -7.333   5.618  29.149  1.00  0.00              
ATOM   4737  CD  GLU A 312      -6.588   6.920  29.248  1.00  0.00              
ATOM   4738  OE1 GLU A 312      -6.308   7.499  28.225  1.00  0.00              
ATOM   4739  OE2 GLU A 312      -6.401   7.395  30.343  1.00  0.00              
ATOM   4740  H   GLU A 312      -6.485   3.162  27.609  1.00  0.00              
ATOM   4741  HA  GLU A 312      -9.231   3.853  28.288  1.00  0.00              
ATOM   4742 1HB  GLU A 312      -6.937   5.385  27.053  1.00  0.00              
ATOM   4743 2HB  GLU A 312      -8.520   6.109  27.430  1.00  0.00              
ATOM   4744 1HG  GLU A 312      -8.143   5.609  29.878  1.00  0.00              
ATOM   4745 2HG  GLU A 312      -6.652   4.793  29.359  1.00  0.00              
ATOM   4746  N   THR A 313      -8.510   3.681  25.107  1.00  0.00              
ATOM   4747  CA  THR A 313      -9.134   3.599  23.792  1.00  0.00              
ATOM   4748  C   THR A 313     -10.127   2.442  23.756  1.00  0.00              
ATOM   4749  O   THR A 313     -11.199   2.553  23.150  1.00  0.00              
ATOM   4750  CB  THR A 313      -8.092   3.414  22.673  1.00  0.00              
ATOM   4751  OG1 THR A 313      -7.198   4.534  22.660  1.00  0.00              
ATOM   4752  CG2 THR A 313      -8.777   3.300  21.320  1.00  0.00              
ATOM   4753  H   THR A 313      -7.517   3.508  25.193  1.00  0.00              
ATOM   4754  HA  THR A 313      -9.697   4.512  23.593  1.00  0.00              
ATOM   4755  HB  THR A 313      -7.521   2.506  22.868  1.00  0.00              
ATOM   4756  HG1 THR A 313      -7.706   5.348  22.677  1.00  0.00              
ATOM   4757 1HG2 THR A 313      -8.025   3.169  20.542  1.00  0.00              
ATOM   4758 2HG2 THR A 313      -9.449   2.442  21.324  1.00  0.00              
ATOM   4759 3HG2 THR A 313      -9.347   4.207  21.124  1.00  0.00              
ATOM   4760  N   SER A 314      -9.769   1.340  24.414  1.00  0.00              
ATOM   4761  CA  SER A 314     -10.652   0.183  24.541  1.00  0.00              
ATOM   4762  C   SER A 314     -11.954   0.574  25.231  1.00  0.00              
ATOM   4763  O   SER A 314     -13.033   0.160  24.808  1.00  0.00              
ATOM   4764  CB  SER A 314      -9.960  -0.928  25.307  1.00  0.00              
ATOM   4765  OG  SER A 314     -10.786  -2.046  25.475  1.00  0.00              
ATOM   4766  H   SER A 314      -8.851   1.307  24.837  1.00  0.00              
ATOM   4767  HA  SER A 314     -10.862  -0.310  23.591  1.00  0.00              
ATOM   4768 1HB  SER A 314      -9.067  -1.226  24.758  1.00  0.00              
ATOM   4769 2HB  SER A 314      -9.673  -0.550  26.287  1.00  0.00              
ATOM   4770  HG  SER A 314     -11.702  -1.762  25.533  1.00  0.00              
ATOM   4771  N   ILE A 315     -11.832   1.377  26.289  1.00  0.00              
ATOM   4772  CA  ILE A 315     -12.972   1.934  27.016  1.00  0.00              
ATOM   4773  C   ILE A 315     -13.820   2.838  26.118  1.00  0.00              
ATOM   4774  O   ILE A 315     -15.048   2.732  26.106  1.00  0.00              
ATOM   4775  CB  ILE A 315     -12.516   2.734  28.250  1.00  0.00              
ATOM   4776  CG1 ILE A 315     -11.939   1.795  29.312  1.00  0.00              
ATOM   4777  CG2 ILE A 315     -13.673   3.540  28.818  1.00  0.00              
ATOM   4778  CD1 ILE A 315     -11.236   2.511  30.443  1.00  0.00              
ATOM   4779  H   ILE A 315     -10.897   1.607  26.592  1.00  0.00              
ATOM   4780  HA  ILE A 315     -13.653   1.141  27.328  1.00  0.00              
ATOM   4781  HB  ILE A 315     -11.712   3.410  27.957  1.00  0.00              
ATOM   4782 1HG1 ILE A 315     -12.766   1.210  29.712  1.00  0.00              
ATOM   4783 2HG1 ILE A 315     -11.234   1.132  28.810  1.00  0.00              
ATOM   4784 1HG2 ILE A 315     -13.334   4.100  29.690  1.00  0.00              
ATOM   4785 2HG2 ILE A 315     -14.040   4.234  28.063  1.00  0.00              
ATOM   4786 3HG2 ILE A 315     -14.478   2.865  29.112  1.00  0.00              
ATOM   4787 1HD1 ILE A 315     -10.854   1.780  31.156  1.00  0.00              
ATOM   4788 2HD1 ILE A 315     -10.407   3.097  30.044  1.00  0.00              
ATOM   4789 3HD1 ILE A 315     -11.938   3.174  30.947  1.00  0.00              
ATOM   4790  N   LEU A 316     -13.155   3.713  25.364  1.00  0.00              
ATOM   4791  CA  LEU A 316     -13.850   4.665  24.505  1.00  0.00              
ATOM   4792  C   LEU A 316     -14.639   3.951  23.415  1.00  0.00              
ATOM   4793  O   LEU A 316     -15.740   4.369  23.057  1.00  0.00              
ATOM   4794  CB  LEU A 316     -12.848   5.647  23.883  1.00  0.00              
ATOM   4795  CG  LEU A 316     -12.214   6.641  24.864  1.00  0.00              
ATOM   4796  CD1 LEU A 316     -11.073   7.388  24.185  1.00  0.00              
ATOM   4797  CD2 LEU A 316     -13.274   7.612  25.360  1.00  0.00              
ATOM   4798  H   LEU A 316     -12.146   3.715  25.387  1.00  0.00              
ATOM   4799  HA  LEU A 316     -14.574   5.227  25.094  1.00  0.00              
ATOM   4800 1HB  LEU A 316     -12.099   4.937  23.534  1.00  0.00              
ATOM   4801 2HB  LEU A 316     -13.275   6.173  23.030  1.00  0.00              
ATOM   4802  HG  LEU A 316     -11.859   6.069  25.721  1.00  0.00              
ATOM   4803 1HD1 LEU A 316     -10.629   8.092  24.888  1.00  0.00              
ATOM   4804 2HD1 LEU A 316     -10.316   6.676  23.858  1.00  0.00              
ATOM   4805 3HD1 LEU A 316     -11.457   7.932  23.322  1.00  0.00              
ATOM   4806 1HD2 LEU A 316     -12.822   8.318  26.057  1.00  0.00              
ATOM   4807 2HD2 LEU A 316     -13.696   8.155  24.514  1.00  0.00              
ATOM   4808 3HD2 LEU A 316     -14.067   7.060  25.866  1.00  0.00              
ATOM   4809  N   THR A 317     -14.068   2.872  22.889  1.00  0.00              
ATOM   4810  CA  THR A 317     -14.739   2.069  21.874  1.00  0.00              
ATOM   4811  C   THR A 317     -15.866   1.243  22.480  1.00  0.00              
ATOM   4812  O   THR A 317     -16.942   1.121  21.896  1.00  0.00              
ATOM   4813  CB  THR A 317     -13.754   1.127  21.157  1.00  0.00              
ATOM   4814  OG1 THR A 317     -12.713   1.898  20.542  1.00  0.00              
ATOM   4815  CG2 THR A 317     -14.473   0.312  20.093  1.00  0.00              
ATOM   4816  H   THR A 317     -13.148   2.601  23.201  1.00  0.00              
ATOM   4817  HA  THR A 317     -15.200   2.722  21.133  1.00  0.00              
ATOM   4818  HB  THR A 317     -13.310   0.454  21.890  1.00  0.00              
ATOM   4819  HG1 THR A 317     -12.062   2.140  21.205  1.00  0.00              
ATOM   4820 1HG2 THR A 317     -13.761  -0.347  19.598  1.00  0.00              
ATOM   4821 2HG2 THR A 317     -15.258  -0.283  20.560  1.00  0.00              
ATOM   4822 3HG2 THR A 317     -14.916   0.986  19.359  1.00  0.00              
ATOM   4823  N   GLY A 318     -15.611   0.677  23.657  1.00  0.00              
ATOM   4824  CA  GLY A 318     -16.623  -0.092  24.369  1.00  0.00              
ATOM   4825  C   GLY A 318     -16.569  -1.565  23.982  1.00  0.00              
ATOM   4826  O   GLY A 318     -17.551  -2.291  24.121  1.00  0.00              
ATOM   4827  H   GLY A 318     -14.695   0.786  24.066  1.00  0.00              
ATOM   4828 1HA  GLY A 318     -16.448  -0.002  25.441  1.00  0.00              
ATOM   4829 2HA  GLY A 318     -17.608   0.302  24.127  1.00  0.00              
ATOM   4830  N   HIS A 319     -15.412  -2.000  23.492  1.00  0.00              
ATOM   4831  CA  HIS A 319     -15.240  -3.376  23.038  1.00  0.00              
ATOM   4832  C   HIS A 319     -14.331  -4.157  23.978  1.00  0.00              
ATOM   4833  O   HIS A 319     -13.387  -3.608  24.544  1.00  0.00              
ATOM   4834  CB  HIS A 319     -14.676  -3.410  21.614  1.00  0.00              
ATOM   4835  CG  HIS A 319     -15.676  -3.043  20.561  1.00  0.00              
ATOM   4836  ND1 HIS A 319     -15.360  -2.998  19.220  1.00  0.00              
ATOM   4837  CD2 HIS A 319     -16.983  -2.702  20.653  1.00  0.00              
ATOM   4838  CE1 HIS A 319     -16.433  -2.646  18.531  1.00  0.00              
ATOM   4839  NE2 HIS A 319     -17.429  -2.461  19.377  1.00  0.00              
ATOM   4840  H   HIS A 319     -14.631  -1.363  23.434  1.00  0.00              
ATOM   4841  HA  HIS A 319     -16.203  -3.885  23.044  1.00  0.00              
ATOM   4842 1HB  HIS A 319     -13.851  -2.705  21.519  1.00  0.00              
ATOM   4843 2HB  HIS A 319     -14.325  -4.414  21.374  1.00  0.00              
ATOM   4844  HD2 HIS A 319     -17.664  -2.601  21.499  1.00  0.00              
ATOM   4845  HE1 HIS A 319     -16.390  -2.555  17.446  1.00  0.00              
ATOM   4846  HE2 HIS A 319     -18.371  -2.187  19.134  1.00  0.00              
ATOM   4847  N   PRO A 320     -14.621  -5.444  24.140  1.00  0.00              
ATOM   4848  CA  PRO A 320     -13.821  -6.307  24.998  1.00  0.00              
ATOM   4849  C   PRO A 320     -12.486  -6.642  24.342  1.00  0.00              
ATOM   4850  O   PRO A 320     -12.324  -6.490  23.131  1.00  0.00              
ATOM   4851  CB  PRO A 320     -14.700  -7.545  25.198  1.00  0.00              
ATOM   4852  CG  PRO A 320     -15.522  -7.622  23.957  1.00  0.00              
ATOM   4853  CD  PRO A 320     -15.791  -6.193  23.568  1.00  0.00              
ATOM   4854  HA  PRO A 320     -13.555  -5.831  25.955  1.00  0.00              
ATOM   4855 1HB  PRO A 320     -14.093  -8.454  25.331  1.00  0.00              
ATOM   4856 2HB  PRO A 320     -15.334  -7.449  26.092  1.00  0.00              
ATOM   4857 1HG  PRO A 320     -14.987  -8.155  23.159  1.00  0.00              
ATOM   4858 2HG  PRO A 320     -16.461  -8.166  24.136  1.00  0.00              
ATOM   4859 1HD  PRO A 320     -15.849  -6.062  22.477  1.00  0.00              
ATOM   4860 2HD  PRO A 320     -16.737  -5.817  23.987  1.00  0.00              
ATOM   4861  N   LEU A 321     -11.534  -7.099  25.150  1.00  0.00              
ATOM   4862  CA  LEU A 321     -10.203  -7.428  24.654  1.00  0.00              
ATOM   4863  C   LEU A 321      -9.962  -8.928  24.770  1.00  0.00              
ATOM   4864  O   LEU A 321     -10.516  -9.588  25.649  1.00  0.00              
ATOM   4865  CB  LEU A 321      -9.133  -6.646  25.425  1.00  0.00              
ATOM   4866  CG  LEU A 321      -9.284  -5.119  25.385  1.00  0.00              
ATOM   4867  CD1 LEU A 321      -8.189  -4.465  26.216  1.00  0.00              
ATOM   4868  CD2 LEU A 321      -9.225  -4.640  23.942  1.00  0.00              
ATOM   4869  H   LEU A 321     -11.737  -7.220  26.131  1.00  0.00              
ATOM   4870  HA  LEU A 321     -10.134  -7.175  23.597  1.00  0.00              
ATOM   4871 1HB  LEU A 321      -9.333  -7.015  26.429  1.00  0.00              
ATOM   4872 2HB  LEU A 321      -8.126  -6.937  25.124  1.00  0.00              
ATOM   4873  HG  LEU A 321     -10.274  -4.882  25.775  1.00  0.00              
ATOM   4874 1HD1 LEU A 321      -8.304  -3.381  26.182  1.00  0.00              
ATOM   4875 2HD1 LEU A 321      -8.264  -4.804  27.249  1.00  0.00              
ATOM   4876 3HD1 LEU A 321      -7.214  -4.737  25.814  1.00  0.00              
ATOM   4877 1HD2 LEU A 321      -9.333  -3.555  23.915  1.00  0.00              
ATOM   4878 2HD2 LEU A 321      -8.267  -4.920  23.504  1.00  0.00              
ATOM   4879 3HD2 LEU A 321     -10.033  -5.099  23.373  1.00  0.00              
ATOM   4880  N   PRO A 322      -9.135  -9.460  23.879  1.00  0.00              
ATOM   4881  CA  PRO A 322      -8.796 -10.878  23.898  1.00  0.00              
ATOM   4882  C   PRO A 322      -7.958 -11.194  25.130  1.00  0.00              
ATOM   4883  O   PRO A 322      -7.161 -10.368  25.579  1.00  0.00              
ATOM   4884  CB  PRO A 322      -8.028 -11.099  22.591  1.00  0.00              
ATOM   4885  CG  PRO A 322      -7.458  -9.762  22.264  1.00  0.00              
ATOM   4886  CD  PRO A 322      -8.480  -8.764  22.735  1.00  0.00              
ATOM   4887  HA  PRO A 322      -9.682 -11.526  23.968  1.00  0.00              
ATOM   4888 1HB  PRO A 322      -7.236 -11.851  22.710  1.00  0.00              
ATOM   4889 2HB  PRO A 322      -8.693 -11.453  21.789  1.00  0.00              
ATOM   4890 1HG  PRO A 322      -6.493  -9.605  22.769  1.00  0.00              
ATOM   4891 2HG  PRO A 322      -7.274  -9.659  21.183  1.00  0.00              
ATOM   4892 1HD  PRO A 322      -8.022  -7.818  23.060  1.00  0.00              
ATOM   4893 2HD  PRO A 322      -9.212  -8.516  21.952  1.00  0.00              
ATOM   4894  N   PRO A 323      -8.161 -12.422  25.716  1.00  0.00              
ATOM   4895  CA  PRO A 323      -7.389 -12.787  26.898  1.00  0.00              
ATOM   4896  C   PRO A 323      -5.890 -12.670  26.661  1.00  0.00              
ATOM   4897  O   PRO A 323      -5.369 -13.166  25.661  1.00  0.00              
ATOM   4898  CB  PRO A 323      -7.816 -14.231  27.179  1.00  0.00              
ATOM   4899  CG  PRO A 323      -9.176 -14.339  26.579  1.00  0.00              
ATOM   4900  CD  PRO A 323      -9.136 -13.483  25.344  1.00  0.00              
ATOM   4901  HA  PRO A 323      -7.590 -12.126  27.752  1.00  0.00              
ATOM   4902 1HB  PRO A 323      -7.121 -14.952  26.726  1.00  0.00              
ATOM   4903 2HB  PRO A 323      -7.838 -14.441  28.259  1.00  0.00              
ATOM   4904 1HG  PRO A 323      -9.418 -15.385  26.329  1.00  0.00              
ATOM   4905 2HG  PRO A 323      -9.950 -13.991  27.281  1.00  0.00              
ATOM   4906 1HD  PRO A 323      -8.802 -14.043  24.459  1.00  0.00              
ATOM   4907 2HD  PRO A 323     -10.122 -13.058  25.101  1.00  0.00              
ATOM   4908  N   ASN A 324      -5.199 -12.011  27.585  1.00  0.00              
ATOM   4909  CA  ASN A 324      -3.752 -11.856  27.494  1.00  0.00              
ATOM   4910  C   ASN A 324      -3.064 -12.951  28.302  1.00  0.00              
ATOM   4911  O   ASN A 324      -1.840 -13.072  28.284  1.00  0.00              
ATOM   4912  CB  ASN A 324      -3.300 -10.485  27.961  1.00  0.00              
ATOM   4913  CG  ASN A 324      -3.724  -9.365  27.052  1.00  0.00              
ATOM   4914  OD1 ASN A 324      -3.901  -9.554  25.842  1.00  0.00              
ATOM   4915  ND2 ASN A 324      -3.808  -8.185  27.610  1.00  0.00              
ATOM   4916  H   ASN A 324      -5.689 -11.606  28.369  1.00  0.00              
ATOM   4917  HA  ASN A 324      -3.416 -11.979  26.465  1.00  0.00              
ATOM   4918 1HB  ASN A 324      -3.437 -10.174  28.999  1.00  0.00              
ATOM   4919 2HB  ASN A 324      -2.247 -10.701  27.785  1.00  0.00              
ATOM   4920 1HD2 ASN A 324      -4.085  -7.393  27.065  1.00  0.00              
ATOM   4921 2HD2 ASN A 324      -3.596  -8.075  28.580  1.00  0.00              
ATOM   4922  N   THR A 325      -3.860 -13.747  29.006  1.00  0.00              
ATOM   4923  CA  THR A 325      -3.333 -14.856  29.793  1.00  0.00              
ATOM   4924  C   THR A 325      -3.708 -16.201  29.186  1.00  0.00              
ATOM   4925  O   THR A 325      -3.078 -17.218  29.471  1.00  0.00              
ATOM   4926  CB  THR A 325      -3.838 -14.804  31.247  1.00  0.00              
ATOM   4927  OG1 THR A 325      -5.269 -14.901  31.263  1.00  0.00              
ATOM   4928  CG2 THR A 325      -3.415 -13.503  31.913  1.00  0.00              
ATOM   4929  H   THR A 325      -4.856 -13.580  28.998  1.00  0.00              
ATOM   4930  HA  THR A 325      -2.244 -14.799  29.802  1.00  0.00              
ATOM   4931  HB  THR A 325      -3.420 -15.645  31.798  1.00  0.00              
ATOM   4932  HG1 THR A 325      -5.560 -15.181  32.134  1.00  0.00              
ATOM   4933 1HG2 THR A 325      -3.781 -13.485  32.939  1.00  0.00              
ATOM   4934 2HG2 THR A 325      -2.328 -13.432  31.913  1.00  0.00              
ATOM   4935 3HG2 THR A 325      -3.835 -12.662  31.364  1.00  0.00              
ATOM   4936  N   VAL A 326      -4.740 -16.200  28.349  1.00  0.00              
ATOM   4937  CA  VAL A 326      -5.173 -17.413  27.666  1.00  0.00              
ATOM   4938  C   VAL A 326      -4.978 -17.285  26.160  1.00  0.00
[truncated: 2,256,716 more chars]
