# Supplementary material for: Targeting Lysine Deacetylases (KDACs) in Parasites
Source: PLoS Negl Trop Dis. 2015 Sep 24;9(9):e0004026. doi: 10.1371/journal.pntd.0004026 (PMC4581690; doi:10.1371/journal.pntd.0004026)
Supplement: S1 Supporting Materials — (ZIP) [file pntd.0004026.s004.zip › S1/Pfal_MC2776.pdb]

ATOM      1  N   ARG A   1     -23.723   2.666  20.673  1.00  0.00              
ATOM      2  CA  ARG A   1     -22.233   2.757  20.758  1.00  0.00              
ATOM      3  C   ARG A   1     -21.667   4.008  20.080  1.00  0.00              
ATOM      4  O   ARG A   1     -22.161   4.441  19.035  1.00  0.00              
ATOM      5  CB  ARG A   1     -21.552   1.507  20.220  1.00  0.00              
ATOM      6  CG  ARG A   1     -21.836   0.236  21.004  1.00  0.00              
ATOM      7  CD  ARG A   1     -21.258  -0.995  20.406  1.00  0.00              
ATOM      8  NE  ARG A   1     -21.854  -1.386  19.139  1.00  0.00              
ATOM      9  CZ  ARG A   1     -21.527  -2.496  18.450  1.00  0.00              
ATOM     10  NH1 ARG A   1     -20.586  -3.307  18.880  1.00  0.00              
ATOM     11  NH2 ARG A   1     -22.161  -2.737  17.315  1.00  0.00              
ATOM     12 1H   ARG A   1     -24.151   1.886  20.218  1.00  0.00              
ATOM     13 2H   ARG A   1     -24.272   2.639  21.508  1.00  0.00              
ATOM     14 3H   ARG A   1     -24.241   3.383  20.206  1.00  0.00              
ATOM     15  HA  ARG A   1     -21.926   2.827  21.803  1.00  0.00              
ATOM     16 1HB  ARG A   1     -21.891   1.378  19.192  1.00  0.00              
ATOM     17 2HB  ARG A   1     -20.480   1.701  20.227  1.00  0.00              
ATOM     18 1HG  ARG A   1     -21.422   0.348  22.007  1.00  0.00              
ATOM     19 2HG  ARG A   1     -22.916   0.103  21.070  1.00  0.00              
ATOM     20 1HD  ARG A   1     -20.194  -0.838  20.231  1.00  0.00              
ATOM     21 2HD  ARG A   1     -21.394  -1.823  21.100  1.00  0.00              
ATOM     22  HE  ARG A   1     -22.569  -0.923  18.593  1.00  0.00              
ATOM     23 1HH1 ARG A   1     -20.098  -3.100  19.740  1.00  0.00              
ATOM     24 2HH1 ARG A   1     -20.356  -4.135  18.348  1.00  0.00              
ATOM     25 1HH2 ARG A   1     -22.870  -2.093  16.990  1.00  0.00              
ATOM     26 2HH2 ARG A   1     -21.935  -3.561  16.779  1.00  0.00              
ATOM     27  N   LYS A   2     -20.626   4.577  20.688  1.00  0.00              
ATOM     28  CA  LYS A   2     -19.968   5.783  20.186  1.00  0.00              
ATOM     29  C   LYS A   2     -19.000   5.481  19.050  1.00  0.00              
ATOM     30  O   LYS A   2     -18.183   4.571  19.154  1.00  0.00              
ATOM     31  CB  LYS A   2     -19.230   6.496  21.320  1.00  0.00              
ATOM     32  CG  LYS A   2     -20.140   7.137  22.358  1.00  0.00              
ATOM     33  CD  LYS A   2     -19.336   7.853  23.433  1.00  0.00              
ATOM     34  CE  LYS A   2     -20.244   8.476  24.483  1.00  0.00              
ATOM     35  NZ  LYS A   2     -21.041   7.450  25.209  1.00  0.00              
ATOM     36  H   LYS A   2     -20.284   4.146  21.536  1.00  0.00              
ATOM     37  HA  LYS A   2     -20.714   6.463  19.771  1.00  0.00              
ATOM     38 1HB  LYS A   2     -18.594   5.754  21.803  1.00  0.00              
ATOM     39 2HB  LYS A   2     -18.605   7.264  20.862  1.00  0.00              
ATOM     40 1HG  LYS A   2     -20.791   7.853  21.854  1.00  0.00              
ATOM     41 2HG  LYS A   2     -20.746   6.357  22.817  1.00  0.00              
ATOM     42 1HD  LYS A   2     -18.672   7.130  23.909  1.00  0.00              
ATOM     43 2HD  LYS A   2     -18.741   8.634  22.960  1.00  0.00              
ATOM     44 1HE  LYS A   2     -19.624   9.022  25.192  1.00  0.00              
ATOM     45 2HE  LYS A   2     -20.919   9.170  23.982  1.00  0.00              
ATOM     46 1HZ  LYS A   2     -21.629   7.903  25.894  1.00  0.00              
ATOM     47 2HZ  LYS A   2     -21.618   6.943  24.552  1.00  0.00              
ATOM     48 3HZ  LYS A   2     -20.416   6.806  25.674  1.00  0.00              
ATOM     49  N   LYS A   3     -19.110   6.249  17.969  1.00  0.00              
ATOM     50  CA  LYS A   3     -18.254   6.108  16.790  1.00  0.00              
ATOM     51  C   LYS A   3     -16.863   6.692  17.054  1.00  0.00              
ATOM     52  O   LYS A   3     -16.728   7.884  17.331  1.00  0.00              
ATOM     53  CB  LYS A   3     -18.892   6.789  15.578  1.00  0.00              
ATOM     54  CG  LYS A   3     -18.124   6.603  14.276  1.00  0.00              
ATOM     55  CD  LYS A   3     -18.849   7.256  13.108  1.00  0.00              
ATOM     56  CE  LYS A   3     -18.073   7.089  11.810  1.00  0.00              
ATOM     57  NZ  LYS A   3     -18.675   7.872  10.697  1.00  0.00              
ATOM     58  H   LYS A   3     -19.827   6.961  17.974  1.00  0.00              
ATOM     59  HA  LYS A   3     -18.112   5.051  16.561  1.00  0.00              
ATOM     60 1HB  LYS A   3     -19.895   6.375  15.470  1.00  0.00              
ATOM     61 2HB  LYS A   3     -18.962   7.852  15.808  1.00  0.00              
ATOM     62 1HG  LYS A   3     -17.137   7.053  14.389  1.00  0.00              
ATOM     63 2HG  LYS A   3     -18.017   5.536  14.086  1.00  0.00              
ATOM     64 1HD  LYS A   3     -19.832   6.794  13.007  1.00  0.00              
ATOM     65 2HD  LYS A   3     -18.969   8.318  13.324  1.00  0.00              
ATOM     66 1HE  LYS A   3     -17.050   7.423  11.978  1.00  0.00              
ATOM     67 2HE  LYS A   3     -18.070   6.031  11.549  1.00  0.00              
ATOM     68 1HZ  LYS A   3     -18.132   7.733   9.856  1.00  0.00              
ATOM     69 2HZ  LYS A   3     -19.623   7.561  10.540  1.00  0.00              
ATOM     70 3HZ  LYS A   3     -18.677   8.852  10.939  1.00  0.00              
ATOM     71  N   VAL A   4     -15.840   5.841  16.967  1.00  0.00              
ATOM     72  CA  VAL A   4     -14.467   6.219  17.324  1.00  0.00              
ATOM     73  C   VAL A   4     -13.552   6.328  16.096  1.00  0.00              
ATOM     74  O   VAL A   4     -13.427   5.376  15.325  1.00  0.00              
ATOM     75  CB  VAL A   4     -13.853   5.212  18.314  1.00  0.00              
ATOM     76  CG1 VAL A   4     -12.418   5.597  18.643  1.00  0.00              
ATOM     77  CG2 VAL A   4     -14.687   5.135  19.583  1.00  0.00              
ATOM     78  H   VAL A   4     -16.024   4.904  16.641  1.00  0.00              
ATOM     79  HA  VAL A   4     -14.433   7.214  17.770  1.00  0.00              
ATOM     80  HB  VAL A   4     -13.868   4.219  17.864  1.00  0.00              
ATOM     81 1HG1 VAL A   4     -11.999   4.874  19.344  1.00  0.00              
ATOM     82 2HG1 VAL A   4     -11.824   5.603  17.730  1.00  0.00              
ATOM     83 3HG1 VAL A   4     -12.402   6.589  19.094  1.00  0.00              
ATOM     84 1HG2 VAL A   4     -14.239   4.418  20.271  1.00  0.00              
ATOM     85 2HG2 VAL A   4     -14.723   6.117  20.054  1.00  0.00              
ATOM     86 3HG2 VAL A   4     -15.699   4.814  19.334  1.00  0.00              
ATOM     87  N   ALA A   5     -12.923   7.492  15.924  1.00  0.00              
ATOM     88  CA  ALA A   5     -11.972   7.718  14.833  1.00  0.00              
ATOM     89  C   ALA A   5     -10.531   7.616  15.295  1.00  0.00              
ATOM     90  O   ALA A   5     -10.173   8.107  16.364  1.00  0.00              
ATOM     91  CB  ALA A   5     -12.201   9.074  14.190  1.00  0.00              
ATOM     92  H   ALA A   5     -13.117   8.241  16.573  1.00  0.00              
ATOM     93  HA  ALA A   5     -12.116   6.944  14.079  1.00  0.00              
ATOM     94 1HB  ALA A   5     -11.483   9.219  13.384  1.00  0.00              
ATOM     95 2HB  ALA A   5     -13.214   9.123  13.786  1.00  0.00              
ATOM     96 3HB  ALA A   5     -12.071   9.858  14.935  1.00  0.00              
ATOM     97  N   TYR A   6      -9.705   6.988  14.467  1.00  0.00              
ATOM     98  CA  TYR A   6      -8.306   6.738  14.786  1.00  0.00              
ATOM     99  C   TYR A   6      -7.401   7.623  13.934  1.00  0.00              
ATOM    100  O   TYR A   6      -7.230   7.380  12.739  1.00  0.00              
ATOM    101  CB  TYR A   6      -7.958   5.263  14.574  1.00  0.00              
ATOM    102  CG  TYR A   6      -6.573   4.885  15.050  1.00  0.00              
ATOM    103  CD1 TYR A   6      -5.934   5.619  16.039  1.00  0.00              
ATOM    104  CD2 TYR A   6      -5.909   3.794  14.509  1.00  0.00              
ATOM    105  CE1 TYR A   6      -4.669   5.278  16.476  1.00  0.00              
ATOM    106  CE2 TYR A   6      -4.644   3.444  14.939  1.00  0.00              
ATOM    107  CZ  TYR A   6      -4.027   4.189  15.924  1.00  0.00              
ATOM    108  OH  TYR A   6      -2.767   3.843  16.357  1.00  0.00              
ATOM    109  H   TYR A   6     -10.072   6.671  13.579  1.00  0.00              
ATOM    110  HA  TYR A   6      -8.113   6.995  15.828  1.00  0.00              
ATOM    111 1HB  TYR A   6      -8.701   4.676  15.115  1.00  0.00              
ATOM    112 2HB  TYR A   6      -8.044   5.063  13.506  1.00  0.00              
ATOM    113  HD1 TYR A   6      -6.448   6.478  16.471  1.00  0.00              
ATOM    114  HD2 TYR A   6      -6.402   3.210  13.731  1.00  0.00              
ATOM    115  HE1 TYR A   6      -4.179   5.864  17.254  1.00  0.00              
ATOM    116  HE2 TYR A   6      -4.138   2.583  14.501  1.00  0.00              
ATOM    117  HH  TYR A   6      -2.428   4.434  17.034  1.00  0.00              
ATOM    118  N   PHE A   7      -6.835   8.654  14.554  1.00  0.00              
ATOM    119  CA  PHE A   7      -5.901   9.550  13.873  1.00  0.00              
ATOM    120  C   PHE A   7      -4.453   9.223  14.196  1.00  0.00              
ATOM    121  O   PHE A   7      -3.969   9.504  15.293  1.00  0.00              
ATOM    122  CB  PHE A   7      -6.197  11.005  14.242  1.00  0.00              
ATOM    123  CG  PHE A   7      -7.551  11.480  13.798  1.00  0.00              
ATOM    124  CD1 PHE A   7      -8.646  11.390  14.645  1.00  0.00              
ATOM    125  CD2 PHE A   7      -7.733  12.018  12.533  1.00  0.00              
ATOM    126  CE1 PHE A   7      -9.892  11.826  14.237  1.00  0.00              
ATOM    127  CE2 PHE A   7      -8.977  12.456  12.123  1.00  0.00              
ATOM    128  CZ  PHE A   7     -10.058  12.360  12.977  1.00  0.00              
ATOM    129  H   PHE A   7      -7.060   8.825  15.524  1.00  0.00              
ATOM    130  HA  PHE A   7      -6.000   9.436  12.794  1.00  0.00              
ATOM    131 1HB  PHE A   7      -6.161  11.133  15.324  1.00  0.00              
ATOM    132 2HB  PHE A   7      -5.467  11.665  13.776  1.00  0.00              
ATOM    133  HD1 PHE A   7      -8.514  10.969  15.642  1.00  0.00              
ATOM    134  HD2 PHE A   7      -6.879  12.094  11.859  1.00  0.00              
ATOM    135  HE1 PHE A   7     -10.744  11.749  14.913  1.00  0.00              
ATOM    136  HE2 PHE A   7      -9.107  12.877  11.127  1.00  0.00              
ATOM    137  HZ  PHE A   7     -11.040  12.703  12.654  1.00  0.00              
ATOM    138  N   HIS A   8      -3.772   8.622  13.227  1.00  0.00              
ATOM    139  CA  HIS A   8      -2.405   8.160  13.407  1.00  0.00              
ATOM    140  C   HIS A   8      -1.608   8.344  12.123  1.00  0.00              
ATOM    141  O   HIS A   8      -2.030   7.901  11.052  1.00  0.00              
ATOM    142  CB  HIS A   8      -2.379   6.688  13.839  1.00  0.00              
ATOM    143  CG  HIS A   8      -0.998   6.137  14.012  1.00  0.00              
ATOM    144  ND1 HIS A   8      -0.221   6.409  15.117  1.00  0.00              
ATOM    145  CD2 HIS A   8      -0.256   5.329  13.218  1.00  0.00              
ATOM    146  CE1 HIS A   8       0.942   5.791  14.996  1.00  0.00              
ATOM    147  NE2 HIS A   8       0.944   5.130  13.854  1.00  0.00              
ATOM    148  H   HIS A   8      -4.223   8.486  12.333  1.00  0.00              
ATOM    149  HA  HIS A   8      -1.914   8.756  14.176  1.00  0.00              
ATOM    150 1HB  HIS A   8      -2.884   6.570  14.798  1.00  0.00              
ATOM    151 2HB  HIS A   8      -2.873   6.070  13.089  1.00  0.00              
ATOM    152  HD1 HIS A   8      -0.505   6.921  15.928  1.00  0.00              
ATOM    153  HD2 HIS A   8      -0.446   4.860  12.252  1.00  0.00              
ATOM    154  HE1 HIS A   8       1.700   5.882  15.773  1.00  0.00              
ATOM    155  N   ASP A   9      -0.462   9.011  12.234  1.00  0.00              
ATOM    156  CA  ASP A   9       0.458   9.161  11.110  1.00  0.00              
ATOM    157  C   ASP A   9       1.623   8.197  11.275  1.00  0.00              
ATOM    158  O   ASP A   9       2.452   8.367  12.172  1.00  0.00              
ATOM    159  CB  ASP A   9       0.967  10.600  11.004  1.00  0.00              
ATOM    160  CG  ASP A   9       1.930  10.843   9.849  1.00  0.00              
ATOM    161  OD1 ASP A   9       2.225   9.910   9.141  1.00  0.00              
ATOM    162  OD2 ASP A   9       2.238  11.982   9.589  1.00  0.00              
ATOM    163  H   ASP A   9      -0.224   9.426  13.122  1.00  0.00              
ATOM    164  HA  ASP A   9      -0.051   8.906  10.180  1.00  0.00              
ATOM    165 1HB  ASP A   9       0.169  11.342  10.972  1.00  0.00              
ATOM    166 2HB  ASP A   9       1.505  10.684  11.948  1.00  0.00              
ATOM    167  N   PRO A  10       1.682   7.201  10.391  1.00  0.00              
ATOM    168  CA  PRO A  10       2.757   6.205  10.362  1.00  0.00              
ATOM    169  C   PRO A  10       4.182   6.723  10.440  1.00  0.00              
ATOM    170  O   PRO A  10       5.080   6.014  10.910  1.00  0.00              
ATOM    171  CB  PRO A  10       2.515   5.485   9.032  1.00  0.00              
ATOM    172  CG  PRO A  10       1.042   5.578   8.823  1.00  0.00              
ATOM    173  CD  PRO A  10       0.645   6.931   9.351  1.00  0.00              
ATOM    174  HA  PRO A  10       2.727   5.522  11.225  1.00  0.00              
ATOM    175 1HB  PRO A  10       3.062   5.966   8.207  1.00  0.00              
ATOM    176 2HB  PRO A  10       2.846   4.439   9.073  1.00  0.00              
ATOM    177 1HG  PRO A  10       0.783   5.478   7.758  1.00  0.00              
ATOM    178 2HG  PRO A  10       0.513   4.774   9.359  1.00  0.00              
ATOM    179 1HD  PRO A  10       0.668   7.706   8.571  1.00  0.00              
ATOM    180 2HD  PRO A  10      -0.367   6.933   9.776  1.00  0.00              
ATOM    181  N   ASP A  11       4.391   7.961   9.991  1.00  0.00              
ATOM    182  CA  ASP A  11       5.715   8.589   9.998  1.00  0.00              
ATOM    183  C   ASP A  11       6.221   8.949  11.388  1.00  0.00              
ATOM    184  O   ASP A  11       7.408   9.232  11.560  1.00  0.00              
ATOM    185  CB  ASP A  11       5.698   9.847   9.126  1.00  0.00              
ATOM    186  CG  ASP A  11       5.718   9.574   7.628  1.00  0.00              
ATOM    187  OD1 ASP A  11       5.970   8.454   7.251  1.00  0.00              
ATOM    188  OD2 ASP A  11       5.331  10.441   6.881  1.00  0.00              
ATOM    189  H   ASP A  11       3.602   8.478   9.631  1.00  0.00              
ATOM    190  HA  ASP A  11       6.457   7.895   9.602  1.00  0.00              
ATOM    191 1HB  ASP A  11       4.878  10.527   9.359  1.00  0.00              
ATOM    192 2HB  ASP A  11       6.643  10.300   9.425  1.00  0.00              
ATOM    193  N   ILE A  12       5.318   8.935  12.371  1.00  0.00              
ATOM    194  CA  ILE A  12       5.672   9.189  13.769  1.00  0.00              
ATOM    195  C   ILE A  12       6.864   8.361  14.268  1.00  0.00              
ATOM    196  O   ILE A  12       7.724   8.882  14.979  1.00  0.00              
ATOM    197  CB  ILE A  12       4.470   8.919  14.693  1.00  0.00              
ATOM    198  CG1 ILE A  12       3.408  10.007  14.517  1.00  0.00              
ATOM    199  CG2 ILE A  12       4.921   8.840  16.143  1.00  0.00              
ATOM    200  CD1 ILE A  12       2.080   9.673  15.158  1.00  0.00              
ATOM    201  H   ILE A  12       4.355   8.742  12.134  1.00  0.00              
ATOM    202  HA  ILE A  12       6.016  10.215  13.897  1.00  0.00              
ATOM    203  HB  ILE A  12       4.005   7.977  14.404  1.00  0.00              
ATOM    204 1HG1 ILE A  12       3.804  10.922  14.958  1.00  0.00              
ATOM    205 2HG1 ILE A  12       3.267  10.153  13.446  1.00  0.00              
ATOM    206 1HG2 ILE A  12       4.059   8.649  16.782  1.00  0.00              
ATOM    207 2HG2 ILE A  12       5.642   8.031  16.256  1.00  0.00              
ATOM    208 3HG2 ILE A  12       5.386   9.783  16.432  1.00  0.00              
ATOM    209 1HD1 ILE A  12       1.379  10.491  14.992  1.00  0.00              
ATOM    210 2HD1 ILE A  12       1.682   8.759  14.717  1.00  0.00              
ATOM    211 3HD1 ILE A  12       2.218   9.529  16.229  1.00  0.00              
ATOM    212  N   GLY A  13       6.927   7.095  13.867  1.00  0.00              
ATOM    213  CA  GLY A  13       8.031   6.220  14.247  1.00  0.00              
ATOM    214  C   GLY A  13       9.391   6.676  13.757  1.00  0.00              
ATOM    215  O   GLY A  13      10.416   6.353  14.362  1.00  0.00              
ATOM    216  H   GLY A  13       6.189   6.730  13.282  1.00  0.00              
ATOM    217 1HA  GLY A  13       8.081   6.161  15.335  1.00  0.00              
ATOM    218 2HA  GLY A  13       7.855   5.225  13.839  1.00  0.00              
ATOM    219  N   SER A  14       9.409   7.435  12.666  1.00  0.00              
ATOM    220  CA  SER A  14      10.661   7.954  12.124  1.00  0.00              
ATOM    221  C   SER A  14      11.090   9.305  12.685  1.00  0.00              
ATOM    222  O   SER A  14      12.222   9.743  12.468  1.00  0.00              
ATOM    223  CB  SER A  14      10.548   8.047  10.614  1.00  0.00              
ATOM    224  OG  SER A  14       9.648   9.044  10.214  1.00  0.00              
ATOM    225  H   SER A  14       8.540   7.658  12.201  1.00  0.00              
ATOM    226  HA  SER A  14      11.502   7.270  12.245  1.00  0.00              
ATOM    227 1HB  SER A  14      11.532   8.272  10.205  1.00  0.00              
ATOM    228 2HB  SER A  14      10.207   7.087  10.230  1.00  0.00              
ATOM    229  HG  SER A  14       9.606   9.070   9.255  1.00  0.00              
ATOM    230  N   TYR A  15      10.181   9.956  13.411  1.00  0.00              
ATOM    231  CA  TYR A  15      10.476  11.248  14.020  1.00  0.00              
ATOM    232  C   TYR A  15      10.981  11.024  15.439  1.00  0.00              
ATOM    233  O   TYR A  15      10.644  10.024  16.072  1.00  0.00              
ATOM    234  CB  TYR A  15       9.241  12.151  14.025  1.00  0.00              
ATOM    235  CG  TYR A  15       8.800  12.594  12.647  1.00  0.00              
ATOM    236  CD1 TYR A  15       7.508  12.354  12.200  1.00  0.00              
ATOM    237  CD2 TYR A  15       9.677  13.253  11.798  1.00  0.00              
ATOM    238  CE1 TYR A  15       7.101  12.757  10.943  1.00  0.00              
ATOM    239  CE2 TYR A  15       9.281  13.660  10.539  1.00  0.00              
ATOM    240  CZ  TYR A  15       7.991  13.411  10.115  1.00  0.00              
ATOM    241  OH  TYR A  15       7.591  13.815   8.862  1.00  0.00              
ATOM    242  H   TYR A  15       9.268   9.546  13.543  1.00  0.00              
ATOM    243  HA  TYR A  15      11.265  11.751  13.459  1.00  0.00              
ATOM    244 1HB  TYR A  15       8.434  11.591  14.501  1.00  0.00              
ATOM    245 2HB  TYR A  15       9.482  13.025  14.627  1.00  0.00              
ATOM    246  HD1 TYR A  15       6.811  11.839  12.860  1.00  0.00              
ATOM    247  HD2 TYR A  15      10.694  13.446  12.139  1.00  0.00              
ATOM    248  HE1 TYR A  15       6.084  12.563  10.605  1.00  0.00              
ATOM    249  HE2 TYR A  15       9.985  14.176   9.886  1.00  0.00              
ATOM    250  HH  TYR A  15       8.193  14.448   8.462  1.00  0.00              
ATOM    251  N   TYR A  16      11.799  11.949  15.926  1.00  0.00              
ATOM    252  CA  TYR A  16      12.342  11.874  17.274  1.00  0.00              
ATOM    253  C   TYR A  16      12.423  13.267  17.884  1.00  0.00              
ATOM    254  O   TYR A  16      12.343  14.264  17.168  1.00  0.00              
ATOM    255  CB  TYR A  16      13.722  11.215  17.266  1.00  0.00              
ATOM    256  CG  TYR A  16      13.709   9.768  16.827  1.00  0.00              
ATOM    257  CD1 TYR A  16      13.980   9.420  15.513  1.00  0.00              
ATOM    258  CD2 TYR A  16      13.426   8.753  17.730  1.00  0.00              
ATOM    259  CE1 TYR A  16      13.969   8.099  15.105  1.00  0.00              
ATOM    260  CE2 TYR A  16      13.411   7.430  17.335  1.00  0.00              
ATOM    261  CZ  TYR A  16      13.683   7.107  16.021  1.00  0.00              
ATOM    262  OH  TYR A  16      13.672   5.789  15.623  1.00  0.00              
ATOM    263  H   TYR A  16      12.050  12.729  15.336  1.00  0.00              
ATOM    264  HA  TYR A  16      11.680  11.283  17.908  1.00  0.00              
ATOM    265 1HB  TYR A  16      14.354  11.794  16.591  1.00  0.00              
ATOM    266 2HB  TYR A  16      14.118  11.284  18.281  1.00  0.00              
ATOM    267  HD1 TYR A  16      14.205  10.209  14.795  1.00  0.00              
ATOM    268  HD2 TYR A  16      13.210   9.016  18.766  1.00  0.00              
ATOM    269  HE1 TYR A  16      14.183   7.841  14.069  1.00  0.00              
ATOM    270  HE2 TYR A  16      13.185   6.647  18.060  1.00  0.00              
ATOM    271  HH  TYR A  16      13.802   5.683  14.677  1.00  0.00              
ATOM    272  N   TYR A  17      12.576  13.328  19.206  1.00  0.00              
ATOM    273  CA  TYR A  17      12.694  14.607  19.924  1.00  0.00              
ATOM    274  C   TYR A  17      14.090  15.224  19.866  1.00  0.00              
ATOM    275  O   TYR A  17      14.232  16.446  19.907  1.00  0.00              
ATOM    276  CB  TYR A  17      12.288  14.422  21.387  1.00  0.00              
ATOM    277  CG  TYR A  17      10.800  14.245  21.592  1.00  0.00              
ATOM    278  CD1 TYR A  17      10.243  12.979  21.719  1.00  0.00              
ATOM    279  CD2 TYR A  17       9.955  15.343  21.659  1.00  0.00              
ATOM    280  CE1 TYR A  17       8.884  12.812  21.906  1.00  0.00              
ATOM    281  CE2 TYR A  17       8.596  15.188  21.846  1.00  0.00              
ATOM    282  CZ  TYR A  17       8.062  13.921  21.968  1.00  0.00              
ATOM    283  OH  TYR A  17       6.710  13.762  22.154  1.00  0.00              
ATOM    284  H   TYR A  17      12.613  12.467  19.730  1.00  0.00              
ATOM    285  HA  TYR A  17      12.042  15.350  19.466  1.00  0.00              
ATOM    286 1HB  TYR A  17      12.813  13.541  21.759  1.00  0.00              
ATOM    287 2HB  TYR A  17      12.628  15.303  21.929  1.00  0.00              
ATOM    288  HD1 TYR A  17      10.897  12.110  21.667  1.00  0.00              
ATOM    289  HD2 TYR A  17      10.381  16.342  21.562  1.00  0.00              
ATOM    290  HE1 TYR A  17       8.461  11.814  22.003  1.00  0.00              
ATOM    291  HE2 TYR A  17       7.948  16.064  21.895  1.00  0.00              
ATOM    292  HH  TYR A  17       6.224  14.589  22.100  1.00  0.00              
ATOM    293  N   GLY A  18      15.111  14.378  19.772  1.00  0.00              
ATOM    294  CA  GLY A  18      16.495  14.837  19.683  1.00  0.00              
ATOM    295  C   GLY A  18      17.464  13.685  19.506  1.00  0.00              
ATOM    296  O   GLY A  18      17.135  12.533  19.790  1.00  0.00              
ATOM    297  H   GLY A  18      14.921  13.385  19.762  1.00  0.00              
ATOM    298 1HA  GLY A  18      16.593  15.507  18.828  1.00  0.00              
ATOM    299 2HA  GLY A  18      16.753  15.371  20.596  1.00  0.00              
ATOM    300  N   ALA A  19      18.662  14.001  19.035  1.00  0.00              
ATOM    301  CA  ALA A  19      19.681  12.997  18.760  1.00  0.00              
ATOM    302  C   ALA A  19      20.108  12.294  20.045  1.00  0.00              
ATOM    303  O   ALA A  19      20.777  12.884  20.893  1.00  0.00              
ATOM    304  CB  ALA A  19      20.879  13.652  18.088  1.00  0.00              
ATOM    305  H   ALA A  19      18.871  14.973  18.862  1.00  0.00              
ATOM    306  HA  ALA A  19      19.257  12.240  18.098  1.00  0.00              
ATOM    307 1HB  ALA A  19      21.639  12.898  17.884  1.00  0.00              
ATOM    308 2HB  ALA A  19      20.564  14.113  17.152  1.00  0.00              
ATOM    309 3HB  ALA A  19      21.293  14.414  18.746  1.00  0.00              
ATOM    310  N   GLY A  20      19.659  11.042  20.127  1.00  0.00              
ATOM    311  CA  GLY A  20      19.984  10.200  21.279  1.00  0.00              
ATOM    312  C   GLY A  20      19.189  10.521  22.534  1.00  0.00              
ATOM    313  O   GLY A  20      19.498  10.016  23.617  1.00  0.00              
ATOM    314  H   GLY A  20      19.098  10.661  19.380  1.00  0.00              
ATOM    315 1HA  GLY A  20      19.783   9.158  21.025  1.00  0.00              
ATOM    316 2HA  GLY A  20      21.039  10.317  21.521  1.00  0.00              
ATOM    317  N   HIS A  21      18.163  11.359  22.389  1.00  0.00              
ATOM    318  CA  HIS A  21      17.341  11.788  23.515  1.00  0.00              
ATOM    319  C   HIS A  21      16.468  10.652  24.059  1.00  0.00              
ATOM    320  O   HIS A  21      15.878   9.900  23.281  1.00  0.00              
ATOM    321  CB  HIS A  21      16.458  12.972  23.107  1.00  0.00              
ATOM    322  CG  HIS A  21      15.899  13.734  24.269  1.00  0.00              
ATOM    323  ND1 HIS A  21      14.883  13.244  25.061  1.00  0.00              
ATOM    324  CD2 HIS A  21      16.214  14.951  24.771  1.00  0.00              
ATOM    325  CE1 HIS A  21      14.597  14.127  26.002  1.00  0.00              
ATOM    326  NE2 HIS A  21      15.390  15.171  25.848  1.00  0.00              
ATOM    327  H   HIS A  21      17.953  11.707  21.465  1.00  0.00              
ATOM    328  HA  HIS A  21      17.980  12.094  24.342  1.00  0.00              
ATOM    329 1HB  HIS A  21      17.033  13.685  22.515  1.00  0.00              
ATOM    330 2HB  HIS A  21      15.606  12.622  22.525  1.00  0.00              
ATOM    331  HD2 HIS A  21      16.945  15.706  24.480  1.00  0.00              
ATOM    332  HE1 HIS A  21      13.817  13.923  26.736  1.00  0.00              
ATOM    333  HE2 HIS A  21      15.397  16.001  26.423  1.00  0.00              
ATOM    334  N   PRO A  22      16.386  10.525  25.402  1.00  0.00              
ATOM    335  CA  PRO A  22      15.574   9.464  26.013  1.00  0.00              
ATOM    336  C   PRO A  22      14.084   9.492  25.642  1.00  0.00              
ATOM    337  O   PRO A  22      13.432   8.448  25.685  1.00  0.00              
ATOM    338  CB  PRO A  22      15.757   9.699  27.519  1.00  0.00              
ATOM    339  CG  PRO A  22      16.265  11.095  27.628  1.00  0.00              
ATOM    340  CD  PRO A  22      17.110  11.316  26.407  1.00  0.00              
ATOM    341  HA  PRO A  22      15.879   8.456  25.695  1.00  0.00              
ATOM    342 1HB  PRO A  22      14.809   9.581  28.064  1.00  0.00              
ATOM    343 2HB  PRO A  22      16.471   8.985  27.956  1.00  0.00              
ATOM    344 1HG  PRO A  22      15.436  11.816  27.669  1.00  0.00              
ATOM    345 2HG  PRO A  22      16.854  11.232  28.545  1.00  0.00              
ATOM    346 1HD  PRO A  22      17.173  12.381  26.132  1.00  0.00              
ATOM    347 2HD  PRO A  22      18.140  10.961  26.544  1.00  0.00              
ATOM    348  N   MET A  23      13.556  10.669  25.294  1.00  0.00              
ATOM    349  CA  MET A  23      12.189  10.781  24.771  1.00  0.00              
ATOM    350  C   MET A  23      12.111  10.414  23.291  1.00  0.00              
ATOM    351  O   MET A  23      12.813  10.986  22.457  1.00  0.00              
ATOM    352  CB  MET A  23      11.661  12.199  24.985  1.00  0.00              
ATOM    353  CG  MET A  23      11.362  12.547  26.436  1.00  0.00              
ATOM    354  SD  MET A  23       9.963  11.622  27.100  1.00  0.00              
ATOM    355  CE  MET A  23       8.599  12.424  26.262  1.00  0.00              
ATOM    356  H   MET A  23      14.116  11.503  25.394  1.00  0.00              
ATOM    357  HA  MET A  23      11.532  10.083  25.291  1.00  0.00              
ATOM    358 1HB  MET A  23      12.416  12.880  24.595  1.00  0.00              
ATOM    359 2HB  MET A  23      10.748  12.290  24.394  1.00  0.00              
ATOM    360 1HG  MET A  23      12.250  12.327  27.028  1.00  0.00              
ATOM    361 2HG  MET A  23      11.144  13.614  26.491  1.00  0.00              
ATOM    362 1HE  MET A  23       7.660  11.961  26.570  1.00  0.00              
ATOM    363 2HE  MET A  23       8.584  13.483  26.523  1.00  0.00              
ATOM    364 3HE  MET A  23       8.721  12.316  25.184  1.00  0.00              
ATOM    365  N   LYS A  24      11.244   9.457  22.983  1.00  0.00              
ATOM    366  CA  LYS A  24      11.090   8.957  21.624  1.00  0.00              
ATOM    367  C   LYS A  24       9.615   8.773  21.288  1.00  0.00              
ATOM    368  O   LYS A  24       8.902   8.087  22.014  1.00  0.00              
ATOM    369  CB  LYS A  24      11.844   7.638  21.446  1.00  0.00              
ATOM    370  CG  LYS A  24      13.357   7.756  21.574  1.00  0.00              
ATOM    371  CD  LYS A  24      14.038   6.414  21.353  1.00  0.00              
ATOM    372  CE  LYS A  24      15.547   6.525  21.505  1.00  0.00              
ATOM    373  NZ  LYS A  24      16.223   5.210  21.337  1.00  0.00              
ATOM    374  H   LYS A  24      10.676   9.063  23.720  1.00  0.00              
ATOM    375  HA  LYS A  24      11.490   9.684  20.915  1.00  0.00              
ATOM    376 1HB  LYS A  24      11.468   6.950  22.204  1.00  0.00              
ATOM    377 2HB  LYS A  24      11.593   7.257  20.456  1.00  0.00              
ATOM    378 1HG  LYS A  24      13.713   8.472  20.831  1.00  0.00              
ATOM    379 2HG  LYS A  24      13.593   8.122  22.573  1.00  0.00              
ATOM    380 1HD  LYS A  24      13.649   5.702  22.083  1.00  0.00              
ATOM    381 2HD  LYS A  24      13.800   6.065  20.347  1.00  0.00              
ATOM    382 1HE  LYS A  24      15.917   7.221  20.754  1.00  0.00              
ATOM    383 2HE  LYS A  24      15.762   6.918  22.499  1.00  0.00              
ATOM    384 1HZ  LYS A  24      17.221   5.327  21.447  1.00  0.00              
ATOM    385 2HZ  LYS A  24      15.881   4.564  22.035  1.00  0.00              
ATOM    386 3HZ  LYS A  24      16.026   4.846  20.416  1.00  0.00              
ATOM    387  N   PRO A  25       9.152   9.381  20.175  1.00  0.00              
ATOM    388  CA  PRO A  25       7.784   9.196  19.665  1.00  0.00              
ATOM    389  C   PRO A  25       7.430   7.734  19.389  1.00  0.00              
ATOM    390  O   PRO A  25       6.263   7.411  19.150  1.00  0.00              
ATOM    391  CB  PRO A  25       7.762  10.031  18.379  1.00  0.00              
ATOM    392  CG  PRO A  25       8.865  11.020  18.559  1.00  0.00              
ATOM    393  CD  PRO A  25       9.937  10.286  19.319  1.00  0.00              
ATOM    394  HA  PRO A  25       7.015   9.518  20.382  1.00  0.00              
ATOM    395 1HB  PRO A  25       7.930   9.406  17.491  1.00  0.00              
ATOM    396 2HB  PRO A  25       6.794  10.536  18.243  1.00  0.00              
ATOM    397 1HG  PRO A  25       9.239  11.377  17.590  1.00  0.00              
ATOM    398 2HG  PRO A  25       8.518  11.904  19.117  1.00  0.00              
ATOM    399 1HD  PRO A  25      10.609   9.727  18.652  1.00  0.00              
ATOM    400 2HD  PRO A  25      10.565  10.968  19.912  1.00  0.00              
ATOM    401  N   GLN A  26       8.434   6.866  19.435  1.00  0.00              
ATOM    402  CA  GLN A  26       8.227   5.430  19.352  1.00  0.00              
ATOM    403  C   GLN A  26       7.214   4.930  20.378  1.00  0.00              
ATOM    404  O   GLN A  26       6.540   3.921  20.145  1.00  0.00              
ATOM    405  CB  GLN A  26       9.557   4.696  19.545  1.00  0.00              
ATOM    406  CG  GLN A  26      10.510   4.816  18.368  1.00  0.00              
ATOM    407  CD  GLN A  26      11.778   4.007  18.566  1.00  0.00              
ATOM    408  OE1 GLN A  26      11.949   3.333  19.586  1.00  0.00              
ATOM    409  NE2 GLN A  26      12.679   4.073  17.592  1.00  0.00              
ATOM    410  H   GLN A  26       9.374   7.222  19.530  1.00  0.00              
ATOM    411  HA  GLN A  26       7.809   5.178  18.377  1.00  0.00              
ATOM    412 1HB  GLN A  26      10.020   5.113  20.439  1.00  0.00              
ATOM    413 2HB  GLN A  26       9.315   3.647  19.717  1.00  0.00              
ATOM    414 1HG  GLN A  26      10.190   4.688  17.334  1.00  0.00              
ATOM    415 2HG  GLN A  26      10.739   5.867  18.549  1.00  0.00              
ATOM    416 1HE2 GLN A  26      13.536   3.561  17.667  1.00  0.00              
ATOM    417 2HE2 GLN A  26      12.501   4.633  16.783  1.00  0.00              
ATOM    418  N   ARG A  27       7.109   5.645  21.500  1.00  0.00              
ATOM    419  CA  ARG A  27       6.094   5.377  22.523  1.00  0.00              
ATOM    420  C   ARG A  27       4.665   5.426  21.968  1.00  0.00              
ATOM    421  O   ARG A  27       3.761   4.789  22.512  1.00  0.00              
ATOM    422  CB  ARG A  27       6.261   6.333  23.711  1.00  0.00              
ATOM    423  CG  ARG A  27       5.981   7.790  23.384  1.00  0.00              
ATOM    424  CD  ARG A  27       6.531   8.748  24.425  1.00  0.00              
ATOM    425  NE  ARG A  27       6.250  10.125  24.026  1.00  0.00              
ATOM    426  CZ  ARG A  27       5.185  10.825  24.407  1.00  0.00              
ATOM    427  NH1 ARG A  27       4.295  10.295  25.236  1.00  0.00              
ATOM    428  NH2 ARG A  27       5.020  12.064  23.976  1.00  0.00              
ATOM    429  H   ARG A  27       7.763   6.401  21.643  1.00  0.00              
ATOM    430  HA  ARG A  27       6.220   4.367  22.912  1.00  0.00              
ATOM    431 1HB  ARG A  27       5.578   5.995  24.490  1.00  0.00              
ATOM    432 2HB  ARG A  27       7.288   6.229  24.060  1.00  0.00              
ATOM    433 1HG  ARG A  27       6.435   8.023  22.423  1.00  0.00              
ATOM    434 2HG  ARG A  27       4.902   7.929  23.318  1.00  0.00              
ATOM    435 1HD  ARG A  27       6.059   8.538  25.386  1.00  0.00              
ATOM    436 2HD  ARG A  27       7.608   8.600  24.510  1.00  0.00              
ATOM    437  HE  ARG A  27       6.783  10.744  23.431  1.00  0.00              
ATOM    438 1HH1 ARG A  27       4.425   9.355  25.579  1.00  0.00              
ATOM    439 2HH1 ARG A  27       3.488  10.834  25.516  1.00  0.00              
ATOM    440 1HH2 ARG A  27       5.704  12.476  23.357  1.00  0.00              
ATOM    441 2HH2 ARG A  27       4.210  12.593  24.264  1.00  0.00              
ATOM    442  N   ILE A  28       4.477   6.172  20.881  1.00  0.00              
ATOM    443  CA  ILE A  28       3.188   6.227  20.187  1.00  0.00              
ATOM    444  C   ILE A  28       2.971   4.984  19.319  1.00  0.00              
ATOM    445  O   ILE A  28       1.859   4.454  19.248  1.00  0.00              
ATOM    446  CB  ILE A  28       3.074   7.484  19.305  1.00  0.00              
ATOM    447  CG1 ILE A  28       3.124   8.747  20.168  1.00  0.00              
ATOM    448  CG2 ILE A  28       1.792   7.445  18.487  1.00  0.00              
ATOM    449  CD1 ILE A  28       3.381  10.013  19.382  1.00  0.00              
ATOM    450  H   ILE A  28       5.250   6.715  20.526  1.00  0.00              
ATOM    451  HA  ILE A  28       2.367   6.212  20.902  1.00  0.00              
ATOM    452  HB  ILE A  28       3.932   7.526  18.635  1.00  0.00              
ATOM    453 1HG1 ILE A  28       2.168   8.827  20.683  1.00  0.00              
ATOM    454 2HG1 ILE A  28       3.919   8.608  20.900  1.00  0.00              
ATOM    455 1HG2 ILE A  28       1.727   8.340  17.870  1.00  0.00              
ATOM    456 2HG2 ILE A  28       1.796   6.563  17.847  1.00  0.00              
ATOM    457 3HG2 ILE A  28       0.933   7.403  19.156  1.00  0.00              
ATOM    458 1HD1 ILE A  28       3.404  10.865  20.061  1.00  0.00              
ATOM    459 2HD1 ILE A  28       4.339   9.934  18.866  1.00  0.00              
ATOM    460 3HD1 ILE A  28       2.587  10.155  18.650  1.00  0.00              
ATOM    461  N   ARG A  29       4.046   4.522  18.685  1.00  0.00              
ATOM    462  CA  ARG A  29       4.031   3.316  17.860  1.00  0.00              
ATOM    463  C   ARG A  29       3.906   2.055  18.715  1.00  0.00              
ATOM    464  O   ARG A  29       3.423   1.022  18.247  1.00  0.00              
ATOM    465  CB  ARG A  29       5.237   3.242  16.934  1.00  0.00              
ATOM    466  CG  ARG A  29       5.284   4.315  15.859  1.00  0.00              
ATOM    467  CD  ARG A  29       4.305   4.124  14.759  1.00  0.00              
ATOM    468  NE  ARG A  29       4.569   2.973  13.910  1.00  0.00              
ATOM    469  CZ  ARG A  29       3.719   2.498  12.979  1.00  0.00              
ATOM    470  NH1 ARG A  29       2.538   3.046  12.797  1.00  0.00              
ATOM    471  NH2 ARG A  29       4.095   1.450  12.267  1.00  0.00              
ATOM    472  H   ARG A  29       4.908   5.038  18.788  1.00  0.00              
ATOM    473  HA  ARG A  29       3.163   3.330  17.200  1.00  0.00              
ATOM    474 1HB  ARG A  29       6.124   3.321  17.561  1.00  0.00              
ATOM    475 2HB  ARG A  29       5.213   2.260  16.460  1.00  0.00              
ATOM    476 1HG  ARG A  29       5.083   5.281  16.323  1.00  0.00              
ATOM    477 2HG  ARG A  29       6.284   4.323  15.422  1.00  0.00              
ATOM    478 1HD  ARG A  29       3.312   3.992  15.188  1.00  0.00              
ATOM    479 2HD  ARG A  29       4.311   5.007  14.122  1.00  0.00              
ATOM    480  HE  ARG A  29       5.380   2.371  13.875  1.00  0.00              
ATOM    481 1HH1 ARG A  29       2.258   3.836  13.362  1.00  0.00              
ATOM    482 2HH1 ARG A  29       1.915   2.675  12.094  1.00  0.00              
ATOM    483 1HH2 ARG A  29       4.999   1.030  12.431  1.00  0.00              
ATOM    484 2HH2 ARG A  29       3.477   1.074  11.563  1.00  0.00              
ATOM    485  N   MET A  30       4.345   2.151  19.968  1.00  0.00              
ATOM    486  CA  MET A  30       4.104   1.116  20.967  1.00  0.00              
ATOM    487  C   MET A  30       2.617   0.990  21.269  1.00  0.00              
ATOM    488  O   MET A  30       2.096  -0.123  21.387  1.00  0.00              
ATOM    489  CB  MET A  30       4.881   1.420  22.246  1.00  0.00              
ATOM    490  CG  MET A  30       6.390   1.264  22.118  1.00  0.00              
ATOM    491  SD  MET A  30       7.275   1.841  23.580  1.00  0.00              
ATOM    492  CE  MET A  30       6.830   0.576  24.766  1.00  0.00              
ATOM    493  H   MET A  30       4.864   2.976  20.232  1.00  0.00              
ATOM    494  HA  MET A  30       4.428   0.148  20.584  1.00  0.00              
ATOM    495 1HB  MET A  30       4.644   2.446  22.524  1.00  0.00              
ATOM    496 2HB  MET A  30       4.510   0.740  23.013  1.00  0.00              
ATOM    497 1HG  MET A  30       6.610   0.209  21.959  1.00  0.00              
ATOM    498 2HG  MET A  30       6.718   1.838  21.251  1.00  0.00              
ATOM    499 1HE  MET A  30       7.302   0.793  25.724  1.00  0.00              
ATOM    500 2HE  MET A  30       5.747   0.558  24.890  1.00  0.00              
ATOM    501 3HE  MET A  30       7.170  -0.396  24.406  1.00  0.00              
ATOM    502  N   THR A  31       1.948   2.137  21.397  1.00  0.00              
ATOM    503  CA  THR A  31       0.499   2.189  21.579  1.00  0.00              
ATOM    504  C   THR A  31      -0.188   1.556  20.373  1.00  0.00              
ATOM    505  O   THR A  31      -1.111   0.746  20.522  1.00  0.00              
ATOM    506  CB  THR A  31      -0.008   3.631  21.762  1.00  0.00              
ATOM    507  OG1 THR A  31       0.631   4.225  22.899  1.00  0.00              
ATOM    508  CG2 THR A  31      -1.515   3.644  21.968  1.00  0.00              
ATOM    509  H   THR A  31       2.471   3.000  21.366  1.00  0.00              
ATOM    510  HA  THR A  31       0.217   1.610  22.459  1.00  0.00              
ATOM    511  HB  THR A  31       0.241   4.210  20.873  1.00  0.00              
ATOM    512  HG1 THR A  31       1.510   4.522  22.652  1.00  0.00              
ATOM    513 1HG2 THR A  31      -1.855   4.672  22.095  1.00  0.00              
ATOM    514 2HG2 THR A  31      -2.005   3.203  21.100  1.00  0.00              
ATOM    515 3HG2 THR A  31      -1.765   3.067  22.857  1.00  0.00              
ATOM    516  N   HIS A  32       0.298   1.924  19.187  1.00  0.00              
ATOM    517  CA  HIS A  32      -0.243   1.450  17.923  1.00  0.00              
ATOM    518  C   HIS A  32      -0.235  -0.078  17.854  1.00  0.00              
ATOM    519  O   HIS A  32      -1.251  -0.699  17.528  1.00  0.00              
ATOM    520  CB  HIS A  32       0.548   2.035  16.749  1.00  0.00              
ATOM    521  CG  HIS A  32       0.067   1.572  15.409  1.00  0.00              
ATOM    522  ND1 HIS A  32      -1.099   2.035  14.836  1.00  0.00              
ATOM    523  CD2 HIS A  32       0.593   0.687  14.530  1.00  0.00              
ATOM    524  CE1 HIS A  32      -1.269   1.454  13.661  1.00  0.00              
ATOM    525  NE2 HIS A  32      -0.257   0.632  13.452  1.00  0.00              
ATOM    526  H   HIS A  32       1.080   2.562  19.180  1.00  0.00              
ATOM    527  HA  HIS A  32      -1.284   1.757  17.832  1.00  0.00              
ATOM    528 1HB  HIS A  32       0.471   3.123  16.748  1.00  0.00              
ATOM    529 2HB  HIS A  32       1.596   1.746  16.821  1.00  0.00              
ATOM    530  HD1 HIS A  32      -1.689   2.757  15.198  1.00  0.00              
ATOM    531  HD2 HIS A  32       1.495   0.074  14.546  1.00  0.00              
ATOM    532  HE1 HIS A  32      -2.138   1.689  13.046  1.00  0.00              
ATOM    533  N   SER A  33       0.900  -0.680  18.193  1.00  0.00              
ATOM    534  CA  SER A  33       1.029  -2.132  18.188  1.00  0.00              
ATOM    535  C   SER A  33       0.083  -2.843  19.154  1.00  0.00              
ATOM    536  O   SER A  33      -0.381  -3.953  18.866  1.00  0.00              
ATOM    537  CB  SER A  33       2.464  -2.507  18.506  1.00  0.00              
ATOM    538  OG  SER A  33       2.769  -2.319  19.861  1.00  0.00              
ATOM    539  H   SER A  33       1.694  -0.115  18.457  1.00  0.00              
ATOM    540  HA  SER A  33       0.896  -2.577  17.202  1.00  0.00              
ATOM    541 1HB  SER A  33       2.614  -3.556  18.252  1.00  0.00              
ATOM    542 2HB  SER A  33       3.128  -1.890  17.904  1.00  0.00              
ATOM    543  HG  SER A  33       2.988  -3.164  20.260  1.00  0.00              
ATOM    544  N   LEU A  34      -0.206  -2.204  20.289  1.00  0.00              
ATOM    545  CA  LEU A  34      -1.179  -2.745  21.236  1.00  0.00              
ATOM    546  C   LEU A  34      -2.602  -2.598  20.698  1.00  0.00              
ATOM    547  O   LEU A  34      -3.420  -3.507  20.840  1.00  0.00              
ATOM    548  CB  LEU A  34      -1.044  -2.045  22.595  1.00  0.00              
ATOM    549  CG  LEU A  34       0.259  -2.333  23.351  1.00  0.00              
ATOM    550  CD1 LEU A  34       0.343  -1.460  24.596  1.00  0.00              
ATOM    551  CD2 LEU A  34       0.317  -3.807  23.721  1.00  0.00              
ATOM    552  H   LEU A  34       0.254  -1.330  20.502  1.00  0.00              
ATOM    553  HA  LEU A  34      -1.003  -3.811  21.371  1.00  0.00              
ATOM    554 1HB  LEU A  34      -1.062  -1.008  22.262  1.00  0.00              
ATOM    555 2HB  LEU A  34      -1.906  -2.236  23.234  1.00  0.00              
ATOM    556  HG  LEU A  34       1.083  -2.128  22.667  1.00  0.00              
ATOM    557 1HD1 LEU A  34       1.272  -1.671  25.127  1.00  0.00              
ATOM    558 2HD1 LEU A  34       0.323  -0.409  24.306  1.00  0.00              
ATOM    559 3HD1 LEU A  34      -0.503  -1.674  25.248  1.00  0.00              
ATOM    560 1HD2 LEU A  34       1.244  -4.011  24.258  1.00  0.00              
ATOM    561 2HD2 LEU A  34      -0.533  -4.058  24.356  1.00  0.00              
ATOM    562 3HD2 LEU A  34       0.284  -4.412  22.815  1.00  0.00              
ATOM    563  N   ILE A  35      -2.876  -1.463  20.059  1.00  0.00              
ATOM    564  CA  ILE A  35      -4.169  -1.206  19.424  1.00  0.00              
ATOM    565  C   ILE A  35      -4.517  -2.246  18.362  1.00  0.00              
ATOM    566  O   ILE A  35      -5.680  -2.624  18.219  1.00  0.00              
ATOM    567  CB  ILE A  35      -4.204   0.191  18.778  1.00  0.00              
ATOM    568  CG1 ILE A  35      -4.230   1.277  19.857  1.00  0.00              
ATOM    569  CG2 ILE A  35      -5.408   0.321  17.858  1.00  0.00              
ATOM    570  CD1 ILE A  35      -4.023   2.675  19.320  1.00  0.00              
ATOM    571  H   ILE A  35      -2.159  -0.753  20.017  1.00  0.00              
ATOM    572  HA  ILE A  35      -4.977  -1.296  20.148  1.00  0.00              
ATOM    573  HB  ILE A  35      -3.290   0.340  18.204  1.00  0.00              
ATOM    574 1HG1 ILE A  35      -5.198   1.219  20.353  1.00  0.00              
ATOM    575 2HG1 ILE A  35      -3.441   1.042  20.572  1.00  0.00              
ATOM    576 1HG2 ILE A  35      -5.418   1.315  17.410  1.00  0.00              
ATOM    577 2HG2 ILE A  35      -5.348  -0.430  17.072  1.00  0.00              
ATOM    578 3HG2 ILE A  35      -6.323   0.174  18.432  1.00  0.00              
ATOM    579 1HD1 ILE A  35      -4.053   3.390  20.143  1.00  0.00              
ATOM    580 2HD1 ILE A  35      -3.053   2.735  18.824  1.00  0.00              
ATOM    581 3HD1 ILE A  35      -4.810   2.912  18.606  1.00  0.00              
ATOM    582  N   VAL A  36      -3.508  -2.703  17.622  1.00  0.00              
ATOM    583  CA  VAL A  36      -3.699  -3.763  16.642  1.00  0.00              
ATOM    584  C   VAL A  36      -3.871  -5.101  17.338  1.00  0.00              
ATOM    585  O   VAL A  36      -4.789  -5.858  17.021  1.00  0.00              
ATOM    586  CB  VAL A  36      -2.518  -3.851  15.657  1.00  0.00              
ATOM    587  CG1 VAL A  36      -2.666  -5.068  14.755  1.00  0.00              
ATOM    588  CG2 VAL A  36      -2.423  -2.582  14.824  1.00  0.00              
ATOM    589  H   VAL A  36      -2.588  -2.305  17.742  1.00  0.00              
ATOM    590  HA  VAL A  36      -4.615  -3.613  16.071  1.00  0.00              
ATOM    591  HB  VAL A  36      -1.590  -3.929  16.223  1.00  0.00              
ATOM    592 1HG1 VAL A  36      -1.823  -5.115  14.066  1.00  0.00              
ATOM    593 2HG1 VAL A  36      -2.687  -5.971  15.364  1.00  0.00              
ATOM    594 3HG1 VAL A  36      -3.594  -4.989  14.188  1.00  0.00              
ATOM    595 1HG2 VAL A  36      -1.583  -2.661  14.135  1.00  0.00              
ATOM    596 2HG2 VAL A  36      -3.345  -2.447  14.260  1.00  0.00              
ATOM    597 3HG2 VAL A  36      -2.271  -1.725  15.482  1.00  0.00              
ATOM    598  N   SER A  37      -2.995  -5.372  18.296  1.00  0.00              
ATOM    599  CA  SER A  37      -2.966  -6.660  18.971  1.00  0.00              
ATOM    600  C   SER A  37      -4.102  -6.881  19.964  1.00  0.00              
ATOM    601  O   SER A  37      -4.319  -8.000  20.418  1.00  0.00              
ATOM    602  CB  SER A  37      -1.633  -6.820  19.677  1.00  0.00              
ATOM    603  OG  SER A  37      -1.532  -5.993  20.803  1.00  0.00              
ATOM    604  H   SER A  37      -2.329  -4.661  18.566  1.00  0.00              
ATOM    605  HA  SER A  37      -2.961  -7.508  18.286  1.00  0.00              
ATOM    606 1HB  SER A  37      -1.528  -7.859  19.990  1.00  0.00              
ATOM    607 2HB  SER A  37      -0.836  -6.569  18.979  1.00  0.00              
ATOM    608  HG  SER A  37      -2.287  -6.140  21.377  1.00  0.00              
ATOM    609  N   TYR A  38      -4.831  -5.819  20.288  1.00  0.00              
ATOM    610  CA  TYR A  38      -6.015  -5.943  21.127  1.00  0.00              
ATOM    611  C   TYR A  38      -7.282  -5.913  20.269  1.00  0.00              
ATOM    612  O   TYR A  38      -8.391  -5.823  20.788  1.00  0.00              
ATOM    613  CB  TYR A  38      -6.053  -4.827  22.173  1.00  0.00              
ATOM    614  CG  TYR A  38      -5.115  -5.048  23.339  1.00  0.00              
ATOM    615  CD1 TYR A  38      -4.183  -4.085  23.696  1.00  0.00              
ATOM    616  CD2 TYR A  38      -5.168  -6.218  24.081  1.00  0.00              
ATOM    617  CE1 TYR A  38      -3.324  -4.282  24.760  1.00  0.00              
ATOM    618  CE2 TYR A  38      -4.315  -6.425  25.148  1.00  0.00              
ATOM    619  CZ  TYR A  38      -3.394  -5.454  25.484  1.00  0.00              
ATOM    620  OH  TYR A  38      -2.542  -5.656  26.546  1.00  0.00              
ATOM    621  H   TYR A  38      -4.563  -4.906  19.948  1.00  0.00              
ATOM    622  HA  TYR A  38      -6.001  -6.902  21.645  1.00  0.00              
ATOM    623 1HB  TYR A  38      -5.788  -3.899  21.664  1.00  0.00              
ATOM    624 2HB  TYR A  38      -7.077  -4.762  22.537  1.00  0.00              
ATOM    625  HD1 TYR A  38      -4.133  -3.161  23.119  1.00  0.00              
ATOM    626  HD2 TYR A  38      -5.897  -6.981  23.810  1.00  0.00              
ATOM    627  HE1 TYR A  38      -2.596  -3.517  25.029  1.00  0.00              
ATOM    628  HE2 TYR A  38      -4.371  -7.353  25.718  1.00  0.00              
ATOM    629  HH  TYR A  38      -2.779  -6.419  27.078  1.00  0.00              
ATOM    630  N   ASN A  39      -7.109  -5.984  18.954  1.00  0.00              
ATOM    631  CA  ASN A  39      -8.222  -5.910  18.018  1.00  0.00              
ATOM    632  C   ASN A  39      -9.025  -4.632  18.129  1.00  0.00              
ATOM    633  O   ASN A  39     -10.242  -4.645  17.942  1.00  0.00              
ATOM    634  CB  ASN A  39      -9.145  -7.103  18.183  1.00  0.00              
ATOM    635  CG  ASN A  39      -8.527  -8.409  17.766  1.00  0.00              
ATOM    636  OD1 ASN A  39      -7.640  -8.452  16.906  1.00  0.00              
ATOM    637  ND2 ASN A  39      -9.047  -9.479  18.311  1.00  0.00              
ATOM    638  H   ASN A  39      -6.171  -6.090  18.595  1.00  0.00              
ATOM    639  HA  ASN A  39      -7.846  -5.920  16.994  1.00  0.00              
ATOM    640 1HB  ASN A  39      -9.706  -7.252  19.106  1.00  0.00              
ATOM    641 2HB  ASN A  39      -9.822  -6.768  17.397  1.00  0.00              
ATOM    642 1HD2 ASN A  39      -8.685 -10.383  18.080  1.00  0.00              
ATOM    643 2HD2 ASN A  39      -9.804  -9.393  18.957  1.00  0.00              
ATOM    644  N   LEU A  40      -8.351  -3.528  18.433  1.00  0.00              
ATOM    645  CA  LEU A  40      -9.000  -2.222  18.478  1.00  0.00              
ATOM    646  C   LEU A  40      -8.942  -1.522  17.120  1.00  0.00              
ATOM    647  O   LEU A  40      -9.904  -0.864  16.713  1.00  0.00              
ATOM    648  CB  LEU A  40      -8.350  -1.348  19.557  1.00  0.00              
ATOM    649  CG  LEU A  40      -8.319  -1.961  20.963  1.00  0.00              
ATOM    650  CD1 LEU A  40      -7.467  -1.103  21.888  1.00  0.00              
ATOM    651  CD2 LEU A  40      -9.739  -2.084  21.496  1.00  0.00              
ATOM    652  H   LEU A  40      -7.364  -3.595  18.636  1.00  0.00              
ATOM    653  HA  LEU A  40     -10.057  -2.346  18.712  1.00  0.00              
ATOM    654 1HB  LEU A  40      -7.341  -1.288  19.153  1.00  0.00              
ATOM    655 2HB  LEU A  40      -8.788  -0.350  19.587  1.00  0.00              
ATOM    656  HG  LEU A  40      -7.910  -2.968  20.868  1.00  0.00              
ATOM    657 1HD1 LEU A  40      -7.451  -1.547  22.884  1.00  0.00              
ATOM    658 2HD1 LEU A  40      -6.450  -1.048  21.500  1.00  0.00              
ATOM    659 3HD1 LEU A  40      -7.889  -0.100  21.945  1.00  0.00              
ATOM    660 1HD2 LEU A  40      -9.715  -2.521  22.495  1.00  0.00              
ATOM    661 2HD2 LEU A  40     -10.197  -1.096  21.542  1.00  0.00              
ATOM    662 3HD2 LEU A  40     -10.322  -2.724  20.834  1.00  0.00              
ATOM    663  N   TYR A  41      -7.806  -1.669  16.431  1.00  0.00              
ATOM    664  CA  TYR A  41      -7.617  -1.167  15.062  1.00  0.00              
ATOM    665  C   TYR A  41      -8.750  -1.669  14.175  1.00  0.00              
ATOM    666  O   TYR A  41      -9.256  -0.950  13.315  1.00  0.00              
ATOM    667  CB  TYR A  41      -6.255  -1.642  14.527  1.00  0.00              
ATOM    668  CG  TYR A  41      -5.844  -1.118  13.163  1.00  0.00              
ATOM    669  CD1 TYR A  41      -6.083  -1.859  12.005  1.00  0.00              
ATOM    670  CD2 TYR A  41      -5.186   0.104  13.036  1.00  0.00              
ATOM    671  CE1 TYR A  41      -5.704  -1.391  10.759  1.00  0.00              
ATOM    672  CE2 TYR A  41      -4.800   0.582  11.789  1.00  0.00              
ATOM    673  CZ  TYR A  41      -5.062  -0.174  10.655  1.00  0.00              
ATOM    674  OH  TYR A  41      -4.688   0.275   9.413  1.00  0.00              
ATOM    675  H   TYR A  41      -7.047  -2.153  16.887  1.00  0.00              
ATOM    676  HA  TYR A  41      -7.651  -0.077  15.058  1.00  0.00              
ATOM    677 1HB  TYR A  41      -5.500  -1.337  15.252  1.00  0.00              
ATOM    678 2HB  TYR A  41      -6.293  -2.729  14.477  1.00  0.00              
ATOM    679  HD1 TYR A  41      -6.580  -2.826  12.092  1.00  0.00              
ATOM    680  HD2 TYR A  41      -4.973   0.687  13.932  1.00  0.00              
ATOM    681  HE1 TYR A  41      -5.899  -1.985   9.866  1.00  0.00              
ATOM    682  HE2 TYR A  41      -4.296   1.547  11.707  1.00  0.00              
ATOM    683  HH  TYR A  41      -4.077   1.015   9.450  1.00  0.00              
ATOM    684  N   LYS A  42      -9.141  -2.915  14.427  1.00  0.00              
ATOM    685  CA  LYS A  42     -10.194  -3.638  13.726  1.00  0.00              
ATOM    686  C   LYS A  42     -11.503  -2.859  13.609  1.00  0.00              
ATOM    687  O   LYS A  42     -12.133  -2.864  12.554  1.00  0.00              
ATOM    688  CB  LYS A  42     -10.453  -4.973  14.423  1.00  0.00              
ATOM    689  CG  LYS A  42     -11.546  -5.817  13.780  1.00  0.00              
ATOM    690  CD  LYS A  42     -11.759  -7.118  14.540  1.00  0.00              
ATOM    691  CE  LYS A  42     -12.913  -7.918  13.954  1.00  0.00              
ATOM    692  NZ  LYS A  42     -13.310  -9.049  14.835  1.00  0.00              
ATOM    693  H   LYS A  42      -8.645  -3.373  15.177  1.00  0.00              
ATOM    694  HA  LYS A  42      -9.888  -3.828  12.696  1.00  0.00              
ATOM    695 1HB  LYS A  42      -9.514  -5.527  14.414  1.00  0.00              
ATOM    696 2HB  LYS A  42     -10.730  -4.748  15.454  1.00  0.00              
ATOM    697 1HG  LYS A  42     -12.472  -5.240  13.777  1.00  0.00              
ATOM    698 2HG  LYS A  42     -11.253  -6.037  12.754  1.00  0.00              
ATOM    699 1HD  LYS A  42     -10.843  -7.707  14.484  1.00  0.00              
ATOM    700 2HD  LYS A  42     -11.977  -6.881  15.581  1.00  0.00              
ATOM    701 1HE  LYS A  42     -13.761  -7.249  13.818  1.00  0.00              
ATOM    702 2HE  LYS A  42     -12.600  -8.309  12.984  1.00  0.00              
ATOM    703 1HZ  LYS A  42     -14.076  -9.554  14.411  1.00  0.00              
ATOM    704 2HZ  LYS A  42     -12.525  -9.672  14.960  1.00  0.00              
ATOM    705 3HZ  LYS A  42     -13.601  -8.689  15.733  1.00  0.00              
ATOM    706  N   TYR A  43     -11.891  -2.188  14.695  1.00  0.00              
ATOM    707  CA  TYR A  43     -13.166  -1.465  14.778  1.00  0.00              
ATOM    708  C   TYR A  43     -13.091   0.059  14.639  1.00  0.00              
ATOM    709  O   TYR A  43     -14.075   0.694  14.244  1.00  0.00              
ATOM    710  CB  TYR A  43     -13.847  -1.806  16.105  1.00  0.00              
ATOM    711  CG  TYR A  43     -14.070  -3.287  16.319  1.00  0.00              
ATOM    712  CD1 TYR A  43     -13.291  -4.004  17.215  1.00  0.00              
ATOM    713  CD2 TYR A  43     -15.061  -3.963  15.623  1.00  0.00              
ATOM    714  CE1 TYR A  43     -13.490  -5.356  17.414  1.00  0.00              
ATOM    715  CE2 TYR A  43     -15.269  -5.316  15.814  1.00  0.00              
ATOM    716  CZ  TYR A  43     -14.481  -6.009  16.710  1.00  0.00              
ATOM    717  OH  TYR A  43     -14.687  -7.356  16.904  1.00  0.00              
ATOM    718  H   TYR A  43     -11.269  -2.183  15.490  1.00  0.00              
ATOM    719  HA  TYR A  43     -13.815  -1.764  13.954  1.00  0.00              
ATOM    720 1HB  TYR A  43     -13.212  -1.416  16.903  1.00  0.00              
ATOM    721 2HB  TYR A  43     -14.806  -1.288  16.119  1.00  0.00              
ATOM    722  HD1 TYR A  43     -12.509  -3.480  17.768  1.00  0.00              
ATOM    723  HD2 TYR A  43     -15.679  -3.411  14.917  1.00  0.00              
ATOM    724  HE1 TYR A  43     -12.871  -5.906  18.122  1.00  0.00              
ATOM    725  HE2 TYR A  43     -16.054  -5.829  15.257  1.00  0.00              
ATOM    726  HH  TYR A  43     -15.609  -7.578  17.055  1.00  0.00              
ATOM    727  N   MET A  44     -11.946   0.650  14.969  1.00  0.00              
ATOM    728  CA  MET A  44     -11.780   2.095  14.822  1.00  0.00              
ATOM    729  C   MET A  44     -11.802   2.552  13.362  1.00  0.00              
ATOM    730  O   MET A  44     -11.396   1.811  12.465  1.00  0.00              
ATOM    731  CB  MET A  44     -10.475   2.533  15.483  1.00  0.00              
ATOM    732  CG  MET A  44     -10.443   2.354  16.995  1.00  0.00              
ATOM    733  SD  MET A  44      -8.835   2.752  17.708  1.00  0.00              
ATOM    734  CE  MET A  44      -9.015   4.511  17.988  1.00  0.00              
ATOM    735  H   MET A  44     -11.179   0.100  15.328  1.00  0.00              
ATOM    736  HA  MET A  44     -12.611   2.615  15.301  1.00  0.00              
ATOM    737 1HB  MET A  44      -9.677   1.945  15.031  1.00  0.00              
ATOM    738 2HB  MET A  44     -10.333   3.587  15.240  1.00  0.00              
ATOM    739 1HG  MET A  44     -11.199   3.007  17.430  1.00  0.00              
ATOM    740 2HG  MET A  44     -10.687   1.316  17.218  1.00  0.00              
ATOM    741 1HE  MET A  44      -8.099   4.906  18.428  1.00  0.00              
ATOM    742 2HE  MET A  44      -9.207   5.013  17.038  1.00  0.00              
ATOM    743 3HE  MET A  44      -9.849   4.688  18.668  1.00  0.00              
ATOM    744  N   GLU A  45     -12.297   3.770  13.138  1.00  0.00              
ATOM    745  CA  GLU A  45     -12.285   4.391  11.815  1.00  0.00              
ATOM    746  C   GLU A  45     -10.866   4.890  11.518  1.00  0.00              
ATOM    747  O   GLU A  45     -10.498   5.996  11.927  1.00  0.00              
ATOM    748  CB  GLU A  45     -13.293   5.540  11.736  1.00  0.00              
ATOM    749  CG  GLU A  45     -13.459   6.137  10.346  1.00  0.00              
ATOM    750  CD  GLU A  45     -14.288   7.390  10.385  1.00  0.00              
ATOM    751  OE1 GLU A  45     -14.728   7.755  11.448  1.00  0.00              
ATOM    752  OE2 GLU A  45     -14.388   8.044   9.374  1.00  0.00              
ATOM    753  H   GLU A  45     -12.695   4.276  13.915  1.00  0.00              
ATOM    754  HA  GLU A  45     -12.549   3.653  11.056  1.00  0.00              
ATOM    755 1HB  GLU A  45     -14.250   5.147  12.078  1.00  0.00              
ATOM    756 2HB  GLU A  45     -12.950   6.312  12.424  1.00  0.00              
ATOM    757 1HG  GLU A  45     -12.512   6.344   9.847  1.00  0.00              
ATOM    758 2HG  GLU A  45     -13.995   5.364   9.798  1.00  0.00              
ATOM    759  N   VAL A  46     -10.078   4.076  10.822  1.00  0.00              
ATOM    760  CA  VAL A  46      -8.655   4.358  10.623  1.00  0.00              
ATOM    761  C   VAL A  46      -8.460   5.461   9.578  1.00  0.00              
ATOM    762  O   VAL A  46      -8.913   5.329   8.441  1.00  0.00              
ATOM    763  CB  VAL A  46      -7.883   3.100  10.183  1.00  0.00              
ATOM    764  CG1 VAL A  46      -6.419   3.433   9.937  1.00  0.00              
ATOM    765  CG2 VAL A  46      -8.010   2.003  11.229  1.00  0.00              
ATOM    766  H   VAL A  46     -10.475   3.239  10.420  1.00  0.00              
ATOM    767  HA  VAL A  46      -8.197   4.747  11.533  1.00  0.00              
ATOM    768  HB  VAL A  46      -8.327   2.716   9.265  1.00  0.00              
ATOM    769 1HG1 VAL A  46      -5.888   2.533   9.626  1.00  0.00              
ATOM    770 2HG1 VAL A  46      -6.344   4.187   9.153  1.00  0.00              
ATOM    771 3HG1 VAL A  46      -5.974   3.817  10.855  1.00  0.00              
ATOM    772 1HG2 VAL A  46      -7.460   1.122  10.901  1.00  0.00              
ATOM    773 2HG2 VAL A  46      -7.602   2.356  12.176  1.00  0.00              
ATOM    774 3HG2 VAL A  46      -9.062   1.746  11.360  1.00  0.00              
ATOM    775  N   TYR A  47      -7.787   6.541   9.966  1.00  0.00              
ATOM    776  CA  TYR A  47      -7.519   7.645   9.043  1.00  0.00              
ATOM    777  C   TYR A  47      -6.190   8.332   9.324  1.00  0.00              
ATOM    778  O   TYR A  47      -5.889   8.683  10.467  1.00  0.00              
ATOM    779  CB  TYR A  47      -8.650   8.673   9.105  1.00  0.00              
ATOM    780  CG  TYR A  47      -8.431   9.881   8.220  1.00  0.00              
ATOM    781  CD1 TYR A  47      -8.553   9.786   6.842  1.00  0.00              
ATOM    782  CD2 TYR A  47      -8.105  11.113   8.767  1.00  0.00              
ATOM    783  CE1 TYR A  47      -8.353  10.885   6.029  1.00  0.00              
ATOM    784  CE2 TYR A  47      -7.904  12.219   7.965  1.00  0.00              
ATOM    785  CZ  TYR A  47      -8.029  12.102   6.596  1.00  0.00              
ATOM    786  OH  TYR A  47      -7.831  13.201   5.792  1.00  0.00              
ATOM    787  H   TYR A  47      -7.455   6.602  10.918  1.00  0.00              
ATOM    788  HA  TYR A  47      -7.446   7.267   8.024  1.00  0.00              
ATOM    789 1HB  TYR A  47      -9.567   8.164   8.803  1.00  0.00              
ATOM    790 2HB  TYR A  47      -8.737   8.994  10.143  1.00  0.00              
ATOM    791  HD1 TYR A  47      -8.809   8.822   6.402  1.00  0.00              
ATOM    792  HD2 TYR A  47      -8.008  11.199   9.850  1.00  0.00              
ATOM    793  HE1 TYR A  47      -8.452  10.796   4.948  1.00  0.00              
ATOM    794  HE2 TYR A  47      -7.647  13.179   8.414  1.00  0.00              
ATOM    795  HH  TYR A  47      -7.611  13.993   6.288  1.00  0.00              
ATOM    796  N   ARG A  48      -5.391   8.508   8.274  1.00  0.00              
ATOM    797  CA  ARG A  48      -4.130   9.222   8.387  1.00  0.00              
ATOM    798  C   ARG A  48      -4.447  10.715   8.350  1.00  0.00              
ATOM    799  O   ARG A  48      -5.022  11.202   7.374  1.00  0.00              
ATOM    800  CB  ARG A  48      -3.112   8.813   7.333  1.00  0.00              
ATOM    801  CG  ARG A  48      -1.734   9.434   7.500  1.00  0.00              
ATOM    802  CD  ARG A  48      -0.750   9.028   6.464  1.00  0.00              
ATOM    803  NE  ARG A  48       0.622   9.413   6.752  1.00  0.00              
ATOM    804  CZ  ARG A  48       1.600   9.510   5.830  1.00  0.00              
ATOM    805  NH1 ARG A  48       1.373   9.215   4.569  1.00  0.00              
ATOM    806  NH2 ARG A  48       2.801   9.887   6.231  1.00  0.00              
ATOM    807  H   ARG A  48      -5.669   8.137   7.376  1.00  0.00              
ATOM    808  HA  ARG A  48      -3.656   8.984   9.339  1.00  0.00              
ATOM    809 1HB  ARG A  48      -3.025   7.729   7.378  1.00  0.00              
ATOM    810 2HB  ARG A  48      -3.521   9.105   6.366  1.00  0.00              
ATOM    811 1HG  ARG A  48      -1.834  10.519   7.461  1.00  0.00              
ATOM    812 2HG  ARG A  48      -1.338   9.141   8.474  1.00  0.00              
ATOM    813 1HD  ARG A  48      -0.769   7.943   6.363  1.00  0.00              
ATOM    814 2HD  ARG A  48      -1.025   9.486   5.515  1.00  0.00              
ATOM    815  HE  ARG A  48       1.051   9.659   7.635  1.00  0.00              
ATOM    816 1HH1 ARG A  48       0.453   8.911   4.282  1.00  0.00              
ATOM    817 2HH1 ARG A  48       2.119   9.293   3.894  1.00  0.00              
ATOM    818 1HH2 ARG A  48       2.963  10.093   7.207  1.00  0.00              
ATOM    819 2HH2 ARG A  48       3.552   9.966   5.561  1.00  0.00              
ATOM    820  N   PRO A  49      -4.093  11.442   9.427  1.00  0.00              
ATOM    821  CA  PRO A  49      -4.420  12.861   9.493  1.00  0.00              
ATOM    822  C   PRO A  49      -3.521  13.691   8.577  1.00  0.00              
ATOM    823  O   PRO A  49      -2.415  13.263   8.228  1.00  0.00              
ATOM    824  CB  PRO A  49      -4.156  13.213  10.961  1.00  0.00              
ATOM    825  CG  PRO A  49      -3.131  12.230  11.408  1.00  0.00              
ATOM    826  CD  PRO A  49      -3.466  10.963  10.683  1.00  0.00              
ATOM    827  HA  PRO A  49      -5.441  13.078   9.152  1.00  0.00              
ATOM    828 1HB  PRO A  49      -3.787  14.243  11.068  1.00  0.00              
ATOM    829 2HB  PRO A  49      -5.071  13.132  11.565  1.00  0.00              
ATOM    830 1HG  PRO A  49      -2.116  12.574  11.162  1.00  0.00              
ATOM    831 2HG  PRO A  49      -3.168  12.086  12.498  1.00  0.00              
ATOM    832 1HD  PRO A  49      -2.572  10.358  10.467  1.00  0.00              
ATOM    833 2HD  PRO A  49      -4.153  10.323  11.258  1.00  0.00              
ATOM    834  N   HIS A  50      -4.011  14.857   8.174  1.00  0.00              
ATOM    835  CA  HIS A  50      -3.219  15.766   7.363  1.00  0.00              
ATOM    836  C   HIS A  50      -2.436  16.683   8.292  1.00  0.00              
ATOM    837  O   HIS A  50      -2.957  17.120   9.321  1.00  0.00              
ATOM    838  CB  HIS A  50      -4.103  16.581   6.413  1.00  0.00              
ATOM    839  CG  HIS A  50      -3.336  17.308   5.353  1.00  0.00              
ATOM    840  ND1 HIS A  50      -2.657  18.485   5.601  1.00  0.00              
ATOM    841  CD2 HIS A  50      -3.138  17.028   4.044  1.00  0.00              
ATOM    842  CE1 HIS A  50      -2.076  18.895   4.487  1.00  0.00              
ATOM    843  NE2 HIS A  50      -2.353  18.031   3.529  1.00  0.00              
ATOM    844  H   HIS A  50      -4.951  15.121   8.435  1.00  0.00              
ATOM    845  HA  HIS A  50      -2.507  15.198   6.767  1.00  0.00              
ATOM    846 1HB  HIS A  50      -4.804  15.925   5.895  1.00  0.00              
ATOM    847 2HB  HIS A  50      -4.657  17.335   6.970  1.00  0.00              
ATOM    848  HD1 HIS A  50      -2.543  18.924   6.492  1.00  0.00              
ATOM    849  HD2 HIS A  50      -3.474  16.213   3.403  1.00  0.00              
ATOM    850  HE1 HIS A  50      -1.488  19.812   4.475  1.00  0.00              
ATOM    851  N   LYS A  51      -1.185  16.957   7.936  1.00  0.00              
ATOM    852  CA  LYS A  51      -0.323  17.852   8.710  1.00  0.00              
ATOM    853  C   LYS A  51      -0.843  19.288   8.676  1.00  0.00              
ATOM    854  O   LYS A  51      -1.233  19.790   7.619  1.00  0.00              
ATOM    855  CB  LYS A  51       1.113  17.801   8.185  1.00  0.00              
ATOM    856  CG  LYS A  51       1.861  16.518   8.522  1.00  0.00              
ATOM    857  CD  LYS A  51       3.261  16.521   7.927  1.00  0.00              
ATOM    858  CE  LYS A  51       4.041  15.282   8.339  1.00  0.00              
ATOM    859  NZ  LYS A  51       5.348  15.186   7.633  1.00  0.00              
ATOM    860  H   LYS A  51      -0.820  16.527   7.096  1.00  0.00              
ATOM    861  HA  LYS A  51      -0.321  17.548   9.757  1.00  0.00              
ATOM    862 1HB  LYS A  51       1.061  17.918   7.102  1.00  0.00              
ATOM    863 2HB  LYS A  51       1.642  18.652   8.616  1.00  0.00              
ATOM    864 1HG  LYS A  51       1.926  16.430   9.607  1.00  0.00              
ATOM    865 2HG  LYS A  51       1.298  15.675   8.123  1.00  0.00              
ATOM    866 1HD  LYS A  51       3.176  16.553   6.839  1.00  0.00              
ATOM    867 2HD  LYS A  51       3.784  17.411   8.275  1.00  0.00              
ATOM    868 1HE  LYS A  51       4.212  15.327   9.413  1.00  0.00              
ATOM    869 2HE  LYS A  51       3.438  14.405   8.105  1.00  0.00              
ATOM    870 1HZ  LYS A  51       5.832  14.352   7.933  1.00  0.00              
ATOM    871 2HZ  LYS A  51       5.190  15.143   6.636  1.00  0.00              
ATOM    872 3HZ  LYS A  51       5.908  15.998   7.850  1.00  0.00              
ATOM    873  N   SER A  52      -0.854  19.941   9.834  1.00  0.00              
ATOM    874  CA  SER A  52      -1.290  21.329   9.922  1.00  0.00              
ATOM    875  C   SER A  52      -0.193  22.230   9.365  1.00  0.00              
ATOM    876  O   SER A  52       0.963  22.150   9.787  1.00  0.00              
ATOM    877  CB  SER A  52      -1.619  21.698  11.355  1.00  0.00              
ATOM    878  OG  SER A  52      -1.981  23.045  11.482  1.00  0.00              
ATOM    879  H   SER A  52      -0.555  19.465  10.673  1.00  0.00              
ATOM    880  HA  SER A  52      -2.245  21.515   9.432  1.00  0.00              
ATOM    881 1HB  SER A  52      -2.446  21.075  11.693  1.00  0.00              
ATOM    882 2HB  SER A  52      -0.744  21.505  11.977  1.00  0.00              
ATOM    883  HG  SER A  52      -2.825  23.192  11.050  1.00  0.00              
ATOM    884  N   ASP A  53      -0.558  23.072   8.402  1.00  0.00              
ATOM    885  CA  ASP A  53       0.403  23.966   7.753  1.00  0.00              
ATOM    886  C   ASP A  53       0.563  25.306   8.463  1.00  0.00              
ATOM    887  O   ASP A  53      -0.054  25.545   9.507  1.00  0.00              
ATOM    888  CB  ASP A  53      -0.009  24.206   6.297  1.00  0.00              
ATOM    889  CG  ASP A  53      -1.303  24.991   6.132  1.00  0.00              
ATOM    890  OD1 ASP A  53      -1.750  25.569   7.093  1.00  0.00              
ATOM    891  OD2 ASP A  53      -1.747  25.136   5.018  1.00  0.00              
ATOM    892  H   ASP A  53      -1.526  23.097   8.112  1.00  0.00              
ATOM    893  HA  ASP A  53       1.396  23.513   7.769  1.00  0.00              
ATOM    894 1HB  ASP A  53       0.775  24.665   5.694  1.00  0.00              
ATOM    895 2HB  ASP A  53      -0.165  23.176   5.970  1.00  0.00              
ATOM    896  N   VAL A  54       1.395  26.172   7.884  1.00  0.00              
ATOM    897  CA  VAL A  54       1.711  27.491   8.443  1.00  0.00              
ATOM    898  C   VAL A  54       0.472  28.372   8.619  1.00  0.00              
ATOM    899  O   VAL A  54       0.350  29.083   9.620  1.00  0.00              
ATOM    900  CB  VAL A  54       2.726  28.240   7.560  1.00  0.00              
ATOM    901  CG1 VAL A  54       2.903  29.670   8.047  1.00  0.00              
ATOM    902  CG2 VAL A  54       4.062  27.513   7.550  1.00  0.00              
ATOM    903  H   VAL A  54       1.825  25.891   7.013  1.00  0.00              
ATOM    904  HA  VAL A  54       2.117  27.406   9.453  1.00  0.00              
ATOM    905  HB  VAL A  54       2.363  28.249   6.532  1.00  0.00              
ATOM    906 1HG1 VAL A  54       3.624  30.185   7.411  1.00  0.00              
ATOM    907 2HG1 VAL A  54       1.946  30.190   8.005  1.00  0.00              
ATOM    908 3HG1 VAL A  54       3.268  29.662   9.074  1.00  0.00              
ATOM    909 1HG2 VAL A  54       4.767  28.055   6.920  1.00  0.00              
ATOM    910 2HG2 VAL A  54       4.452  27.456   8.566  1.00  0.00              
ATOM    911 3HG2 VAL A  54       3.926  26.506   7.156  1.00  0.00              
ATOM    912  N   ASN A  55      -0.428  28.311   7.638  1.00  0.00              
ATOM    913  CA  ASN A  55      -1.659  29.102   7.610  1.00  0.00              
ATOM    914  C   ASN A  55      -2.543  28.837   8.827  1.00  0.00              
ATOM    915  O   ASN A  55      -3.288  29.720   9.257  1.00  0.00              
ATOM    916  CB  ASN A  55      -2.441  28.852   6.334  1.00  0.00              
ATOM    917  CG  ASN A  55      -1.832  29.482   5.114  1.00  0.00              
ATOM    918  OD1 ASN A  55      -1.034  30.422   5.210  1.00  0.00              
ATOM    919  ND2 ASN A  55      -2.262  29.026   3.966  1.00  0.00              
ATOM    920  H   ASN A  55      -0.235  27.676   6.878  1.00  0.00              
ATOM    921  HA  ASN A  55      -1.414  30.165   7.643  1.00  0.00              
ATOM    922 1HB  ASN A  55      -2.791  27.849   6.082  1.00  0.00              
ATOM    923 2HB  ASN A  55      -3.286  29.460   6.657  1.00  0.00              
ATOM    924 1HD2 ASN A  55      -1.899  29.398   3.112  1.00  0.00              
ATOM    925 2HD2 ASN A  55      -2.955  28.304   3.943  1.00  0.00              
ATOM    926  N   GLU A  56      -2.442  27.633   9.385  1.00  0.00              
ATOM    927  CA  GLU A  56      -3.143  27.296  10.628  1.00  0.00              
ATOM    928  C   GLU A  56      -2.308  27.494  11.890  1.00  0.00              
ATOM    929  O   GLU A  56      -2.841  27.831  12.944  1.00  0.00              
ATOM    930  CB  GLU A  56      -3.634  25.847  10.568  1.00  0.00              
ATOM    931  CG  GLU A  56      -4.669  25.579   9.485  1.00  0.00              
ATOM    932  CD  GLU A  56      -5.064  24.129   9.453  1.00  0.00              
ATOM    933  OE1 GLU A  56      -4.532  23.372  10.230  1.00  0.00              
ATOM    934  OE2 GLU A  56      -5.976  23.796   8.734  1.00  0.00              
ATOM    935  H   GLU A  56      -1.866  26.932   8.939  1.00  0.00              
ATOM    936  HA  GLU A  56      -4.002  27.957  10.758  1.00  0.00              
ATOM    937 1HB  GLU A  56      -2.759  25.222  10.394  1.00  0.00              
ATOM    938 2HB  GLU A  56      -4.060  25.614  11.544  1.00  0.00              
ATOM    939 1HG  GLU A  56      -5.563  26.196   9.578  1.00  0.00              
ATOM    940 2HG  GLU A  56      -4.149  25.833   8.563  1.00  0.00              
ATOM    941  N   LEU A  57      -1.000  27.281  11.777  1.00  0.00              
ATOM    942  CA  LEU A  57      -0.096  27.453  12.909  1.00  0.00              
ATOM    943  C   LEU A  57      -0.051  28.911  13.355  1.00  0.00              
ATOM    944  O   LEU A  57       0.160  29.202  14.534  1.00  0.00              
ATOM    945  CB  LEU A  57       1.310  26.960  12.545  1.00  0.00              
ATOM    946  CG  LEU A  57       1.616  25.509  12.939  1.00  0.00              
ATOM    947  CD1 LEU A  57       0.362  24.655  12.799  1.00  0.00              
ATOM    948  CD2 LEU A  57       2.736  24.969  12.063  1.00  0.00              
ATOM    949  H   LEU A  57      -0.623  26.993  10.885  1.00  0.00              
ATOM    950  HA  LEU A  57      -0.463  26.877  13.759  1.00  0.00              
ATOM    951 1HB  LEU A  57       1.254  27.049  11.461  1.00  0.00              
ATOM    952 2HB  LEU A  57       2.083  27.628  12.925  1.00  0.00              
ATOM    953  HG  LEU A  57       1.974  25.521  13.969  1.00  0.00              
ATOM    954 1HD1 LEU A  57       0.589  23.627  13.081  1.00  0.00              
ATOM    955 2HD1 LEU A  57      -0.418  25.046  13.452  1.00  0.00              
ATOM    956 3HD1 LEU A  57       0.019  24.681  11.766  1.00  0.00              
ATOM    957 1HD2 LEU A  57       2.953  23.938  12.344  1.00  0.00              
ATOM    958 2HD2 LEU A  57       2.430  25.004  11.017  1.00  0.00              
ATOM    959 3HD2 LEU A  57       3.630  25.578  12.199  1.00  0.00              
ATOM    960  N   THR A  58      -0.248  29.819  12.401  1.00  0.00              
ATOM    961  CA  THR A  58      -0.238  31.258  12.665  1.00  0.00              
ATOM    962  C   THR A  58      -1.486  31.735  13.402  1.00  0.00              
ATOM    963  O   THR A  58      -1.596  32.920  13.733  1.00  0.00              
ATOM    964  CB  THR A  58      -0.103  32.059  11.357  1.00  0.00              
ATOM    965  OG1 THR A  58      -1.092  31.616  10.418  1.00  0.00              
ATOM    966  CG2 THR A  58       1.281  31.870  10.756  1.00  0.00              
ATOM    967  H   THR A  58      -0.411  29.492  11.458  1.00  0.00              
ATOM    968  HA  THR A  58       0.598  31.507  13.319  1.00  0.00              
ATOM    969  HB  THR A  58      -0.265  33.115  11.570  1.00  0.00              
ATOM    970  HG1 THR A  58      -1.917  31.446  10.879  1.00  0.00              
ATOM    971 1HG2 THR A  58       1.357  32.444   9.832  1.00  0.00              
ATOM    972 2HG2 THR A  58       2.035  32.217  11.463  1.00  0.00              
ATOM    973 3HG2 THR A  58       1.443  30.815  10.541  1.00  0.00              
ATOM    974  N   LEU A  59      -2.426  30.822  13.660  1.00  0.00              
ATOM    975  CA  LEU A  59      -3.624  31.155  14.435  1.00  0.00              
ATOM    976  C   LEU A  59      -3.299  31.335  15.920  1.00  0.00              
ATOM    977  O   LEU A  59      -4.104  31.880  16.681  1.00  0.00              
ATOM    978  CB  LEU A  59      -4.690  30.068  14.251  1.00  0.00              
ATOM    979  CG  LEU A  59      -5.236  29.924  12.824  1.00  0.00              
ATOM    980  CD1 LEU A  59      -6.189  28.739  12.748  1.00  0.00              
ATOM    981  CD2 LEU A  59      -5.939  31.209  12.416  1.00  0.00              
ATOM    982  H   LEU A  59      -2.308  29.880  13.315  1.00  0.00              
ATOM    983  HA  LEU A  59      -4.025  32.109  14.092  1.00  0.00              
ATOM    984 1HB  LEU A  59      -4.099  29.193  14.515  1.00  0.00              
ATOM    985 2HB  LEU A  59      -5.509  30.182  14.962  1.00  0.00              
ATOM    986  HG  LEU A  59      -4.380  29.787  12.163  1.00  0.00              
ATOM    987 1HD1 LEU A  59      -6.571  28.644  11.731  1.00  0.00              
ATOM    988 2HD1 LEU A  59      -5.659  27.827  13.022  1.00  0.00              
ATOM    989 3HD1 LEU A  59      -7.020  28.896  13.434  1.00  0.00              
ATOM    990 1HD2 LEU A  59      -6.326  31.105  11.402  1.00  0.00              
ATOM    991 2HD2 LEU A  59      -6.764  31.407  13.101  1.00  0.00              
ATOM    992 3HD2 LEU A  59      -5.233  32.039  12.451  1.00  0.00              
ATOM    993  N   PHE A  60      -2.115  30.873  16.313  1.00  0.00              
ATOM    994  CA  PHE A  60      -1.649  30.961  17.693  1.00  0.00              
ATOM    995  C   PHE A  60      -0.182  31.364  17.738  1.00  0.00              
ATOM    996  O   PHE A  60       0.185  32.288  18.462  1.00  0.00              
ATOM    997  CB  PHE A  60      -1.853  29.629  18.417  1.00  0.00              
ATOM    998  CG  PHE A  60      -1.391  29.639  19.847  1.00  0.00              
ATOM    999  CD1 PHE A  60      -1.951  30.513  20.766  1.00  0.00              
ATOM   1000  CD2 PHE A  60      -0.395  28.775  20.275  1.00  0.00              
ATOM   1001  CE1 PHE A  60      -1.526  30.523  22.081  1.00  0.00              
ATOM   1002  CE2 PHE A  60       0.031  28.782  21.589  1.00  0.00              
ATOM   1003  CZ  PHE A  60      -0.536  29.658  22.493  1.00  0.00              
ATOM   1004  H   PHE A  60      -1.519  30.446  15.620  1.00  0.00              
ATOM   1005  HA  PHE A  60      -2.206  31.733  18.222  1.00  0.00              
ATOM   1006 1HB  PHE A  60      -2.911  29.369  18.434  1.00  0.00              
ATOM   1007 2HB  PHE A  60      -1.295  28.840  17.915  1.00  0.00              
ATOM   1008  HD1 PHE A  60      -2.736  31.197  20.440  1.00  0.00              
ATOM   1009  HD2 PHE A  60       0.054  28.083  19.561  1.00  0.00              
ATOM   1010  HE1 PHE A  60      -1.975  31.216  22.793  1.00  0.00              
ATOM   1011  HE2 PHE A  60       0.815  28.097  21.913  1.00  0.00              
ATOM   1012  HZ  PHE A  60      -0.200  29.666  23.529  1.00  0.00              
ATOM   1013  N   HIS A  61       0.652  30.672  16.967  1.00  0.00              
ATOM   1014  CA  HIS A  61       2.098  30.875  17.029  1.00  0.00              
ATOM   1015  C   HIS A  61       2.589  32.030  16.155  1.00  0.00              
ATOM   1016  O   HIS A  61       1.994  32.340  15.117  1.00  0.00              
ATOM   1017  CB  HIS A  61       2.825  29.587  16.629  1.00  0.00              
ATOM   1018  CG  HIS A  61       2.581  28.444  17.564  1.00  0.00              
ATOM   1019  ND1 HIS A  61       3.249  28.308  18.763  1.00  0.00              
ATOM   1020  CD2 HIS A  61       1.745  27.383  17.476  1.00  0.00              
ATOM   1021  CE1 HIS A  61       2.832  27.212  19.373  1.00  0.00              
ATOM   1022  NE2 HIS A  61       1.921  26.633  18.613  1.00  0.00              
ATOM   1023  H   HIS A  61       0.278  29.990  16.322  1.00  0.00              
ATOM   1024  HA  HIS A  61       2.387  31.145  18.045  1.00  0.00              
ATOM   1025 1HB  HIS A  61       2.494  29.259  15.643  1.00  0.00              
ATOM   1026 2HB  HIS A  61       3.902  29.754  16.613  1.00  0.00              
ATOM   1027  HD1 HIS A  61       3.886  28.968  19.163  1.00  0.00              
ATOM   1028  HD2 HIS A  61       1.029  27.065  16.718  1.00  0.00              
ATOM   1029  HE1 HIS A  61       3.241  26.927  20.343  1.00  0.00              
ATOM   1030  N   ASP A  62       3.678  32.658  16.594  1.00  0.00              
ATOM   1031  CA  ASP A  62       4.336  33.735  15.853  1.00  0.00              
ATOM   1032  C   ASP A  62       5.062  33.199  14.626  1.00  0.00              
ATOM   1033  O   ASP A  62       5.748  32.173  14.699  1.00  0.00              
ATOM   1034  CB  ASP A  62       5.317  34.487  16.756  1.00  0.00              
ATOM   1035  CG  ASP A  62       5.812  35.809  16.182  1.00  0.00              
ATOM   1036  OD1 ASP A  62       6.456  35.788  15.161  1.00  0.00              
ATOM   1037  OD2 ASP A  62       5.412  36.835  16.680  1.00  0.00              
ATOM   1038  H   ASP A  62       4.060  32.371  17.485  1.00  0.00              
ATOM   1039  HA  ASP A  62       3.590  34.441  15.488  1.00  0.00              
ATOM   1040 1HB  ASP A  62       4.943  34.647  17.766  1.00  0.00              
ATOM   1041 2HB  ASP A  62       6.141  33.773  16.781  1.00  0.00              
ATOM   1042  N   TYR A  63       4.913  33.900  13.505  1.00  0.00              
ATOM   1043  CA  TYR A  63       5.488  33.463  12.234  1.00  0.00              
ATOM   1044  C   TYR A  63       6.990  33.223  12.363  1.00  0.00              
ATOM   1045  O   TYR A  63       7.549  32.383  11.656  1.00  0.00              
ATOM   1046  CB  TYR A  63       5.213  34.495  11.139  1.00  0.00              
ATOM   1047  CG  TYR A  63       6.038  35.757  11.265  1.00  0.00              
ATOM   1048  CD1 TYR A  63       7.240  35.894  10.585  1.00  0.00              
ATOM   1049  CD2 TYR A  63       5.611  36.809  12.062  1.00  0.00              
ATOM   1050  CE1 TYR A  63       7.997  37.044  10.697  1.00  0.00              
ATOM   1051  CE2 TYR A  63       6.360  37.964  12.180  1.00  0.00              
ATOM   1052  CZ  TYR A  63       7.553  38.077  11.496  1.00  0.00              
ATOM   1053  OH  TYR A  63       8.302  39.226  11.610  1.00  0.00              
ATOM   1054  H   TYR A  63       4.383  34.761  13.536  1.00  0.00              
ATOM   1055  HA  TYR A  63       5.045  32.512  11.935  1.00  0.00              
ATOM   1056 1HB  TYR A  63       5.426  34.016  10.182  1.00  0.00              
ATOM   1057 2HB  TYR A  63       4.154  34.747  11.191  1.00  0.00              
ATOM   1058  HD1 TYR A  63       7.584  35.073   9.955  1.00  0.00              
ATOM   1059  HD2 TYR A  63       4.668  36.712  12.600  1.00  0.00              
ATOM   1060  HE1 TYR A  63       8.939  37.137  10.157  1.00  0.00              
ATOM   1061  HE2 TYR A  63       6.008  38.779  12.813  1.00  0.00              
ATOM   1062  HH  TYR A  63       7.902  39.879  12.189  1.00  0.00              
ATOM   1063  N   GLU A  64       7.628  33.953  13.278  1.00  0.00              
ATOM   1064  CA  GLU A  64       9.040  33.749  13.610  1.00  0.00              
ATOM   1065  C   GLU A  64       9.345  32.406  14.285  1.00  0.00              
ATOM   1066  O   GLU A  64      10.357  31.765  13.979  1.00  0.00              
ATOM   1067  CB  GLU A  64       9.525  34.889  14.508  1.00  0.00              
ATOM   1068  CG  GLU A  64       9.638  36.236  13.808  1.00  0.00              
ATOM   1069  CD  GLU A  64      10.071  37.313  14.763  1.00  0.00              
ATOM   1070  OE1 GLU A  64      10.199  37.030  15.930  1.00  0.00              
ATOM   1071  OE2 GLU A  64      10.383  38.390  14.311  1.00  0.00              
ATOM   1072  H   GLU A  64       7.108  34.674  13.759  1.00  0.00              
ATOM   1073  HA  GLU A  64       9.636  33.736  12.697  1.00  0.00              
ATOM   1074 1HB  GLU A  64       8.817  34.967  15.333  1.00  0.00              
ATOM   1075 2HB  GLU A  64      10.503  34.598  14.893  1.00  0.00              
ATOM   1076 1HG  GLU A  64      10.307  36.224  12.948  1.00  0.00              
ATOM   1077 2HG  GLU A  64       8.621  36.436  13.473  1.00  0.00              
ATOM   1078  N   TYR A  65       8.472  31.987  15.199  1.00  0.00              
ATOM   1079  CA  TYR A  65       8.652  30.705  15.885  1.00  0.00              
ATOM   1080  C   TYR A  65       8.411  29.565  14.894  1.00  0.00              
ATOM   1081  O   TYR A  65       9.130  28.559  14.903  1.00  0.00              
ATOM   1082  CB  TYR A  65       7.706  30.586  17.082  1.00  0.00              
ATOM   1083  CG  TYR A  65       7.950  29.362  17.936  1.00  0.00              
ATOM   1084  CD1 TYR A  65       9.211  28.788  18.016  1.00  0.00              
ATOM   1085  CD2 TYR A  65       6.919  28.784  18.663  1.00  0.00              
ATOM   1086  CE1 TYR A  65       9.439  27.670  18.795  1.00  0.00              
ATOM   1087  CE2 TYR A  65       7.136  27.667  19.445  1.00  0.00              
ATOM   1088  CZ  TYR A  65       8.398  27.112  19.509  1.00  0.00              
ATOM   1089  OH  TYR A  65       8.620  25.999  20.287  1.00  0.00              
ATOM   1090  H   TYR A  65       7.673  32.559  15.429  1.00  0.00              
ATOM   1091  HA  TYR A  65       9.675  30.619  16.247  1.00  0.00              
ATOM   1092 1HB  TYR A  65       7.836  31.484  17.688  1.00  0.00              
ATOM   1093 2HB  TYR A  65       6.690  30.557  16.688  1.00  0.00              
ATOM   1094  HD1 TYR A  65      10.028  29.234  17.450  1.00  0.00              
ATOM   1095  HD2 TYR A  65       5.924  29.227  18.608  1.00  0.00              
ATOM   1096  HE1 TYR A  65      10.435  27.230  18.848  1.00  0.00              
ATOM   1097  HE2 TYR A  65       6.312  27.227  20.007  1.00  0.00              
ATOM   1098  HH  TYR A  65       9.493  25.621  20.161  1.00  0.00              
ATOM   1099  N   ILE A  66       7.401  29.743  14.043  1.00  0.00              
ATOM   1100  CA  ILE A  66       7.006  28.741  13.052  1.00  0.00              
ATOM   1101  C   ILE A  66       8.133  28.508  12.036  1.00  0.00              
ATOM   1102  O   ILE A  66       8.550  27.367  11.810  1.00  0.00              
ATOM   1103  CB  ILE A  66       5.726  29.157  12.305  1.00  0.00              
ATOM   1104  CG1 ILE A  66       4.538  29.210  13.270  1.00  0.00              
ATOM   1105  CG2 ILE A  66       5.442  28.198  11.159  1.00  0.00              
ATOM   1106  CD1 ILE A  66       3.337  29.946  12.720  1.00  0.00              
ATOM   1107  H   ILE A  66       6.891  30.613  14.094  1.00  0.00              
ATOM   1108  HA  ILE A  66       6.850  27.773  13.524  1.00  0.00              
ATOM   1109  HB  ILE A  66       5.855  30.165  11.911  1.00  0.00              
ATOM   1110 1HG1 ILE A  66       4.261  28.182  13.500  1.00  0.00              
ATOM   1111 2HG1 ILE A  66       4.882  29.705  14.179  1.00  0.00              
ATOM   1112 1HG2 ILE A  66       4.534  28.506  10.643  1.00  0.00              
ATOM   1113 2HG2 ILE A  66       6.278  28.208  10.461  1.00  0.00              
ATOM   1114 3HG2 ILE A  66       5.311  27.189  11.553  1.00  0.00              
ATOM   1115 1HD1 ILE A  66       2.537  29.942  13.461  1.00  0.00              
ATOM   1116 2HD1 ILE A  66       3.613  30.976  12.491  1.00  0.00              
ATOM   1117 3HD1 ILE A  66       2.992  29.453  11.813  1.00  0.00              
ATOM   1118  N   ASP A  67       8.627  29.601  11.450  1.00  0.00              
ATOM   1119  CA  ASP A  67       9.739  29.556  10.498  1.00  0.00              
ATOM   1120  C   ASP A  67      11.024  29.047  11.150  1.00  0.00              
ATOM   1121  O   ASP A  67      11.769  28.283  10.539  1.00  0.00              
ATOM   1122  CB  ASP A  67       9.976  30.941   9.890  1.00  0.00              
ATOM   1123  CG  ASP A  67       8.924  31.371   8.876  1.00  0.00              
ATOM   1124  OD1 ASP A  67       8.152  30.540   8.461  1.00  0.00              
ATOM   1125  OD2 ASP A  67       8.799  32.550   8.644  1.00  0.00              
ATOM   1126  H   ASP A  67       8.212  30.493  11.679  1.00  0.00              
ATOM   1127  HA  ASP A  67       9.507  28.854   9.697  1.00  0.00              
ATOM   1128 1HB  ASP A  67      10.105  31.726  10.635  1.00  0.00              
ATOM   1129 2HB  ASP A  67      10.923  30.765   9.378  1.00  0.00              
ATOM   1130  N   PHE A  68      11.279  29.477  12.385  1.00  0.00              
ATOM   1131  CA  PHE A  68      12.443  29.009  13.132  1.00  0.00              
ATOM   1132  C   PHE A  68      12.460  27.488  13.216  1.00  0.00              
ATOM   1133  O   PHE A  68      13.484  26.868  12.933  1.00  0.00              
ATOM   1134  CB  PHE A  68      12.458  29.616  14.536  1.00  0.00              
ATOM   1135  CG  PHE A  68      13.613  29.159  15.381  1.00  0.00              
ATOM   1136  CD1 PHE A  68      14.836  29.810  15.319  1.00  0.00              
ATOM   1137  CD2 PHE A  68      13.479  28.078  16.238  1.00  0.00              
ATOM   1138  CE1 PHE A  68      15.900  29.390  16.096  1.00  0.00              
ATOM   1139  CE2 PHE A  68      14.540  27.657  17.017  1.00  0.00              
ATOM   1140  CZ  PHE A  68      15.752  28.314  16.945  1.00  0.00              
ATOM   1141  H   PHE A  68      10.651  30.142  12.817  1.00  0.00              
ATOM   1142  HA  PHE A  68      13.356  29.304  12.614  1.00  0.00              
ATOM   1143 1HB  PHE A  68      12.527  30.702  14.475  1.00  0.00              
ATOM   1144 2HB  PHE A  68      11.552  29.340  15.073  1.00  0.00              
ATOM   1145  HD1 PHE A  68      14.953  30.662  14.649  1.00  0.00              
ATOM   1146  HD2 PHE A  68      12.522  27.558  16.295  1.00  0.00              
ATOM   1147  HE1 PHE A  68      16.855  29.911  16.037  1.00  0.00              
ATOM   1148  HE2 PHE A  68      14.421  26.806  17.687  1.00  0.00              
ATOM   1149  HZ  PHE A  68      16.589  27.982  17.556  1.00  0.00              
ATOM   1150  N   LEU A  69      11.328  26.905  13.610  1.00  0.00              
ATOM   1151  CA  LEU A  69      11.201  25.452  13.761  1.00  0.00              
ATOM   1152  C   LEU A  69      11.359  24.727  12.434  1.00  0.00              
ATOM   1153  O   LEU A  69      12.019  23.689  12.364  1.00  0.00              
ATOM   1154  CB  LEU A  69       9.848  25.102  14.392  1.00  0.00              
ATOM   1155  CG  LEU A  69       9.692  25.502  15.865  1.00  0.00              
ATOM   1156  CD1 LEU A  69       8.260  25.262  16.322  1.00  0.00              
ATOM   1157  CD2 LEU A  69      10.670  24.704  16.715  1.00  0.00              
ATOM   1158  H   LEU A  69      10.530  27.491  13.808  1.00  0.00              
ATOM   1159  HA  LEU A  69      11.999  25.080  14.403  1.00  0.00              
ATOM   1160 1HB  LEU A  69       9.198  25.713  13.768  1.00  0.00              
ATOM   1161 2HB  LEU A  69       9.599  24.050  14.255  1.00  0.00              
ATOM   1162  HG  LEU A  69       9.963  26.555  15.945  1.00  0.00              
ATOM   1163 1HD1 LEU A  69       8.158  25.549  17.369  1.00  0.00              
ATOM   1164 2HD1 LEU A  69       7.579  25.860  15.716  1.00  0.00              
ATOM   1165 3HD1 LEU A  69       8.014  24.207  16.211  1.00  0.00              
ATOM   1166 1HD2 LEU A  69      10.558  24.990  17.762  1.00  0.00              
ATOM   1167 2HD2 LEU A  69      10.464  23.639  16.605  1.00  0.00              
ATOM   1168 3HD2 LEU A  69      11.689  24.912  16.389  1.00  0.00              
ATOM   1169  N   SER A  70      10.752  25.281  11.387  1.00  0.00              
ATOM   1170  CA  SER A  70      10.787  24.682  10.058  1.00  0.00              
ATOM   1171  C   SER A  70      12.193  24.764   9.450  1.00  0.00              
ATOM   1172  O   SER A  70      12.569  23.923   8.635  1.00  0.00              
ATOM   1173  CB  SER A  70       9.776  25.364   9.156  1.00  0.00              
ATOM   1174  OG  SER A  70      10.159  26.671   8.830  1.00  0.00              
ATOM   1175  H   SER A  70      10.252  26.149  11.521  1.00  0.00              
ATOM   1176  HA  SER A  70      10.437  23.649  10.041  1.00  0.00              
ATOM   1177 1HB  SER A  70       9.681  24.783   8.239  1.00  0.00              
ATOM   1178 2HB  SER A  70       8.815  25.393   9.668  1.00  0.00              
ATOM   1179  HG  SER A  70       9.489  27.070   8.270  1.00  0.00              
ATOM   1180  N   SER A  71      12.968  25.761   9.875  1.00  0.00              
ATOM   1181  CA  SER A  71      14.316  25.979   9.352  1.00  0.00              
ATOM   1182  C   SER A  71      15.417  25.250  10.115  1.00  0.00              
ATOM   1183  O   SER A  71      16.353  24.736   9.501  1.00  0.00              
ATOM   1184  CB  SER A  71      14.611  27.466   9.337  1.00  0.00              
ATOM   1185  OG  SER A  71      13.717  28.172   8.520  1.00  0.00              
ATOM   1186  H   SER A  71      12.607  26.386  10.583  1.00  0.00              
ATOM   1187  HA  SER A  71      14.419  25.718   8.297  1.00  0.00              
ATOM   1188 1HB  SER A  71      14.536  27.846  10.355  1.00  0.00              
ATOM   1189 2HB  SER A  71      15.624  27.618   8.967  1.00  0.00              
ATOM   1190  HG  SER A  71      12.834  27.811   8.627  1.00  0.00              
ATOM   1191  N   ILE A  72      15.309  25.219  11.441  1.00  0.00              
ATOM   1192  CA  ILE A  72      16.315  24.571  12.291  1.00  0.00              
ATOM   1193  C   ILE A  72      16.312  23.045  12.151  1.00  0.00              
ATOM   1194  O   ILE A  72      15.281  22.431  11.863  1.00  0.00              
ATOM   1195  CB  ILE A  72      16.104  24.932  13.773  1.00  0.00              
ATOM   1196  CG1 ILE A  72      17.348  24.575  14.592  1.00  0.00              
ATOM   1197  CG2 ILE A  72      14.878  24.220  14.325  1.00  0.00              
ATOM   1198  CD1 ILE A  72      17.359  25.176  15.979  1.00  0.00              
ATOM   1199  H   ILE A  72      14.506  25.654  11.872  1.00  0.00              
ATOM   1200  HA  ILE A  72      17.319  24.859  11.984  1.00  0.00              
ATOM   1201  HB  ILE A  72      15.969  26.009  13.861  1.00  0.00              
ATOM   1202 1HG1 ILE A  72      17.388  23.489  14.665  1.00  0.00              
ATOM   1203 2HG1 ILE A  72      18.215  24.932  14.035  1.00  0.00              
ATOM   1204 1HG2 ILE A  72      14.744  24.485  15.373  1.00  0.00              
ATOM   1205 2HG2 ILE A  72      13.998  24.521  13.759  1.00  0.00              
ATOM   1206 3HG2 ILE A  72      15.014  23.142  14.239  1.00  0.00              
ATOM   1207 1HD1 ILE A  72      18.271  24.880  16.497  1.00  0.00              
ATOM   1208 2HD1 ILE A  72      17.321  26.263  15.906  1.00  0.00              
ATOM   1209 3HD1 ILE A  72      16.494  24.820  16.537  1.00  0.00              
ATOM   1210  N   SER A  73      17.487  22.456  12.339  1.00  0.00              
ATOM   1211  CA  SER A  73      17.688  21.022  12.191  1.00  0.00              
ATOM   1212  C   SER A  73      18.863  20.617  13.084  1.00  0.00              
ATOM   1213  O   SER A  73      19.422  21.468  13.783  1.00  0.00              
ATOM   1214  CB  SER A  73      17.945  20.659  10.742  1.00  0.00              
ATOM   1215  OG  SER A  73      19.200  21.100  10.303  1.00  0.00              
ATOM   1216  H   SER A  73      18.270  23.038  12.594  1.00  0.00              
ATOM   1217  HA  SER A  73      16.792  20.436  12.398  1.00  0.00              
ATOM   1218 1HB  SER A  73      17.894  19.575  10.640  1.00  0.00              
ATOM   1219 2HB  SER A  73      17.173  21.116  10.125  1.00  0.00              
ATOM   1220  HG  SER A  73      19.218  21.109   9.343  1.00  0.00              
ATOM   1221  N   LEU A  74      19.230  19.317  13.084  1.00  0.00              
ATOM   1222  CA  LEU A  74      20.430  18.905  13.825  1.00  0.00              
ATOM   1223  C   LEU A  74      21.725  19.527  13.283  1.00  0.00              
ATOM   1224  O   LEU A  74      22.693  19.679  14.037  1.00  0.00              
ATOM   1225  CB  LEU A  74      20.544  17.375  13.810  1.00  0.00              
ATOM   1226  CG  LEU A  74      19.465  16.634  14.610  1.00  0.00              
ATOM   1227  CD1 LEU A  74      19.581  15.133  14.377  1.00  0.00              
ATOM   1228  CD2 LEU A  74      19.612  16.962  16.089  1.00  0.00              
ATOM   1229  H   LEU A  74      18.695  18.619  12.587  1.00  0.00              
ATOM   1230  HA  LEU A  74      20.358  19.249  14.855  1.00  0.00              
ATOM   1231 1HB  LEU A  74      20.407  17.198  12.745  1.00  0.00              
ATOM   1232 2HB  LEU A  74      21.537  17.041  14.110  1.00  0.00              
ATOM   1233  HG  LEU A  74      18.498  17.012  14.279  1.00  0.00              
ATOM   1234 1HD1 LEU A  74      18.812  14.615  14.948  1.00  0.00              
ATOM   1235 2HD1 LEU A  74      19.450  14.919  13.316  1.00  0.00              
ATOM   1236 3HD1 LEU A  74      20.564  14.790  14.698  1.00  0.00              
ATOM   1237 1HD2 LEU A  74      18.845  16.435  16.656  1.00  0.00              
ATOM   1238 2HD2 LEU A  74      20.598  16.651  16.435  1.00  0.00              
ATOM   1239 3HD2 LEU A  74      19.498  18.036  16.236  1.00  0.00              
ATOM   1240  N   GLU A  75      21.727  19.890  11.997  1.00  0.00              
ATOM   1241  CA  GLU A  75      22.880  20.530  11.351  1.00  0.00              
ATOM   1242  C   GLU A  75      22.814  22.043  11.535  1.00  0.00              
ATOM   1243  O   GLU A  75      23.819  22.690  11.843  1.00  0.00              
ATOM   1244  CB  GLU A  75      22.936  20.180   9.862  1.00  0.00              
ATOM   1245  CG  GLU A  75      23.195  18.708   9.572  1.00  0.00              
ATOM   1246  CD  GLU A  75      23.200  18.436   8.093  1.00  0.00              
ATOM   1247  OE1 GLU A  75      22.990  19.355   7.338  1.00  0.00              
ATOM   1248  OE2 GLU A  75      23.526  17.336   7.713  1.00  0.00              
ATOM   1249  H   GLU A  75      20.895  19.710  11.454  1.00  0.00              
ATOM   1250  HA  GLU A  75      23.803  20.188  11.819  1.00  0.00              
ATOM   1251 1HB  GLU A  75      21.979  20.471   9.431  1.00  0.00              
ATOM   1252 2HB  GLU A  75      23.732  20.781   9.423  1.00  0.00              
ATOM   1253 1HG  GLU A  75      24.119  18.335  10.012  1.00  0.00              
ATOM   1254 2HG  GLU A  75      22.345  18.203  10.030  1.00  0.00              
ATOM   1255  N   ASN A  76      21.616  22.590  11.356  1.00  0.00              
ATOM   1256  CA  ASN A  76      21.361  24.020  11.496  1.00  0.00              
ATOM   1257  C   ASN A  76      21.303  24.496  12.952  1.00  0.00              
ATOM   1258  O   ASN A  76      21.351  25.697  13.228  1.00  0.00              
ATOM   1259  CB  ASN A  76      20.080  24.407  10.780  1.00  0.00              
ATOM   1260  CG  ASN A  76      20.187  24.361   9.281  1.00  0.00              
ATOM   1261  OD1 ASN A  76      21.287  24.364   8.716  1.00  0.00              
ATOM   1262  ND2 ASN A  76      19.051  24.401   8.632  1.00  0.00              
ATOM   1263  H   ASN A  76      20.852  21.976  11.112  1.00  0.00              
ATOM   1264  HA  ASN A  76      22.178  24.588  11.049  1.00  0.00              
ATOM   1265 1HB  ASN A  76      19.122  23.983  11.083  1.00  0.00              
ATOM   1266 2HB  ASN A  76      20.137  25.446  11.104  1.00  0.00              
ATOM   1267 1HD2 ASN A  76      19.046  24.374   7.632  1.00  0.00              
ATOM   1268 2HD2 ASN A  76      18.190  24.458   9.135  1.00  0.00              
ATOM   1269  N   TYR A  77      21.219  23.539  13.873  1.00  0.00              
ATOM   1270  CA  TYR A  77      21.265  23.812  15.308  1.00  0.00              
ATOM   1271  C   TYR A  77      22.390  24.787  15.684  1.00  0.00              
ATOM   1272  O   TYR A  77      22.190  25.681  16.510  1.00  0.00              
ATOM   1273  CB  TYR A  77      21.429  22.503  16.084  1.00  0.00              
ATOM   1274  CG  TYR A  77      21.599  22.692  17.575  1.00  0.00              
ATOM   1275  CD1 TYR A  77      20.498  22.854  18.403  1.00  0.00              
ATOM   1276  CD2 TYR A  77      22.861  22.704  18.150  1.00  0.00              
ATOM   1277  CE1 TYR A  77      20.648  23.027  19.765  1.00  0.00              
ATOM   1278  CE2 TYR A  77      23.023  22.876  19.511  1.00  0.00              
ATOM   1279  CZ  TYR A  77      21.914  23.037  20.316  1.00  0.00              
ATOM   1280  OH  TYR A  77      22.070  23.208  21.673  1.00  0.00              
ATOM   1281  H   TYR A  77      21.118  22.587  13.556  1.00  0.00              
ATOM   1282  HA  TYR A  77      20.341  24.294  15.623  1.00  0.00              
ATOM   1283 1HB  TYR A  77      20.539  21.901  15.893  1.00  0.00              
ATOM   1284 2HB  TYR A  77      22.305  21.997  15.679  1.00  0.00              
ATOM   1285  HD1 TYR A  77      19.502  22.845  17.961  1.00  0.00              
ATOM   1286  HD2 TYR A  77      23.733  22.577  17.509  1.00  0.00              
ATOM   1287  HE1 TYR A  77      19.774  23.154  20.404  1.00  0.00              
ATOM   1288  HE2 TYR A  77      24.024  22.884  19.944  1.00  0.00              
ATOM   1289  HH  TYR A  77      21.249  23.105  22.160  1.00  0.00              
ATOM   1290  N   ARG A  78      23.563  24.615  15.078  1.00  0.00              
ATOM   1291  CA  ARG A  78      24.710  25.482  15.362  1.00  0.00              
ATOM   1292  C   ARG A  78      24.571  26.864  14.713  1.00  0.00              
ATOM   1293  O   ARG A  78      25.146  27.842  15.192  1.00  0.00              
ATOM   1294  CB  ARG A  78      26.025  24.821  14.973  1.00  0.00              
ATOM   1295  CG  ARG A  78      26.428  23.640  15.841  1.00  0.00              
ATOM   1296  CD  ARG A  78      27.697  22.982  15.429  1.00  0.00              
ATOM   1297  NE  ARG A  78      28.079  21.847  16.252  1.00  0.00              
ATOM   1298  CZ  ARG A  78      29.085  20.997  15.962  1.00  0.00              
ATOM   1299  NH1 ARG A  78      29.782  21.126  14.855  1.00  0.00              
ATOM   1300  NH2 ARG A  78      29.334  20.013  16.808  1.00  0.00              
ATOM   1301  H   ARG A  78      23.665  23.867  14.405  1.00  0.00              
ATOM   1302  HA  ARG A  78      24.780  25.663  16.434  1.00  0.00              
ATOM   1303 1HB  ARG A  78      25.923  24.491  13.941  1.00  0.00              
ATOM   1304 2HB  ARG A  78      26.797  25.590  15.034  1.00  0.00              
ATOM   1305 1HG  ARG A  78      26.548  23.986  16.866  1.00  0.00              
ATOM   1306 2HG  ARG A  78      25.634  22.894  15.799  1.00  0.00              
ATOM   1307 1HD  ARG A  78      27.593  22.626  14.406  1.00  0.00              
ATOM   1308 2HD  ARG A  78      28.505  23.710  15.481  1.00  0.00              
ATOM   1309  HE  ARG A  78      27.686  21.520  17.125  1.00  0.00              
ATOM   1310 1HH1 ARG A  78      29.568  21.873  14.210  1.00  0.00              
ATOM   1311 2HH1 ARG A  78      30.531  20.479  14.657  1.00  0.00              
ATOM   1312 1HH2 ARG A  78      28.775  19.916  17.645  1.00  0.00              
ATOM   1313 2HH2 ARG A  78      30.079  19.362  16.614  1.00  0.00              
ATOM   1314  N   GLU A  79      23.801  26.934  13.628  1.00  0.00              
ATOM   1315  CA  GLU A  79      23.567  28.183  12.904  1.00  0.00              
ATOM   1316  C   GLU A  79      22.536  29.070  13.614  1.00  0.00              
ATOM   1317  O   GLU A  79      22.565  30.296  13.489  1.00  0.00              
ATOM   1318  CB  GLU A  79      23.109  27.888  11.475  1.00  0.00              
ATOM   1319  CG  GLU A  79      24.164  27.226  10.600  1.00  0.00              
ATOM   1320  CD  GLU A  79      23.644  26.973   9.212  1.00  0.00              
ATOM   1321  OE1 GLU A  79      22.511  27.302   8.954  1.00  0.00              
ATOM   1322  OE2 GLU A  79      24.411  26.553   8.379  1.00  0.00              
ATOM   1323  H   GLU A  79      23.364  26.085  13.299  1.00  0.00              
ATOM   1324  HA  GLU A  79      24.489  28.765  12.865  1.00  0.00              
ATOM   1325 1HB  GLU A  79      22.237  27.237  11.547  1.00  0.00              
ATOM   1326 2HB  GLU A  79      22.817  28.840  11.031  1.00  0.00              
ATOM   1327 1HG  GLU A  79      25.095  27.791  10.541  1.00  0.00              
ATOM   1328 2HG  GLU A  79      24.349  26.275  11.098  1.00  0.00              
ATOM   1329  N   PHE A  80      21.629  28.436  14.355  1.00  0.00              
ATOM   1330  CA  PHE A  80      20.602  29.136  15.130  1.00  0.00              
ATOM   1331  C   PHE A  80      20.933  29.335  16.609  1.00  0.00              
ATOM   1332  O   PHE A  80      20.050  29.696  17.390  1.00  0.00              
ATOM   1333  CB  PHE A  80      19.275  28.385  15.009  1.00  0.00              
ATOM   1334  CG  PHE A  80      18.626  28.512  13.660  1.00  0.00              
ATOM   1335  CD1 PHE A  80      18.677  27.468  12.748  1.00  0.00              
ATOM   1336  CD2 PHE A  80      17.965  29.677  13.299  1.00  0.00              
ATOM   1337  CE1 PHE A  80      18.081  27.585  11.507  1.00  0.00              
ATOM   1338  CE2 PHE A  80      17.368  29.796  12.059  1.00  0.00              
ATOM   1339  CZ  PHE A  80      17.427  28.748  11.162  1.00  0.00              
ATOM   1340  H   PHE A  80      21.659  27.426  14.378  1.00  0.00              
ATOM   1341  HA  PHE A  80      20.477  30.150  14.746  1.00  0.00              
ATOM   1342 1HB  PHE A  80      19.429  27.320  15.181  1.00  0.00              
ATOM   1343 2HB  PHE A  80      18.560  28.769  15.735  1.00  0.00              
ATOM   1344  HD1 PHE A  80      19.194  26.548  13.021  1.00  0.00              
ATOM   1345  HD2 PHE A  80      17.920  30.504  14.007  1.00  0.00              
ATOM   1346  HE1 PHE A  80      18.129  26.756  10.800  1.00  0.00              
ATOM   1347  HE2 PHE A  80      16.851  30.716  11.788  1.00  0.00              
ATOM   1348  HZ  PHE A  80      16.957  28.841  10.184  1.00  0.00              
ATOM   1349  N   THR A  81      22.196  29.110  16.976  1.00  0.00              
ATOM   1350  CA  THR A  81      22.684  29.209  18.366  1.00  0.00              
ATOM   1351  C   THR A  81      22.236  30.438  19.170  1.00  0.00              
ATOM   1352  O   THR A  81      21.842  30.307  20.334  1.00  0.00              
ATOM   1353  CB  THR A  81      24.224  29.178  18.389  1.00  0.00              
ATOM   1354  OG1 THR A  81      24.687  27.930  17.856  1.00  0.00              
ATOM   1355  CG2 THR A  81      24.740  29.340  19.810  1.00  0.00              
ATOM   1356  H   THR A  81      22.843  28.857  16.244  1.00  0.00              
ATOM   1357  HA  THR A  81      22.298  28.378  18.954  1.00  0.00              
ATOM   1358  HB  THR A  81      24.604  29.990  17.770  1.00  0.00              
ATOM   1359  HG1 THR A  81      25.602  28.021  17.579  1.00  0.00              
ATOM   1360 1HG2 THR A  81      25.829  29.316  19.806  1.00  0.00              
ATOM   1361 2HG2 THR A  81      24.399  30.293  20.214  1.00  0.00              
ATOM   1362 3HG2 THR A  81      24.361  28.528  20.429  1.00  0.00              
ATOM   1363  N   TYR A  82      22.301  31.617  18.552  1.00  0.00              
ATOM   1364  CA  TYR A  82      21.873  32.863  19.191  1.00  0.00              
ATOM   1365  C   TYR A  82      20.390  32.808  19.582  1.00  0.00              
ATOM   1366  O   TYR A  82      20.013  33.275  20.659  1.00  0.00              
ATOM   1367  CB  TYR A  82      22.129  34.052  18.262  1.00  0.00              
ATOM   1368  CG  TYR A  82      21.635  35.373  18.809  1.00  0.00              
ATOM   1369  CD1 TYR A  82      22.355  36.059  19.776  1.00  0.00              
ATOM   1370  CD2 TYR A  82      20.450  35.932  18.353  1.00  0.00              
ATOM   1371  CE1 TYR A  82      21.908  37.265  20.279  1.00  0.00              
ATOM   1372  CE2 TYR A  82      19.993  37.139  18.848  1.00  0.00              
ATOM   1373  CZ  TYR A  82      20.725  37.802  19.811  1.00  0.00              
ATOM   1374  OH  TYR A  82      20.276  39.005  20.307  1.00  0.00              
ATOM   1375  H   TYR A  82      22.659  31.648  17.607  1.00  0.00              
ATOM   1376  HA  TYR A  82      22.430  33.016  20.115  1.00  0.00              
ATOM   1377 1HB  TYR A  82      23.206  34.107  18.098  1.00  0.00              
ATOM   1378 2HB  TYR A  82      21.627  33.838  17.319  1.00  0.00              
ATOM   1379  HD1 TYR A  82      23.288  35.628  20.141  1.00  0.00              
ATOM   1380  HD2 TYR A  82      19.876  35.403  17.593  1.00  0.00              
ATOM   1381  HE1 TYR A  82      22.484  37.792  21.039  1.00  0.00              
ATOM   1382  HE2 TYR A  82      19.059  37.561  18.478  1.00  0.00              
ATOM   1383  HH  TYR A  82      19.446  39.286  19.913  1.00  0.00              
ATOM   1384  N   GLN A  83      19.569  32.221  18.712  1.00  0.00              
ATOM   1385  CA  GLN A  83      18.106  32.267  18.834  1.00  0.00              
ATOM   1386  C   GLN A  83      17.526  31.086  19.615  1.00  0.00              
ATOM   1387  O   GLN A  83      16.319  31.027  19.865  1.00  0.00              
ATOM   1388  CB  GLN A  83      17.468  32.311  17.443  1.00  0.00              
ATOM   1389  CG  GLN A  83      17.754  33.585  16.667  1.00  0.00              
ATOM   1390  CD  GLN A  83      17.094  33.591  15.301  1.00  0.00              
ATOM   1391  OE1 GLN A  83      17.611  33.009  14.344  1.00  0.00              
ATOM   1392  NE2 GLN A  83      15.948  34.255  15.202  1.00  0.00              
ATOM   1393  H   GLN A  83      19.983  31.723  17.935  1.00  0.00              
ATOM   1394  HA  GLN A  83      17.816  33.154  19.399  1.00  0.00              
ATOM   1395 1HB  GLN A  83      17.849  31.450  16.894  1.00  0.00              
ATOM   1396 2HB  GLN A  83      16.393  32.202  17.587  1.00  0.00              
ATOM   1397 1HG  GLN A  83      17.637  34.578  17.099  1.00  0.00              
ATOM   1398 2HG  GLN A  83      18.815  33.370  16.536  1.00  0.00              
ATOM   1399 1HE2 GLN A  83      15.466  34.294  14.325  1.00  0.00              
ATOM   1400 2HE2 GLN A  83      15.565  34.715  16.003  1.00  0.00              
ATOM   1401  N   LEU A  84      18.388  30.146  19.996  1.00  0.00              
ATOM   1402  CA  LEU A  84      17.996  29.010  20.824  1.00  0.00              
ATOM   1403  C   LEU A  84      17.358  29.437  22.145  1.00  0.00              
ATOM   1404  O   LEU A  84      16.323  28.898  22.543  1.00  0.00              
ATOM   1405  CB  LEU A  84      19.216  28.120  21.094  1.00  0.00              
ATOM   1406  CG  LEU A  84      19.798  27.419  19.859  1.00  0.00              
ATOM   1407  CD1 LEU A  84      20.991  26.562  20.260  1.00  0.00              
ATOM   1408  CD2 LEU A  84      18.721  26.570  19.201  1.00  0.00              
ATOM   1409  H   LEU A  84      19.348  30.229  19.695  1.00  0.00              
ATOM   1410  HA  LEU A  84      17.235  28.427  20.307  1.00  0.00              
ATOM   1411 1HB  LEU A  84      19.910  28.876  21.456  1.00  0.00              
ATOM   1412 2HB  LEU A  84      19.021  27.396  21.885  1.00  0.00              
ATOM   1413  HG  LEU A  84      20.089  28.197  19.152  1.00  0.00              
ATOM   1414 1HD1 LEU A  84      21.398  26.069  19.377  1.00  0.00              
ATOM   1415 2HD1 LEU A  84      21.759  27.193  20.708  1.00  0.00              
ATOM   1416 3HD1 LEU A  84      20.673  25.810  20.981  1.00  0.00              
ATOM   1417 1HD2 LEU A  84      19.136  26.073  18.323  1.00  0.00              
ATOM   1418 2HD2 LEU A  84      18.365  25.821  19.908  1.00  0.00              
ATOM   1419 3HD2 LEU A  84      17.890  27.207  18.897  1.00  0.00              
ATOM   1420  N   LYS A  85      17.982  30.402  22.818  1.00  0.00              
ATOM   1421  CA  LYS A  85      17.413  30.995  24.028  1.00  0.00              
ATOM   1422  C   LYS A  85      16.144  31.793  23.713  1.00  0.00              
ATOM   1423  O   LYS A  85      15.179  31.755  24.478  1.00  0.00              
ATOM   1424  CB  LYS A  85      18.443  31.892  24.717  1.00  0.00              
ATOM   1425  CG  LYS A  85      19.601  31.140  25.360  1.00  0.00              
ATOM   1426  CD  LYS A  85      20.583  32.097  26.020  1.00  0.00              
ATOM   1427  CE  LYS A  85      21.756  31.350  26.637  1.00  0.00              
ATOM   1428  NZ  LYS A  85      22.740  32.276  27.260  1.00  0.00              
ATOM   1429  H   LYS A  85      18.875  30.732  22.483  1.00  0.00              
ATOM   1430  HA  LYS A  85      17.117  30.207  24.721  1.00  0.00              
ATOM   1431 1HB  LYS A  85      18.829  32.574  23.960  1.00  0.00              
ATOM   1432 2HB  LYS A  85      17.912  32.460  25.480  1.00  0.00              
ATOM   1433 1HG  LYS A  85      19.198  30.458  26.109  1.00  0.00              
ATOM   1434 2HG  LYS A  85      20.114  30.568  24.588  1.00  0.00              
ATOM   1435 1HD  LYS A  85      20.951  32.793  25.265  1.00  0.00              
ATOM   1436 2HD  LYS A  85      20.057  32.652  26.797  1.00  0.00              
ATOM   1437 1HE  LYS A  85      21.368  30.669  27.393  1.00  0.00              
ATOM   1438 2HE  LYS A  85      22.246  30.776  25.850  1.00  0.00              
ATOM   1439 1HZ  LYS A  85      23.500  31.742  27.656  1.00  0.00              
ATOM   1440 2HZ  LYS A  85      23.101  32.907  26.559  1.00  0.00              
ATOM   1441 3HZ  LYS A  85      22.286  32.807  27.990  1.00  0.00              
ATOM   1442  N   ARG A  86      16.153  32.508  22.588  1.00  0.00              
ATOM   1443  CA  ARG A  86      15.005  33.308  22.180  1.00  0.00              
ATOM   1444  C   ARG A  86      13.728  32.480  22.179  1.00  0.00              
ATOM   1445  O   ARG A  86      12.689  32.921  22.671  1.00  0.00              
ATOM   1446  CB  ARG A  86      15.227  33.990  20.838  1.00  0.00              
ATOM   1447  CG  ARG A  86      14.031  34.763  20.307  1.00  0.00              
ATOM   1448  CD  ARG A  86      14.284  35.484  19.034  1.00  0.00              
ATOM   1449  NE  ARG A  86      13.121  36.164  18.485  1.00  0.00              
ATOM   1450  CZ  ARG A  86      12.716  37.398  18.845  1.00  0.00              
ATOM   1451  NH1 ARG A  86      13.351  38.075  19.776  1.00  0.00              
ATOM   1452  NH2 ARG A  86      11.647  37.901  18.252  1.00  0.00              
ATOM   1453  H   ARG A  86      16.976  32.494  22.002  1.00  0.00              
ATOM   1454  HA  ARG A  86      14.847  34.119  22.894  1.00  0.00              
ATOM   1455 1HB  ARG A  86      16.068  34.670  20.963  1.00  0.00              
ATOM   1456 2HB  ARG A  86      15.495  33.209  20.126  1.00  0.00              
ATOM   1457 1HG  ARG A  86      13.212  34.062  20.139  1.00  0.00              
ATOM   1458 2HG  ARG A  86      13.732  35.497  21.057  1.00  0.00              
ATOM   1459 1HD  ARG A  86      15.053  36.237  19.201  1.00  0.00              
ATOM   1460 2HD  ARG A  86      14.629  34.772  18.286  1.00  0.00              
ATOM   1461  HE  ARG A  86      12.461  35.850  17.787  1.00  0.00              
ATOM   1462 1HH1 ARG A  86      14.155  37.669  20.232  1.00  0.00              
ATOM   1463 2HH1 ARG A  86      13.031  38.998  20.031  1.00  0.00              
ATOM   1464 1HH2 ARG A  86      11.160  37.360  17.551  1.00  0.00              
ATOM   1465 2HH2 ARG A  86      11.322  38.823  18.503  1.00  0.00              
ATOM   1466  N   PHE A  87      13.810  31.275  21.621  1.00  0.00              
ATOM   1467  CA  PHE A  87      12.640  30.418  21.472  1.00  0.00              
ATOM   1468  C   PHE A  87      12.658  29.280  22.486  1.00  0.00              
ATOM   1469  O   PHE A  87      11.866  28.343  22.393  1.00  0.00              
ATOM   1470  CB  PHE A  87      12.567  29.857  20.051  1.00  0.00              
ATOM   1471  CG  PHE A  87      12.424  30.911  18.991  1.00  0.00              
ATOM   1472  CD1 PHE A  87      13.516  31.302  18.231  1.00  0.00              
ATOM   1473  CD2 PHE A  87      11.198  31.514  18.750  1.00  0.00              
ATOM   1474  CE1 PHE A  87      13.386  32.272  17.254  1.00  0.00              
ATOM   1475  CE2 PHE A  87      11.066  32.482  17.774  1.00  0.00              
ATOM   1476  CZ  PHE A  87      12.162  32.861  17.025  1.00  0.00              
ATOM   1477  H   PHE A  87      14.705  30.946  21.293  1.00  0.00              
ATOM   1478  HA  PHE A  87      11.733  30.993  21.667  1.00  0.00              
ATOM   1479 1HB  PHE A  87      13.473  29.302  19.819  1.00  0.00              
ATOM   1480 2HB  PHE A  87      11.705  29.199  19.953  1.00  0.00              
ATOM   1481  HD1 PHE A  87      14.485  30.835  18.410  1.00  0.00              
ATOM   1482  HD2 PHE A  87      10.332  31.215  19.342  1.00  0.00              
ATOM   1483  HE1 PHE A  87      14.255  32.570  16.664  1.00  0.00              
ATOM   1484  HE2 PHE A  87      10.096  32.947  17.594  1.00  0.00              
ATOM   1485  HZ  PHE A  87      12.059  33.626  16.257  1.00  0.00              
ATOM   1486  N   ASN A  88      13.566  29.368  23.450  1.00  0.00              
ATOM   1487  CA  ASN A  88      13.592  28.433  24.567  1.00  0.00              
ATOM   1488  C   ASN A  88      13.660  26.994  24.071  1.00  0.00              
ATOM   1489  O   ASN A  88      12.927  26.127  24.548  1.00  0.00              
ATOM   1490  CB  ASN A  88      12.392  28.620  25.479  1.00  0.00              
ATOM   1491  CG  ASN A  88      12.559  27.992  26.836  1.00  0.00              
ATOM   1492  OD1 ASN A  88      13.644  28.022  27.427  1.00  0.00              
ATOM   1493  ND2 ASN A  88      11.513  27.353  27.295  1.00  0.00              
ATOM   1494  H   ASN A  88      14.259  30.104  23.407  1.00  0.00              
ATOM   1495  HA  ASN A  88      14.489  28.597  25.168  1.00  0.00              
ATOM   1496 1HB  ASN A  88      11.926  29.599  25.592  1.00  0.00              
ATOM   1497 2HB  ASN A  88      11.750  27.981  24.872  1.00  0.00              
ATOM   1498 1HD2 ASN A  88      11.551  26.911  28.190  1.00  0.00              
ATOM   1499 2HD2 ASN A  88      10.675  27.308  26.749  1.00  0.00              
ATOM   1500  N   VAL A  89      14.443  26.789  23.222  1.00  0.00              
ATOM   1501  CA  VAL A  89      14.632  25.499  22.569  1.00  0.00              
ATOM   1502  C   VAL A  89      16.096  25.321  22.186  1.00  0.00              
ATOM   1503  O   VAL A  89      16.721  26.238  21.651  1.00  0.00              
ATOM   1504  CB  VAL A  89      13.753  25.356  21.313  1.00  0.00              
ATOM   1505  CG1 VAL A  89      14.091  26.441  20.301  1.00  0.00              
ATOM   1506  CG2 VAL A  89      13.928  23.978  20.693  1.00  0.00              
ATOM   1507  H   VAL A  89      15.013  27.572  22.937  1.00  0.00              
ATOM   1508  HA  VAL A  89      14.401  24.676  23.248  1.00  0.00              
ATOM   1509  HB  VAL A  89      12.706  25.443  21.602  1.00  0.00              
ATOM   1510 1HG1 VAL A  89      13.460  26.325  19.419  1.00  0.00              
ATOM   1511 2HG1 VAL A  89      13.916  27.420  20.745  1.00  0.00              
ATOM   1512 3HG1 VAL A  89      15.138  26.354  20.010  1.00  0.00              
ATOM   1513 1HG2 VAL A  89      13.300  23.894  19.807  1.00  0.00              
ATOM   1514 2HG2 VAL A  89      14.972  23.836  20.413  1.00  0.00              
ATOM   1515 3HG2 VAL A  89      13.639  23.215  21.416  1.00  0.00              
ATOM   1516  N   GLY A  90      16.637  24.140  22.463  1.00  0.00              
ATOM   1517  CA  GLY A  90      18.013  23.825  22.105  1.00  0.00              
ATOM   1518  C   GLY A  90      18.925  23.894  23.323  1.00  0.00              
ATOM   1519  O   GLY A  90      19.856  23.101  23.461  1.00  0.00              
ATOM   1520  H   GLY A  90      16.079  23.442  22.935  1.00  0.00              
ATOM   1521 1HA  GLY A  90      18.039  22.820  21.683  1.00  0.00              
ATOM   1522 2HA  GLY A  90      18.346  24.540  21.354  1.00  0.00              
ATOM   1523  N   GLU A  91      18.650  24.848  24.206  1.00  0.00              
ATOM   1524  CA  GLU A  91      19.419  24.999  25.435  1.00  0.00              
ATOM   1525  C   GLU A  91      18.891  24.048  26.501  1.00  0.00              
ATOM   1526  O   GLU A  91      19.660  23.482  27.278  1.00  0.00              
ATOM   1527  CB  GLU A  91      19.367  26.444  25.936  1.00  0.00              
ATOM   1528  CG  GLU A  91      20.066  27.449  25.031  1.00  0.00              
ATOM   1529  CD  GLU A  91      21.526  27.126  24.882  1.00  0.00              
ATOM   1530  OE1 GLU A  91      22.183  26.958  25.881  1.00  0.00              
ATOM   1531  OE2 GLU A  91      21.962  26.936  23.771  1.00  0.00              
ATOM   1532  H   GLU A  91      17.889  25.486  24.022  1.00  0.00              
ATOM   1533  HA  GLU A  91      20.462  24.720  25.275  1.00  0.00              
ATOM   1534 1HB  GLU A  91      18.314  26.711  26.028  1.00  0.00              
ATOM   1535 2HB  GLU A  91      19.833  26.458  26.921  1.00  0.00              
ATOM   1536 1HG  GLU A  91      19.611  27.534  24.044  1.00  0.00              
ATOM   1537 2HG  GLU A  91      19.955  28.393  25.563  1.00  0.00              
ATOM   1538  N   ALA A  92      17.573  23.877  26.534  1.00  0.00              
ATOM   1539  CA  ALA A  92      16.939  22.998  27.509  1.00  0.00              
ATOM   1540  C   ALA A  92      16.897  21.555  27.023  1.00  0.00              
ATOM   1541  O   ALA A  92      16.944  21.294  25.821  1.00  0.00              
ATOM   1542  CB  ALA A  92      15.536  23.490  27.828  1.00  0.00              
ATOM   1543  H   ALA A  92      16.997  24.369  25.866  1.00  0.00              
ATOM   1544  HA  ALA A  92      17.528  23.007  28.427  1.00  0.00              
ATOM   1545 1HB  ALA A  92      15.075  22.826  28.560  1.00  0.00              
ATOM   1546 2HB  ALA A  92      15.587  24.500  28.236  1.00  0.00              
ATOM   1547 3HB  ALA A  92      14.936  23.497  26.918  1.00  0.00              
ATOM   1548  N   THR A  93      16.806  20.622  27.962  1.00  0.00              
ATOM   1549  CA  THR A  93      16.708  19.204  27.630  1.00  0.00              
ATOM   1550  C   THR A  93      15.245  18.796  27.532  1.00  0.00              
ATOM   1551  O   THR A  93      14.921  17.731  27.007  1.00  0.00              
ATOM   1552  CB  THR A  93      17.416  18.319  28.672  1.00  0.00              
ATOM   1553  OG1 THR A  93      16.783  18.478  29.948  1.00  0.00              
ATOM   1554  CG2 THR A  93      18.884  18.701  28.787  1.00  0.00              
ATOM   1555  H   THR A  93      16.805  20.898  28.934  1.00  0.00              
ATOM   1556  HA  THR A  93      17.143  19.010  26.649  1.00  0.00              
ATOM   1557  HB  THR A  93      17.336  17.276  28.364  1.00  0.00              
ATOM   1558  HG1 THR A  93      16.998  17.728  30.507  1.00  0.00              
ATOM   1559 1HG2 THR A  93      19.368  18.064  29.527  1.00  0.00              
ATOM   1560 2HG2 THR A  93      19.370  18.569  27.821  1.00  0.00              
ATOM   1561 3HG2 THR A  93      18.965  19.742  29.095  1.00  0.00              
ATOM   1562  N   ASP A  94      14.371  19.696  27.969  1.00  0.00              
ATOM   1563  CA  ASP A  94      12.932  19.537  27.799  1.00  0.00              
ATOM   1564  C   ASP A  94      12.475  20.138  26.476  1.00  0.00              
ATOM   1565  O   ASP A  94      11.305  20.035  26.108  1.00  0.00              
ATOM   1566  CB  ASP A  94      12.178  20.185  28.963  1.00  0.00              
ATOM   1567  CG  ASP A  94      12.463  19.561  30.322  1.00  0.00              
ATOM   1568  OD1 ASP A  94      12.467  18.356  30.412  1.00  0.00              
ATOM   1569  OD2 ASP A  94      12.826  20.282  31.220  1.00  0.00              
ATOM   1570  H   ASP A  94      14.722  20.518  28.440  1.00  0.00              
ATOM   1571  HA  ASP A  94      12.677  18.477  27.763  1.00  0.00              
ATOM   1572 1HB  ASP A  94      12.316  21.264  29.023  1.00  0.00              
ATOM   1573 2HB  ASP A  94      11.150  19.965  28.671  1.00  0.00              
ATOM   1574  N   CYS A  95      13.406  20.766  25.765  1.00  0.00              
ATOM   1575  CA  CYS A  95      13.118  21.317  24.447  1.00  0.00              
ATOM   1576  C   CYS A  95      14.258  21.017  23.481  1.00  0.00              
ATOM   1577  O   CYS A  95      14.951  21.925  23.020  1.00  0.00              
ATOM   1578  CB  CYS A  95      13.018  22.817  24.718  1.00  0.00              
ATOM   1579  SG  CYS A  95      11.720  23.282  25.889  1.00  0.00              
ATOM   1580  H   CYS A  95      14.335  20.864  26.149  1.00  0.00              
ATOM   1581  HA  CYS A  95      12.168  20.975  24.036  1.00  0.00              
ATOM   1582 1HB  CYS A  95      13.952  23.188  25.140  1.00  0.00              
ATOM   1583 2HB  CYS A  95      12.798  23.353  23.795  1.00  0.00              
ATOM   1584  HG  CYS A  95      10.711  22.778  25.186  1.00  0.00              
ATOM   1585  N   PRO A  96      14.449  19.737  23.177  1.00  0.00              
ATOM   1586  CA  PRO A  96      15.528  19.312  22.293  1.00  0.00              
ATOM   1587  C   PRO A  96      15.251  19.674  20.840  1.00  0.00              
ATOM   1588  O   PRO A  96      14.118  19.978  20.471  1.00  0.00              
ATOM   1589  CB  PRO A  96      15.597  17.795  22.501  1.00  0.00              
ATOM   1590  CG  PRO A  96      14.218  17.412  22.917  1.00  0.00              
ATOM   1591  CD  PRO A  96      13.717  18.563  23.747  1.00  0.00              
ATOM   1592  HA  PRO A  96      16.483  19.801  22.524  1.00  0.00              
ATOM   1593 1HB  PRO A  96      15.895  17.274  21.578  1.00  0.00              
ATOM   1594 2HB  PRO A  96      16.332  17.527  23.273  1.00  0.00              
ATOM   1595 1HG  PRO A  96      13.570  17.245  22.041  1.00  0.00              
ATOM   1596 2HG  PRO A  96      14.220  16.479  23.496  1.00  0.00              
ATOM   1597 1HD  PRO A  96      12.628  18.697  23.661  1.00  0.00              
ATOM   1598 2HD  PRO A  96      13.942  18.435  24.815  1.00  0.00              
ATOM   1599  N   VAL A  97      16.295  19.640  20.019  1.00  0.00              
ATOM   1600  CA  VAL A  97      16.159  19.929  18.596  1.00  0.00              
ATOM   1601  C   VAL A  97      16.410  18.683  17.756  1.00  0.00              
ATOM   1602  O   VAL A  97      17.337  17.918  18.024  1.00  0.00              
ATOM   1603  CB  VAL A  97      17.126  21.041  18.148  1.00  0.00              
ATOM   1604  CG1 VAL A  97      17.043  21.245  16.643  1.00  0.00              
ATOM   1605  CG2 VAL A  97      16.820  22.340  18.878  1.00  0.00              
ATOM   1606  H   VAL A  97      17.206  19.411  20.390  1.00  0.00              
ATOM   1607  HA  VAL A  97      15.142  20.235  18.348  1.00  0.00              
ATOM   1608  HB  VAL A  97      18.143  20.757  18.421  1.00  0.00              
ATOM   1609 1HG1 VAL A  97      17.734  22.034  16.344  1.00  0.00              
ATOM   1610 2HG1 VAL A  97      17.310  20.319  16.135  1.00  0.00              
ATOM   1611 3HG1 VAL A  97      16.028  21.530  16.370  1.00  0.00              
ATOM   1612 1HG2 VAL A  97      17.513  23.114  18.551  1.00  0.00              
ATOM   1613 2HG2 VAL A  97      15.798  22.648  18.656  1.00  0.00              
ATOM   1614 3HG2 VAL A  97      16.928  22.188  19.953  1.00  0.00              
ATOM   1615  N   PHE A  98      15.580  18.486  16.738  1.00  0.00              
ATOM   1616  CA  PHE A  98      15.719  17.339  15.846  1.00  0.00              
ATOM   1617  C   PHE A  98      15.190  17.658  14.454  1.00  0.00              
ATOM   1618  O   PHE A  98      14.161  18.317  14.306  1.00  0.00              
ATOM   1619  CB  PHE A  98      14.991  16.123  16.420  1.00  0.00              
ATOM   1620  CG  PHE A  98      15.114  14.887  15.574  1.00  0.00              
ATOM   1621  CD1 PHE A  98      16.224  14.063  15.684  1.00  0.00              
ATOM   1622  CD2 PHE A  98      14.122  14.548  14.667  1.00  0.00              
ATOM   1623  CE1 PHE A  98      16.339  12.926  14.906  1.00  0.00              
ATOM   1624  CE2 PHE A  98      14.233  13.412  13.889  1.00  0.00              
ATOM   1625  CZ  PHE A  98      15.344  12.600  14.009  1.00  0.00              
ATOM   1626  H   PHE A  98      14.833  19.146  16.577  1.00  0.00              
ATOM   1627  HA  PHE A  98      16.774  17.088  15.728  1.00  0.00              
ATOM   1628 1HB  PHE A  98      15.395  15.871  17.400  1.00  0.00              
ATOM   1629 2HB  PHE A  98      13.926  16.332  16.511  1.00  0.00              
ATOM   1630  HD1 PHE A  98      17.011  14.320  16.394  1.00  0.00              
ATOM   1631  HD2 PHE A  98      13.245  15.189  14.573  1.00  0.00              
ATOM   1632  HE1 PHE A  98      17.216  12.287  15.002  1.00  0.00              
ATOM   1633  HE2 PHE A  98      13.446  13.156  13.181  1.00  0.00              
ATOM   1634  HZ  PHE A  98      15.434  11.706  13.395  1.00  0.00              
ATOM   1635  N   ASP A  99      15.898  17.183  13.436  1.00  0.00              
ATOM   1636  CA  ASP A  99      15.496  17.409  12.052  1.00  0.00              
ATOM   1637  C   ASP A  99      14.257  16.594  11.700  1.00  0.00              
ATOM   1638  O   ASP A  99      14.338  15.384  11.485  1.00  0.00              
ATOM   1639  CB  ASP A  99      16.640  17.063  11.097  1.00  0.00              
ATOM   1640  CG  ASP A  99      16.341  17.342   9.629  1.00  0.00              
ATOM   1641  OD1 ASP A  99      15.218  17.666   9.323  1.00  0.00              
ATOM   1642  OD2 ASP A  99      17.265  17.380   8.852  1.00  0.00              
ATOM   1643  H   ASP A  99      16.737  16.653  13.624  1.00  0.00              
ATOM   1644  HA  ASP A  99      15.228  18.455  11.911  1.00  0.00              
ATOM   1645 1HB  ASP A  99      17.587  17.527  11.368  1.00  0.00              
ATOM   1646 2HB  ASP A  99      16.704  15.985  11.255  1.00  0.00              
ATOM   1647  N   GLY A 100      13.112  17.264  11.643  1.00  0.00              
ATOM   1648  CA  GLY A 100      11.850  16.600  11.337  1.00  0.00              
ATOM   1649  C   GLY A 100      10.898  16.651  12.525  1.00  0.00              
ATOM   1650  O   GLY A 100       9.741  16.241  12.424  1.00  0.00              
ATOM   1651  H   GLY A 100      13.114  18.259  11.815  1.00  0.00              
ATOM   1652 1HA  GLY A 100      11.382  17.097  10.488  1.00  0.00              
ATOM   1653 2HA  GLY A 100      12.046  15.559  11.083  1.00  0.00              
ATOM   1654  N   LEU A 101      11.392  17.154  13.652  1.00  0.00              
ATOM   1655  CA  LEU A 101      10.574  17.300  14.849  1.00  0.00              
ATOM   1656  C   LEU A 101       9.431  18.280  14.620  1.00  0.00              
ATOM   1657  O   LEU A 101       8.329  18.096  15.139  1.00  0.00              
ATOM   1658  CB  LEU A 101      11.440  17.756  16.031  1.00  0.00              
ATOM   1659  CG  LEU A 101      10.695  17.920  17.361  1.00  0.00              
ATOM   1660  CD1 LEU A 101       9.991  16.621  17.729  1.00  0.00              
ATOM   1661  CD2 LEU A 101      11.679  18.327  18.449  1.00  0.00              
ATOM   1662  H   LEU A 101      12.359  17.442  13.679  1.00  0.00              
ATOM   1663  HA  LEU A 101      10.115  16.343  15.096  1.00  0.00              
ATOM   1664 1HB  LEU A 101      12.123  16.909  16.087  1.00  0.00              
ATOM   1665 2HB  LEU A 101      12.001  18.660  15.794  1.00  0.00              
ATOM   1666  HG  LEU A 101       9.982  18.735  17.235  1.00  0.00              
ATOM   1667 1HD1 LEU A 101       9.465  16.747  18.676  1.00  0.00              
ATOM   1668 2HD1 LEU A 101       9.276  16.362  16.949  1.00  0.00              
ATOM   1669 3HD1 LEU A 101      10.728  15.824  17.828  1.00  0.00              
ATOM   1670 1HD2 LEU A 101      11.147  18.444  19.393  1.00  0.00              
ATOM   1671 2HD2 LEU A 101      12.443  17.558  18.554  1.00  0.00              
ATOM   1672 3HD2 LEU A 101      12.150  19.273  18.178  1.00  0.00              
ATOM   1673  N   PHE A 102       9.698  19.320  13.839  1.00  0.00              
ATOM   1674  CA  PHE A 102       8.640  20.229  13.425  1.00  0.00              
ATOM   1675  C   PHE A 102       7.557  19.535  12.607  1.00  0.00              
ATOM   1676  O   PHE A 102       6.366  19.796  12.802  1.00  0.00              
ATOM   1677  CB  PHE A 102       9.233  21.389  12.622  1.00  0.00              
ATOM   1678  CG  PHE A 102       8.205  22.348  12.093  1.00  0.00              
ATOM   1679  CD1 PHE A 102       7.486  23.162  12.957  1.00  0.00              
ATOM   1680  CD2 PHE A 102       7.954  22.439  10.733  1.00  0.00              
ATOM   1681  CE1 PHE A 102       6.540  24.044  12.471  1.00  0.00              
ATOM   1682  CE2 PHE A 102       7.010  23.321  10.245  1.00  0.00              
ATOM   1683  CZ  PHE A 102       6.302  24.124  11.116  1.00  0.00              
ATOM   1684  H   PHE A 102      10.643  19.489  13.525  1.00  0.00              
ATOM   1685  HA  PHE A 102       8.133  20.633  14.302  1.00  0.00              
ATOM   1686 1HB  PHE A 102       9.910  21.971  13.247  1.00  0.00              
ATOM   1687 2HB  PHE A 102       9.776  21.008  11.758  1.00  0.00              
ATOM   1688  HD1 PHE A 102       7.675  23.099  14.029  1.00  0.00              
ATOM   1689  HD2 PHE A 102       8.514  21.804  10.045  1.00  0.00              
ATOM   1690  HE1 PHE A 102       5.981  24.677  13.161  1.00  0.00              
ATOM   1691  HE2 PHE A 102       6.823  23.383   9.173  1.00  0.00              
ATOM   1692  HZ  PHE A 102       5.556  24.819  10.732  1.00  0.00              
ATOM   1693  N   GLN A 103       7.972  18.650  11.700  1.00  0.00              
ATOM   1694  CA  GLN A 103       7.033  17.896  10.868  1.00  0.00              
ATOM   1695  C   GLN A 103       6.181  16.964  11.732  1.00  0.00              
ATOM   1696  O   GLN A 103       4.988  16.779  11.472  1.00  0.00              
ATOM   1697  CB  GLN A 103       7.782  17.085   9.807  1.00  0.00              
ATOM   1698  CG  GLN A 103       8.414  17.927   8.712  1.00  0.00              
ATOM   1699  CD  GLN A 103       9.206  17.091   7.724  1.00  0.00              
ATOM   1700  OE1 GLN A 103       9.338  15.874   7.885  1.00  0.00              
ATOM   1701  NE2 GLN A 103       9.743  17.740   6.697  1.00  0.00              
ATOM   1702  H   GLN A 103       8.963  18.496  11.585  1.00  0.00              
ATOM   1703  HA  GLN A 103       6.349  18.587  10.374  1.00  0.00              
ATOM   1704 1HB  GLN A 103       8.553  16.520  10.330  1.00  0.00              
ATOM   1705 2HB  GLN A 103       7.060  16.395   9.371  1.00  0.00              
ATOM   1706 1HG  GLN A 103       7.858  18.674   8.146  1.00  0.00              
ATOM   1707 2HG  GLN A 103       9.115  18.427   9.380  1.00  0.00              
ATOM   1708 1HE2 GLN A 103      10.277  17.241   6.013  1.00  0.00              
ATOM   1709 2HE2 GLN A 103       9.613  18.727   6.606  1.00  0.00              
ATOM   1710  N   PHE A 104       6.801  16.406  12.771  1.00  0.00              
ATOM   1711  CA  PHE A 104       6.101  15.643  13.807  1.00  0.00              
ATOM   1712  C   PHE A 104       5.048  16.489  14.530  1.00  0.00              
ATOM   1713  O   PHE A 104       3.922  16.038  14.749  1.00  0.00              
ATOM   1714  CB  PHE A 104       7.103  15.082  14.818  1.00  0.00              
ATOM   1715  CG  PHE A 104       6.462  14.400  15.993  1.00  0.00              
ATOM   1716  CD1 PHE A 104       5.778  13.204  15.830  1.00  0.00              
ATOM   1717  CD2 PHE A 104       6.541  14.952  17.262  1.00  0.00              
ATOM   1718  CE1 PHE A 104       5.187  12.576  16.910  1.00  0.00              
ATOM   1719  CE2 PHE A 104       5.952  14.326  18.344  1.00  0.00              
ATOM   1720  CZ  PHE A 104       5.274  13.137  18.167  1.00  0.00              
ATOM   1721  H   PHE A 104       7.801  16.521  12.836  1.00  0.00              
ATOM   1722  HA  PHE A 104       5.559  14.812  13.353  1.00  0.00              
ATOM   1723 1HB  PHE A 104       7.744  14.342  14.340  1.00  0.00              
ATOM   1724 2HB  PHE A 104       7.717  15.885  15.222  1.00  0.00              
ATOM   1725  HD1 PHE A 104       5.709  12.761  14.836  1.00  0.00              
ATOM   1726  HD2 PHE A 104       7.076  15.892  17.401  1.00  0.00              
ATOM   1727  HE1 PHE A 104       4.651  11.637  16.768  1.00  0.00              
ATOM   1728  HE2 PHE A 104       6.021  14.770  19.336  1.00  0.00              
ATOM   1729  HZ  PHE A 104       4.808  12.643  19.018  1.00  0.00              
ATOM   1730  N   GLN A 105       5.423  17.711  14.898  1.00  0.00              
ATOM   1731  CA  GLN A 105       4.510  18.632  15.564  1.00  0.00              
ATOM   1732  C   GLN A 105       3.372  19.025  14.639  1.00  0.00              
ATOM   1733  O   GLN A 105       2.264  19.315  15.098  1.00  0.00              
ATOM   1734  CB  GLN A 105       5.251  19.886  16.033  1.00  0.00              
ATOM   1735  CG  GLN A 105       6.302  19.626  17.100  1.00  0.00              
ATOM   1736  CD  GLN A 105       5.687  19.325  18.456  1.00  0.00              
ATOM   1737  OE1 GLN A 105       5.089  20.200  19.088  1.00  0.00              
ATOM   1738  NE2 GLN A 105       5.836  18.088  18.911  1.00  0.00              
ATOM   1739  H   GLN A 105       6.370  18.009  14.709  1.00  0.00              
ATOM   1740  HA  GLN A 105       4.060  18.139  16.426  1.00  0.00              
ATOM   1741 1HB  GLN A 105       5.725  20.321  15.152  1.00  0.00              
ATOM   1742 2HB  GLN A 105       4.500  20.572  16.417  1.00  0.00              
ATOM   1743 1HG  GLN A 105       7.137  18.940  16.955  1.00  0.00              
ATOM   1744 2HG  GLN A 105       6.673  20.650  17.111  1.00  0.00              
ATOM   1745 1HE2 GLN A 105       5.451  17.831  19.798  1.00  0.00              
ATOM   1746 2HE2 GLN A 105       6.329  17.410  18.367  1.00  0.00              
ATOM   1747  N   GLN A 106       3.646  19.032  13.338  1.00  0.00              
ATOM   1748  CA  GLN A 106       2.621  19.309  12.340  1.00  0.00              
ATOM   1749  C   GLN A 106       1.621  18.165  12.222  1.00  0.00              
ATOM   1750  O   GLN A 106       0.426  18.401  12.041  1.00  0.00              
ATOM   1751  CB  GLN A 106       3.264  19.570  10.975  1.00  0.00              
ATOM   1752  CG  GLN A 106       3.905  20.941  10.842  1.00  0.00              
ATOM   1753  CD  GLN A 106       4.410  21.209   9.437  1.00  0.00              
ATOM   1754  OE1 GLN A 106       5.517  20.803   9.072  1.00  0.00              
ATOM   1755  NE2 GLN A 106       3.602  21.899   8.641  1.00  0.00              
ATOM   1756  H   GLN A 106       4.589  18.838  13.033  1.00  0.00              
ATOM   1757  HA  GLN A 106       2.046  20.184  12.642  1.00  0.00              
ATOM   1758 1HB  GLN A 106       4.016  18.795  10.828  1.00  0.00              
ATOM   1759 2HB  GLN A 106       2.477  19.458  10.230  1.00  0.00              
ATOM   1760 1HG  GLN A 106       3.432  21.852  11.207  1.00  0.00              
ATOM   1761 2HG  GLN A 106       4.760  20.698  11.475  1.00  0.00              
ATOM   1762 1HE2 GLN A 106       3.881  22.108   7.702  1.00  0.00              
ATOM   1763 2HE2 GLN A 106       2.713  22.211   8.978  1.00  0.00              
ATOM   1764  N   SER A 107       2.115  16.934  12.328  1.00  0.00              
ATOM   1765  CA  SER A 107       1.249  15.757  12.331  1.00  0.00              
ATOM   1766  C   SER A 107       0.322  15.758  13.543  1.00  0.00              
ATOM   1767  O   SER A 107      -0.870  15.454  13.426  1.00  0.00              
ATOM   1768  CB  SER A 107       2.087  14.493  12.308  1.00  0.00              
ATOM   1769  OG  SER A 107       2.771  14.337  11.096  1.00  0.00              
ATOM   1770  H   SER A 107       3.113  16.812  12.407  1.00  0.00              
ATOM   1771  HA  SER A 107       0.667  15.647  11.417  1.00  0.00              
ATOM   1772 1HB  SER A 107       2.812  14.542  13.120  1.00  0.00              
ATOM   1773 2HB  SER A 107       1.432  13.637  12.461  1.00  0.00              
ATOM   1774  HG  SER A 107       2.507  13.509  10.685  1.00  0.00              
ATOM   1775  N   CYS A 108       0.880  16.107  14.700  1.00  0.00              
ATOM   1776  CA  CYS A 108       0.133  16.158  15.951  1.00  0.00              
ATOM   1777  C   CYS A 108      -0.954  17.235  15.921  1.00  0.00              
ATOM   1778  O   CYS A 108      -2.115  16.962  16.244  1.00  0.00              
ATOM   1779  CB  CYS A 108       1.216  16.515  16.969  1.00  0.00              
ATOM   1780  SG  CYS A 108       2.454  15.221  17.232  1.00  0.00              
ATOM   1781  H   CYS A 108       1.861  16.347  14.701  1.00  0.00              
ATOM   1782  HA  CYS A 108      -0.310  15.201  16.230  1.00  0.00              
ATOM   1783 1HB  CYS A 108       1.768  17.396  16.641  1.00  0.00              
ATOM   1784 2HB  CYS A 108       0.769  16.707  17.944  1.00  0.00              
ATOM   1785  HG  CYS A 108       3.381  16.019  17.751  1.00  0.00              
ATOM   1786  N   ALA A 109      -0.574  18.447  15.526  1.00  0.00              
ATOM   1787  CA  ALA A 109      -1.506  19.570  15.440  1.00  0.00              
ATOM   1788  C   ALA A 109      -2.583  19.308  14.382  1.00  0.00              
ATOM   1789  O   ALA A 109      -3.767  19.548  14.623  1.00  0.00              
ATOM   1790  CB  ALA A 109      -0.778  20.904  15.155  1.00  0.00              
ATOM   1791  H   ALA A 109       0.394  18.592  15.278  1.00  0.00              
ATOM   1792  HA  ALA A 109      -2.012  19.680  16.399  1.00  0.00              
ATOM   1793 1HB  ALA A 109      -1.509  21.712  15.097  1.00  0.00              
ATOM   1794 2HB  ALA A 109      -0.070  21.112  15.957  1.00  0.00              
ATOM   1795 3HB  ALA A 109      -0.243  20.832  14.208  1.00  0.00              
ATOM   1796  N   GLY A 110      -2.162  18.808  13.222  1.00  0.00              
ATOM   1797  CA  GLY A 110      -3.078  18.495  12.127  1.00  0.00              
ATOM   1798  C   GLY A 110      -4.086  17.416  12.480  1.00  0.00              
ATOM   1799  O   GLY A 110      -5.262  17.516  12.121  1.00  0.00              
ATOM   1800  H   GLY A 110      -1.173  18.642  13.100  1.00  0.00              
ATOM   1801 1HA  GLY A 110      -3.628  19.396  11.854  1.00  0.00              
ATOM   1802 2HA  GLY A 110      -2.502  18.148  11.269  1.00  0.00              
ATOM   1803  N   ALA A 111      -3.619  16.393  13.190  1.00  0.00              
ATOM   1804  CA  ALA A 111      -4.473  15.294  13.636  1.00  0.00              
ATOM   1805  C   ALA A 111      -5.548  15.745  14.608  1.00  0.00              
ATOM   1806  O   ALA A 111      -6.709  15.349  14.483  1.00  0.00              
ATOM   1807  CB  ALA A 111      -3.626  14.198  14.266  1.00  0.00              
ATOM   1808  H   ALA A 111      -2.637  16.378  13.427  1.00  0.00              
ATOM   1809  HA  ALA A 111      -4.993  14.884  12.771  1.00  0.00              
ATOM   1810 1HB  ALA A 111      -4.273  13.382  14.586  1.00  0.00              
ATOM   1811 2HB  ALA A 111      -2.907  13.829  13.535  1.00  0.00              
ATOM   1812 3HB  ALA A 111      -3.096  14.600  15.128  1.00  0.00              
ATOM   1813  N   SER A 112      -5.155  16.583  15.568  1.00  0.00              
ATOM   1814  CA  SER A 112      -6.079  17.164  16.548  1.00  0.00              
ATOM   1815  C   SER A 112      -7.097  18.107  15.914  1.00  0.00              
ATOM   1816  O   SER A 112      -8.261  18.125  16.308  1.00  0.00              
ATOM   1817  CB  SER A 112      -5.296  17.896  17.620  1.00  0.00              
ATOM   1818  OG  SER A 112      -4.513  17.024  18.388  1.00  0.00              
ATOM   1819  H   SER A 112      -4.175  16.825  15.614  1.00  0.00              
ATOM   1820  HA  SER A 112      -6.612  16.415  17.135  1.00  0.00              
ATOM   1821 1HB  SER A 112      -4.646  18.627  17.139  1.00  0.00              
ATOM   1822 2HB  SER A 112      -5.997  18.412  18.274  1.00  0.00              
ATOM   1823  HG  SER A 112      -4.023  17.528  19.042  1.00  0.00              
ATOM   1824  N   ILE A 113      -6.651  18.880  14.929  1.00  0.00              
ATOM   1825  CA  ILE A 113      -7.541  19.762  14.176  1.00  0.00              
ATOM   1826  C   ILE A 113      -8.508  18.947  13.313  1.00  0.00              
ATOM   1827  O   ILE A 113      -9.690  19.281  13.222  1.00  0.00              
ATOM   1828  CB  ILE A 113      -6.751  20.731  13.278  1.00  0.00              
ATOM   1829  CG1 ILE A 113      -5.977  21.739  14.132  1.00  0.00              
ATOM   1830  CG2 ILE A 113      -7.687  21.450  12.319  1.00  0.00              
ATOM   1831  CD1 ILE A 113      -4.952  22.536  13.357  1.00  0.00              
ATOM   1832  H   ILE A 113      -5.668  18.858  14.697  1.00  0.00              
ATOM   1833  HA  ILE A 113      -8.177  20.333  14.851  1.00  0.00              
ATOM   1834  HB  ILE A 113      -6.012  20.167  12.710  1.00  0.00              
ATOM   1835 1HG1 ILE A 113      -6.706  22.417  14.574  1.00  0.00              
ATOM   1836 2HG1 ILE A 113      -5.477  21.178  14.922  1.00  0.00              
ATOM   1837 1HG2 ILE A 113      -7.113  22.132  11.692  1.00  0.00              
ATOM   1838 2HG2 ILE A 113      -8.194  20.720  11.690  1.00  0.00              
ATOM   1839 3HG2 ILE A 113      -8.426  22.016  12.886  1.00  0.00              
ATOM   1840 1HD1 ILE A 113      -4.444  23.228  14.029  1.00  0.00              
ATOM   1841 2HD1 ILE A 113      -4.221  21.859  12.914  1.00  0.00              
ATOM   1842 3HD1 ILE A 113      -5.449  23.099  12.567  1.00  0.00              
ATOM   1843  N   ASP A 114      -8.006  17.870  12.707  1.00  0.00              
ATOM   1844  CA  ASP A 114      -8.834  16.968  11.901  1.00  0.00              
ATOM   1845  C   ASP A 114      -9.906  16.289  12.741  1.00  0.00              
ATOM   1846  O   ASP A 114     -11.044  16.110  12.289  1.00  0.00              
ATOM   1847  CB  ASP A 114      -7.964  15.911  11.215  1.00  0.00              
ATOM   1848  CG  ASP A 114      -7.167  16.429  10.025  1.00  0.00              
ATOM   1849  OD1 ASP A 114      -7.439  17.520   9.582  1.00  0.00              
ATOM   1850  OD2 ASP A 114      -6.197  15.804   9.669  1.00  0.00              
ATOM   1851  H   ASP A 114      -7.022  17.675  12.809  1.00  0.00              
ATOM   1852  HA  ASP A 114      -9.360  17.537  11.133  1.00  0.00              
ATOM   1853 1HB  ASP A 114      -7.296  15.388  11.899  1.00  0.00              
ATOM   1854 2HB  ASP A 114      -8.737  15.226  10.864  1.00  0.00              
ATOM   1855  N   GLY A 115      -9.531  15.925  13.966  1.00  0.00              
ATOM   1856  CA  GLY A 115     -10.467  15.386  14.950  1.00  0.00              
ATOM   1857  C   GLY A 115     -11.496  16.421  15.407  1.00  0.00              
ATOM   1858  O   GLY A 115     -12.665  16.086  15.617  1.00  0.00              
ATOM   1859  H   GLY A 115      -8.559  16.030  14.220  1.00  0.00              
ATOM   1860 1HA  GLY A 115     -11.000  14.543  14.511  1.00  0.00              
ATOM   1861 2HA  GLY A 115      -9.911  15.047  15.823  1.00  0.00              
ATOM   1862  N   ALA A 116     -11.063  17.670  15.564  1.00  0.00              
ATOM   1863  CA  ALA A 116     -11.976  18.749  15.925  1.00  0.00              
ATOM   1864  C   ALA A 116     -12.999  18.956  14.816  1.00  0.00              
ATOM   1865  O   ALA A 116     -14.188  19.134  15.087  1.00  0.00              
ATOM   1866  CB  ALA A 116     -11.217  20.035  16.201  1.00  0.00              
ATOM   1867  H   ALA A 116     -10.083  17.878  15.429  1.00  0.00              
ATOM   1868  HA  ALA A 116     -12.511  18.467  16.832  1.00  0.00              
ATOM   1869 1HB  ALA A 116     -11.921  20.823  16.469  1.00  0.00              
ATOM   1870 2HB  ALA A 116     -10.520  19.875  17.026  1.00  0.00              
ATOM   1871 3HB  ALA A 116     -10.665  20.329  15.312  1.00  0.00              
ATOM   1872  N   SER A 117     -12.531  18.917  13.570  1.00  0.00              
ATOM   1873  CA  SER A 117     -13.405  19.075  12.407  1.00  0.00              
ATOM   1874  C   SER A 117     -14.402  17.925  12.389  1.00  0.00              
ATOM   1875  O   SER A 117     -15.606  18.138  12.252  1.00  0.00              
ATOM   1876  CB  SER A 117     -12.597  19.114  11.124  1.00  0.00              
ATOM   1877  OG  SER A 117     -11.752  20.232  11.068  1.00  0.00              
ATOM   1878  H   SER A 117     -11.542  18.775  13.426  1.00  0.00              
ATOM   1879  HA  SER A 117     -13.904  20.045  12.370  1.00  0.00              
ATOM   1880 1HB  SER A 117     -11.993  18.210  11.066  1.00  0.00              
ATOM   1881 2HB  SER A 117     -13.284  19.147  10.280  1.00  0.00              
ATOM   1882  HG  SER A 117     -12.248  21.019  11.302  1.00  0.00              
ATOM   1883  N   LYS A 118     -13.877  16.710  12.548  1.00  0.00              
ATOM   1884  CA  LYS A 118     -14.675  15.492  12.683  1.00  0.00              
ATOM   1885  C   LYS A 118     -15.893  15.713  13.596  1.00  0.00              
ATOM   1886  O   LYS A 118     -17.034  15.471  13.191  1.00  0.00              
ATOM   1887  CB  LYS A 118     -13.812  14.352  13.221  1.00  0.00              
ATOM   1888  CG  LYS A 118     -14.293  12.960  12.830  1.00  0.00              
ATOM   1889  CD  LYS A 118     -13.954  12.643  11.381  1.00  0.00              
ATOM   1890  CE  LYS A 118     -14.251  11.189  11.047  1.00  0.00              
ATOM   1891  NZ  LYS A 118     -13.949  10.872   9.625  1.00  0.00              
ATOM   1892  H   LYS A 118     -12.870  16.643  12.575  1.00  0.00              
ATOM   1893  HA  LYS A 118     -15.072  15.203  11.708  1.00  0.00              
ATOM   1894 1HB  LYS A 118     -12.803  14.506  12.841  1.00  0.00              
ATOM   1895 2HB  LYS A 118     -13.806  14.439  14.308  1.00  0.00              
ATOM   1896 1HG  LYS A 118     -13.814  12.230  13.484  1.00  0.00              
ATOM   1897 2HG  LYS A 118     -15.374  12.915  12.968  1.00  0.00              
ATOM   1898 1HD  LYS A 118     -14.544  13.294  10.735  1.00  0.00              
ATOM   1899 2HD  LYS A 118     -12.893  12.841  11.223  1.00  0.00              
ATOM   1900 1HE  LYS A 118     -13.648  10.558  11.697  1.00  0.00              
ATOM   1901 2HE  LYS A 118     -15.308  11.005  11.242  1.00  0.00              
ATOM   1902 1HZ  LYS A 118     -14.161   9.901   9.445  1.00  0.00              
ATOM   1903 2HZ  LYS A 118     -14.510  11.456   9.022  1.00  0.00              
ATOM   1904 3HZ  LYS A 118     -12.970  11.042   9.444  1.00  0.00              
ATOM   1905  N   LEU A 119     -15.634  16.187  14.814  1.00  0.00              
ATOM   1906  CA  LEU A 119     -16.686  16.454  15.795  1.00  0.00              
ATOM   1907  C   LEU A 119     -17.625  17.575  15.354  1.00  0.00              
ATOM   1908  O   LEU A 119     -18.837  17.484  15.558  1.00  0.00              
ATOM   1909  CB  LEU A 119     -16.058  16.800  17.151  1.00  0.00              
ATOM   1910  CG  LEU A 119     -15.236  15.676  17.795  1.00  0.00              
ATOM   1911  CD1 LEU A 119     -14.525  16.196  19.038  1.00  0.00              
ATOM   1912  CD2 LEU A 119     -16.150  14.512  18.144  1.00  0.00              
ATOM   1913  H   LEU A 119     -14.671  16.367  15.064  1.00  0.00              
ATOM   1914  HA  LEU A 119     -17.314  15.572  15.906  1.00  0.00              
ATOM   1915 1HB  LEU A 119     -15.403  17.612  16.842  1.00  0.00              
ATOM   1916 2HB  LEU A 119     -16.800  17.179  17.855  1.00  0.00              
ATOM   1917  HG  LEU A 119     -14.523  15.328  17.047  1.00  0.00              
ATOM   1918 1HD1 LEU A 119     -13.943  15.391  19.488  1.00  0.00              
ATOM   1919 2HD1 LEU A 119     -13.859  17.013  18.761  1.00  0.00              
ATOM   1920 3HD1 LEU A 119     -15.262  16.555  19.755  1.00  0.00              
ATOM   1921 1HD2 LEU A 119     -15.564  13.714  18.601  1.00  0.00              
ATOM   1922 2HD2 LEU A 119     -16.916  14.847  18.844  1.00  0.00              
ATOM   1923 3HD2 LEU A 119     -16.627  14.138  17.237  1.00  0.00              
ATOM   1924  N   ASN A 120     -17.058  18.624  14.759  1.00  0.00              
ATOM   1925  CA  ASN A 120     -17.823  19.794  14.332  1.00  0.00              
ATOM   1926  C   ASN A 120     -18.921  19.421  13.348  1.00  0.00              
ATOM   1927  O   ASN A 120     -20.034  19.943  13.423  1.00  0.00              
ATOM   1928  CB  ASN A 120     -16.922  20.855  13.727  1.00  0.00              
ATOM   1929  CG  ASN A 120     -16.091  21.593  14.739  1.00  0.00              
ATOM   1930  OD1 ASN A 120     -16.426  21.644  15.928  1.00  0.00              
ATOM   1931  ND2 ASN A 120     -15.055  22.234  14.261  1.00  0.00              
ATOM   1932  H   ASN A 120     -16.062  18.603  14.600  1.00  0.00              
ATOM   1933  HA  ASN A 120     -18.325  20.242  15.192  1.00  0.00              
ATOM   1934 1HB  ASN A 120     -16.307  20.632  12.854  1.00  0.00              
ATOM   1935 2HB  ASN A 120     -17.758  21.487  13.430  1.00  0.00              
ATOM   1936 1HD2 ASN A 120     -14.457  22.747  14.877  1.00  0.00              
ATOM   1937 2HD2 ASN A 120     -14.862  22.210  13.280  1.00  0.00              
ATOM   1938  N   HIS A 121     -18.604  18.505  12.436  1.00  0.00              
ATOM   1939  CA  HIS A 121     -19.517  18.099  11.366  1.00  0.00              
ATOM   1940  C   HIS A 121     -20.189  16.754  11.666  1.00  0.00              
ATOM   1941  O   HIS A 121     -20.754  16.120  10.772  1.00  0.00              
ATOM   1942  CB  HIS A 121     -18.773  18.023  10.029  1.00  0.00              
ATOM   1943  CG  HIS A 121     -18.130  19.313   9.624  1.00  0.00              
ATOM   1944  ND1 HIS A 121     -16.810  19.605   9.899  1.00  0.00              
ATOM   1945  CD2 HIS A 121     -18.624  20.387   8.965  1.00  0.00              
ATOM   1946  CE1 HIS A 121     -16.521  20.805   9.425  1.00  0.00              
ATOM   1947  NE2 HIS A 121     -17.604  21.300   8.855  1.00  0.00              
ATOM   1948  H   HIS A 121     -17.691  18.078  12.491  1.00  0.00              
ATOM   1949  HA  HIS A 121     -20.325  18.827  11.280  1.00  0.00              
ATOM   1950 1HB  HIS A 121     -17.975  17.282  10.085  1.00  0.00              
ATOM   1951 2HB  HIS A 121     -19.463  17.753   9.230  1.00  0.00              
ATOM   1952  HD2 HIS A 121     -19.608  20.615   8.552  1.00  0.00              
ATOM   1953  HE1 HIS A 121     -15.520  21.221   9.541  1.00  0.00              
ATOM   1954  HE2 HIS A 121     -17.680  22.202   8.408  1.00  0.00              
ATOM   1955  N   HIS A 122     -20.105  16.327  12.929  1.00  0.00              
ATOM   1956  CA  HIS A 122     -20.783  15.124  13.427  1.00  0.00              
ATOM   1957  C   HIS A 122     -20.437  13.874  12.609  1.00  0.00              
ATOM   1958  O   HIS A 122     -21.313  13.064  12.292  1.00  0.00              
ATOM   1959  CB  HIS A 122     -22.301  15.333  13.430  1.00  0.00              
ATOM   1960  CG  HIS A 122     -22.738  16.556  14.176  1.00  0.00              
ATOM   1961  ND1 HIS A 122     -22.499  16.731  15.523  1.00  0.00              
ATOM   1962  CD2 HIS A 122     -23.400  17.663  13.764  1.00  0.00              
ATOM   1963  CE1 HIS A 122     -22.994  17.895  15.906  1.00  0.00              
ATOM   1964  NE2 HIS A 122     -23.546  18.479  14.858  1.00  0.00              
ATOM   1965  H   HIS A 122     -19.541  16.873  13.564  1.00  0.00              
ATOM   1966  HA  HIS A 122     -20.453  14.913  14.444  1.00  0.00              
ATOM   1967 1HB  HIS A 122     -22.668  15.444  12.409  1.00  0.00              
ATOM   1968 2HB  HIS A 122     -22.795  14.486  13.904  1.00  0.00              
ATOM   1969  HD2 HIS A 122     -23.794  17.972  12.795  1.00  0.00              
ATOM   1970  HE1 HIS A 122     -22.906  18.221  16.942  1.00  0.00              
ATOM   1971  HE2 HIS A 122     -24.004  19.379  14.853  1.00  0.00              
ATOM   1972  N   CYS A 123     -19.154  13.715  12.288  1.00  0.00              
ATOM   1973  CA  CYS A 123     -18.670  12.513  11.597  1.00  0.00              
ATOM   1974  C   CYS A 123     -18.185  11.400  12.542  1.00  0.00              
ATOM   1975  O   CYS A 123     -18.021  10.249  12.123  1.00  0.00              
ATOM   1976  CB  CYS A 123     -17.496  13.064  10.787  1.00  0.00              
ATOM   1977  SG  CYS A 123     -17.958  14.277   9.528  1.00  0.00              
ATOM   1978  H   CYS A 123     -18.497  14.445  12.525  1.00  0.00              
ATOM   1979  HA  CYS A 123     -19.399  12.080  10.915  1.00  0.00              
ATOM   1980 1HB  CYS A 123     -16.786  13.566  11.445  1.00  0.00              
ATOM   1981 2HB  CYS A 123     -16.992  12.255  10.257  1.00  0.00              
ATOM   1982  HG  CYS A 123     -16.852  14.150   8.800  1.00  0.00              
ATOM   1983  N   ALA A 124     -17.970  11.757  13.810  1.00  0.00              
ATOM   1984  CA  ALA A 124     -17.594  10.798  14.858  1.00  0.00              
ATOM   1985  C   ALA A 124     -18.004  11.310  16.242  1.00  0.00              
ATOM   1986  O   ALA A 124     -18.323  12.487  16.406  1.00  0.00              
ATOM   1987  CB  ALA A 124     -16.082  10.458  14.834  1.00  0.00              
ATOM   1988  H   ALA A 124     -18.072  12.733  14.051  1.00  0.00              
ATOM   1989  HA  ALA A 124     -18.127   9.864  14.683  1.00  0.00              
ATOM   1990 1HB  ALA A 124     -15.859   9.746  15.627  1.00  0.00              
ATOM   1991 2HB  ALA A 124     -15.823  10.019  13.870  1.00  0.00              
ATOM   1992 3HB  ALA A 124     -15.503  11.366  14.986  1.00  0.00              
ATOM   1993  N   ASP A 125     -17.998  10.418  17.228  1.00  0.00              
ATOM   1994  CA  ASP A 125     -18.354  10.772  18.602  1.00  0.00              
ATOM   1995  C   ASP A 125     -17.116  10.948  19.476  1.00  0.00              
ATOM   1996  O   ASP A 125     -17.072  11.832  20.334  1.00  0.00              
ATOM   1997  CB  ASP A 125     -19.276   9.716  19.204  1.00  0.00              
ATOM   1998  CG  ASP A 125     -20.594   9.600  18.462  1.00  0.00              
ATOM   1999  OD1 ASP A 125     -21.306  10.621  18.332  1.00  0.00              
ATOM   2000  OD2 ASP A 125     -20.917   8.485  18.004  1.00  0.00              
ATOM   2001  H   ASP A 125     -17.736   9.466  17.019  1.00  0.00              
ATOM   2002  HA  ASP A 125     -18.875  11.730  18.613  1.00  0.00              
ATOM   2003 1HB  ASP A 125     -18.808   8.738  19.305  1.00  0.00              
ATOM   2004 2HB  ASP A 125     -19.440  10.146  20.192  1.00  0.00              
ATOM   2005  N   ILE A 126     -16.118  10.092  19.260  1.00  0.00              
ATOM   2006  CA  ILE A 126     -14.837  10.194  19.946  1.00  0.00              
ATOM   2007  C   ILE A 126     -13.713  10.131  18.915  1.00  0.00              
ATOM   2008  O   ILE A 126     -13.644   9.199  18.114  1.00  0.00              
ATOM   2009  CB  ILE A 126     -14.649   9.076  20.988  1.00  0.00              
ATOM   2010  CG1 ILE A 126     -15.752   9.143  22.048  1.00  0.00              
ATOM   2011  CG2 ILE A 126     -13.277   9.179  21.637  1.00  0.00              
ATOM   2012  CD1 ILE A 126     -15.715   8.004  23.041  1.00  0.00              
ATOM   2013  H   ILE A 126     -16.263   9.347  18.594  1.00  0.00              
ATOM   2014  HA  ILE A 126     -14.741  11.161  20.440  1.00  0.00              
ATOM   2015  HB  ILE A 126     -14.746   8.110  20.495  1.00  0.00              
ATOM   2016 1HG1 ILE A 126     -15.638  10.089  22.576  1.00  0.00              
ATOM   2017 2HG1 ILE A 126     -16.707   9.134  21.522  1.00  0.00              
ATOM   2018 1HG2 ILE A 126     -13.161   8.382  22.371  1.00  0.00              
ATOM   2019 2HG2 ILE A 126     -12.506   9.083  20.873  1.00  0.00              
ATOM   2020 3HG2 ILE A 126     -13.180  10.145  22.132  1.00  0.00              
ATOM   2021 1HD1 ILE A 126     -16.526   8.119  23.760  1.00  0.00              
ATOM   2022 2HD1 ILE A 126     -15.830   7.056  22.514  1.00  0.00              
ATOM   2023 3HD1 ILE A 126     -14.762   8.011  23.568  1.00  0.00              
ATOM   2024  N   CYS A 127     -12.854  11.141  18.929  1.00  0.00              
ATOM   2025  CA  CYS A 127     -11.702  11.195  18.043  1.00  0.00              
ATOM   2026  C   CYS A 127     -10.435  10.954  18.853  1.00  0.00              
ATOM   2027  O   CYS A 127     -10.202  11.616  19.870  1.00  0.00              
ATOM   2028  CB  CYS A 127     -11.743  12.625  17.502  1.00  0.00              
ATOM   2029  SG  CYS A 127     -13.199  13.004  16.497  1.00  0.00              
ATOM   2030  H   CYS A 127     -13.010  11.898  19.579  1.00  0.00              
ATOM   2031  HA  CYS A 127     -11.769  10.506  17.203  1.00  0.00              
ATOM   2032 1HB  CYS A 127     -11.750  13.340  18.326  1.00  0.00              
ATOM   2033 2HB  CYS A 127     -10.879  12.812  16.865  1.00  0.00              
ATOM   2034  HG  CYS A 127     -13.235  11.838  15.860  1.00  0.00              
ATOM   2035  N   VAL A 128      -9.624  10.003  18.404  1.00  0.00              
ATOM   2036  CA  VAL A 128      -8.432   9.590  19.137  1.00  0.00              
ATOM   2037  C   VAL A 128      -7.148   9.990  18.411  1.00  0.00              
ATOM   2038  O   VAL A 128      -6.949   9.650  17.243  1.00  0.00              
ATOM   2039  CB  VAL A 128      -8.419   8.068  19.373  1.00  0.00              
ATOM   2040  CG1 VAL A 128      -7.141   7.650  20.084  1.00  0.00              
ATOM   2041  CG2 VAL A 128      -9.638   7.643  20.177  1.00  0.00              
ATOM   2042  H   VAL A 128      -9.843   9.552  17.526  1.00  0.00              
ATOM   2043  HA  VAL A 128      -8.365  10.094  20.101  1.00  0.00              
ATOM   2044  HB  VAL A 128      -8.482   7.560  18.410  1.00  0.00              
ATOM   2045 1HG1 VAL A 128      -7.149   6.571  20.242  1.00  0.00              
ATOM   2046 2HG1 VAL A 128      -6.280   7.920  19.473  1.00  0.00              
ATOM   2047 3HG1 VAL A 128      -7.078   8.156  21.047  1.00  0.00              
ATOM   2048 1HG2 VAL A 128      -9.614   6.565  20.334  1.00  0.00              
ATOM   2049 2HG2 VAL A 128      -9.631   8.151  21.142  1.00  0.00              
ATOM   2050 3HG2 VAL A 128     -10.544   7.910  19.633  1.00  0.00              
ATOM   2051  N   ASN A 129      -6.289  10.715  19.121  1.00  0.00              
ATOM   2052  CA  ASN A 129      -5.013  11.169  18.590  1.00  0.00              
ATOM   2053  C   ASN A 129      -3.941  11.064  19.672  1.00  0.00              
ATOM   2054  O   ASN A 129      -3.761  11.979  20.473  1.00  0.00              
ATOM   2055  CB  ASN A 129      -5.097  12.586  18.053  1.00  0.00              
ATOM   2056  CG  ASN A 129      -3.785  13.122  17.552  1.00  0.00              
ATOM   2057  OD1 ASN A 129      -2.867  12.363  17.220  1.00  0.00              
ATOM   2058  ND2 ASN A 129      -3.663  14.425  17.572  1.00  0.00              
ATOM   2059  H   ASN A 129      -6.540  10.954  20.070  1.00  0.00              
ATOM   2060  HA  ASN A 129      -4.706  10.527  17.762  1.00  0.00              
ATOM   2061 1HB  ASN A 129      -5.890  12.874  17.361  1.00  0.00              
ATOM   2062 2HB  ASN A 129      -5.299  13.014  19.035  1.00  0.00              
ATOM   2063 1HD2 ASN A 129      -2.817  14.852  17.253  1.00  0.00              
ATOM   2064 2HD2 ASN A 129      -4.415  14.992  17.907  1.00  0.00              
ATOM   2065  N   TRP A 130      -3.237   9.937  19.702  1.00  0.00              
ATOM   2066  CA  TRP A 130      -2.277   9.672  20.773  1.00  0.00              
ATOM   2067  C   TRP A 130      -0.953  10.419  20.593  1.00  0.00              
ATOM   2068  O   TRP A 130      -0.055  10.313  21.430  1.00  0.00              
ATOM   2069  CB  TRP A 130      -2.010   8.169  20.868  1.00  0.00              
ATOM   2070  CG  TRP A 130      -3.191   7.380  21.345  1.00  0.00              
ATOM   2071  CD1 TRP A 130      -3.710   6.258  20.770  1.00  0.00              
ATOM   2072  CD2 TRP A 130      -4.001   7.652  22.496  1.00  0.00              
ATOM   2073  NE1 TRP A 130      -4.793   5.815  21.489  1.00  0.00              
ATOM   2074  CE2 TRP A 130      -4.991   6.655  22.555  1.00  0.00              
ATOM   2075  CE3 TRP A 130      -3.983   8.645  23.484  1.00  0.00              
ATOM   2076  CZ2 TRP A 130      -5.951   6.618  23.555  1.00  0.00              
ATOM   2077  CZ3 TRP A 130      -4.945   8.609  24.486  1.00  0.00              
ATOM   2078  CH2 TRP A 130      -5.901   7.623  24.521  1.00  0.00              
ATOM   2079  H   TRP A 130      -3.362   9.247  18.973  1.00  0.00              
ATOM   2080  HA  TRP A 130      -2.679  10.021  21.725  1.00  0.00              
ATOM   2081 1HB  TRP A 130      -1.743   7.769  19.889  1.00  0.00              
ATOM   2082 2HB  TRP A 130      -1.201   7.974  21.571  1.00  0.00              
ATOM   2083  HD1 TRP A 130      -3.217   5.895  19.871  1.00  0.00              
ATOM   2084  HE1 TRP A 130      -5.353   5.004  21.269  1.00  0.00              
ATOM   2085  HE3 TRP A 130      -3.247   9.448  23.505  1.00  0.00              
ATOM   2086  HZ2 TRP A 130      -6.691   5.819  23.544  1.00  0.00              
ATOM   2087  HZ3 TRP A 130      -4.921   9.388  25.248  1.00  0.00              
ATOM   2088  HH2 TRP A 130      -6.637   7.631  25.324  1.00  0.00              
ATOM   2089  N   SER A 131      -0.839  11.174  19.505  1.00  0.00              
ATOM   2090  CA  SER A 131       0.348  11.994  19.266  1.00  0.00              
ATOM   2091  C   SER A 131       0.125  13.430  19.728  1.00  0.00              
ATOM   2092  O   SER A 131       1.053  14.237  19.710  1.00  0.00              
ATOM   2093  CB  SER A 131       0.719  11.964  17.796  1.00  0.00              
ATOM   2094  OG  SER A 131      -0.113  12.788  17.026  1.00  0.00              
ATOM   2095  H   SER A 131      -1.588  11.186  18.827  1.00  0.00              
ATOM   2096  HA  SER A 131       1.253  11.590  19.724  1.00  0.00              
ATOM   2097 1HB  SER A 131       1.750  12.302  17.690  1.00  0.00              
ATOM   2098 2HB  SER A 131       0.635  10.940  17.436  1.00  0.00              
ATOM   2099  HG  SER A 131      -1.030  12.571  17.204  1.00  0.00              
ATOM   2100  N   GLY A 132      -1.099  13.732  20.160  1.00  0.00              
ATOM   2101  CA  GLY A 132      -1.461  15.071  20.617  1.00  0.00              
ATOM   2102  C   GLY A 132      -1.100  15.368  22.064  1.00  0.00              
ATOM   2103  O   GLY A 132      -0.268  14.684  22.670  1.00  0.00              
ATOM   2104  H   GLY A 132      -1.799  13.004  20.167  1.00  0.00              
ATOM   2105 1HA  GLY A 132      -0.948  15.809  19.999  1.00  0.00              
ATOM   2106 2HA  GLY A 132      -2.539  15.203  20.520  1.00  0.00              
ATOM   2107  N   GLY A 133      -1.729  16.405  22.615  1.00  0.00              
ATOM   2108  CA  GLY A 133      -1.563  16.765  24.021  1.00  0.00              
ATOM   2109  C   GLY A 133      -0.439  17.746  24.307  1.00  0.00              
ATOM   2110  O   GLY A 133       0.114  17.756  25.409  1.00  0.00              
ATOM   2111  H   GLY A 133      -2.342  16.961  22.034  1.00  0.00              
ATOM   2112 1HA  GLY A 133      -2.484  17.220  24.384  1.00  0.00              
ATOM   2113 2HA  GLY A 133      -1.354  15.865  24.598  1.00  0.00              
ATOM   2114  N   LEU A 134      -0.108  18.583  23.322  1.00  0.00              
ATOM   2115  CA  LEU A 134       1.047  19.481  23.420  1.00  0.00              
ATOM   2116  C   LEU A 134       0.673  20.764  24.160  1.00  0.00              
ATOM   2117  O   LEU A 134       0.790  21.869  23.617  1.00  0.00              
ATOM   2118  CB  LEU A 134       1.591  19.807  22.024  1.00  0.00              
ATOM   2119  CG  LEU A 134       1.950  18.589  21.162  1.00  0.00              
ATOM   2120  CD1 LEU A 134       2.218  19.026  19.727  1.00  0.00              
ATOM   2121  CD2 LEU A 134       3.166  17.891  21.749  1.00  0.00              
ATOM   2122  H   LEU A 134      -0.672  18.596  22.483  1.00  0.00              
ATOM   2123  HA  LEU A 134       1.833  19.001  24.000  1.00  0.00              
ATOM   2124 1HB  LEU A 134       0.722  20.315  21.609  1.00  0.00              
ATOM   2125 2HB  LEU A 134       2.430  20.501  22.069  1.00  0.00              
ATOM   2126  HG  LEU A 134       1.110  17.897  21.215  1.00  0.00              
ATOM   2127 1HD1 LEU A 134       2.472  18.155  19.123  1.00  0.00              
ATOM   2128 2HD1 LEU A 134       1.327  19.502  19.318  1.00  0.00              
ATOM   2129 3HD1 LEU A 134       3.047  19.732  19.711  1.00  0.00              
ATOM   2130 1HD2 LEU A 134       3.420  17.025  21.136  1.00  0.00              
ATOM   2131 2HD2 LEU A 134       4.010  18.582  21.768  1.00  0.00              
ATOM   2132 3HD2 LEU A 134       2.944  17.563  22.765  1.00  0.00              
ATOM   2133  N   HIS A 135       0.246  20.608  25.409  1.00  0.00              
ATOM   2134  CA  HIS A 135      -0.341  21.711  26.180  1.00  0.00              
ATOM   2135  C   HIS A 135       0.607  22.817  26.671  1.00  0.00              
ATOM   2136  O   HIS A 135       0.141  23.883  27.070  1.00  0.00              
ATOM   2137  CB  HIS A 135      -1.075  21.129  27.393  1.00  0.00              
ATOM   2138  CG  HIS A 135      -0.183  20.377  28.332  1.00  0.00              
ATOM   2139  ND1 HIS A 135       0.224  19.081  28.093  1.00  0.00              
ATOM   2140  CD2 HIS A 135       0.378  20.736  29.510  1.00  0.00              
ATOM   2141  CE1 HIS A 135       1.000  18.677  29.084  1.00  0.00              
ATOM   2142  NE2 HIS A 135       1.108  19.663  29.956  1.00  0.00              
ATOM   2143  H   HIS A 135       0.329  19.698  25.839  1.00  0.00              
ATOM   2144  HA  HIS A 135      -1.043  22.262  25.554  1.00  0.00              
ATOM   2145 1HB  HIS A 135      -1.534  21.930  27.975  1.00  0.00              
ATOM   2146 2HB  HIS A 135      -1.845  20.431  27.066  1.00  0.00              
ATOM   2147  HD2 HIS A 135       0.342  21.654  30.097  1.00  0.00              
ATOM   2148  HE1 HIS A 135       1.427  17.674  29.081  1.00  0.00              
ATOM   2149  HE2 HIS A 135       1.639  19.639  30.815  1.00  0.00              
ATOM   2150  N   HIS A 136       1.916  22.579  26.638  1.00  0.00              
ATOM   2151  CA  HIS A 136       2.875  23.573  27.127  1.00  0.00              
ATOM   2152  C   HIS A 136       3.346  24.566  26.059  1.00  0.00              
ATOM   2153  O   HIS A 136       3.917  25.611  26.380  1.00  0.00              
ATOM   2154  CB  HIS A 136       4.093  22.868  27.733  1.00  0.00              
ATOM   2155  CG  HIS A 136       3.891  22.431  29.151  1.00  0.00              
ATOM   2156  ND1 HIS A 136       3.801  23.324  30.198  1.00  0.00              
ATOM   2157  CD2 HIS A 136       3.763  21.198  29.695  1.00  0.00              
ATOM   2158  CE1 HIS A 136       3.624  22.658  31.326  1.00  0.00              
ATOM   2159  NE2 HIS A 136       3.599  21.367  31.048  1.00  0.00              
ATOM   2160  H   HIS A 136       2.259  21.702  26.272  1.00  0.00              
ATOM   2161  HA  HIS A 136       2.405  24.192  27.892  1.00  0.00              
ATOM   2162 1HB  HIS A 136       4.330  21.969  27.161  1.00  0.00              
ATOM   2163 2HB  HIS A 136       4.953  23.536  27.733  1.00  0.00              
ATOM   2164  HD1 HIS A 136       3.783  24.322  30.125  1.00  0.00              
ATOM   2165  HD2 HIS A 136       3.771  20.196  29.266  1.00  0.00              
ATOM   2166  HE1 HIS A 136       3.528  23.186  32.274  1.00  0.00              
ATOM   2167  N   ALA A 137       3.099  24.243  24.792  1.00  0.00              
ATOM   2168  CA  ALA A 137       3.614  25.036  23.682  1.00  0.00              
ATOM   2169  C   ALA A 137       3.121  26.471  23.755  1.00  0.00              
ATOM   2170  O   ALA A 137       1.920  26.720  23.871  1.00  0.00              
ATOM   2171  CB  ALA A 137       3.233  24.409  22.349  1.00  0.00              
ATOM   2172  H   ALA A 137       2.542  23.424  24.595  1.00  0.00              
ATOM   2173  HA  ALA A 137       4.701  25.063  23.744  1.00  0.00              
ATOM   2174 1HB  ALA A 137       3.627  25.019  21.537  1.00  0.00              
ATOM   2175 2HB  ALA A 137       3.652  23.406  22.287  1.00  0.00              
ATOM   2176 3HB  ALA A 137       2.149  24.356  22.269  1.00  0.00              
ATOM   2177  N   LYS A 138       4.068  27.405  23.693  1.00  0.00              
ATOM   2178  CA  LYS A 138       3.783  28.833  23.808  1.00  0.00              
ATOM   2179  C   LYS A 138       3.815  29.480  22.426  1.00  0.00              
ATOM   2180  O   LYS A 138       4.339  28.894  21.473  1.00  0.00              
ATOM   2181  CB  LYS A 138       4.785  29.517  24.741  1.00  0.00              
ATOM   2182  CG  LYS A 138       4.819  28.947  26.154  1.00  0.00              
ATOM   2183  CD  LYS A 138       3.571  29.331  26.936  1.00  0.00              
ATOM   2184  CE  LYS A 138       3.741  29.054  28.423  1.00  0.00              
ATOM   2185  NZ  LYS A 138       2.549  29.470  29.206  1.00  0.00              
ATOM   2186  H   LYS A 138       5.022  27.105  23.559  1.00  0.00              
ATOM   2187  HA  LYS A 138       2.781  28.979  24.214  1.00  0.00              
ATOM   2188 1HB  LYS A 138       5.770  29.412  24.285  1.00  0.00              
ATOM   2189 2HB  LYS A 138       4.514  30.573  24.783  1.00  0.00              
ATOM   2190 1HG  LYS A 138       4.886  27.861  26.087  1.00  0.00              
ATOM   2191 2HG  LYS A 138       5.700  29.334  26.663  1.00  0.00              
ATOM   2192 1HD  LYS A 138       3.379  30.393  26.783  1.00  0.00              
ATOM   2193 2HD  LYS A 138       2.730  28.751  26.553  1.00  0.00              
ATOM   2194 1HE  LYS A 138       3.907  27.985  28.553  1.00  0.00              
ATOM   2195 2HE  LYS A 138       4.615  29.602  28.773  1.00  0.00              
ATOM   2196 1HZ  LYS A 138       2.700  29.271  30.184  1.00  0.00              
ATOM   2197 2HZ  LYS A 138       2.394  30.461  29.084  1.00  0.00              
ATOM   2198 3HZ  LYS A 138       1.738  28.963  28.881  1.00  0.00              
ATOM   2199  N   MET A 139       3.266  30.691  22.335  1.00  0.00              
ATOM   2200  CA  MET A 139       3.171  31.445  21.079  1.00  0.00              
ATOM   2201  C   MET A 139       4.520  31.679  20.389  1.00  0.00              
ATOM   2202  O   MET A 139       4.612  31.624  19.159  1.00  0.00              
ATOM   2203  CB  MET A 139       2.493  32.787  21.342  1.00  0.00              
ATOM   2204  CG  MET A 139       1.018  32.687  21.704  1.00  0.00              
ATOM   2205  SD  MET A 139       0.277  34.295  22.052  1.00  0.00              
ATOM   2206  CE  MET A 139       0.279  35.029  20.419  1.00  0.00              
ATOM   2207  H   MET A 139       2.898  31.100  23.183  1.00  0.00              
ATOM   2208  HA  MET A 139       2.583  30.884  20.353  1.00  0.00              
ATOM   2209 1HB  MET A 139       3.036  33.262  22.157  1.00  0.00              
ATOM   2210 2HB  MET A 139       2.604  33.383  20.435  1.00  0.00              
ATOM   2211 1HG  MET A 139       0.493  32.225  20.869  1.00  0.00              
ATOM   2212 2HG  MET A 139       0.928  32.053  22.586  1.00  0.00              
ATOM   2213 1HE  MET A 139      -0.150  36.030  20.469  1.00  0.00              
ATOM   2214 2HE  MET A 139       1.304  35.091  20.050  1.00  0.00              
ATOM   2215 3HE  MET A 139      -0.314  34.413  19.743  1.00  0.00              
ATOM   2216  N   SER A 140       5.574  31.854  21.186  1.00  0.00              
ATOM   2217  CA  SER A 140       6.884  32.142  20.608  1.00  0.00              
ATOM   2218  C   SER A 140       8.030  31.399  21.277  1.00  0.00              
ATOM   2219  O   SER A 140       9.169  31.862  21.235  1.00  0.00              
ATOM   2220  CB  SER A 140       7.143  33.635  20.665  1.00  0.00              
ATOM   2221  OG  SER A 140       7.093  34.129  21.975  1.00  0.00              
ATOM   2222  H   SER A 140       5.472  31.836  22.191  1.00  0.00              
ATOM   2223  HA  SER A 140       6.937  31.948  19.535  1.00  0.00              
ATOM   2224 1HB  SER A 140       8.131  33.833  20.250  1.00  0.00              
ATOM   2225 2HB  SER A 140       6.389  34.144  20.066  1.00  0.00              
ATOM   2226  HG  SER A 140       7.263  35.074  21.968  1.00  0.00              
ATOM   2227  N   GLU A 141       7.736  30.259  21.897  1.00  0.00              
ATOM   2228  CA  GLU A 141       8.783  29.439  22.527  1.00  0.00              
ATOM   2229  C   GLU A 141       8.345  28.020  22.897  1.00  0.00              
ATOM   2230  O   GLU A 141       7.153  27.732  23.030  1.00  0.00              
ATOM   2231  CB  GLU A 141       9.304  30.147  23.780  1.00  0.00              
ATOM   2232  CG  GLU A 141       8.263  30.335  24.874  1.00  0.00              
ATOM   2233  CD  GLU A 141       8.821  31.119  26.029  1.00  0.00              
ATOM   2234  OE1 GLU A 141       9.954  31.530  25.952  1.00  0.00              
ATOM   2235  OE2 GLU A 141       8.080  31.405  26.941  1.00  0.00              
ATOM   2236  H   GLU A 141       6.776  29.946  21.936  1.00  0.00              
ATOM   2237  HA  GLU A 141       9.609  29.294  21.832  1.00  0.00              
ATOM   2238 1HB  GLU A 141      10.130  29.547  24.164  1.00  0.00              
ATOM   2239 2HB  GLU A 141       9.678  31.121  23.464  1.00  0.00              
ATOM   2240 1HG  GLU A 141       7.347  30.809  24.525  1.00  0.00              
ATOM   2241 2HG  GLU A 141       8.045  29.318  25.198  1.00  0.00              
ATOM   2242  N   ALA A 142       9.333  27.144  23.046  1.00  0.00              
ATOM   2243  CA  ALA A 142       9.100  25.746  23.361  1.00  0.00              
ATOM   2244  C   ALA A 142       8.960  25.573  24.867  1.00  0.00              
ATOM   2245  O   ALA A 142       9.441  26.401  25.642  1.00  0.00              
ATOM   2246  CB  ALA A 142      10.240  24.890  22.836  1.00  0.00              
ATOM   2247  H   ALA A 142      10.282  27.472  22.935  1.00  0.00              
ATOM   2248  HA  ALA A 142       8.165  25.434  22.893  1.00  0.00              
ATOM   2249 1HB  ALA A 142      10.050  23.845  23.079  1.00  0.00              
ATOM   2250 2HB  ALA A 142      10.313  25.001  21.755  1.00  0.00              
ATOM   2251 3HB  ALA A 142      11.174  25.206  23.299  1.00  0.00              
ATOM   2252  N   SER A 143       8.288  24.498  25.272  1.00  0.00              
ATOM   2253  CA  SER A 143       8.179  24.139  26.681  1.00  0.00              
ATOM   2254  C   SER A 143       7.691  22.705  26.835  1.00  0.00              
ATOM   2255  O   SER A 143       6.728  22.301  26.181  1.00  0.00              
ATOM   2256  CB  SER A 143       7.247  25.097  27.398  1.00  0.00              
ATOM   2257  OG  SER A 143       7.049  24.737  28.737  1.00  0.00              
ATOM   2258  H   SER A 143       7.842  23.914  24.580  1.00  0.00              
ATOM   2259  HA  SER A 143       9.105  24.284  27.239  1.00  0.00              
ATOM   2260 1HB  SER A 143       7.678  26.096  27.359  1.00  0.00              
ATOM   2261 2HB  SER A 143       6.286  25.097  26.885  1.00  0.00              
ATOM   2262  HG  SER A 143       7.892  24.737  29.196  1.00  0.00              
ATOM   2263  N   GLY A 144       8.375  21.944  27.689  1.00  0.00              
ATOM   2264  CA  GLY A 144       7.985  20.573  28.038  1.00  0.00              
ATOM   2265  C   GLY A 144       7.696  19.655  26.865  1.00  0.00              
ATOM   2266  O   GLY A 144       6.665  18.978  26.831  1.00  0.00              
ATOM   2267  H   GLY A 144       9.202  22.343  28.110  1.00  0.00              
ATOM   2268 1HA  GLY A 144       8.788  20.109  28.610  1.00  0.00              
ATOM   2269 2HA  GLY A 144       7.080  20.604  28.644  1.00  0.00              
ATOM   2270  N   PHE A 145       8.612  19.651  25.899  1.00  0.00              
ATOM   2271  CA  PHE A 145       8.494  18.890  24.643  1.00  0.00              
ATOM   2272  C   PHE A 145       7.275  19.253  23.780  1.00  0.00              
ATOM   2273  O   PHE A 145       6.862  18.462  22.930  1.00  0.00              
ATOM   2274  CB  PHE A 145       8.460  17.393  24.958  1.00  0.00              
ATOM   2275  CG  PHE A 145       9.639  16.915  25.757  1.00  0.00              
ATOM   2276  CD1 PHE A 145       9.507  16.621  27.107  1.00  0.00              
ATOM   2277  CD2 PHE A 145      10.882  16.759  25.163  1.00  0.00              
ATOM   2278  CE1 PHE A 145      10.591  16.181  27.843  1.00  0.00              
ATOM   2279  CE2 PHE A 145      11.967  16.319  25.897  1.00  0.00              
ATOM   2280  CZ  PHE A 145      11.820  16.029  27.238  1.00  0.00              
ATOM   2281  H   PHE A 145       9.436  20.214  26.058  1.00  0.00              
ATOM   2282  HA  PHE A 145       9.349  19.102  24.001  1.00  0.00              
ATOM   2283 1HB  PHE A 145       7.572  17.152  25.539  1.00  0.00              
ATOM   2284 2HB  PHE A 145       8.457  16.817  24.034  1.00  0.00              
ATOM   2285  HD1 PHE A 145       8.534  16.740  27.584  1.00  0.00              
ATOM   2286  HD2 PHE A 145      10.998  16.988  24.102  1.00  0.00              
ATOM   2287  HE1 PHE A 145      10.473  15.954  28.902  1.00  0.00              
ATOM   2288  HE2 PHE A 145      12.938  16.200  25.416  1.00  0.00              
ATOM   2289  HZ  PHE A 145      12.674  15.684  27.818  1.00  0.00              
ATOM   2290  N   CYS A 146       6.710  20.439  23.985  1.00  0.00              
ATOM   2291  CA  CYS A 146       5.648  20.935  23.113  1.00  0.00              
ATOM   2292  C   CYS A 146       6.114  22.162  22.343  1.00  0.00              
ATOM   2293  O   CYS A 146       6.655  23.098  22.932  1.00  0.00              
ATOM   2294  CB  CYS A 146       4.539  21.305  24.099  1.00  0.00              
ATOM   2295  SG  CYS A 146       4.007  19.950  25.172  1.00  0.00              
ATOM   2296  H   CYS A 146       7.021  21.012  24.757  1.00  0.00              
ATOM   2297  HA  CYS A 146       5.262  20.181  22.426  1.00  0.00              
ATOM   2298 1HB  CYS A 146       4.875  22.103  24.763  1.00  0.00              
ATOM   2299 2HB  CYS A 146       3.649  21.632  23.560  1.00  0.00              
ATOM   2300  HG  CYS A 146       4.177  18.987  24.273  1.00  0.00              
ATOM   2301  N   TYR A 147       5.892  22.152  21.030  1.00  0.00              
ATOM   2302  CA  TYR A 147       6.391  23.208  20.149  1.00  0.00              
ATOM   2303  C   TYR A 147       5.263  23.834  19.338  1.00  0.00              
ATOM   2304  O   TYR A 147       5.197  25.054  19.195  1.00  0.00              
ATOM   2305  CB  TYR A 147       7.465  22.657  19.208  1.00  0.00              
ATOM   2306  CG  TYR A 147       8.593  21.941  19.919  1.00  0.00              
ATOM   2307  CD1 TYR A 147       8.466  20.614  20.300  1.00  0.00              
ATOM   2308  CD2 TYR A 147       9.783  22.595  20.206  1.00  0.00              
ATOM   2309  CE1 TYR A 147       9.493  19.954  20.949  1.00  0.00              
ATOM   2310  CE2 TYR A 147      10.815  21.948  20.855  1.00  0.00              
ATOM   2311  CZ  TYR A 147      10.668  20.627  21.224  1.00  0.00              
ATOM   2312  OH  TYR A 147      11.695  19.976  21.870  1.00  0.00              
ATOM   2313  H   TYR A 147       5.361  21.390  20.633  1.00  0.00              
ATOM   2314  HA  TYR A 147       6.828  24.010  20.744  1.00  0.00              
ATOM   2315 1HB  TYR A 147       6.973  21.967  18.522  1.00  0.00              
ATOM   2316 2HB  TYR A 147       7.867  23.501  18.649  1.00  0.00              
ATOM   2317  HD1 TYR A 147       7.537  20.089  20.078  1.00  0.00              
ATOM   2318  HD2 TYR A 147       9.893  23.639  19.911  1.00  0.00              
ATOM   2319  HE1 TYR A 147       9.380  18.911  21.242  1.00  0.00              
ATOM   2320  HE2 TYR A 147      11.742  22.480  21.072  1.00  0.00              
ATOM   2321  HH  TYR A 147      12.512  19.972  21.366  1.00  0.00              
ATOM   2322  N   ILE A 148       4.385  22.991  18.806  1.00  0.00              
ATOM   2323  CA  ILE A 148       3.162  23.453  18.159  1.00  0.00              
ATOM   2324  C   ILE A 148       1.967  23.032  19.001  1.00  0.00              
ATOM   2325  O   ILE A 148       1.711  21.838  19.181  1.00  0.00              
ATOM   2326  CB  ILE A 148       3.013  22.895  16.732  1.00  0.00              
ATOM   2327  CG1 ILE A 148       4.231  23.267  15.883  1.00  0.00              
ATOM   2328  CG2 ILE A 148       1.735  23.412  16.090  1.00  0.00              
ATOM   2329  CD1 ILE A 148       4.453  24.757  15.752  1.00  0.00              
ATOM   2330  H   ILE A 148       4.571  21.998  18.853  1.00  0.00              
ATOM   2331  HA  ILE A 148       3.137  24.542  18.119  1.00  0.00              
ATOM   2332  HB  ILE A 148       2.983  21.807  16.778  1.00  0.00              
ATOM   2333 1HG1 ILE A 148       5.103  22.809  16.348  1.00  0.00              
ATOM   2334 2HG1 ILE A 148       4.080  22.835  14.893  1.00  0.00              
ATOM   2335 1HG2 ILE A 148       1.645  23.008  15.082  1.00  0.00              
ATOM   2336 2HG2 ILE A 148       0.877  23.098  16.683  1.00  0.00              
ATOM   2337 3HG2 ILE A 148       1.765  24.500  16.043  1.00  0.00              
ATOM   2338 1HD1 ILE A 148       5.333  24.942  15.137  1.00  0.00              
ATOM   2339 2HD1 ILE A 148       3.581  25.216  15.285  1.00  0.00              
ATOM   2340 3HD1 ILE A 148       4.605  25.191  16.740  1.00  0.00              
ATOM   2341  N   ASN A 149       1.245  24.017  19.522  1.00  0.00              
ATOM   2342  CA  ASN A 149       0.200  23.747  20.490  1.00  0.00              
ATOM   2343  C   ASN A 149      -1.050  23.249  19.784  1.00  0.00              
ATOM   2344  O   ASN A 149      -1.808  24.032  19.202  1.00  0.00              
ATOM   2345  CB  ASN A 149      -0.113  24.970  21.333  1.00  0.00              
ATOM   2346  CG  ASN A 149      -0.996  24.682  22.514  1.00  0.00              
ATOM   2347  OD1 ASN A 149      -1.986  23.946  22.410  1.00  0.00              
ATOM   2348  ND2 ASN A 149      -0.694  25.320  23.615  1.00  0.00              
ATOM   2349  H   ASN A 149       1.421  24.970  19.244  1.00  0.00              
ATOM   2350  HA  ASN A 149       0.521  22.957  21.171  1.00  0.00              
ATOM   2351 1HB  ASN A 149       0.679  25.656  21.637  1.00  0.00              
ATOM   2352 2HB  ASN A 149      -0.714  25.433  20.550  1.00  0.00              
ATOM   2353 1HD2 ASN A 149      -1.239  25.176  24.442  1.00  0.00              
ATOM   2354 2HD2 ASN A 149       0.081  25.951  23.630  1.00  0.00              
ATOM   2355  N   ASP A 150      -1.239  21.932  19.832  1.00  0.00              
ATOM   2356  CA  ASP A 150      -2.338  21.256  19.138  1.00  0.00              
ATOM   2357  C   ASP A 150      -3.678  21.486  19.834  1.00  0.00              
ATOM   2358  O   ASP A 150      -4.740  21.352  19.223  1.00  0.00              
ATOM   2359  CB  ASP A 150      -2.058  19.755  19.030  1.00  0.00              
ATOM   2360  CG  ASP A 150      -2.112  19.009  20.357  1.00  0.00              
ATOM   2361  OD1 ASP A 150      -1.642  19.542  21.336  1.00  0.00              
ATOM   2362  OD2 ASP A 150      -2.756  17.989  20.416  1.00  0.00              
ATOM   2363  H   ASP A 150      -0.589  21.381  20.375  1.00  0.00              
ATOM   2364  HA  ASP A 150      -2.445  21.664  18.132  1.00  0.00              
ATOM   2365 1HB  ASP A 150      -2.690  19.246  18.304  1.00  0.00              
ATOM   2366 2HB  ASP A 150      -1.029  19.778  18.669  1.00  0.00              
ATOM   2367  N   ILE A 151      -3.602  21.849  21.113  1.00  0.00              
ATOM   2368  CA  ILE A 151      -4.770  22.040  21.962  1.00  0.00              
ATOM   2369  C   ILE A 151      -5.493  23.345  21.642  1.00  0.00              
ATOM   2370  O   ILE A 151      -6.698  23.346  21.386  1.00  0.00              
ATOM   2371  CB  ILE A 151      -4.385  22.030  23.453  1.00  0.00              
ATOM   2372  CG1 ILE A 151      -3.631  20.744  23.801  1.00  0.00              
ATOM   2373  CG2 ILE A 151      -5.624  22.176  24.322  1.00  0.00              
ATOM   2374  CD1 ILE A 151      -4.445  19.486  23.607  1.00  0.00              
ATOM   2375  H   ILE A 151      -2.682  21.995  21.503  1.00  0.00              
ATOM   2376  HA  ILE A 151      -5.513  21.266  21.770  1.00  0.00              
ATOM   2377  HB  ILE A 151      -3.704  22.857  23.649  1.00  0.00              
ATOM   2378 1HG1 ILE A 151      -2.745  20.706  23.167  1.00  0.00              
ATOM   2379 2HG1 ILE A 151      -3.325  20.821  24.845  1.00  0.00              
ATOM   2380 1HG2 ILE A 151      -5.335  22.166  25.373  1.00  0.00              
ATOM   2381 2HG2 ILE A 151      -6.122  23.117  24.092  1.00  0.00              
ATOM   2382 3HG2 ILE A 151      -6.306  21.348  24.127  1.00  0.00              
ATOM   2383 1HD1 ILE A 151      -3.844  18.617  23.874  1.00  0.00              
ATOM   2384 2HD1 ILE A 151      -5.331  19.523  24.242  1.00  0.00              
ATOM   2385 3HD1 ILE A 151      -4.751  19.407  22.564  1.00  0.00              
ATOM   2386  N   VAL A 152      -4.744  24.449  21.658  1.00  0.00              
ATOM   2387  CA  VAL A 152      -5.284  25.768  21.332  1.00  0.00              
ATOM   2388  C   VAL A 152      -5.845  25.785  19.912  1.00  0.00              
ATOM   2389  O   VAL A 152      -6.943  26.296  19.668  1.00  0.00              
ATOM   2390  CB  VAL A 152      -4.216  26.870  21.467  1.00  0.00              
ATOM   2391  CG1 VAL A 152      -4.744  28.192  20.930  1.00  0.00              
ATOM   2392  CG2 VAL A 152      -3.786  27.020  22.919  1.00  0.00              
ATOM   2393  H   VAL A 152      -3.769  24.365  21.904  1.00  0.00              
ATOM   2394  HA  VAL A 152      -6.127  26.022  21.975  1.00  0.00              
ATOM   2395  HB  VAL A 152      -3.330  26.577  20.903  1.00  0.00              
ATOM   2396 1HG1 VAL A 152      -3.976  28.960  21.034  1.00  0.00              
ATOM   2397 2HG1 VAL A 152      -5.004  28.080  19.878  1.00  0.00              
ATOM   2398 3HG1 VAL A 152      -5.628  28.487  21.495  1.00  0.00              
ATOM   2399 1HG2 VAL A 152      -3.031  27.802  22.996  1.00  0.00              
ATOM   2400 2HG2 VAL A 152      -4.650  27.287  23.527  1.00  0.00              
ATOM   2401 3HG2 VAL A 152      -3.369  26.077  23.274  1.00  0.00              
ATOM   2402  N   LEU A 153      -5.087  25.200  18.987  1.00  0.00              
ATOM   2403  CA  LEU A 153      -5.460  25.143  17.579  1.00  0.00              
ATOM   2404  C   LEU A 153      -6.712  24.305  17.389  1.00  0.00              
ATOM   2405  O   LEU A 153      -7.631  24.704  16.675  1.00  0.00              
ATOM   2406  CB  LEU A 153      -4.301  24.586  16.750  1.00  0.00              
ATOM   2407  CG  LEU A 153      -3.084  25.522  16.663  1.00  0.00              
ATOM   2408  CD1 LEU A 153      -1.902  24.866  15.965  1.00  0.00              
ATOM   2409  CD2 LEU A 153      -3.439  26.848  16.001  1.00  0.00              
ATOM   2410  H   LEU A 153      -4.218  24.780  19.284  1.00  0.00              
ATOM   2411  HA  LEU A 153      -5.695  26.146  17.222  1.00  0.00              
ATOM   2412 1HB  LEU A 153      -4.064  23.708  17.346  1.00  0.00              
ATOM   2413 2HB  LEU A 153      -4.627  24.274  15.758  1.00  0.00              
ATOM   2414  HG  LEU A 153      -2.778  25.752  17.684  1.00  0.00              
ATOM   2415 1HD1 LEU A 153      -1.066  25.566  15.930  1.00  0.00              
ATOM   2416 2HD1 LEU A 153      -1.603  23.974  16.518  1.00  0.00              
ATOM   2417 3HD1 LEU A 153      -2.186  24.587  14.952  1.00  0.00              
ATOM   2418 1HD2 LEU A 153      -2.554  27.481  15.959  1.00  0.00              
ATOM   2419 2HD2 LEU A 153      -3.802  26.665  14.989  1.00  0.00              
ATOM   2420 3HD2 LEU A 153      -4.215  27.347  16.580  1.00  0.00              
ATOM   2421  N   GLY A 154      -6.744  23.150  18.054  1.00  0.00              
ATOM   2422  CA  GLY A 154      -7.896  22.255  18.008  1.00  0.00              
ATOM   2423  C   GLY A 154      -9.140  22.934  18.579  1.00  0.00              
ATOM   2424  O   GLY A 154     -10.233  22.810  18.021  1.00  0.00              
ATOM   2425  H   GLY A 154      -5.941  22.890  18.607  1.00  0.00              
ATOM   2426 1HA  GLY A 154      -8.088  21.972  16.973  1.00  0.00              
ATOM   2427 2HA  GLY A 154      -7.676  21.363  18.593  1.00  0.00              
ATOM   2428  N   ILE A 155      -8.962  23.662  19.678  1.00  0.00              
ATOM   2429  CA  ILE A 155     -10.057  24.407  20.296  1.00  0.00              
ATOM   2430  C   ILE A 155     -10.568  25.526  19.381  1.00  0.00              
ATOM   2431  O   ILE A 155     -11.784  25.711  19.244  1.00  0.00              
ATOM   2432  CB  ILE A 155      -9.629  25.015  21.644  1.00  0.00              
ATOM   2433  CG1 ILE A 155      -9.411  23.911  22.682  1.00  0.00              
ATOM   2434  CG2 ILE A 155     -10.668  26.012  22.132  1.00  0.00              
ATOM   2435  CD1 ILE A 155      -8.712  24.382  23.937  1.00  0.00              
ATOM   2436  H   ILE A 155      -8.043  23.703  20.095  1.00  0.00              
ATOM   2437  HA  ILE A 155     -10.922  23.762  20.444  1.00  0.00              
ATOM   2438  HB  ILE A 155      -8.671  25.519  21.518  1.00  0.00              
ATOM   2439 1HG1 ILE A 155     -10.391  23.511  22.941  1.00  0.00              
ATOM   2440 2HG1 ILE A 155      -8.817  23.131  22.206  1.00  0.00              
ATOM   2441 1HG2 ILE A 155     -10.350  26.431  23.086  1.00  0.00              
ATOM   2442 2HG2 ILE A 155     -10.775  26.813  21.401  1.00  0.00              
ATOM   2443 3HG2 ILE A 155     -11.626  25.507  22.259  1.00  0.00              
ATOM   2444 1HD1 ILE A 155      -8.593  23.544  24.625  1.00  0.00              
ATOM   2445 2HD1 ILE A 155      -7.730  24.780  23.679  1.00  0.00              
ATOM   2446 3HD1 ILE A 155      -9.305  25.160  24.415  1.00  0.00              
ATOM   2447  N   LEU A 156      -9.644  26.246  18.742  1.00  0.00              
ATOM   2448  CA  LEU A 156      -9.991  27.296  17.773  1.00  0.00              
ATOM   2449  C   LEU A 156     -10.824  26.762  16.609  1.00  0.00              
ATOM   2450  O   LEU A 156     -11.718  27.448  16.107  1.00  0.00              
ATOM   2451  CB  LEU A 156      -8.715  27.962  17.242  1.00  0.00              
ATOM   2452  CG  LEU A 156      -7.987  28.868  18.243  1.00  0.00              
ATOM   2453  CD1 LEU A 156      -6.634  29.285  17.682  1.00  0.00              
ATOM   2454  CD2 LEU A 156      -8.845  30.088  18.543  1.00  0.00              
ATOM   2455  H   LEU A 156      -8.671  26.058  18.936  1.00  0.00              
ATOM   2456  HA  LEU A 156     -10.608  28.051  18.258  1.00  0.00              
ATOM   2457 1HB  LEU A 156      -8.121  27.072  17.043  1.00  0.00              
ATOM   2458 2HB  LEU A 156      -8.897  28.495  16.309  1.00  0.00              
ATOM   2459  HG  LEU A 156      -7.875  28.304  19.169  1.00  0.00              
ATOM   2460 1HD1 LEU A 156      -6.124  29.928  18.399  1.00  0.00              
ATOM   2461 2HD1 LEU A 156      -6.028  28.397  17.496  1.00  0.00              
ATOM   2462 3HD1 LEU A 156      -6.779  29.827  16.748  1.00  0.00              
ATOM   2463 1HD2 LEU A 156      -8.326  30.731  19.255  1.00  0.00              
ATOM   2464 2HD2 LEU A 156      -9.028  30.640  17.621  1.00  0.00              
ATOM   2465 3HD2 LEU A 156      -9.796  29.769  18.969  1.00  0.00              
ATOM   2466  N   GLU A 157     -10.525  25.535  16.192  1.00  0.00              
ATOM   2467  CA  GLU A 157     -11.346  24.821  15.224  1.00  0.00              
ATOM   2468  C   GLU A 157     -12.732  24.500  15.770  1.00  0.00              
ATOM   2469  O   GLU A 157     -13.729  24.663  15.070  1.00  0.00              
ATOM   2470  CB  GLU A 157     -10.649  23.530  14.785  1.00  0.00              
ATOM   2471  CG  GLU A 157     -11.443  22.693  13.792  1.00  0.00              
ATOM   2472  CD  GLU A 157     -11.563  23.387  12.465  1.00  0.00              
ATOM   2473  OE1 GLU A 157     -10.855  24.342  12.248  1.00  0.00              
ATOM   2474  OE2 GLU A 157     -12.278  22.896  11.623  1.00  0.00              
ATOM   2475  H   GLU A 157      -9.698  25.086  16.562  1.00  0.00              
ATOM   2476  HA  GLU A 157     -11.510  25.446  14.344  1.00  0.00              
ATOM   2477 1HB  GLU A 157      -9.699  23.820  14.337  1.00  0.00              
ATOM   2478 2HB  GLU A 157     -10.464  22.948  15.687  1.00  0.00              
ATOM   2479 1HG  GLU A 157     -11.032  21.695  13.645  1.00  0.00              
ATOM   2480 2HG  GLU A 157     -12.426  22.616  14.253  1.00  0.00              
ATOM   2481  N   LEU A 158     -12.788  24.043  17.016  1.00  0.00              
ATOM   2482  CA  LEU A 158     -14.061  23.703  17.652  1.00  0.00              
ATOM   2483  C   LEU A 158     -14.958  24.927  17.823  1.00  0.00              
ATOM   2484  O   LEU A 158     -16.183  24.832  17.699  1.00  0.00              
ATOM   2485  CB  LEU A 158     -13.808  23.040  19.012  1.00  0.00              
ATOM   2486  CG  LEU A 158     -13.202  21.632  18.949  1.00  0.00              
ATOM   2487  CD1 LEU A 158     -12.829  21.161  20.348  1.00  0.00              
ATOM   2488  CD2 LEU A 158     -14.197  20.678  18.306  1.00  0.00              
ATOM   2489  H   LEU A 158     -11.931  23.929  17.540  1.00  0.00              
ATOM   2490  HA  LEU A 158     -14.614  23.011  17.018  1.00  0.00              
ATOM   2491 1HB  LEU A 158     -13.081  23.741  19.419  1.00  0.00              
ATOM   2492 2HB  LEU A 158     -14.702  23.041  19.635  1.00  0.00              
ATOM   2493  HG  LEU A 158     -12.325  21.685  18.302  1.00  0.00              
ATOM   2494 1HD1 LEU A 158     -12.399  20.160  20.293  1.00  0.00              
ATOM   2495 2HD1 LEU A 158     -12.098  21.845  20.780  1.00  0.00              
ATOM   2496 3HD1 LEU A 158     -13.720  21.138  20.974  1.00  0.00              
ATOM   2497 1HD2 LEU A 158     -13.765  19.678  18.261  1.00  0.00              
ATOM   2498 2HD2 LEU A 158     -15.112  20.652  18.899  1.00  0.00              
ATOM   2499 3HD2 LEU A 158     -14.428  21.018  17.297  1.00  0.00              
ATOM   2500  N   LEU A 159     -14.337  26.073  18.096  1.00  0.00              
ATOM   2501  CA  LEU A 159     -15.061  27.311  18.383  1.00  0.00              
ATOM   2502  C   LEU A 159     -15.859  27.805  17.176  1.00  0.00              
ATOM   2503  O   LEU A 159     -16.770  28.626  17.313  1.00  0.00              
ATOM   2504  CB  LEU A 159     -14.080  28.396  18.846  1.00  0.00              
ATOM   2505  CG  LEU A 159     -13.509  28.200  20.256  1.00  0.00              
ATOM   2506  CD1 LEU A 159     -12.429  29.238  20.530  1.00  0.00              
ATOM   2507  CD2 LEU A 159     -14.630  28.306  21.278  1.00  0.00              
ATOM   2508  H   LEU A 159     -13.328  26.081  18.104  1.00  0.00              
ATOM   2509  HA  LEU A 159     -15.792  27.134  19.170  1.00  0.00              
ATOM   2510 1HB  LEU A 159     -13.296  28.254  18.103  1.00  0.00              
ATOM   2511 2HB  LEU A 159     -14.503  29.394  18.742  1.00  0.00              
ATOM   2512  HG  LEU A 159     -13.107  27.188  20.306  1.00  0.00              
ATOM   2513 1HD1 LEU A 159     -12.029  29.091  21.534  1.00  0.00              
ATOM   2514 2HD1 LEU A 159     -11.625  29.128  19.802  1.00  0.00              
ATOM   2515 3HD1 LEU A 159     -12.856  30.237  20.453  1.00  0.00              
ATOM   2516 1HD2 LEU A 159     -14.223  28.166  22.280  1.00  0.00              
ATOM   2517 2HD2 LEU A 159     -15.095  29.290  21.209  1.00  0.00              
ATOM   2518 3HD2 LEU A 159     -15.378  27.537  21.080  1.00  0.00              
ATOM   2519  N   LYS A 160     -15.509  27.290  16.000  1.00  0.00              
ATOM   2520  CA  LYS A 160     -16.188  27.625  14.755  1.00  0.00              
ATOM   2521  C   LYS A 160     -17.647  27.170  14.761  1.00  0.00              
ATOM   2522  O   LYS A 160     -18.479  27.747  14.061  1.00  0.00              
ATOM   2523  CB  LYS A 160     -15.451  27.005  13.567  1.00  0.00              
ATOM   2524  CG  LYS A 160     -14.081  27.610  13.292  1.00  0.00              
ATOM   2525  CD  LYS A 160     -13.379  26.895  12.147  1.00  0.00              
ATOM   2526  CE  LYS A 160     -12.032  27.531  11.837  1.00  0.00              
ATOM   2527  NZ  LYS A 160     -11.291  26.779  10.789  1.00  0.00              
ATOM   2528  H   LYS A 160     -14.737  26.641  15.979  1.00  0.00              
ATOM   2529  HA  LYS A 160     -16.211  28.708  14.626  1.00  0.00              
ATOM   2530 1HB  LYS A 160     -15.343  25.941  13.780  1.00  0.00              
ATOM   2531 2HB  LYS A 160     -16.087  27.135  12.692  1.00  0.00              
ATOM   2532 1HG  LYS A 160     -14.211  28.661  13.040  1.00  0.00              
ATOM   2533 2HG  LYS A 160     -13.477  27.526  14.197  1.00  0.00              
ATOM   2534 1HD  LYS A 160     -13.234  25.850  12.426  1.00  0.00              
ATOM   2535 2HD  LYS A 160     -14.016  26.948  11.263  1.00  0.00              
ATOM   2536 1HE  LYS A 160     -12.207  28.552  11.500  1.00  0.00              
ATOM   2537 2HE  LYS A 160     -11.445  27.548  12.755  1.00  0.00              
ATOM   2538 1HZ  LYS A 160     -10.404  27.233  10.614  1.00  0.00              
ATOM   2539 2HZ  LYS A 160     -11.129  25.834  11.101  1.00  0.00              
ATOM   2540 3HZ  LYS A 160     -11.834  26.765   9.937  1.00  0.00              
ATOM   2541  N   TYR A 161     -17.960  26.148  15.554  1.00  0.00              
ATOM   2542  CA  TYR A 161     -19.325  25.627  15.641  1.00  0.00              
ATOM   2543  C   TYR A 161     -19.847  25.582  17.068  1.00  0.00              
ATOM   2544  O   TYR A 161     -21.054  25.699  17.297  1.00  0.00              
ATOM   2545  CB  TYR A 161     -19.396  24.228  15.026  1.00  0.00              
ATOM   2546  CG  TYR A 161     -19.122  24.198  13.538  1.00  0.00              
ATOM   2547  CD1 TYR A 161     -17.825  24.130  13.053  1.00  0.00              
ATOM   2548  CD2 TYR A 161     -20.164  24.235  12.623  1.00  0.00              
ATOM   2549  CE1 TYR A 161     -17.569  24.103  11.696  1.00  0.00              
ATOM   2550  CE2 TYR A 161     -19.921  24.208  11.264  1.00  0.00              
ATOM   2551  CZ  TYR A 161     -18.622  24.142  10.803  1.00  0.00              
ATOM   2552  OH  TYR A 161     -18.374  24.113   9.450  1.00  0.00              
ATOM   2553  H   TYR A 161     -17.233  25.722  16.110  1.00  0.00              
ATOM   2554  HA  TYR A 161     -20.007  26.285  15.100  1.00  0.00              
ATOM   2555 1HB  TYR A 161     -18.660  23.610  15.543  1.00  0.00              
ATOM   2556 2HB  TYR A 161     -20.396  23.841  15.219  1.00  0.00              
ATOM   2557  HD1 TYR A 161     -16.998  24.100  13.764  1.00  0.00              
ATOM   2558  HD2 TYR A 161     -21.188  24.288  12.993  1.00  0.00              
ATOM   2559  HE1 TYR A 161     -16.545  24.050  11.329  1.00  0.00              
ATOM   2560  HE2 TYR A 161     -20.753  24.239  10.560  1.00  0.00              
ATOM   2561  HH  TYR A 161     -19.078  24.510   8.931  1.00  0.00              
ATOM   2562  N   HIS A 162     -18.939  25.397  18.025  1.00  0.00              
ATOM   2563  CA  HIS A 162     -19.316  25.266  19.431  1.00  0.00              
ATOM   2564  C   HIS A 162     -19.075  26.561  20.189  1.00  0.00              
ATOM   2565  O   HIS A 162     -17.963  27.102  20.168  1.00  0.00              
ATOM   2566  CB  HIS A 162     -18.544  24.122  20.096  1.00  0.00              
ATOM   2567  CG  HIS A 162     -18.736  22.797  19.425  1.00  0.00              
ATOM   2568  ND1 HIS A 162     -19.897  22.064  19.545  1.00  0.00              
ATOM   2569  CD2 HIS A 162     -17.914  22.074  18.629  1.00  0.00              
ATOM   2570  CE1 HIS A 162     -19.781  20.945  18.850  1.00  0.00              
ATOM   2571  NE2 HIS A 162     -18.588  20.928  18.285  1.00  0.00              
ATOM   2572  H   HIS A 162     -17.964  25.347  17.770  1.00  0.00              
ATOM   2573  HA  HIS A 162     -20.383  25.057  19.505  1.00  0.00              
ATOM   2574 1HB  HIS A 162     -17.474  24.329  20.077  1.00  0.00              
ATOM   2575 2HB  HIS A 162     -18.872  23.999  21.128  1.00  0.00              
ATOM   2576  HD1 HIS A 162     -20.735  22.354  20.009  1.00  0.00              
ATOM   2577  HD2 HIS A 162     -16.903  22.246  18.257  1.00  0.00              
ATOM   2578  HE1 HIS A 162     -20.598  20.225  18.816  1.00  0.00              
ATOM   2579  N   ALA A 163     -20.124  27.049  20.853  1.00  0.00              
ATOM   2580  CA  ALA A 163     -20.052  28.283  21.633  1.00  0.00              
ATOM   2581  C   ALA A 163     -19.139  28.121  22.845  1.00  0.00              
ATOM   2582  O   ALA A 163     -18.410  29.045  23.211  1.00  0.00              
ATOM   2583  CB  ALA A 163     -21.451  28.728  22.080  1.00  0.00              
ATOM   2584  H   ALA A 163     -20.998  26.543  20.812  1.00  0.00              
ATOM   2585  HA  ALA A 163     -19.623  29.067  21.006  1.00  0.00              
ATOM   2586 1HB  ALA A 163     -21.371  29.648  22.657  1.00  0.00              
ATOM   2587 2HB  ALA A 163     -22.074  28.902  21.203  1.00  0.00              
ATOM   2588 3HB  ALA A 163     -21.899  27.951  22.696  1.00  0.00              
ATOM   2589  N   ARG A 164     -19.188  26.939  23.454  1.00  0.00              
ATOM   2590  CA  ARG A 164     -18.421  26.658  24.659  1.00  0.00              
ATOM   2591  C   ARG A 164     -17.594  25.379  24.524  1.00  0.00              
ATOM   2592  O   ARG A 164     -18.125  24.299  24.221  1.00  0.00              
ATOM   2593  CB  ARG A 164     -19.305  26.619  25.896  1.00  0.00              
ATOM   2594  CG  ARG A 164     -19.889  27.961  26.308  1.00  0.00              
ATOM   2595  CD  ARG A 164     -20.672  27.928  27.570  1.00  0.00              
ATOM   2596  NE  ARG A 164     -21.196  29.218  27.989  1.00  0.00              
ATOM   2597  CZ  ARG A 164     -21.954  29.416  29.085  1.00  0.00              
ATOM   2598  NH1 ARG A 164     -22.311  28.411  29.853  1.00  0.00              
ATOM   2599  NH2 ARG A 164     -22.351  30.648  29.355  1.00  0.00              
ATOM   2600  H   ARG A 164     -19.776  26.217  23.064  1.00  0.00              
ATOM   2601  HA  ARG A 164     -17.705  27.461  24.839  1.00  0.00              
ATOM   2602 1HB  ARG A 164     -20.117  25.924  25.686  1.00  0.00              
ATOM   2603 2HB  ARG A 164     -18.695  26.229  26.711  1.00  0.00              
ATOM   2604 1HG  ARG A 164     -19.070  28.670  26.440  1.00  0.00              
ATOM   2605 2HG  ARG A 164     -20.547  28.311  25.513  1.00  0.00              
ATOM   2606 1HD  ARG A 164     -21.521  27.257  27.442  1.00  0.00              
ATOM   2607 2HD  ARG A 164     -20.035  27.558  28.372  1.00  0.00              
ATOM   2608  HE  ARG A 164     -21.088  30.127  27.560  1.00  0.00              
ATOM   2609 1HH1 ARG A 164     -22.015  27.473  29.623  1.00  0.00              
ATOM   2610 2HH1 ARG A 164     -22.880  28.580  30.669  1.00  0.00              
ATOM   2611 1HH2 ARG A 164     -22.082  31.407  28.744  1.00  0.00              
ATOM   2612 2HH2 ARG A 164     -22.920  30.824  30.169  1.00  0.00              
ATOM   2613  N   VAL A 165     -16.291  25.519  24.744  1.00  0.00              
ATOM   2614  CA  VAL A 165     -15.363  24.398  24.677  1.00  0.00              
ATOM   2615  C   VAL A 165     -14.606  24.264  25.999  1.00  0.00              
ATOM   2616  O   VAL A 165     -14.220  25.265  26.616  1.00  0.00              
ATOM   2617  CB  VAL A 165     -14.356  24.558  23.523  1.00  0.00              
ATOM   2618  CG1 VAL A 165     -13.366  23.403  23.516  1.00  0.00              
ATOM   2619  CG2 VAL A 165     -15.083  24.643  22.189  1.00  0.00              
ATOM   2620  H   VAL A 165     -15.937  26.438  24.967  1.00  0.00              
ATOM   2621  HA  VAL A 165     -15.891  23.453  24.544  1.00  0.00              
ATOM   2622  HB  VAL A 165     -13.818  25.497  23.650  1.00  0.00              
ATOM   2623 1HG1 VAL A 165     -12.661  23.533  22.693  1.00  0.00              
ATOM   2624 2HG1 VAL A 165     -12.821  23.385  24.460  1.00  0.00              
ATOM   2625 3HG1 VAL A 165     -13.903  22.464  23.387  1.00  0.00              
ATOM   2626 1HG2 VAL A 165     -14.357  24.757  21.385  1.00  0.00              
ATOM   2627 2HG2 VAL A 165     -15.660  23.731  22.032  1.00  0.00              
ATOM   2628 3HG2 VAL A 165     -15.755  25.501  22.195  1.00  0.00              
ATOM   2629  N   MET A 166     -14.411  23.020  26.432  1.00  0.00              
ATOM   2630  CA  MET A 166     -13.728  22.741  27.686  1.00  0.00              
ATOM   2631  C   MET A 166     -12.546  21.807  27.465  1.00  0.00              
ATOM   2632  O   MET A 166     -12.643  20.827  26.726  1.00  0.00              
ATOM   2633  CB  MET A 166     -14.702  22.135  28.695  1.00  0.00              
ATOM   2634  CG  MET A 166     -14.070  21.745  30.024  1.00  0.00              
ATOM   2635  SD  MET A 166     -15.289  21.224  31.247  1.00  0.00              
ATOM   2636  CE  MET A 166     -15.701  19.591  30.639  1.00  0.00              
ATOM   2637  H   MET A 166     -14.751  22.250  25.875  1.00  0.00              
ATOM   2638  HA  MET A 166     -13.323  23.663  28.104  1.00  0.00              
ATOM   2639 1HB  MET A 166     -15.482  22.875  28.866  1.00  0.00              
ATOM   2640 2HB  MET A 166     -15.135  21.250  28.226  1.00  0.00              
ATOM   2641 1HG  MET A 166     -13.373  20.928  29.842  1.00  0.00              
ATOM   2642 2HG  MET A 166     -13.526  22.609  30.407  1.00  0.00              
ATOM   2643 1HE  MET A 166     -16.447  19.137  31.292  1.00  0.00              
ATOM   2644 2HE  MET A 166     -16.103  19.670  29.628  1.00  0.00              
ATOM   2645 3HE  MET A 166     -14.804  18.971  30.626  1.00  0.00              
ATOM   2646  N   TYR A 167     -11.430  22.129  28.110  1.00  0.00              
ATOM   2647  CA  TYR A 167     -10.236  21.312  28.021  1.00  0.00              
ATOM   2648  C   TYR A 167      -9.912  20.713  29.385  1.00  0.00              
ATOM   2649  O   TYR A 167      -9.876  21.429  30.391  1.00  0.00              
ATOM   2650  CB  TYR A 167      -9.056  22.137  27.502  1.00  0.00              
ATOM   2651  CG  TYR A 167      -7.721  21.434  27.616  1.00  0.00              
ATOM   2652  CD1 TYR A 167      -7.446  20.302  26.864  1.00  0.00              
ATOM   2653  CD2 TYR A 167      -6.739  21.908  28.473  1.00  0.00              
ATOM   2654  CE1 TYR A 167      -6.228  19.656  26.964  1.00  0.00              
ATOM   2655  CE2 TYR A 167      -5.518  21.271  28.581  1.00  0.00              
ATOM   2656  CZ  TYR A 167      -5.266  20.145  27.824  1.00  0.00              
ATOM   2657  OH  TYR A 167      -4.051  19.507  27.927  1.00  0.00              
ATOM   2658  H   TYR A 167     -11.416  22.964  28.679  1.00  0.00              
ATOM   2659  HA  TYR A 167     -10.406  20.482  27.336  1.00  0.00              
ATOM   2660 1HB  TYR A 167      -9.258  22.367  26.455  1.00  0.00              
ATOM   2661 2HB  TYR A 167      -9.030  23.061  28.079  1.00  0.00              
ATOM   2662  HD1 TYR A 167      -8.210  19.921  26.186  1.00  0.00              
ATOM   2663  HD2 TYR A 167      -6.945  22.798  29.068  1.00  0.00              
ATOM   2664  HE1 TYR A 167      -6.026  18.767  26.367  1.00  0.00              
ATOM   2665  HE2 TYR A 167      -4.760  21.658  29.261  1.00  0.00              
ATOM   2666  HH  TYR A 167      -3.752  19.414  28.835  1.00  0.00              
ATOM   2667  N   ILE A 168      -9.692  19.401  29.411  1.00  0.00              
ATOM   2668  CA  ILE A 168      -9.325  18.685  30.636  1.00  0.00              
ATOM   2669  C   ILE A 168      -7.874  18.225  30.532  1.00  0.00              
ATOM   2670  O   ILE A 168      -7.544  17.368  29.706  1.00  0.00              
ATOM   2671  CB  ILE A 168     -10.234  17.470  30.892  1.00  0.00              
ATOM   2672  CG1 ILE A 168     -11.705  17.896  30.905  1.00  0.00              
ATOM   2673  CG2 ILE A 168      -9.861  16.794  32.203  1.00  0.00              
ATOM   2674  CD1 ILE A 168     -12.037  18.911  31.974  1.00  0.00              
ATOM   2675  H   ILE A 168      -9.788  18.884  28.548  1.00  0.00              
ATOM   2676  HA  ILE A 168      -9.367  19.352  31.496  1.00  0.00              
ATOM   2677  HB  ILE A 168     -10.120  16.761  30.073  1.00  0.00              
ATOM   2678 1HG1 ILE A 168     -11.930  18.314  29.924  1.00  0.00              
ATOM   2679 2HG1 ILE A 168     -12.301  16.997  31.061  1.00  0.00              
ATOM   2680 1HG2 ILE A 168     -10.514  15.937  32.369  1.00  0.00              
ATOM   2681 2HG2 ILE A 168      -8.826  16.458  32.157  1.00  0.00              
ATOM   2682 3HG2 ILE A 168      -9.977  17.502  33.024  1.00  0.00              
ATOM   2683 1HD1 ILE A 168     -13.096  19.164  31.921  1.00  0.00              
ATOM   2684 2HD1 ILE A 168     -11.814  18.493  32.956  1.00  0.00              
ATOM   2685 3HD1 ILE A 168     -11.443  19.811  31.820  1.00  0.00              
ATOM   2686  N   ASP A 169      -7.016  18.782  31.383  1.00  0.00              
ATOM   2687  CA  ASP A 169      -5.614  18.387  31.443  1.00  0.00              
ATOM   2688  C   ASP A 169      -5.370  17.324  32.532  1.00  0.00              
ATOM   2689  O   ASP A 169      -5.291  17.656  33.717  1.00  0.00              
ATOM   2690  CB  ASP A 169      -4.731  19.612  31.693  1.00  0.00              
ATOM   2691  CG  ASP A 169      -3.237  19.352  31.549  1.00  0.00              
ATOM   2692  OD1 ASP A 169      -2.805  19.080  30.454  1.00  0.00              
ATOM   2693  OD2 ASP A 169      -2.520  19.579  32.493  1.00  0.00              
ATOM   2694  H   ASP A 169      -7.353  19.502  32.007  1.00  0.00              
ATOM   2695  HA  ASP A 169      -5.320  17.928  30.499  1.00  0.00              
ATOM   2696 1HB  ASP A 169      -5.008  20.478  31.091  1.00  0.00              
ATOM   2697 2HB  ASP A 169      -4.965  19.807  32.741  1.00  0.00              
ATOM   2698  N   ILE A 170      -5.236  16.059  32.118  1.00  0.00              
ATOM   2699  CA  ILE A 170      -4.962  14.935  33.038  1.00  0.00              
ATOM   2700  C   ILE A 170      -3.508  14.890  33.529  1.00  0.00              
ATOM   2701  O   ILE A 170      -3.240  14.463  34.661  1.00  0.00              
ATOM   2702  CB  ILE A 170      -5.294  13.585  32.375  1.00  0.00              
ATOM   2703  CG1 ILE A 170      -6.803  13.457  32.150  1.00  0.00              
ATOM   2704  CG2 ILE A 170      -4.780  12.435  33.227  1.00  0.00              
ATOM   2705  CD1 ILE A 170      -7.196  12.260  31.316  1.00  0.00              
ATOM   2706  H   ILE A 170      -5.330  15.875  31.131  1.00  0.00              
ATOM   2707  HA  ILE A 170      -5.536  15.042  33.958  1.00  0.00              
ATOM   2708  HB  ILE A 170      -4.826  13.548  31.392  1.00  0.00              
ATOM   2709 1HG1 ILE A 170      -7.272  13.388  33.131  1.00  0.00              
ATOM   2710 2HG1 ILE A 170      -7.135  14.370  31.655  1.00  0.00              
ATOM   2711 1HG2 ILE A 170      -5.023  11.488  32.744  1.00  0.00              
ATOM   2712 2HG2 ILE A 170      -3.700  12.518  33.337  1.00  0.00              
ATOM   2713 3HG2 ILE A 170      -5.249  12.471  34.210  1.00  0.00              
ATOM   2714 1HD1 ILE A 170      -8.281  12.237  31.201  1.00  0.00              
ATOM   2715 2HD1 ILE A 170      -6.729  12.330  30.334  1.00  0.00              
ATOM   2716 3HD1 ILE A 170      -6.867  11.347  31.811  1.00  0.00              
ATOM   2717  N   ASP A 171      -2.578  15.318  32.674  1.00  0.00              
ATOM   2718  CA  ASP A 171      -1.160  15.461  33.026  1.00  0.00              
ATOM   2719  C   ASP A 171      -1.010  16.273  34.313  1.00  0.00              
ATOM   2720  O   ASP A 171      -1.647  17.319  34.461  1.00  0.00              
ATOM   2721  CB  ASP A 171      -0.380  16.124  31.887  1.00  0.00              
ATOM   2722  CG  ASP A 171       1.132  16.082  32.053  1.00  0.00              
ATOM   2723  OD1 ASP A 171       1.613  16.547  33.060  1.00  0.00              
ATOM   2724  OD2 ASP A 171       1.781  15.450  31.254  1.00  0.00              
ATOM   2725  H   ASP A 171      -2.879  15.553  31.737  1.00  0.00              
ATOM   2726  HA  ASP A 171      -0.724  14.478  33.215  1.00  0.00              
ATOM   2727 1HB  ASP A 171      -0.648  15.747  30.900  1.00  0.00              
ATOM   2728 2HB  ASP A 171      -0.728  17.153  31.992  1.00  0.00              
ATOM   2729  N   VAL A 172      -0.184  15.803  35.244  1.00  0.00              
ATOM   2730  CA  VAL A 172      -0.082  16.437  36.561  1.00  0.00              
ATOM   2731  C   VAL A 172       0.827  17.679  36.567  1.00  0.00              
ATOM   2732  O   VAL A 172       1.137  18.209  37.627  1.00  0.00              
ATOM   2733  CB  VAL A 172       0.437  15.438  37.612  1.00  0.00              
ATOM   2734  CG1 VAL A 172      -0.520  14.263  37.750  1.00  0.00              
ATOM   2735  CG2 VAL A 172       1.829  14.948  37.239  1.00  0.00              
ATOM   2736  H   VAL A 172       0.384  14.994  35.044  1.00  0.00              
ATOM   2737  HA  VAL A 172      -1.048  16.827  36.890  1.00  0.00              
ATOM   2738  HB  VAL A 172       0.528  15.948  38.571  1.00  0.00              
ATOM   2739 1HG1 VAL A 172      -0.136  13.567  38.497  1.00  0.00              
ATOM   2740 2HG1 VAL A 172      -1.498  14.627  38.062  1.00  0.00              
ATOM   2741 3HG1 VAL A 172      -0.610  13.753  36.791  1.00  0.00              
ATOM   2742 1HG2 VAL A 172       2.181  14.244  37.992  1.00  0.00              
ATOM   2743 2HG2 VAL A 172       1.791  14.454  36.268  1.00  0.00              
ATOM   2744 3HG2 VAL A 172       2.512  15.797  37.189  1.00  0.00              
ATOM   2745  N   HIS A 173       1.246  18.134  35.387  1.00  0.00              
ATOM   2746  CA  HIS A 173       1.920  19.425  35.261  1.00  0.00              
ATOM   2747  C   HIS A 173       0.931  20.508  34.871  1.00  0.00              
ATOM   2748  O   HIS A 173      -0.036  20.233  34.154  1.00  0.00              
ATOM   2749  CB  HIS A 173       3.053  19.353  34.233  1.00  0.00              
ATOM   2750  CG  HIS A 173       4.233  18.553  34.692  1.00  0.00              
ATOM   2751  ND1 HIS A 173       4.344  17.196  34.469  1.00  0.00              
ATOM   2752  CD2 HIS A 173       5.351  18.918  35.361  1.00  0.00              
ATOM   2753  CE1 HIS A 173       5.481  16.761  34.981  1.00  0.00              
ATOM   2754  NE2 HIS A 173       6.111  17.786  35.528  1.00  0.00              
ATOM   2755  H   HIS A 173       1.095  17.575  34.561  1.00  0.00              
ATOM   2756  HA  HIS A 173       2.340  19.714  36.224  1.00  0.00              
ATOM   2757 1HB  HIS A 173       2.698  18.885  33.314  1.00  0.00              
ATOM   2758 2HB  HIS A 173       3.422  20.354  34.011  1.00  0.00              
ATOM   2759  HD2 HIS A 173       5.704  19.874  35.749  1.00  0.00              
ATOM   2760  HE1 HIS A 173       5.757  15.710  34.908  1.00  0.00              
ATOM   2761  HE2 HIS A 173       7.005  17.752  35.996  1.00  0.00              
ATOM   2762  N   HIS A 174       1.172  21.732  35.340  1.00  0.00              
ATOM   2763  CA  HIS A 174       0.249  22.847  35.120  1.00  0.00              
ATOM   2764  C   HIS A 174       0.106  23.204  33.640  1.00  0.00              
ATOM   2765  O   HIS A 174       1.079  23.583  32.987  1.00  0.00              
ATOM   2766  CB  HIS A 174       0.709  24.083  35.904  1.00  0.00              
ATOM   2767  CG  HIS A 174      -0.274  25.212  35.880  1.00  0.00              
ATOM   2768  ND1 HIS A 174       0.063  26.499  36.247  1.00  0.00              
ATOM   2769  CD2 HIS A 174      -1.582  25.246  35.535  1.00  0.00              
ATOM   2770  CE1 HIS A 174      -0.999  27.277  36.128  1.00  0.00              
ATOM   2771  NE2 HIS A 174      -2.008  26.543  35.698  1.00  0.00              
ATOM   2772  H   HIS A 174       2.021  21.890  35.866  1.00  0.00              
ATOM   2773  HA  HIS A 174      -0.749  22.571  35.456  1.00  0.00              
ATOM   2774 1HB  HIS A 174       0.865  23.827  36.953  1.00  0.00              
ATOM   2775 2HB  HIS A 174       1.637  24.468  35.483  1.00  0.00              
ATOM   2776  HD2 HIS A 174      -2.277  24.485  35.184  1.00  0.00              
ATOM   2777  HE1 HIS A 174      -0.940  28.338  36.370  1.00  0.00              
ATOM   2778  HE2 HIS A 174      -2.946  26.871  35.514  1.00  0.00              
ATOM   2779  N   GLY A 175      -1.114  23.070  33.121  1.00  0.00              
ATOM   2780  CA  GLY A 175      -1.415  23.388  31.722  1.00  0.00              
ATOM   2781  C   GLY A 175      -1.505  24.878  31.453  1.00  0.00              
ATOM   2782  O   GLY A 175      -2.536  25.370  30.981  1.00  0.00              
ATOM   2783  H   GLY A 175      -1.857  22.738  33.720  1.00  0.00              
ATOM   2784 1HA  GLY A 175      -0.629  22.979  31.087  1.00  0.00              
ATOM   2785 2HA  GLY A 175      -2.369  22.939  31.452  1.00  0.00              
ATOM   2786  N   ASP A 176      -0.415  25.587  31.736  1.00  0.00              
ATOM   2787  CA  ASP A 176      -0.383  27.049  31.672  1.00  0.00              
ATOM   2788  C   ASP A 176      -0.328  27.613  30.252  1.00  0.00              
ATOM   2789  O   ASP A 176      -0.631  28.787  30.032  1.00  0.00              
ATOM   2790  CB  ASP A 176       0.815  27.574  32.471  1.00  0.00              
ATOM   2791  CG  ASP A 176       2.171  27.147  31.925  1.00  0.00              
ATOM   2792  OD1 ASP A 176       2.352  25.977  31.684  1.00  0.00              
ATOM   2793  OD2 ASP A 176       2.957  28.006  31.603  1.00  0.00              
ATOM   2794  H   ASP A 176       0.419  25.087  32.005  1.00  0.00              
ATOM   2795  HA  ASP A 176      -1.299  27.458  32.096  1.00  0.00              
ATOM   2796 1HB  ASP A 176       0.804  28.654  32.611  1.00  0.00              
ATOM   2797 2HB  ASP A 176       0.637  27.079  33.426  1.00  0.00              
ATOM   2798  N   GLY A 177       0.061  26.776  29.293  1.00  0.00              
ATOM   2799  CA  GLY A 177       0.075  27.169  27.889  1.00  0.00              
ATOM   2800  C   GLY A 177      -1.323  27.403  27.358  1.00  0.00              
ATOM   2801  O   GLY A 177      -1.627  28.485  26.860  1.00  0.00              
ATOM   2802  H   GLY A 177       0.355  25.842  29.545  1.00  0.00              
ATOM   2803 1HA  GLY A 177       0.647  28.091  27.784  1.00  0.00              
ATOM   2804 2HA  GLY A 177       0.544  26.381  27.303  1.00  0.00              
ATOM   2805  N   VAL A 178      -2.049  26.301  27.537  1.00  0.00              
ATOM   2806  CA  VAL A 178      -3.448  26.318  27.108  1.00  0.00              
ATOM   2807  C   VAL A 178      -4.246  27.350  27.899  1.00  0.00              
ATOM   2808  O   VAL A 178      -4.996  28.142  27.323  1.00  0.00              
ATOM   2809  CB  VAL A 178      -4.109  24.936  27.269  1.00  0.00              
ATOM   2810  CG1 VAL A 178      -5.591  25.013  26.934  1.00  0.00              
ATOM   2811  CG2 VAL A 178      -3.416  23.908  26.388  1.00  0.00              
ATOM   2812  H   VAL A 178      -1.683  25.476  27.988  1.00  0.00              
ATOM   2813  HA  VAL A 178      -3.539  26.624  26.065  1.00  0.00              
ATOM   2814  HB  VAL A 178      -3.986  24.603  28.299  1.00  0.00              
ATOM   2815 1HG1 VAL A 178      -6.043  24.027  27.054  1.00  0.00              
ATOM   2816 2HG1 VAL A 178      -6.080  25.719  27.605  1.00  0.00              
ATOM   2817 3HG1 VAL A 178      -5.714  25.345  25.903  1.00  0.00              
ATOM   2818 1HG2 VAL A 178      -3.895  22.937  26.515  1.00  0.00              
ATOM   2819 2HG2 VAL A 178      -3.490  24.215  25.345  1.00  0.00              
ATOM   2820 3HG2 VAL A 178      -2.366  23.834  26.672  1.00  0.00              
ATOM   2821  N   GLU A 179      -4.073  27.340  29.218  1.00  0.00              
ATOM   2822  CA  GLU A 179      -4.742  28.299  30.090  1.00  0.00              
ATOM   2823  C   GLU A 179      -4.448  29.730  29.644  1.00  0.00              
ATOM   2824  O   GLU A 179      -5.376  30.518  29.446  1.00  0.00              
ATOM   2825  CB  GLU A 179      -4.308  28.094  31.543  1.00  0.00              
ATOM   2826  CG  GLU A 179      -4.985  29.028  32.537  1.00  0.00              
ATOM   2827  CD  GLU A 179      -4.585  28.704  33.950  1.00  0.00              
ATOM   2828  OE1 GLU A 179      -3.825  27.784  34.135  1.00  0.00              
ATOM   2829  OE2 GLU A 179      -4.950  29.444  34.833  1.00  0.00              
ATOM   2830  H   GLU A 179      -3.462  26.648  29.626  1.00  0.00              
ATOM   2831  HA  GLU A 179      -5.822  28.163  30.027  1.00  0.00              
ATOM   2832 1HB  GLU A 179      -4.538  27.060  31.802  1.00  0.00              
ATOM   2833 2HB  GLU A 179      -3.229  28.247  31.578  1.00  0.00              
ATOM   2834 1HG  GLU A 179      -4.795  30.083  32.340  1.00  0.00              
ATOM   2835 2HG  GLU A 179      -6.045  28.820  32.402  1.00  0.00              
ATOM   2836  N   GLU A 180      -3.165  30.046  29.471  1.00  0.00              
ATOM   2837  CA  GLU A 180      -2.715  31.363  29.011  1.00  0.00              
ATOM   2838  C   GLU A 180      -3.433  31.805  27.736  1.00  0.00              
ATOM   2839  O   GLU A 180      -3.937  32.924  27.656  1.00  0.00              
ATOM   2840  CB  GLU A 180      -1.204  31.356  28.779  1.00  0.00              
ATOM   2841  CG  GLU A 180      -0.630  32.693  28.330  1.00  0.00              
ATOM   2842  CD  GLU A 180       0.847  32.595  28.071  1.00  0.00              
ATOM   2843  OE1 GLU A 180       1.552  32.120  28.930  1.00  0.00              
ATOM   2844  OE2 GLU A 180       1.259  32.889  26.974  1.00  0.00              
ATOM   2845  H   GLU A 180      -2.477  29.333  29.668  1.00  0.00              
ATOM   2846  HA  GLU A 180      -2.952  32.117  29.762  1.00  0.00              
ATOM   2847 1HB  GLU A 180      -0.738  31.060  29.720  1.00  0.00              
ATOM   2848 2HB  GLU A 180      -1.000  30.602  28.020  1.00  0.00              
ATOM   2849 1HG  GLU A 180      -1.126  33.104  27.451  1.00  0.00              
ATOM   2850 2HG  GLU A 180      -0.806  33.347  29.183  1.00  0.00              
ATOM   2851  N   ALA A 181      -3.488  30.914  26.753  1.00  0.00              
ATOM   2852  CA  ALA A 181      -4.128  31.212  25.478  1.00  0.00              
ATOM   2853  C   ALA A 181      -5.568  31.673  25.651  1.00  0.00              
ATOM   2854  O   ALA A 181      -6.021  32.583  24.956  1.00  0.00              
ATOM   2855  CB  ALA A 181      -4.066  30.005  24.560  1.00  0.00              
ATOM   2856  H   ALA A 181      -3.077  30.002  26.896  1.00  0.00              
ATOM   2857  HA  ALA A 181      -3.591  32.035  25.003  1.00  0.00              
ATOM   2858 1HB  ALA A 181      -4.547  30.245  23.612  1.00  0.00              
ATOM   2859 2HB  ALA A 181      -3.026  29.735  24.381  1.00  0.00              
ATOM   2860 3HB  ALA A 181      -4.583  29.169  25.026  1.00  0.00              
ATOM   2861  N   PHE A 182      -6.281  31.044  26.580  1.00  0.00              
ATOM   2862  CA  PHE A 182      -7.691  31.353  26.798  1.00  0.00              
ATOM   2863  C   PHE A 182      -7.948  31.955  28.182  1.00  0.00              
ATOM   2864  O   PHE A 182      -9.082  31.948  28.666  1.00  0.00              
ATOM   2865  CB  PHE A 182      -8.537  30.092  26.613  1.00  0.00              
ATOM   2866  CG  PHE A 182      -8.357  29.432  25.275  1.00  0.00              
ATOM   2867  CD1 PHE A 182      -7.642  28.250  25.159  1.00  0.00              
ATOM   2868  CD2 PHE A 182      -8.902  29.993  24.130  1.00  0.00              
ATOM   2869  CE1 PHE A 182      -7.475  27.642  23.929  1.00  0.00              
ATOM   2870  CE2 PHE A 182      -8.739  29.387  22.899  1.00  0.00              
ATOM   2871  CZ  PHE A 182      -8.024  28.211  22.799  1.00  0.00              
ATOM   2872  H   PHE A 182      -5.840  30.336  27.149  1.00  0.00              
ATOM   2873  HA  PHE A 182      -8.019  32.107  26.081  1.00  0.00              
ATOM   2874 1HB  PHE A 182      -8.274  29.349  27.364  1.00  0.00              
ATOM   2875 2HB  PHE A 182      -9.595  30.335  26.700  1.00  0.00              
ATOM   2876  HD1 PHE A 182      -7.209  27.800  26.053  1.00  0.00              
ATOM   2877  HD2 PHE A 182      -9.466  30.923  24.209  1.00  0.00              
ATOM   2878  HE1 PHE A 182      -6.911  26.713  23.853  1.00  0.00              
ATOM   2879  HE2 PHE A 182      -9.173  29.838  22.007  1.00  0.00              
ATOM   2880  HZ  PHE A 182      -7.893  27.733  21.829  1.00  0.00              
ATOM   2881  N   TYR A 183      -6.903  32.498  28.800  1.00  0.00              
ATOM   2882  CA  TYR A 183      -7.008  33.130  30.118  1.00  0.00              
ATOM   2883  C   TYR A 183      -7.993  34.296  30.182  1.00  0.00              
ATOM   2884  O   TYR A 183      -8.497  34.618  31.258  1.00  0.00              
ATOM   2885  CB  TYR A 183      -5.627  33.614  30.565  1.00  0.00              
ATOM   2886  CG  TYR A 183      -5.553  33.987  32.028  1.00  0.00              
ATOM   2887  CD1 TYR A 183      -5.538  33.011  33.014  1.00  0.00              
ATOM   2888  CD2 TYR A 183      -5.497  35.317  32.421  1.00  0.00              
ATOM   2889  CE1 TYR A 183      -5.471  33.348  34.352  1.00  0.00              
ATOM   2890  CE2 TYR A 183      -5.429  35.665  33.756  1.00  0.00              
ATOM   2891  CZ  TYR A 183      -5.415  34.676  34.719  1.00  0.00              
ATOM   2892  OH  TYR A 183      -5.348  35.019  36.050  1.00  0.00              
ATOM   2893  H   TYR A 183      -6.005  32.467  28.340  1.00  0.00              
ATOM   2894  HA  TYR A 183      -7.386  32.411  30.844  1.00  0.00              
ATOM   2895 1HB  TYR A 183      -4.921  32.807  30.360  1.00  0.00              
ATOM   2896 2HB  TYR A 183      -5.376  34.480  29.955  1.00  0.00              
ATOM   2897  HD1 TYR A 183      -5.580  31.964  32.717  1.00  0.00              
ATOM   2898  HD2 TYR A 183      -5.509  36.092  31.655  1.00  0.00              
ATOM   2899  HE1 TYR A 183      -5.459  32.570  35.116  1.00  0.00              
ATOM   2900  HE2 TYR A 183      -5.387  36.715  34.045  1.00  0.00              
ATOM   2901  HH  TYR A 183      -5.400  34.259  36.636  1.00  0.00              
ATOM   2902  N   VAL A 184      -8.275  34.911  29.033  1.00  0.00              
ATOM   2903  CA  VAL A 184      -9.091  36.131  28.976  1.00  0.00              
ATOM   2904  C   VAL A 184     -10.423  35.950  28.242  1.00  0.00              
ATOM   2905  O   VAL A 184     -10.976  36.914  27.713  1.00  0.00              
ATOM   2906  CB  VAL A 184      -8.315  37.277  28.299  1.00  0.00              
ATOM   2907  CG1 VAL A 184      -7.100  37.661  29.130  1.00  0.00              
ATOM   2908  CG2 VAL A 184      -7.892  36.877  26.894  1.00  0.00              
ATOM   2909  H   VAL A 184      -7.913  34.521  28.174  1.00  0.00              
ATOM   2910  HA  VAL A 184      -9.397  36.448  29.973  1.00  0.00              
ATOM   2911  HB  VAL A 184      -8.974  38.139  28.198  1.00  0.00              
ATOM   2912 1HG1 VAL A 184      -6.564  38.472  28.638  1.00  0.00              
ATOM   2913 2HG1 VAL A 184      -7.424  37.988  30.118  1.00  0.00              
ATOM   2914 3HG1 VAL A 184      -6.440  36.799  29.231  1.00  0.00              
ATOM   2915 1HG2 VAL A 184      -7.346  37.698  26.430  1.00  0.00              
ATOM   2916 2HG2 VAL A 184      -7.251  35.997  26.944  1.00  0.00              
ATOM   2917 3HG2 VAL A 184      -8.777  36.649  26.299  1.00  0.00              
ATOM   2918  N   THR A 185     -10.939  34.724  28.205  1.00  0.00              
ATOM   2919  CA  THR A 185     -12.214  34.468  27.531  1.00  0.00              
ATOM   2920  C   THR A 185     -13.078  33.430  28.239  1.00  0.00              
ATOM   2921  O   THR A 185     -12.569  32.506  28.877  1.00  0.00              
ATOM   2922  CB  THR A 185     -11.989  34.005  26.080  1.00  0.00              
ATOM   2923  OG1 THR A 185     -13.253  33.857  25.420  1.00  0.00              
ATOM   2924  CG2 THR A 185     -11.249  32.675  26.055  1.00  0.00              
ATOM   2925  H   THR A 185     -10.452  33.956  28.644  1.00  0.00              
ATOM   2926  HA  THR A 185     -12.816  35.378  27.522  1.00  0.00              
ATOM   2927  HB  THR A 185     -11.400  34.756  25.555  1.00  0.00              
ATOM   2928  HG1 THR A 185     -13.211  34.268  24.554  1.00  0.00              
ATOM   2929 1HG2 THR A 185     -11.099  32.364  25.021  1.00  0.00              
ATOM   2930 2HG2 THR A 185     -10.283  32.788  26.544  1.00  0.00              
ATOM   2931 3HG2 THR A 185     -11.837  31.923  26.579  1.00  0.00              
ATOM   2932  N   HIS A 186     -14.391  33.602  28.110  1.00  0.00              
ATOM   2933  CA  HIS A 186     -15.372  32.665  28.645  1.00  0.00              
ATOM   2934  C   HIS A 186     -15.678  31.541  27.652  1.00  0.00              
ATOM   2935  O   HIS A 186     -16.242  30.509  28.024  1.00  0.00              
ATOM   2936  CB  HIS A 186     -16.665  33.398  29.019  1.00  0.00              
ATOM   2937  CG  HIS A 186     -17.333  34.070  27.861  1.00  0.00              
ATOM   2938  ND1 HIS A 186     -16.840  35.223  27.283  1.00  0.00              
ATOM   2939  CD2 HIS A 186     -18.453  33.754  27.172  1.00  0.00              
ATOM   2940  CE1 HIS A 186     -17.631  35.584  26.288  1.00  0.00              
ATOM   2941  NE2 HIS A 186     -18.617  34.710  26.201  1.00  0.00              
ATOM   2942  H   HIS A 186     -14.713  34.424  27.618  1.00  0.00              
ATOM   2943  HA  HIS A 186     -14.971  32.181  29.535  1.00  0.00              
ATOM   2944 1HB  HIS A 186     -17.389  32.695  29.433  1.00  0.00              
ATOM   2945 2HB  HIS A 186     -16.455  34.176  29.752  1.00  0.00              
ATOM   2946  HD2 HIS A 186     -19.174  32.939  27.262  1.00  0.00              
ATOM   2947  HE1 HIS A 186     -17.410  36.475  25.701  1.00  0.00              
ATOM   2948  HE2 HIS A 186     -19.373  34.734  25.531  1.00  0.00              
ATOM   2949  N   ARG A 187     -15.300  31.750  26.392  1.00  0.00              
ATOM   2950  CA  ARG A 187     -15.611  30.808  25.313  1.00  0.00              
ATOM   2951  C   ARG A 187     -14.944  29.444  25.508  1.00  0.00              
ATOM   2952  O   ARG A 187     -15.463  28.421  25.057  1.00  0.00              
ATOM   2953  CB  ARG A 187     -15.278  31.389  23.947  1.00  0.00              
ATOM   2954  CG  ARG A 187     -16.190  32.516  23.492  1.00  0.00              
ATOM   2955  CD  ARG A 187     -15.803  33.133  22.198  1.00  0.00              
ATOM   2956  NE  ARG A 187     -16.660  34.228  21.772  1.00  0.00              
ATOM   2957  CZ  ARG A 187     -16.427  35.010  20.699  1.00  0.00              
ATOM   2958  NH1 ARG A 187     -15.348  34.849  19.966  1.00  0.00              
ATOM   2959  NH2 ARG A 187     -17.300  35.962  20.418  1.00  0.00              
ATOM   2960  H   ARG A 187     -14.783  32.589  26.178  1.00  0.00              
ATOM   2961  HA  ARG A 187     -16.683  30.608  25.294  1.00  0.00              
ATOM   2962 1HB  ARG A 187     -14.253  31.753  23.997  1.00  0.00              
ATOM   2963 2HB  ARG A 187     -15.337  30.570  23.231  1.00  0.00              
ATOM   2964 1HG  ARG A 187     -17.202  32.124  23.388  1.00  0.00              
ATOM   2965 2HG  ARG A 187     -16.180  33.298  24.254  1.00  0.00              
ATOM   2966 1HD  ARG A 187     -14.791  33.527  22.281  1.00  0.00              
ATOM   2967 2HD  ARG A 187     -15.835  32.372  21.419  1.00  0.00              
ATOM   2968  HE  ARG A 187     -17.522  34.568  22.178  1.00  0.00              
ATOM   2969 1HH1 ARG A 187     -14.681  34.128  20.204  1.00  0.00              
ATOM   2970 2HH1 ARG A 187     -15.190  35.444  19.166  1.00  0.00              
ATOM   2971 1HH2 ARG A 187     -18.115  36.083  21.003  1.00  0.00              
ATOM   2972 2HH2 ARG A 187     -17.148  36.563  19.622  1.00  0.00              
ATOM   2973  N   VAL A 188     -13.790  29.440  26.176  1.00  0.00              
ATOM   2974  CA  VAL A 188     -13.043  28.216  26.446  1.00  0.00              
ATOM   2975  C   VAL A 188     -12.715  28.121  27.930  1.00  0.00              
ATOM   2976  O   VAL A 188     -12.114  29.036  28.491  1.00  0.00              
ATOM   2977  CB  VAL A 188     -11.739  28.147  25.629  1.00  0.00              
ATOM   2978  CG1 VAL A 188     -10.999  26.849  25.916  1.00  0.00              
ATOM   2979  CG2 VAL A 188     -12.034  28.273  24.142  1.00  0.00              
ATOM   2980  H   VAL A 188     -13.426  30.322  26.504  1.00  0.00              
ATOM   2981  HA  VAL A 188     -13.638  27.329  26.219  1.00  0.00              
ATOM   2982  HB  VAL A 188     -11.107  28.993  25.899  1.00  0.00              
ATOM   2983 1HG1 VAL A 188     -10.080  26.818  25.330  1.00  0.00              
ATOM   2984 2HG1 VAL A 188     -10.755  26.796  26.977  1.00  0.00              
ATOM   2985 3HG1 VAL A 188     -11.630  26.003  25.645  1.00  0.00              
ATOM   2986 1HG2 VAL A 188     -11.102  28.223  23.580  1.00  0.00              
ATOM   2987 2HG2 VAL A 188     -12.690  27.458  23.832  1.00  0.00              
ATOM   2988 3HG2 VAL A 188     -12.524  29.227  23.948  1.00  0.00              
ATOM   2989  N   MET A 189     -13.102  27.016  28.563  1.00  0.00              
ATOM   2990  CA  MET A 189     -12.795  26.806  29.973  1.00  0.00              
ATOM   2991  C   MET A 189     -11.686  25.771  30.131  1.00  0.00              
ATOM   2992  O   MET A 189     -11.803  24.645  29.641  1.00  0.00              
ATOM   2993  CB  MET A 189     -14.047  26.367  30.729  1.00  0.00              
ATOM   2994  CG  MET A 189     -13.854  26.218  32.232  1.00  0.00              
ATOM   2995  SD  MET A 189     -15.401  25.895  33.102  1.00  0.00              
ATOM   2996  CE  MET A 189     -15.735  24.214  32.584  1.00  0.00              
ATOM   2997  H   MET A 189     -13.617  26.308  28.060  1.00  0.00              
ATOM   2998  HA  MET A 189     -12.429  27.733  30.415  1.00  0.00              
ATOM   2999 1HB  MET A 189     -14.814  27.114  30.534  1.00  0.00              
ATOM   3000 2HB  MET A 189     -14.354  25.410  30.306  1.00  0.00              
ATOM   3001 1HG  MET A 189     -13.166  25.392  32.406  1.00  0.00              
ATOM   3002 2HG  MET A 189     -13.417  27.142  32.611  1.00  0.00              
ATOM   3003 1HE  MET A 189     -16.663  23.869  33.041  1.00  0.00              
ATOM   3004 2HE  MET A 189     -15.830  24.180  31.498  1.00  0.00              
ATOM   3005 3HE  MET A 189     -14.915  23.567  32.898  1.00  0.00              
ATOM   3006  N   THR A 190     -10.612  26.157  30.813  1.00  0.00              
ATOM   3007  CA  THR A 190      -9.474  25.267  31.020  1.00  0.00              
ATOM   3008  C   THR A 190      -9.462  24.695  32.436  1.00  0.00              
ATOM   3009  O   THR A 190      -9.488  25.437  33.417  1.00  0.00              
ATOM   3010  CB  THR A 190      -8.140  25.990  30.759  1.00  0.00              
ATOM   3011  OG1 THR A 190      -8.084  26.417  29.392  1.00  0.00              
ATOM   3012  CG2 THR A 190      -6.967  25.064  31.046  1.00  0.00              
ATOM   3013  H   THR A 190     -10.584  27.092  31.197  1.00  0.00              
ATOM   3014  HA  THR A 190      -9.546  24.413  30.347  1.00  0.00              
ATOM   3015  HB  THR A 190      -8.078  26.864  31.406  1.00  0.00              
ATOM   3016  HG1 THR A 190      -8.590  27.226  29.289  1.00  0.00              
ATOM   3017 1HG2 THR A 190      -6.033  25.593  30.856  1.00  0.00              
ATOM   3018 2HG2 THR A 190      -7.001  24.747  32.088  1.00  0.00              
ATOM   3019 3HG2 THR A 190      -7.028  24.191  30.399  1.00  0.00              
ATOM   3020  N   VAL A 191      -9.425  23.368  32.520  1.00  0.00              
ATOM   3021  CA  VAL A 191      -9.388  22.658  33.791  1.00  0.00              
ATOM   3022  C   VAL A 191      -8.101  21.842  33.876  1.00  0.00              
ATOM   3023  O   VAL A 191      -7.948  20.839  33.174  1.00  0.00              
ATOM   3024  CB  VAL A 191     -10.603  21.729  33.967  1.00  0.00              
ATOM   3025  CG1 VAL A 191     -10.546  21.028  35.317  1.00  0.00              
ATOM   3026  CG2 VAL A 191     -11.899  22.514  33.831  1.00  0.00              
ATOM   3027  H   VAL A 191      -9.423  22.839  31.660  1.00  0.00              
ATOM   3028  HA  VAL A 191      -9.362  23.350  34.633  1.00  0.00              
ATOM   3029  HB  VAL A 191     -10.599  20.984  33.171  1.00  0.00              
ATOM   3030 1HG1 VAL A 191     -11.413  20.375  35.425  1.00  0.00              
ATOM   3031 2HG1 VAL A 191      -9.635  20.434  35.380  1.00  0.00              
ATOM   3032 3HG1 VAL A 191     -10.552  21.772  36.113  1.00  0.00              
ATOM   3033 1HG2 VAL A 191     -12.747  21.842  33.957  1.00  0.00              
ATOM   3034 2HG2 VAL A 191     -11.934  23.291  34.594  1.00  0.00              
ATOM   3035 3HG2 VAL A 191     -11.944  22.972  32.843  1.00  0.00              
ATOM   3036  N   SER A 192      -7.182  22.273  34.738  1.00  0.00              
ATOM   3037  CA  SER A 192      -5.895  21.605  34.891  1.00  0.00              
ATOM   3038  C   SER A 192      -5.700  20.924  36.251  1.00  0.00              
ATOM   3039  O   SER A 192      -5.749  21.570  37.295  1.00  0.00              
ATOM   3040  CB  SER A 192      -4.783  22.608  34.655  1.00  0.00              
ATOM   3041  OG  SER A 192      -3.515  22.044  34.849  1.00  0.00              
ATOM   3042  H   SER A 192      -7.386  23.087  35.302  1.00  0.00              
ATOM   3043  HA  SER A 192      -5.697  20.863  34.118  1.00  0.00              
ATOM   3044 1HB  SER A 192      -4.856  22.974  33.632  1.00  0.00              
ATOM   3045 2HB  SER A 192      -4.910  23.440  35.348  1.00  0.00              
ATOM   3046  HG  SER A 192      -3.314  22.027  35.786  1.00  0.00              
ATOM   3047  N   PHE A 193      -5.464  19.613  36.211  1.00  0.00              
ATOM   3048  CA  PHE A 193      -5.233  18.799  37.403  1.00  0.00              
ATOM   3049  C   PHE A 193      -3.727  18.620  37.559  1.00  0.00              
ATOM   3050  O   PHE A 193      -3.116  17.844  36.816  1.00  0.00              
ATOM   3051  CB  PHE A 193      -5.936  17.443  37.303  1.00  0.00              
ATOM   3052  CG  PHE A 193      -7.433  17.533  37.352  1.00  0.00              
ATOM   3053  CD1 PHE A 193      -8.166  17.778  36.198  1.00  0.00              
ATOM   3054  CD2 PHE A 193      -8.115  17.374  38.549  1.00  0.00              
ATOM   3055  CE1 PHE A 193      -9.545  17.861  36.243  1.00  0.00              
ATOM   3056  CE2 PHE A 193      -9.493  17.455  38.594  1.00  0.00              
ATOM   3057  CZ  PHE A 193     -10.208  17.699  37.439  1.00  0.00              
ATOM   3058  H   PHE A 193      -5.448  19.172  35.301  1.00  0.00              
ATOM   3059  HA  PHE A 193      -5.616  19.315  38.285  1.00  0.00              
ATOM   3060 1HB  PHE A 193      -5.682  16.959  36.362  1.00  0.00              
ATOM   3061 2HB  PHE A 193      -5.635  16.804  38.132  1.00  0.00              
ATOM   3062  HD1 PHE A 193      -7.641  17.903  35.252  1.00  0.00              
ATOM   3063  HD2 PHE A 193      -7.551  17.181  39.461  1.00  0.00              
ATOM   3064  HE1 PHE A 193     -10.107  18.054  35.329  1.00  0.00              
ATOM   3065  HE2 PHE A 193     -10.017  17.328  39.541  1.00  0.00              
ATOM   3066  HZ  PHE A 193     -11.294  17.765  37.475  1.00  0.00              
ATOM   3067  N   HIS A 194      -3.126  19.333  38.509  1.00  0.00              
ATOM   3068  CA  HIS A 194      -1.668  19.349  38.635  1.00  0.00              
ATOM   3069  C   HIS A 194      -1.164  19.450  40.063  1.00  0.00              
ATOM   3070  O   HIS A 194      -1.915  19.810  40.969  1.00  0.00              
ATOM   3071  CB  HIS A 194      -1.086  20.504  37.817  1.00  0.00              
ATOM   3072  CG  HIS A 194      -1.653  21.842  38.176  1.00  0.00              
ATOM   3073  ND1 HIS A 194      -2.788  22.352  37.583  1.00  0.00              
ATOM   3074  CD2 HIS A 194      -1.244  22.775  39.068  1.00  0.00              
ATOM   3075  CE1 HIS A 194      -3.053  23.541  38.094  1.00  0.00              
ATOM   3076  NE2 HIS A 194      -2.130  23.821  38.997  1.00  0.00              
ATOM   3077  H   HIS A 194      -3.683  19.873  39.155  1.00  0.00              
ATOM   3078  HA  HIS A 194      -1.260  18.408  38.267  1.00  0.00              
ATOM   3079 1HB  HIS A 194      -0.008  20.571  37.976  1.00  0.00              
ATOM   3080 2HB  HIS A 194      -1.287  20.354  36.757  1.00  0.00              
ATOM   3081  HD2 HIS A 194      -0.403  22.818  39.761  1.00  0.00              
ATOM   3082  HE1 HIS A 194      -3.915  24.114  37.755  1.00  0.00              
ATOM   3083  HE2 HIS A 194      -2.077  24.665  39.550  1.00  0.00              
ATOM   3084  N   LYS A 195       0.118  19.138  40.251  1.00  0.00              
ATOM   3085  CA  LYS A 195       0.713  19.132  41.581  1.00  0.00              
ATOM   3086  C   LYS A 195       1.034  20.557  41.991  1.00  0.00              
ATOM   3087  O   LYS A 195       1.656  21.300  41.233  1.00  0.00              
ATOM   3088  CB  LYS A 195       1.973  18.266  41.619  1.00  0.00              
ATOM   3089  CG  LYS A 195       2.210  17.558  42.946  1.00  0.00              
ATOM   3090  CD  LYS A 195       2.733  18.520  44.001  1.00  0.00              
ATOM   3091  CE  LYS A 195       3.338  17.774  45.181  1.00  0.00              
ATOM   3092  NZ  LYS A 195       4.590  17.062  44.808  1.00  0.00              
ATOM   3093  H   LYS A 195       0.692  18.901  39.455  1.00  0.00              
ATOM   3094  HA  LYS A 195       0.000  18.730  42.302  1.00  0.00              
ATOM   3095 1HB  LYS A 195       1.875  17.526  40.825  1.00  0.00              
ATOM   3096 2HB  LYS A 195       2.817  18.921  41.402  1.00  0.00              
ATOM   3097 1HG  LYS A 195       1.266  17.127  43.282  1.00  0.00              
ATOM   3098 2HG  LYS A 195       2.936  16.761  42.788  1.00  0.00              
ATOM   3099 1HD  LYS A 195       3.494  19.156  43.545  1.00  0.00              
ATOM   3100 2HD  LYS A 195       1.907  19.139  44.349  1.00  0.00              
ATOM   3101 1HE  LYS A 195       3.553  18.496  45.968  1.00  0.00              
ATOM   3102 2HE  LYS A 195       2.604  17.053  45.540  1.00  0.00              
ATOM   3103 1HZ  LYS A 195       4.957  16.580  45.616  1.00  0.00              
ATOM   3104 2HZ  LYS A 195       4.392  16.391  44.078  1.00  0.00              
ATOM   3105 3HZ  LYS A 195       5.271  17.730  44.475  1.00  0.00              
ATOM   3106  N   PHE A 196       0.598  20.925  43.192  1.00  0.00              
ATOM   3107  CA  PHE A 196       0.844  22.251  43.740  1.00  0.00              
ATOM   3108  C   PHE A 196       1.794  22.168  44.932  1.00  0.00              
ATOM   3109  O   PHE A 196       1.416  21.678  46.000  1.00  0.00              
ATOM   3110  CB  PHE A 196      -0.471  22.915  44.153  1.00  0.00              
ATOM   3111  CG  PHE A 196      -0.296  24.269  44.780  1.00  0.00              
ATOM   3112  CD1 PHE A 196      -0.064  25.388  43.994  1.00  0.00              
ATOM   3113  CD2 PHE A 196      -0.361  24.427  46.156  1.00  0.00              
ATOM   3114  CE1 PHE A 196       0.098  26.634  44.569  1.00  0.00              
ATOM   3115  CE2 PHE A 196      -0.201  25.671  46.734  1.00  0.00              
ATOM   3116  CZ  PHE A 196       0.029  26.776  45.939  1.00  0.00              
ATOM   3117  H   PHE A 196       0.078  20.256  43.741  1.00  0.00              
ATOM   3118  HA  PHE A 196       1.329  22.876  42.989  1.00  0.00              
ATOM   3119 1HB  PHE A 196      -1.110  23.055  43.282  1.00  0.00              
ATOM   3120 2HB  PHE A 196      -0.988  22.298  44.886  1.00  0.00              
ATOM   3121  HD1 PHE A 196      -0.011  25.276  42.910  1.00  0.00              
ATOM   3122  HD2 PHE A 196      -0.542  23.554  46.784  1.00  0.00              
ATOM   3123  HE1 PHE A 196       0.279  27.505  43.940  1.00  0.00              
ATOM   3124  HE2 PHE A 196      -0.255  25.781  47.816  1.00  0.00              
ATOM   3125  HZ  PHE A 196       0.157  27.758  46.393  1.00  0.00              
ATOM   3126  N   GLY A 197       3.025  22.643  44.737  1.00  0.00              
ATOM   3127  CA  GLY A 197       4.036  22.672  45.799  1.00  0.00              
ATOM   3128  C   GLY A 197       5.142  21.657  45.581  1.00  0.00              
ATOM   3129  O   GLY A 197       4.863  20.474  45.346  1.00  0.00              
ATOM   3130  H   GLY A 197       3.262  22.996  43.821  1.00  0.00              
ATOM   3131 1HA  GLY A 197       4.487  23.665  45.832  1.00  0.00              
ATOM   3132 2HA  GLY A 197       3.558  22.457  46.752  1.00  0.00              
ATOM   3133  N   ASP A 198       6.393  22.118  45.687  1.00  0.00              
ATOM   3134  CA  ASP A 198       7.593  21.287  45.490  1.00  0.00              
ATOM   3135  C   ASP A 198       7.546  20.557  44.148  1.00  0.00              
ATOM   3136  O   ASP A 198       7.957  19.395  44.029  1.00  0.00              
ATOM   3137  CB  ASP A 198       7.745  20.275  46.628  1.00  0.00              
ATOM   3138  CG  ASP A 198       7.957  20.900  48.000  1.00  0.00              
ATOM   3139  OD1 ASP A 198       8.810  21.747  48.121  1.00  0.00              
ATOM   3140  OD2 ASP A 198       7.166  20.646  48.876  1.00  0.00              
ATOM   3141  H   ASP A 198       6.502  23.096  45.917  1.00  0.00              
ATOM   3142  HA  ASP A 198       8.482  21.920  45.468  1.00  0.00              
ATOM   3143 1HB  ASP A 198       6.928  19.556  46.680  1.00  0.00              
ATOM   3144 2HB  ASP A 198       8.659  19.769  46.315  1.00  0.00              
ATOM   3145  N   TYR A 199       7.030  21.252  43.139  1.00  0.00              
ATOM   3146  CA  TYR A 199       6.858  20.681  41.812  1.00  0.00              
ATOM   3147  C   TYR A 199       6.884  21.783  40.755  1.00  0.00              
ATOM   3148  O   TYR A 199       7.256  22.923  41.039  1.00  0.00              
ATOM   3149  CB  TYR A 199       5.550  19.892  41.729  1.00  0.00              
ATOM   3150  CG  TYR A 199       5.631  18.659  40.855  1.00  0.00              
ATOM   3151  CD1 TYR A 199       6.507  17.627  41.159  1.00  0.00              
ATOM   3152  CD2 TYR A 199       4.831  18.530  39.730  1.00  0.00              
ATOM   3153  CE1 TYR A 199       6.586  16.499  40.366  1.00  0.00              
ATOM   3154  CE2 TYR A 199       4.900  17.407  38.930  1.00  0.00              
ATOM   3155  CZ  TYR A 199       5.779  16.394  39.250  1.00  0.00              
ATOM   3156  OH  TYR A 199       5.852  15.271  38.456  1.00  0.00              
ATOM   3157  H   TYR A 199       6.748  22.210  43.303  1.00  0.00              
ATOM   3158  HA  TYR A 199       7.684  20.004  41.591  1.00  0.00              
ATOM   3159 1HB  TYR A 199       5.283  19.600  42.746  1.00  0.00              
ATOM   3160 2HB  TYR A 199       4.791  20.567  41.334  1.00  0.00              
ATOM   3161  HD1 TYR A 199       7.141  17.718  42.042  1.00  0.00              
ATOM   3162  HD2 TYR A 199       4.138  19.335  39.482  1.00  0.00              
ATOM   3163  HE1 TYR A 199       7.278  15.696  40.616  1.00  0.00              
ATOM   3164  HE2 TYR A 199       4.263  17.325  38.049  1.00  0.00              
ATOM   3165  HH  TYR A 199       6.460  14.610  38.795  1.00  0.00              
ATOM   3166  N   PHE A 200       6.476  21.437  39.538  1.00  0.00              
ATOM   3167  CA  PHE A 200       6.680  22.289  38.389  1.00  0.00              
ATOM   3168  C   PHE A 200       5.307  22.782  37.654  1.00  0.00              
ATOM   3169  O   PHE A 200       4.871  21.925  37.100  1.00  0.00              
ATOM   3170  CB  PHE A 200       7.588  21.538  37.414  1.00  0.00              
ATOM   3171  CG  PHE A 200       8.809  20.944  38.057  1.00  0.00              
ATOM   3172  CD1 PHE A 200       8.797  19.640  38.529  1.00  0.00              
ATOM   3173  CD2 PHE A 200       9.971  21.688  38.193  1.00  0.00              
ATOM   3174  CE1 PHE A 200       9.919  19.093  39.122  1.00  0.00              
ATOM   3175  CE2 PHE A 200      11.094  21.144  38.783  1.00  0.00              
ATOM   3176  CZ  PHE A 200      11.068  19.845  39.249  1.00  0.00              
ATOM   3177  H   PHE A 200       6.009  20.548  39.416  1.00  0.00              
ATOM   3178  HA  PHE A 200       7.153  23.222  38.699  1.00  0.00              
ATOM   3179 1HB  PHE A 200       7.045  20.713  36.955  1.00  0.00              
ATOM   3180 2HB  PHE A 200       7.943  22.214  36.637  1.00  0.00              
ATOM   3181  HD1 PHE A 200       7.889  19.045  38.428  1.00  0.00              
ATOM   3182  HD2 PHE A 200       9.991  22.715  37.826  1.00  0.00              
ATOM   3183  HE1 PHE A 200       9.896  18.067  39.488  1.00  0.00              
ATOM   3184  HE2 PHE A 200      12.002  21.740  38.883  1.00  0.00              
ATOM   3185  HZ  PHE A 200      11.953  19.415  39.716  1.00  0.00              
ATOM   3186  N   PRO A 201       4.184  23.912  37.871  1.00  0.00              
ATOM   3187  CA  PRO A 201       5.334  24.862  37.759  1.00  0.00              
ATOM   3188  C   PRO A 201       5.461  25.374  39.193  1.00  0.00              
ATOM   3189  O   PRO A 201       5.916  26.500  39.433  1.00  0.00              
ATOM   3190  CB  PRO A 201       4.842  25.984  36.839  1.00  0.00              
ATOM   3191  CG  PRO A 201       3.370  26.170  36.982  1.00  0.00              
ATOM   3192  CD  PRO A 201       3.260  25.055  38.125  1.00  0.00              
ATOM   3193  HA  PRO A 201       6.262  24.367  37.435  1.00  0.00              
ATOM   3194 1HB  PRO A 201       5.331  26.941  37.074  1.00  0.00              
ATOM   3195 2HB  PRO A 201       5.056  25.762  35.783  1.00  0.00              
ATOM   3196 1HG  PRO A 201       3.127  27.203  37.271  1.00  0.00              
ATOM   3197 2HG  PRO A 201       2.848  25.969  36.035  1.00  0.00              
ATOM   3198 1HD  PRO A 201       3.345  25.482  39.135  1.00  0.00              
ATOM   3199 2HD  PRO A 201       2.303  24.513  38.086  1.00  0.00              
ATOM   3200  N   GLY A 202       5.020  24.526  40.136  1.00  0.00              
ATOM   3201  CA  GLY A 202       5.127  24.829  41.574  1.00  0.00              
ATOM   3202  C   GLY A 202       3.906  25.552  42.128  1.00  0.00              
ATOM   3203  O   GLY A 202       3.464  25.263  43.244  1.00  0.00              
ATOM   3204  H   GLY A 202       4.601  23.653  39.849  1.00  0.00              
ATOM   3205 1HA  GLY A 202       5.248  23.898  42.127  1.00  0.00              
ATOM   3206 2HA  GLY A 202       5.997  25.465  41.739  1.00  0.00              
ATOM   3207  N   THR A 203       3.358  26.492  41.356  1.00  0.00              
ATOM   3208  CA  THR A 203       2.250  27.319  41.829  1.00  0.00              
ATOM   3209  C   THR A 203       1.010  27.184  40.938  1.00  0.00              
ATOM   3210  O   THR A 203       0.956  26.315  40.063  1.00  0.00              
ATOM   3211  CB  THR A 203       2.654  28.803  41.901  1.00  0.00              
ATOM   3212  OG1 THR A 203       1.661  29.538  42.629  1.00  0.00              
ATOM   3213  CG2 THR A 203       2.786  29.389  40.504  1.00  0.00              
ATOM   3214  H   THR A 203       3.714  26.635  40.422  1.00  0.00              
ATOM   3215  HA  THR A 203       1.942  26.990  42.822  1.00  0.00              
ATOM   3216  HB  THR A 203       3.609  28.886  42.422  1.00  0.00              
ATOM   3217  HG1 THR A 203       1.810  30.479  42.514  1.00  0.00              
ATOM   3218 1HG2 THR A 203       3.073  30.438  40.574  1.00  0.00              
ATOM   3219 2HG2 THR A 203       3.550  28.839  39.951  1.00  0.00              
ATOM   3220 3HG2 THR A 203       1.834  29.306  39.984  1.00  0.00              
ATOM   3221  N   GLY A 204       0.013  28.031  41.194  1.00  0.00              
ATOM   3222  CA  GLY A 204      -1.235  28.029  40.436  1.00  0.00              
ATOM   3223  C   GLY A 204      -2.341  27.156  40.996  1.00  0.00              
ATOM   3224  O   GLY A 204      -2.855  26.278  40.300  1.00  0.00              
ATOM   3225  H   GLY A 204       0.133  28.699  41.941  1.00  0.00              
ATOM   3226 1HA  GLY A 204      -1.628  29.046  40.395  1.00  0.00              
ATOM   3227 2HA  GLY A 204      -1.038  27.676  39.424  1.00  0.00              
ATOM   3228  N   ASP A 205      -2.723  27.400  42.248  1.00  0.00              
ATOM   3229  CA  ASP A 205      -3.840  26.682  42.862  1.00  0.00              
ATOM   3230  C   ASP A 205      -5.180  27.347  42.527  1.00  0.00              
ATOM   3231  O   ASP A 205      -5.251  28.215  41.651  1.00  0.00              
ATOM   3232  CB  ASP A 205      -3.656  26.603  44.381  1.00  0.00              
ATOM   3233  CG  ASP A 205      -3.762  27.943  45.097  1.00  0.00              
ATOM   3234  OD1 ASP A 205      -4.263  28.871  44.507  1.00  0.00              
ATOM   3235  OD2 ASP A 205      -3.489  27.987  46.272  1.00  0.00              
ATOM   3236  H   ASP A 205      -2.231  28.098  42.788  1.00  0.00              
ATOM   3237  HA  ASP A 205      -3.892  25.668  42.464  1.00  0.00              
ATOM   3238 1HB  ASP A 205      -4.319  25.881  44.861  1.00  0.00              
ATOM   3239 2HB  ASP A 205      -2.629  26.244  44.430  1.00  0.00              
ATOM   3240  N   ILE A 206      -6.231  26.936  43.229  1.00  0.00              
ATOM   3241  CA  ILE A 206      -7.594  27.376  42.937  1.00  0.00              
ATOM   3242  C   ILE A 206      -7.699  28.903  42.898  1.00  0.00              
ATOM   3243  O   ILE A 206      -8.492  29.455  42.136  1.00  0.00              
ATOM   3244  CB  ILE A 206      -8.594  26.831  43.973  1.00  0.00              
ATOM   3245  CG1 ILE A 206      -8.745  25.315  43.821  1.00  0.00              
ATOM   3246  CG2 ILE A 206      -9.942  27.520  43.826  1.00  0.00              
ATOM   3247  CD1 ILE A 206      -9.521  24.663  44.944  1.00  0.00              
ATOM   3248  H   ILE A 206      -6.075  26.295  43.993  1.00  0.00              
ATOM   3249  HA  ILE A 206      -7.894  27.059  41.938  1.00  0.00              
ATOM   3250  HB  ILE A 206      -8.202  27.009  44.973  1.00  0.00              
ATOM   3251 1HG1 ILE A 206      -9.253  25.132  42.875  1.00  0.00              
ATOM   3252 2HG1 ILE A 206      -7.741  24.892  43.781  1.00  0.00              
ATOM   3253 1HG2 ILE A 206     -10.637  27.122  44.565  1.00  0.00              
ATOM   3254 2HG2 ILE A 206      -9.821  28.592  43.982  1.00  0.00              
ATOM   3255 3HG2 ILE A 206     -10.335  27.342  42.825  1.00  0.00              
ATOM   3256 1HD1 ILE A 206      -9.586  23.589  44.767  1.00  0.00              
ATOM   3257 2HD1 ILE A 206      -9.012  24.844  45.891  1.00  0.00              
ATOM   3258 3HD1 ILE A 206     -10.524  25.084  44.985  1.00  0.00              
ATOM   3259  N   THR A 207      -6.881  29.573  43.708  1.00  0.00              
ATOM   3260  CA  THR A 207      -6.893  31.033  43.804  1.00  0.00              
ATOM   3261  C   THR A 207      -6.921  31.749  42.450  1.00  0.00              
ATOM   3262  O   THR A 207      -7.617  32.750  42.288  1.00  0.00              
ATOM   3263  CB  THR A 207      -5.670  31.536  44.593  1.00  0.00              
ATOM   3264  OG1 THR A 207      -5.652  30.927  45.890  1.00  0.00              
ATOM   3265  CG2 THR A 207      -5.720  33.048  44.748  1.00  0.00              
ATOM   3266  H   THR A 207      -6.230  29.048  44.273  1.00  0.00              
ATOM   3267  HA  THR A 207      -7.801  31.362  44.307  1.00  0.00              
ATOM   3268  HB  THR A 207      -4.763  31.256  44.058  1.00  0.00              
ATOM   3269  HG1 THR A 207      -5.211  30.076  45.838  1.00  0.00              
ATOM   3270 1HG2 THR A 207      -4.848  33.385  45.308  1.00  0.00              
ATOM   3271 2HG2 THR A 207      -5.723  33.515  43.763  1.00  0.00              
ATOM   3272 3HG2 THR A 207      -6.626  33.328  45.284  1.00  0.00              
ATOM   3273  N   ASP A 208      -6.164  31.229  41.488  1.00  0.00              
ATOM   3274  CA  ASP A 208      -6.124  31.775  40.133  1.00  0.00              
ATOM   3275  C   ASP A 208      -7.275  31.165  39.333  1.00  0.00              
ATOM   3276  O   ASP A 208      -7.247  29.976  39.005  1.00  0.00              
ATOM   3277  CB  ASP A 208      -4.780  31.489  39.459  1.00  0.00              
ATOM   3278  CG  ASP A 208      -4.634  32.094  38.069  1.00  0.00              
ATOM   3279  OD1 ASP A 208      -5.587  32.653  37.582  1.00  0.00              
ATOM   3280  OD2 ASP A 208      -3.533  32.132  37.573  1.00  0.00              
ATOM   3281  H   ASP A 208      -5.599  30.422  41.709  1.00  0.00              
ATOM   3282  HA  ASP A 208      -6.266  32.855  40.169  1.00  0.00              
ATOM   3283 1HB  ASP A 208      -3.921  31.766  40.069  1.00  0.00              
ATOM   3284 2HB  ASP A 208      -4.834  30.404  39.378  1.00  0.00              
ATOM   3285  N   VAL A 209      -8.289  31.977  39.034  1.00  0.00              
ATOM   3286  CA  VAL A 209      -9.485  31.498  38.323  1.00  0.00              
ATOM   3287  C   VAL A 209      -9.651  32.127  36.937  1.00  0.00              
ATOM   3288  O   VAL A 209     -10.468  31.671  36.135  1.00  0.00              
ATOM   3289  CB  VAL A 209     -10.762  31.772  39.139  1.00  0.00              
ATOM   3290  CG1 VAL A 209     -10.702  31.052  40.478  1.00  0.00              
ATOM   3291  CG2 VAL A 209     -10.950  33.267  39.348  1.00  0.00              
ATOM   3292  H   VAL A 209      -8.232  32.948  39.302  1.00  0.00              
ATOM   3293  HA  VAL A 209      -9.421  30.429  38.116  1.00  0.00              
ATOM   3294  HB  VAL A 209     -11.625  31.420  38.575  1.00  0.00              
ATOM   3295 1HG1 VAL A 209     -11.613  31.256  41.042  1.00  0.00              
ATOM   3296 2HG1 VAL A 209     -10.613  29.979  40.311  1.00  0.00              
ATOM   3297 3HG1 VAL A 209      -9.840  31.405  41.043  1.00  0.00              
ATOM   3298 1HG2 VAL A 209     -11.857  33.443  39.926  1.00  0.00              
ATOM   3299 2HG2 VAL A 209     -10.092  33.669  39.887  1.00  0.00              
ATOM   3300 3HG2 VAL A 209     -11.036  33.762  38.381  1.00  0.00              
ATOM   3301  N   GLY A 210      -8.875  33.170  36.663  1.00  0.00              
ATOM   3302  CA  GLY A 210      -8.974  33.899  35.404  1.00  0.00              
ATOM   3303  C   GLY A 210      -9.109  35.398  35.615  1.00  0.00              
ATOM   3304  O   GLY A 210      -9.013  35.889  36.742  1.00  0.00              
ATOM   3305  H   GLY A 210      -8.196  33.464  37.349  1.00  0.00              
ATOM   3306 1HA  GLY A 210      -8.077  33.714  34.814  1.00  0.00              
ATOM   3307 2HA  GLY A 210      -9.846  33.548  34.856  1.00  0.00              
ATOM   3308  N   VAL A 211      -9.335  36.121  34.520  1.00  0.00              
ATOM   3309  CA  VAL A 211      -9.524  37.568  34.556  1.00  0.00              
ATOM   3310  C   VAL A 211     -10.580  38.004  33.543  1.00  0.00              
ATOM   3311  O   VAL A 211     -10.628  37.484  32.426  1.00  0.00              
ATOM   3312  CB  VAL A 211      -8.209  38.319  34.272  1.00  0.00              
ATOM   3313  CG1 VAL A 211      -7.787  38.125  32.823  1.00  0.00              
ATOM   3314  CG2 VAL A 211      -8.362  39.799  34.587  1.00  0.00              
ATOM   3315  H   VAL A 211      -9.377  35.642  33.633  1.00  0.00              
ATOM   3316  HA  VAL A 211      -9.908  37.895  35.525  1.00  0.00              
ATOM   3317  HB  VAL A 211      -7.432  37.934  34.932  1.00  0.00              
ATOM   3318 1HG1 VAL A 211      -6.856  38.662  32.640  1.00  0.00              
ATOM   3319 2HG1 VAL A 211      -7.637  37.063  32.627  1.00  0.00              
ATOM   3320 3HG1 VAL A 211      -8.563  38.511  32.163  1.00  0.00              
ATOM   3321 1HG2 VAL A 211      -7.424  40.315  34.381  1.00  0.00              
ATOM   3322 2HG2 VAL A 211      -9.153  40.222  33.966  1.00  0.00              
ATOM   3323 3HG2 VAL A 211      -8.621  39.923  35.639  1.00  0.00              
ATOM   3324  N   ASN A 212     -11.419  38.959  33.941  1.00  0.00              
ATOM   3325  CA  ASN A 212     -12.473  39.492  33.073  1.00  0.00              
ATOM   3326  C   ASN A 212     -13.380  38.393  32.558  1.00  0.00              
ATOM   3327  O   ASN A 212     -14.013  37.688  33.347  1.00  0.00              
ATOM   3328  CB  ASN A 212     -11.894  40.272  31.907  1.00  0.00              
ATOM   3329  CG  ASN A 212     -11.148  41.511  32.319  1.00  0.00              
ATOM   3330  OD1 ASN A 212     -11.435  42.116  33.358  1.00  0.00              
ATOM   3331  ND2 ASN A 212     -10.248  41.936  31.470  1.00  0.00              
ATOM   3332  H   ASN A 212     -11.320  39.329  34.875  1.00  0.00              
ATOM   3333  HA  ASN A 212     -13.110  40.173  33.639  1.00  0.00              
ATOM   3334 1HB  ASN A 212     -11.338  39.765  31.118  1.00  0.00              
ATOM   3335 2HB  ASN A 212     -12.875  40.562  31.532  1.00  0.00              
ATOM   3336 1HD2 ASN A 212      -9.712  42.755  31.678  1.00  0.00              
ATOM   3337 2HD2 ASN A 212     -10.095  41.443  30.614  1.00  0.00              
ATOM   3338  N   HIS A 213     -13.432  38.245  31.233  1.00  0.00              
ATOM   3339  CA  HIS A 213     -14.264  37.223  30.592  1.00  0.00              
ATOM   3340  C   HIS A 213     -13.790  35.815  30.937  1.00  0.00              
ATOM   3341  O   HIS A 213     -14.574  34.865  30.908  1.00  0.00              
ATOM   3342  CB  HIS A 213     -14.272  37.408  29.072  1.00  0.00              
ATOM   3343  CG  HIS A 213     -15.077  38.587  28.615  1.00  0.00              
ATOM   3344  ND1 HIS A 213     -16.452  38.626  28.701  1.00  0.00              
ATOM   3345  CD2 HIS A 213     -14.700  39.765  28.067  1.00  0.00              
ATOM   3346  CE1 HIS A 213     -16.888  39.780  28.226  1.00  0.00              
ATOM   3347  NE2 HIS A 213     -15.843  40.489  27.834  1.00  0.00              
ATOM   3348  H   HIS A 213     -12.879  38.861  30.656  1.00  0.00              
ATOM   3349  HA  HIS A 213     -15.286  37.300  30.960  1.00  0.00              
ATOM   3350 1HB  HIS A 213     -13.258  37.565  28.706  1.00  0.00              
ATOM   3351 2HB  HIS A 213     -14.702  36.532  28.589  1.00  0.00              
ATOM   3352  HD2 HIS A 213     -13.727  40.184  27.808  1.00  0.00              
ATOM   3353  HE1 HIS A 213     -17.953  40.007  28.206  1.00  0.00              
ATOM   3354  HE2 HIS A 213     -15.873  41.413  27.429  1.00  0.00              
ATOM   3355  N   GLY A 214     -12.507  35.697  31.271  1.00  0.00              
ATOM   3356  CA  GLY A 214     -11.918  34.424  31.663  1.00  0.00              
ATOM   3357  C   GLY A 214     -12.016  34.091  33.139  1.00  0.00              
ATOM   3358  O   GLY A 214     -11.639  32.988  33.545  1.00  0.00              
ATOM   3359  H   GLY A 214     -11.925  36.522  31.250  1.00  0.00              
ATOM   3360 1HA  GLY A 214     -12.418  33.619  31.121  1.00  0.00              
ATOM   3361 2HA  GLY A 214     -10.859  34.429  31.407  1.00  0.00              
ATOM   3362  N   LYS A 215     -12.511  35.033  33.946  1.00  0.00              
ATOM   3363  CA  LYS A 215     -12.632  34.808  35.388  1.00  0.00              
ATOM   3364  C   LYS A 215     -13.646  33.705  35.685  1.00  0.00              
ATOM   3365  O   LYS A 215     -14.785  33.754  35.209  1.00  0.00              
ATOM   3366  CB  LYS A 215     -13.033  36.099  36.103  1.00  0.00              
ATOM   3367  CG  LYS A 215     -12.911  36.043  37.620  1.00  0.00              
ATOM   3368  CD  LYS A 215     -13.241  37.387  38.252  1.00  0.00              
ATOM   3369  CE  LYS A 215     -13.034  37.356  39.759  1.00  0.00              
ATOM   3370  NZ  LYS A 215     -13.340  38.669  40.390  1.00  0.00              
ATOM   3371  H   LYS A 215     -12.810  35.916  33.557  1.00  0.00              
ATOM   3372  HA  LYS A 215     -11.676  34.473  35.792  1.00  0.00              
ATOM   3373 1HB  LYS A 215     -12.391  36.891  35.717  1.00  0.00              
ATOM   3374 2HB  LYS A 215     -14.068  36.307  35.831  1.00  0.00              
ATOM   3375 1HG  LYS A 215     -13.601  35.285  37.995  1.00  0.00              
ATOM   3376 2HG  LYS A 215     -11.890  35.761  37.875  1.00  0.00              
ATOM   3377 1HD  LYS A 215     -12.593  38.146  37.811  1.00  0.00              
ATOM   3378 2HD  LYS A 215     -14.281  37.627  38.034  1.00  0.00              
ATOM   3379 1HE  LYS A 215     -13.686  36.591  40.179  1.00  0.00              
ATOM   3380 2HE  LYS A 215     -11.995  37.093  39.956  1.00  0.00              
ATOM   3381 1HZ  LYS A 215     -13.190  38.606  41.387  1.00  0.00              
ATOM   3382 2HZ  LYS A 215     -12.734  39.378  40.002  1.00  0.00              
ATOM   3383 3HZ  LYS A 215     -14.303  38.913  40.209  1.00  0.00              
ATOM   3384  N   TYR A 216     -13.210  32.730  36.489  1.00  0.00              
ATOM   3385  CA  TYR A 216     -13.937  31.480  36.771  1.00  0.00              
ATOM   3386  C   TYR A 216     -14.052  30.568  35.548  1.00  0.00              
ATOM   3387  O   TYR A 216     -14.931  29.706  35.480  1.00  0.00              
ATOM   3388  CB  TYR A 216     -15.336  31.795  37.307  1.00  0.00              
ATOM   3389  CG  TYR A 216     -15.340  32.707  38.513  1.00  0.00              
ATOM   3390  CD1 TYR A 216     -15.919  33.967  38.452  1.00  0.00              
ATOM   3391  CD2 TYR A 216     -14.767  32.305  39.710  1.00  0.00              
ATOM   3392  CE1 TYR A 216     -15.925  34.804  39.550  1.00  0.00              
ATOM   3393  CE2 TYR A 216     -14.768  33.134  40.815  1.00  0.00              
ATOM   3394  CZ  TYR A 216     -15.348  34.384  40.732  1.00  0.00              
ATOM   3395  OH  TYR A 216     -15.352  35.213  41.830  1.00  0.00              
ATOM   3396  H   TYR A 216     -12.312  32.886  36.924  1.00  0.00              
ATOM   3397  HA  TYR A 216     -13.399  30.898  37.522  1.00  0.00              
ATOM   3398 1HB  TYR A 216     -15.895  32.263  36.495  1.00  0.00              
ATOM   3399 2HB  TYR A 216     -15.802  30.845  37.568  1.00  0.00              
ATOM   3400  HD1 TYR A 216     -16.372  34.292  37.516  1.00  0.00              
ATOM   3401  HD2 TYR A 216     -14.310  31.318  39.770  1.00  0.00              
ATOM   3402  HE1 TYR A 216     -16.382  35.791  39.488  1.00  0.00              
ATOM   3403  HE2 TYR A 216     -14.311  32.801  41.747  1.00  0.00              
ATOM   3404  HH  TYR A 216     -14.926  34.822  42.597  1.00  0.00              
ATOM   3405  N   TYR A 217     -13.141  30.754  34.596  1.00  0.00              
ATOM   3406  CA  TYR A 217     -13.047  29.877  33.435  1.00  0.00              
ATOM   3407  C   TYR A 217     -11.643  29.284  33.246  1.00  0.00              
ATOM   3408  O   TYR A 217     -11.368  28.632  32.236  1.00  0.00              
ATOM   3409  CB  TYR A 217     -13.462  30.640  32.175  1.00  0.00              
ATOM   3410  CG  TYR A 217     -14.901  31.105  32.186  1.00  0.00              
ATOM   3411  CD1 TYR A 217     -15.227  32.407  32.539  1.00  0.00              
ATOM   3412  CD2 TYR A 217     -15.930  30.242  31.841  1.00  0.00              
ATOM   3413  CE1 TYR A 217     -16.540  32.837  32.551  1.00  0.00              
ATOM   3414  CE2 TYR A 217     -17.246  30.661  31.849  1.00  0.00              
ATOM   3415  CZ  TYR A 217     -17.547  31.960  32.205  1.00  0.00              
ATOM   3416  OH  TYR A 217     -18.857  32.382  32.213  1.00  0.00              
ATOM   3417  H   TYR A 217     -12.497  31.528  34.683  1.00  0.00              
ATOM   3418  HA  TYR A 217     -13.707  29.019  33.565  1.00  0.00              
ATOM   3419 1HB  TYR A 217     -12.801  31.504  32.088  1.00  0.00              
ATOM   3420 2HB  TYR A 217     -13.302  29.974  31.328  1.00  0.00              
ATOM   3421  HD1 TYR A 217     -14.425  33.094  32.812  1.00  0.00              
ATOM   3422  HD2 TYR A 217     -15.686  29.217  31.561  1.00  0.00              
ATOM   3423  HE1 TYR A 217     -16.781  33.862  32.831  1.00  0.00              
ATOM   3424  HE2 TYR A 217     -18.041  29.966  31.575  1.00  0.00              
ATOM   3425  HH  TYR A 217     -18.953  33.301  32.475  1.00  0.00              
ATOM   3426  N   SER A 218     -10.762  29.514  34.214  1.00  0.00              
ATOM   3427  CA  SER A 218      -9.456  28.865  34.246  1.00  0.00              
ATOM   3428  C   SER A 218      -9.279  28.097  35.552  1.00  0.00              
ATOM   3429  O   SER A 218      -8.628  28.570  36.484  1.00  0.00              
ATOM   3430  CB  SER A 218      -8.353  29.891  34.075  1.00  0.00              
ATOM   3431  OG  SER A 218      -8.455  30.577  32.858  1.00  0.00              
ATOM   3432  H   SER A 218     -11.007  30.162  34.949  1.00  0.00              
ATOM   3433  HA  SER A 218      -9.277  28.212  33.391  1.00  0.00              
ATOM   3434 1HB  SER A 218      -8.415  30.609  34.893  1.00  0.00              
ATOM   3435 2HB  SER A 218      -7.392  29.380  34.114  1.00  0.00              
ATOM   3436  HG  SER A 218      -8.094  30.034  32.153  1.00  0.00              
ATOM   3437  N   VAL A 219      -9.875  26.912  35.608  1.00  0.00              
ATOM   3438  CA  VAL A 219      -9.888  26.091  36.816  1.00  0.00              
ATOM   3439  C   VAL A 219      -8.514  25.462  37.058  1.00  0.00              
ATOM   3440  O   VAL A 219      -7.987  24.754  36.199  1.00  0.00              
ATOM   3441  CB  VAL A 219     -10.949  24.977  36.734  1.00  0.00              
ATOM   3442  CG1 VAL A 219     -10.892  24.094  37.971  1.00  0.00              
ATOM   3443  CG2 VAL A 219     -12.338  25.575  36.572  1.00  0.00              
ATOM   3444  H   VAL A 219     -10.336  26.571  34.777  1.00  0.00              
ATOM   3445  HA  VAL A 219     -10.087  26.693  37.703  1.00  0.00              
ATOM   3446  HB  VAL A 219     -10.760  24.373  35.846  1.00  0.00              
ATOM   3447 1HG1 VAL A 219     -11.648  23.312  37.896  1.00  0.00              
ATOM   3448 2HG1 VAL A 219      -9.905  23.637  38.046  1.00  0.00              
ATOM   3449 3HG1 VAL A 219     -11.082  24.697  38.858  1.00  0.00              
ATOM   3450 1HG2 VAL A 219     -13.076  24.775  36.515  1.00  0.00              
ATOM   3451 2HG2 VAL A 219     -12.561  26.213  37.428  1.00  0.00              
ATOM   3452 3HG2 VAL A 219     -12.376  26.168  35.658  1.00  0.00              
ATOM   3453  N   ASN A 220      -7.935  25.736  38.223  1.00  0.00              
ATOM   3454  CA  ASN A 220      -6.617  25.215  38.578  1.00  0.00              
ATOM   3455  C   ASN A 220      -6.652  24.354  39.828  1.00  0.00              
ATOM   3456  O   ASN A 220      -6.811  24.865  40.934  1.00  0.00              
ATOM   3457  CB  ASN A 220      -5.612  26.338  38.755  1.00  0.00              
ATOM   3458  CG  ASN A 220      -5.254  27.038  37.474  1.00  0.00              
ATOM   3459  OD1 ASN A 220      -4.611  26.464  36.587  1.00  0.00              
ATOM   3460  ND2 ASN A 220      -5.595  28.300  37.406  1.00  0.00              
ATOM   3461  H   ASN A 220      -8.423  26.324  38.883  1.00  0.00              
ATOM   3462  HA  ASN A 220      -6.252  24.565  37.781  1.00  0.00              
ATOM   3463 1HB  ASN A 220      -5.737  27.079  39.545  1.00  0.00              
ATOM   3464 2HB  ASN A 220      -4.803  25.657  39.021  1.00  0.00              
ATOM   3465 1HD2 ASN A 220      -5.389  28.829  36.582  1.00  0.00              
ATOM   3466 2HD2 ASN A 220      -6.061  28.734  38.176  1.00  0.00              
ATOM   3467  N   VAL A 221      -6.503  23.045  39.642  1.00  0.00              
ATOM   3468  CA  VAL A 221      -6.731  22.084  40.710  1.00  0.00              
ATOM   3469  C   VAL A 221      -5.406  21.701  41.366  1.00  0.00              
ATOM   3470  O   VAL A 221      -4.576  21.030  40.743  1.00  0.00              
ATOM   3471  CB  VAL A 221      -7.434  20.815  40.195  1.00  0.00              
ATOM   3472  CG1 VAL A 221      -7.706  19.853  41.342  1.00  0.00              
ATOM   3473  CG2 VAL A 221      -8.731  21.174  39.485  1.00  0.00              
ATOM   3474  H   VAL A 221      -6.221  22.711  38.730  1.00  0.00              
ATOM   3475  HA  VAL A 221      -7.336  22.515  41.509  1.00  0.00              
ATOM   3476  HB  VAL A 221      -6.794  20.330  39.458  1.00  0.00              
ATOM   3477 1HG1 VAL A 221      -8.203  18.961  40.959  1.00  0.00              
ATOM   3478 2HG1 VAL A 221      -6.763  19.569  41.810  1.00  0.00              
ATOM   3479 3HG1 VAL A 221      -8.347  20.337  42.078  1.00  0.00              
ATOM   3480 1HG2 VAL A 221      -9.214  20.266  39.126  1.00  0.00              
ATOM   3481 2HG2 VAL A 221      -9.394  21.689  40.180  1.00  0.00              
ATOM   3482 3HG2 VAL A 221      -8.514  21.827  38.639  1.00  0.00              
ATOM   3483  N   PRO A 222      -5.195  22.131  42.625  1.00  0.00              
ATOM   3484  CA  PRO A 222      -3.957  21.814  43.344  1.00  0.00              
ATOM   3485  C   PRO A 222      -3.958  20.379  43.869  1.00  0.00              
ATOM   3486  O   PRO A 222      -4.855  20.002  44.627  1.00  0.00              
ATOM   3487  CB  PRO A 222      -3.913  22.841  44.481  1.00  0.00              
ATOM   3488  CG  PRO A 222      -5.344  23.113  44.791  1.00  0.00              
ATOM   3489  CD  PRO A 222      -6.062  23.020  43.470  1.00  0.00              
ATOM   3490  HA  PRO A 222      -3.065  21.874  42.702  1.00  0.00              
ATOM   3491 1HB  PRO A 222      -3.383  22.443  45.361  1.00  0.00              
ATOM   3492 2HB  PRO A 222      -3.389  23.758  44.177  1.00  0.00              
ATOM   3493 1HG  PRO A 222      -5.743  22.382  45.510  1.00  0.00              
ATOM   3494 2HG  PRO A 222      -5.471  24.109  45.240  1.00  0.00              
ATOM   3495 1HD  PRO A 222      -7.070  22.591  43.575  1.00  0.00              
ATOM   3496 2HD  PRO A 222      -6.180  24.003  42.991  1.00  0.00              
ATOM   3497  N   LEU A 223      -2.968  19.589  43.454  1.00  0.00              
ATOM   3498  CA  LEU A 223      -2.820  18.214  43.938  1.00  0.00              
ATOM   3499  C   LEU A 223      -1.539  17.996  44.747  1.00  0.00              
ATOM   3500  O   LEU A 223      -0.563  18.733  44.602  1.00  0.00              
ATOM   3501  CB  LEU A 223      -2.859  17.243  42.751  1.00  0.00              
ATOM   3502  CG  LEU A 223      -4.063  17.404  41.815  1.00  0.00              
ATOM   3503  CD1 LEU A 223      -3.937  16.450  40.635  1.00  0.00              
ATOM   3504  CD2 LEU A 223      -5.348  17.142  42.587  1.00  0.00              
ATOM   3505  H   LEU A 223      -2.301  19.952  42.788  1.00  0.00              
ATOM   3506  HA  LEU A 223      -3.635  17.978  44.621  1.00  0.00              
ATOM   3507 1HB  LEU A 223      -1.945  17.549  42.243  1.00  0.00              
ATOM   3508 2HB  LEU A 223      -2.764  16.206  43.076  1.00  0.00              
ATOM   3509  HG  LEU A 223      -4.080  18.444  41.485  1.00  0.00              
ATOM   3510 1HD1 LEU A 223      -4.796  16.572  39.975  1.00  0.00              
ATOM   3511 2HD1 LEU A 223      -3.024  16.672  40.083  1.00  0.00              
ATOM   3512 3HD1 LEU A 223      -3.903  15.424  40.999  1.00  0.00              
ATOM   3513 1HD2 LEU A 223      -6.203  17.257  41.920  1.00  0.00              
ATOM   3514 2HD2 LEU A 223      -5.330  16.127  42.985  1.00  0.00              
ATOM   3515 3HD2 LEU A 223      -5.430  17.852  43.408  1.00  0.00              
ATOM   3516  N   ASN A 224      -1.568  16.981  45.605  1.00  0.00              
ATOM   3517  CA  ASN A 224      -0.375  16.515  46.307  1.00  0.00              
ATOM   3518  C   ASN A 224      -0.012  15.094  45.870  1.00  0.00              
ATOM   3519  O   ASN A 224      -0.831  14.396  45.272  1.00  0.00              
ATOM   3520  CB  ASN A 224      -0.554  16.577  47.812  1.00  0.00              
ATOM   3521  CG  ASN A 224      -0.687  17.975  48.348  1.00  0.00              
ATOM   3522  OD1 ASN A 224      -0.151  18.934  47.780  1.00  0.00              
ATOM   3523  ND2 ASN A 224      -1.329  18.086  49.484  1.00  0.00              
ATOM   3524  H   ASN A 224      -2.450  16.519  45.775  1.00  0.00              
ATOM   3525  HA  ASN A 224       0.475  17.148  46.053  1.00  0.00              
ATOM   3526 1HB  ASN A 224      -1.276  15.932  48.315  1.00  0.00              
ATOM   3527 2HB  ASN A 224       0.455  16.218  48.013  1.00  0.00              
ATOM   3528 1HD2 ASN A 224      -1.455  18.989  49.900  1.00  0.00              
ATOM   3529 2HD2 ASN A 224      -1.692  17.272  49.934  1.00  0.00              
ATOM   3530  N   ASP A 225       1.212  14.675  46.183  1.00  0.00              
ATOM   3531  CA  ASP A 225       1.718  13.355  45.812  1.00  0.00              
ATOM   3532  C   ASP A 225       0.968  12.177  46.439  1.00  0.00              
ATOM   3533  O   ASP A 225       0.338  12.313  47.488  1.00  0.00              
ATOM   3534  CB  ASP A 225       3.202  13.259  46.176  1.00  0.00              
ATOM   3535  CG  ASP A 225       4.125  14.061  45.269  1.00  0.00              
ATOM   3536  OD1 ASP A 225       3.671  14.521  44.248  1.00  0.00              
ATOM   3537  OD2 ASP A 225       5.228  14.341  45.676  1.00  0.00              
ATOM   3538  H   ASP A 225       1.810  15.305  46.696  1.00  0.00              
ATOM   3539  HA  ASP A 225       1.604  13.202  44.738  1.00  0.00              
ATOM   3540 1HB  ASP A 225       3.410  13.507  47.217  1.00  0.00              
ATOM   3541 2HB  ASP A 225       3.370  12.194  46.015  1.00  0.00              
ATOM   3542  N   GLY A 226       1.034  11.036  45.757  1.00  0.00              
ATOM   3543  CA  GLY A 226       0.433   9.784  46.220  1.00  0.00              
ATOM   3544  C   GLY A 226      -1.067   9.594  46.138  1.00  0.00              
ATOM   3545  O   GLY A 226      -1.626   8.790  46.889  1.00  0.00              
ATOM   3546  H   GLY A 226       1.526  11.048  44.874  1.00  0.00              
ATOM   3547 1HA  GLY A 226       0.845   8.955  45.642  1.00  0.00              
ATOM   3548 2HA  GLY A 226       0.670   9.644  47.274  1.00  0.00              
ATOM   3549  N   MET A 227      -1.716  10.307  45.220  1.00  0.00              
ATOM   3550  CA  MET A 227      -3.161  10.176  45.016  1.00  0.00              
ATOM   3551  C   MET A 227      -3.568   8.744  44.619  1.00  0.00              
ATOM   3552  O   MET A 227      -2.875   8.084  43.840  1.00  0.00              
ATOM   3553  CB  MET A 227      -3.625  11.167  43.951  1.00  0.00              
ATOM   3554  CG  MET A 227      -3.622  12.622  44.401  1.00  0.00              
ATOM   3555  SD  MET A 227      -4.187  13.749  43.111  1.00  0.00              
ATOM   3556  CE  MET A 227      -5.895  13.238  42.939  1.00  0.00              
ATOM   3557  H   MET A 227      -1.196  10.956  44.649  1.00  0.00              
ATOM   3558  HA  MET A 227      -3.688  10.386  45.946  1.00  0.00              
ATOM   3559 1HB  MET A 227      -2.958  11.050  43.097  1.00  0.00              
ATOM   3560 2HB  MET A 227      -4.637  10.877  43.665  1.00  0.00              
ATOM   3561 1HG  MET A 227      -4.278  12.711  45.266  1.00  0.00              
ATOM   3562 2HG  MET A 227      -2.605  12.887  44.687  1.00  0.00              
ATOM   3563 1HE  MET A 227      -6.381  13.845  42.175  1.00  0.00              
ATOM   3564 2HE  MET A 227      -5.933  12.188  42.648  1.00  0.00              
ATOM   3565 3HE  MET A 227      -6.411  13.371  43.890  1.00  0.00              
ATOM   3566  N   THR A 228      -4.677   8.274  45.195  1.00  0.00              
ATOM   3567  CA  THR A 228      -5.260   6.965  44.894  1.00  0.00              
ATOM   3568  C   THR A 228      -6.160   7.046  43.676  1.00  0.00              
ATOM   3569  O   THR A 228      -6.535   8.137  43.247  1.00  0.00              
ATOM   3570  CB  THR A 228      -6.072   6.410  46.079  1.00  0.00              
ATOM   3571  OG1 THR A 228      -7.219   7.240  46.306  1.00  0.00              
ATOM   3572  CG2 THR A 228      -5.221   6.373  47.339  1.00  0.00              
ATOM   3573  H   THR A 228      -5.126   8.868  45.877  1.00  0.00              
ATOM   3574  HA  THR A 228      -4.468   6.254  44.654  1.00  0.00              
ATOM   3575  HB  THR A 228      -6.407   5.401  45.839  1.00  0.00              
ATOM   3576  HG1 THR A 228      -7.468   7.194  47.232  1.00  0.00              
ATOM   3577 1HG2 THR A 228      -5.810   5.979  48.164  1.00  0.00              
ATOM   3578 2HG2 THR A 228      -4.353   5.733  47.172  1.00  0.00              
ATOM   3579 3HG2 THR A 228      -4.887   7.381  47.579  1.00  0.00              
ATOM   3580  N   ASP A 229      -6.527   5.882  43.146  1.00  0.00              
ATOM   3581  CA  ASP A 229      -7.470   5.799  42.039  1.00  0.00              
ATOM   3582  C   ASP A 229      -8.746   6.526  42.427  1.00  0.00              
ATOM   3583  O   ASP A 229      -9.306   7.277  41.626  1.00  0.00              
ATOM   3584  CB  ASP A 229      -7.769   4.344  41.672  1.00  0.00              
ATOM   3585  CG  ASP A 229      -6.602   3.605  41.029  1.00  0.00              
ATOM   3586  OD1 ASP A 229      -5.641   4.246  40.676  1.00  0.00              
ATOM   3587  OD2 ASP A 229      -6.613   2.398  41.038  1.00  0.00              
ATOM   3588  H   ASP A 229      -6.136   5.030  43.524  1.00  0.00              
ATOM   3589  HA  ASP A 229      -7.053   6.294  41.161  1.00  0.00              
ATOM   3590 1HB  ASP A 229      -8.155   3.756  42.505  1.00  0.00              
ATOM   3591 2HB  ASP A 229      -8.557   4.490  40.933  1.00  0.00              
ATOM   3592  N   ASP A 230      -9.188   6.307  43.666  1.00  0.00              
ATOM   3593  CA  ASP A 230     -10.375   6.968  44.209  1.00  0.00              
ATOM   3594  C   ASP A 230     -10.228   8.485  44.282  1.00  0.00              
ATOM   3595  O   ASP A 230     -11.138   9.213  43.885  1.00  0.00              
ATOM   3596  CB  ASP A 230     -10.693   6.415  45.601  1.00  0.00              
ATOM   3597  CG  ASP A 230     -11.259   5.001  45.602  1.00  0.00              
ATOM   3598  OD1 ASP A 230     -11.625   4.528  44.552  1.00  0.00              
ATOM   3599  OD2 ASP A 230     -11.176   4.351  46.616  1.00  0.00              
ATOM   3600  H   ASP A 230      -8.676   5.659  44.248  1.00  0.00              
ATOM   3601  HA  ASP A 230     -11.229   6.788  43.555  1.00  0.00              
ATOM   3602 1HB  ASP A 230      -9.852   6.470  46.293  1.00  0.00              
ATOM   3603 2HB  ASP A 230     -11.468   7.116  45.913  1.00  0.00              
ATOM   3604  N   ALA A 231      -9.087   8.953  44.783  1.00  0.00              
ATOM   3605  CA  ALA A 231      -8.839  10.388  44.912  1.00  0.00              
ATOM   3606  C   ALA A 231      -9.000  11.072  43.558  1.00  0.00              
ATOM   3607  O   ALA A 231      -9.635  12.124  43.460  1.00  0.00              
ATOM   3608  CB  ALA A 231      -7.438  10.663  45.467  1.00  0.00              
ATOM   3609  H   ALA A 231      -8.374   8.302  45.081  1.00  0.00              
ATOM   3610  HA  ALA A 231      -9.579  10.811  45.592  1.00  0.00              
ATOM   3611 1HB  ALA A 231      -7.287  11.740  45.551  1.00  0.00              
ATOM   3612 2HB  ALA A 231      -7.340  10.204  46.450  1.00  0.00              
ATOM   3613 3HB  ALA A 231      -6.693  10.244  44.793  1.00  0.00              
ATOM   3614  N   PHE A 232      -8.435  10.444  42.523  1.00  0.00              
ATOM   3615  CA  PHE A 232      -8.446  10.960  41.154  1.00  0.00              
ATOM   3616  C   PHE A 232      -9.852  11.027  40.571  1.00  0.00              
ATOM   3617  O   PHE A 232     -10.261  12.068  40.063  1.00  0.00              
ATOM   3618  CB  PHE A 232      -7.556  10.097  40.257  1.00  0.00              
ATOM   3619  CG  PHE A 232      -6.147  10.603  40.136  1.00  0.00              
ATOM   3620  CD1 PHE A 232      -5.111   9.980  40.817  1.00  0.00              
ATOM   3621  CD2 PHE A 232      -5.854  11.701  39.343  1.00  0.00              
ATOM   3622  CE1 PHE A 232      -3.814  10.444  40.706  1.00  0.00              
ATOM   3623  CE2 PHE A 232      -4.558  12.167  39.229  1.00  0.00              
ATOM   3624  CZ  PHE A 232      -3.537  11.537  39.912  1.00  0.00              
ATOM   3625  H   PHE A 232      -7.975   9.565  42.714  1.00  0.00              
ATOM   3626  HA  PHE A 232      -8.070  11.984  41.140  1.00  0.00              
ATOM   3627 1HB  PHE A 232      -7.491   9.085  40.655  1.00  0.00              
ATOM   3628 2HB  PHE A 232      -7.963  10.064  39.247  1.00  0.00              
ATOM   3629  HD1 PHE A 232      -5.329   9.115  41.443  1.00  0.00              
ATOM   3630  HD2 PHE A 232      -6.661  12.199  38.804  1.00  0.00              
ATOM   3631  HE1 PHE A 232      -3.009   9.946  41.246  1.00  0.00              
ATOM   3632  HE2 PHE A 232      -4.341  13.031  38.602  1.00  0.00              
ATOM   3633  HZ  PHE A 232      -2.515  11.904  39.826  1.00  0.00              
ATOM   3634  N   VAL A 233     -10.586   9.921  40.651  1.00  0.00              
ATOM   3635  CA  VAL A 233     -11.897   9.825  40.019  1.00  0.00              
ATOM   3636  C   VAL A 233     -12.926  10.664  40.767  1.00  0.00              
ATOM   3637  O   VAL A 233     -13.912  11.106  40.179  1.00  0.00              
ATOM   3638  CB  VAL A 233     -12.386   8.366  39.948  1.00  0.00              
ATOM   3639  CG1 VAL A 233     -11.406   7.512  39.160  1.00  0.00              
ATOM   3640  CG2 VAL A 233     -12.578   7.803  41.348  1.00  0.00              
ATOM   3641  H   VAL A 233     -10.230   9.128  41.164  1.00  0.00              
ATOM   3642  HA  VAL A 233     -11.879  10.234  39.007  1.00  0.00              
ATOM   3643  HB  VAL A 233     -13.362   8.344  39.462  1.00  0.00              
ATOM   3644 1HG1 VAL A 233     -11.767   6.484  39.121  1.00  0.00              
ATOM   3645 2HG1 VAL A 233     -11.314   7.903  38.147  1.00  0.00              
ATOM   3646 3HG1 VAL A 233     -10.431   7.532  39.647  1.00  0.00              
ATOM   3647 1HG2 VAL A 233     -12.926   6.771  41.279  1.00  0.00              
ATOM   3648 2HG2 VAL A 233     -11.630   7.832  41.884  1.00  0.00              
ATOM   3649 3HG2 VAL A 233     -13.318   8.398  41.883  1.00  0.00              
ATOM   3650  N   ASP A 234     -12.670  10.895  42.054  1.00  0.00              
ATOM   3651  CA  ASP A 234     -13.497  11.778  42.881  1.00  0.00              
ATOM   3652  C   ASP A 234     -13.391  13.257  42.498  1.00  0.00              
ATOM   3653  O   ASP A 234     -14.414  13.926  42.324  1.00  0.00              
ATOM   3654  CB  ASP A 234     -13.124  11.605  44.355  1.00  0.00              
ATOM   3655  CG  ASP A 234     -13.652  10.326  44.991  1.00  0.00              
ATOM   3656  OD1 ASP A 234     -14.477   9.682  44.388  1.00  0.00              
ATOM   3657  OD2 ASP A 234     -13.116   9.921  45.995  1.00  0.00              
ATOM   3658  H   ASP A 234     -11.870  10.439  42.470  1.00  0.00              
ATOM   3659  HA  ASP A 234     -14.550  11.528  42.748  1.00  0.00              
ATOM   3660 1HB  ASP A 234     -12.054  11.691  44.546  1.00  0.00              
ATOM   3661 2HB  ASP A 234     -13.641  12.464  44.785  1.00  0.00              
ATOM   3662  N   LEU A 235     -12.166  13.766  42.375  1.00  0.00              
ATOM   3663  CA  LEU A 235     -11.954  15.150  41.922  1.00  0.00              
ATOM   3664  C   LEU A 235     -12.379  15.384  40.463  1.00  0.00              
ATOM   3665  O   LEU A 235     -13.035  16.381  40.161  1.00  0.00              
ATOM   3666  CB  LEU A 235     -10.479  15.529  42.101  1.00  0.00              
ATOM   3667  CG  LEU A 235     -10.027  15.722  43.554  1.00  0.00              
ATOM   3668  CD1 LEU A 235      -8.528  15.989  43.603  1.00  0.00              
ATOM   3669  CD2 LEU A 235     -10.801  16.872  44.180  1.00  0.00              
ATOM   3670  H   LEU A 235     -11.364  13.194  42.594  1.00  0.00              
ATOM   3671  HA  LEU A 235     -12.574  15.826  42.510  1.00  0.00              
ATOM   3672 1HB  LEU A 235     -10.015  14.639  41.680  1.00  0.00              
ATOM   3673 2HB  LEU A 235     -10.210  16.398  41.501  1.00  0.00              
ATOM   3674  HG  LEU A 235     -10.285  14.812  44.097  1.00  0.00              
ATOM   3675 1HD1 LEU A 235      -8.216  16.124  44.639  1.00  0.00              
ATOM   3676 2HD1 LEU A 235      -7.993  15.143  43.172  1.00  0.00              
ATOM   3677 3HD1 LEU A 235      -8.301  16.891  43.036  1.00  0.00              
ATOM   3678 1HD2 LEU A 235     -10.479  17.008  45.213  1.00  0.00              
ATOM   3679 2HD2 LEU A 235     -10.612  17.787  43.617  1.00  0.00              
ATOM   3680 3HD2 LEU A 235     -11.867  16.648  44.159  1.00  0.00              
ATOM   3681  N   PHE A 236     -12.020  14.460  39.574  1.00  0.00              
ATOM   3682  CA  PHE A 236     -12.415  14.553  38.168  1.00  0.00              
ATOM   3683  C   PHE A 236     -13.926  14.518  37.979  1.00  0.00              
ATOM   3684  O   PHE A 236     -14.482  15.349  37.258  1.00  0.00              
ATOM   3685  CB  PHE A 236     -11.769  13.422  37.366  1.00  0.00              
ATOM   3686  CG  PHE A 236     -10.422  13.773  36.801  1.00  0.00              
ATOM   3687  CD1 PHE A 236      -9.291  13.753  37.603  1.00  0.00              
ATOM   3688  CD2 PHE A 236     -10.283  14.123  35.466  1.00  0.00              
ATOM   3689  CE1 PHE A 236      -8.051  14.076  37.084  1.00  0.00              
ATOM   3690  CE2 PHE A 236      -9.045  14.445  34.945  1.00  0.00              
ATOM   3691  CZ  PHE A 236      -7.928  14.421  35.755  1.00  0.00              
ATOM   3692  H   PHE A 236     -11.462  13.677  39.879  1.00  0.00              
ATOM   3693  HA  PHE A 236     -12.090  15.508  37.754  1.00  0.00              
ATOM   3694 1HB  PHE A 236     -11.624  12.548  37.999  1.00  0.00              
ATOM   3695 2HB  PHE A 236     -12.401  13.155  36.520  1.00  0.00              
ATOM   3696  HD1 PHE A 236      -9.388  13.478  38.654  1.00  0.00              
ATOM   3697  HD2 PHE A 236     -11.166  14.143  34.826  1.00  0.00              
ATOM   3698  HE1 PHE A 236      -7.171  14.056  37.726  1.00  0.00              
ATOM   3699  HE2 PHE A 236      -8.950  14.719  33.894  1.00  0.00              
ATOM   3700  HZ  PHE A 236      -6.952  14.677  35.346  1.00  0.00              
ATOM   3701  N   LYS A 237     -14.583  13.549  38.616  1.00  0.00              
ATOM   3702  CA  LYS A 237     -16.042  13.422  38.537  1.00  0.00              
ATOM   3703  C   LYS A 237     -16.799  14.643  39.101  1.00  0.00              
ATOM   3704  O   LYS A 237     -17.720  15.139  38.442  1.00  0.00              
ATOM   3705  CB  LYS A 237     -16.488  12.156  39.269  1.00  0.00              
ATOM   3706  CG  LYS A 237     -17.983  11.874  39.185  1.00  0.00              
ATOM   3707  CD  LYS A 237     -18.329  10.533  39.815  1.00  0.00              
ATOM   3708  CE  LYS A 237     -19.823  10.255  39.739  1.00  0.00              
ATOM   3709  NZ  LYS A 237     -20.175   8.936  40.332  1.00  0.00              
ATOM   3710  H   LYS A 237     -14.060  12.884  39.168  1.00  0.00              
ATOM   3711  HA  LYS A 237     -16.350  13.358  37.494  1.00  0.00              
ATOM   3712 1HB  LYS A 237     -15.937  11.323  38.832  1.00  0.00              
ATOM   3713 2HB  LYS A 237     -16.200  12.272  40.314  1.00  0.00              
ATOM   3714 1HG  LYS A 237     -18.515  12.670  39.708  1.00  0.00              
ATOM   3715 2HG  LYS A 237     -18.276  11.870  38.136  1.00  0.00              
ATOM   3716 1HD  LYS A 237     -17.786   9.750  39.285  1.00  0.00              
ATOM   3717 2HD  LYS A 237     -18.016  10.548  40.858  1.00  0.00              
ATOM   3718 1HE  LYS A 237     -20.346  11.045  40.277  1.00  0.00              
ATOM   3719 2HE  LYS A 237     -20.121  10.273  38.691  1.00  0.00              
ATOM   3720 1HZ  LYS A 237     -21.172   8.791  40.262  1.00  0.00              
ATOM   3721 2HZ  LYS A 237     -19.691   8.203  39.833  1.00  0.00              
ATOM   3722 3HZ  LYS A 237     -19.900   8.920  41.304  1.00  0.00              
ATOM   3723  N   VAL A 238     -16.406  15.142  40.303  1.00  0.00              
ATOM   3724  CA  VAL A 238     -17.121  16.300  40.852  1.00  0.00              
ATOM   3725  C   VAL A 238     -16.940  17.552  39.997  1.00  0.00              
ATOM   3726  O   VAL A 238     -17.922  18.207  39.657  1.00  0.00              
ATOM   3727  CB  VAL A 238     -16.662  16.613  42.288  1.00  0.00              
ATOM   3728  CG1 VAL A 238     -17.238  17.942  42.754  1.00  0.00              
ATOM   3729  CG2 VAL A 238     -17.075  15.495  43.234  1.00  0.00              
ATOM   3730  H   VAL A 238     -15.643  14.741  40.830  1.00  0.00              
ATOM   3731  HA  VAL A 238     -18.199  16.136  40.853  1.00  0.00              
ATOM   3732  HB  VAL A 238     -15.574  16.660  42.310  1.00  0.00              
ATOM   3733 1HG1 VAL A 238     -16.903  18.147  43.771  1.00  0.00              
ATOM   3734 2HG1 VAL A 238     -16.896  18.738  42.093  1.00  0.00              
ATOM   3735 3HG1 VAL A 238     -18.326  17.894  42.734  1.00  0.00              
ATOM   3736 1HG2 VAL A 238     -16.742  15.732  44.245  1.00  0.00              
ATOM   3737 2HG2 VAL A 238     -18.160  15.392  43.224  1.00  0.00              
ATOM   3738 3HG2 VAL A 238     -16.618  14.559  42.913  1.00  0.00              
ATOM   3739  N   VAL A 239     -15.690  17.860  39.644  1.00  0.00              
ATOM   3740  CA  VAL A 239     -15.367  19.027  38.827  1.00  0.00              
ATOM   3741  C   VAL A 239     -16.026  18.958  37.443  1.00  0.00              
ATOM   3742  O   VAL A 239     -16.678  19.914  37.024  1.00  0.00              
ATOM   3743  CB  VAL A 239     -13.845  19.181  38.652  1.00  0.00              
ATOM   3744  CG1 VAL A 239     -13.533  20.274  37.641  1.00  0.00              
ATOM   3745  CG2 VAL A 239     -13.183  19.487  39.986  1.00  0.00              
ATOM   3746  H   VAL A 239     -14.943  17.257  39.957  1.00  0.00              
ATOM   3747  HA  VAL A 239     -15.765  19.942  39.267  1.00  0.00              
ATOM   3748  HB  VAL A 239     -13.431  18.235  38.302  1.00  0.00              
ATOM   3749 1HG1 VAL A 239     -12.453  20.369  37.529  1.00  0.00              
ATOM   3750 2HG1 VAL A 239     -13.976  20.018  36.679  1.00  0.00              
ATOM   3751 3HG1 VAL A 239     -13.946  21.221  37.990  1.00  0.00              
ATOM   3752 1HG2 VAL A 239     -12.108  19.591  39.844  1.00  0.00              
ATOM   3753 2HG2 VAL A 239     -13.588  20.415  40.388  1.00  0.00              
ATOM   3754 3HG2 VAL A 239     -13.378  18.672  40.685  1.00  0.00              
ATOM   3755  N   ILE A 240     -15.870  17.829  36.751  1.00  0.00              
ATOM   3756  CA  ILE A 240     -16.477  17.666  35.426  1.00  0.00              
ATOM   3757  C   ILE A 240     -18.002  17.714  35.453  1.00  0.00              
ATOM   3758  O   ILE A 240     -18.612  18.337  34.581  1.00  0.00              
ATOM   3759  CB  ILE A 240     -16.040  16.339  34.778  1.00  0.00              
ATOM   3760  CG1 ILE A 240     -14.552  16.384  34.421  1.00  0.00              
ATOM   3761  CG2 ILE A 240     -16.879  16.050  33.543  1.00  0.00              
ATOM   3762  CD1 ILE A 240     -13.968  15.035  34.068  1.00  0.00              
ATOM   3763  H   ILE A 240     -15.329  17.070  37.143  1.00  0.00              
ATOM   3764  HA  ILE A 240     -16.207  18.499  34.776  1.00  0.00              
ATOM   3765  HB  ILE A 240     -16.166  15.533  35.500  1.00  0.00              
ATOM   3766 1HG1 ILE A 240     -14.442  17.060  33.574  1.00  0.00              
ATOM   3767 2HG1 ILE A 240     -14.025  16.794  35.282  1.00  0.00              
ATOM   3768 1HG2 ILE A 240     -16.557  15.109  33.097  1.00  0.00              
ATOM   3769 2HG2 ILE A 240     -17.929  15.976  33.825  1.00  0.00              
ATOM   3770 3HG2 ILE A 240     -16.753  16.855  32.820  1.00  0.00              
ATOM   3771 1HD1 ILE A 240     -12.911  15.147  33.827  1.00  0.00              
ATOM   3772 2HD1 ILE A 240     -14.077  14.358  34.916  1.00  0.00              
ATOM   3773 3HD1 ILE A 240     -14.494  14.624  33.207  1.00  0.00              
ATOM   3774  N   ASP A 241     -18.608  17.068  36.448  1.00  0.00              
ATOM   3775  CA  ASP A 241     -20.065  17.088  36.605  1.00  0.00              
ATOM   3776  C   ASP A 241     -20.567  18.522  36.724  1.00  0.00              
ATOM   3777  O   ASP A 241     -21.514  18.912  36.041  1.00  0.00              
ATOM   3778  CB  ASP A 241     -20.492  16.277  37.831  1.00  0.00              
ATOM   3779  CG  ASP A 241     -21.996  16.241  38.069  1.00  0.00              
ATOM   3780  OD1 ASP A 241     -22.704  15.777  37.207  1.00  0.00              
ATOM   3781  OD2 ASP A 241     -22.410  16.530  39.167  1.00  0.00              
ATOM   3782  H   ASP A 241     -18.051  16.551  37.110  1.00  0.00              
ATOM   3783  HA  ASP A 241     -20.537  16.657  35.722  1.00  0.00              
ATOM   3784 1HB  ASP A 241     -20.100  15.259  37.837  1.00  0.00              
ATOM   3785 2HB  ASP A 241     -20.013  16.856  38.621  1.00  0.00              
ATOM   3786  N   LYS A 242     -19.913  19.293  37.590  1.00  0.00              
ATOM   3787  CA  LYS A 242     -20.286  20.676  37.856  1.00  0.00              
ATOM   3788  C   LYS A 242     -20.101  21.548  36.616  1.00  0.00              
ATOM   3789  O   LYS A 242     -20.891  22.463  36.375  1.00  0.00              
ATOM   3790  CB  LYS A 242     -19.467  21.235  39.021  1.00  0.00              
ATOM   3791  CG  LYS A 242     -19.822  20.645  40.380  1.00  0.00              
ATOM   3792  CD  LYS A 242     -21.225  21.047  40.808  1.00  0.00              
ATOM   3793  CE  LYS A 242     -21.578  20.462  42.168  1.00  0.00              
ATOM   3794  NZ  LYS A 242     -22.974  20.786  42.568  1.00  0.00              
ATOM   3795  H   LYS A 242     -19.124  18.896  38.078  1.00  0.00              
ATOM   3796  HA  LYS A 242     -21.343  20.729  38.117  1.00  0.00              
ATOM   3797 1HB  LYS A 242     -18.419  21.033  38.800  1.00  0.00              
ATOM   3798 2HB  LYS A 242     -19.632  22.312  39.040  1.00  0.00              
ATOM   3799 1HG  LYS A 242     -19.759  19.558  40.312  1.00  0.00              
ATOM   3800 2HG  LYS A 242     -19.101  21.005  41.113  1.00  0.00              
ATOM   3801 1HD  LYS A 242     -21.276  22.135  40.856  1.00  0.00              
ATOM   3802 2HD  LYS A 242     -21.933  20.684  40.063  1.00  0.00              
ATOM   3803 1HE  LYS A 242     -21.457  19.381  42.117  1.00  0.00              
ATOM   3804 2HE  LYS A 242     -20.886  20.870  42.905  1.00  0.00              
ATOM   3805 1HZ  LYS A 242     -23.168  20.382  43.473  1.00  0.00              
ATOM   3806 2HZ  LYS A 242     -23.087  21.789  42.616  1.00  0.00              
ATOM   3807 3HZ  LYS A 242     -23.616  20.408  41.886  1.00  0.00              
ATOM   3808  N   CYS A 243     -19.064  21.259  35.834  1.00  0.00              
ATOM   3809  CA  CYS A 243     -18.811  22.001  34.604  1.00  0.00              
ATOM   3810  C   CYS A 243     -19.915  21.718  33.593  1.00  0.00              
ATOM   3811  O   CYS A 243     -20.400  22.632  32.932  1.00  0.00              
ATOM   3812  CB  CYS A 243     -17.475  21.432  34.125  1.00  0.00              
ATOM   3813  SG  CYS A 243     -16.043  21.965  35.094  1.00  0.00              
ATOM   3814  H   CYS A 243     -18.439  20.511  36.093  1.00  0.00              
ATOM   3815  HA  CYS A 243     -18.693  23.073  34.762  1.00  0.00              
ATOM   3816 1HB  CYS A 243     -17.488  20.343  34.178  1.00  0.00              
ATOM   3817 2HB  CYS A 243     -17.279  21.745  33.099  1.00  0.00              
ATOM   3818  HG  CYS A 243     -15.241  20.975  34.711  1.00  0.00              
ATOM   3819  N   VAL A 244     -20.320  20.454  33.493  1.00  0.00              
ATOM   3820  CA  VAL A 244     -21.361  20.054  32.556  1.00  0.00              
ATOM   3821  C   VAL A 244     -22.688  20.707  32.922  1.00  0.00              
ATOM   3822  O   VAL A 244     -23.452  21.111  32.049  1.00  0.00              
ATOM   3823  CB  VAL A 244     -21.540  18.524  32.521  1.00  0.00              
ATOM   3824  CG1 VAL A 244     -22.796  18.152  31.749  1.00  0.00              
ATOM   3825  CG2 VAL A 244     -20.319  17.859  31.903  1.00  0.00              
ATOM   3826  H   VAL A 244     -19.894  19.753  34.083  1.00  0.00              
ATOM   3827  HA  VAL A 244     -21.140  20.398  31.544  1.00  0.00              
ATOM   3828  HB  VAL A 244     -21.619  18.154  33.544  1.00  0.00              
ATOM   3829 1HG1 VAL A 244     -22.907  17.067  31.735  1.00  0.00              
ATOM   3830 2HG1 VAL A 244     -23.666  18.599  32.231  1.00  0.00              
ATOM   3831 3HG1 VAL A 244     -22.717  18.521  30.726  1.00  0.00              
ATOM   3832 1HG2 VAL A 244     -20.462  16.779  31.888  1.00  0.00              
ATOM   3833 2HG2 VAL A 244     -20.185  18.223  30.885  1.00  0.00              
ATOM   3834 3HG2 VAL A 244     -19.435  18.099  32.495  1.00  0.00              
ATOM   3835  N   GLN A 245     -22.938  20.818  34.223  1.00  0.00              
ATOM   3836  CA  GLN A 245     -24.162  21.415  34.749  1.00  0.00              
ATOM   3837  C   GLN A 245     -24.185  22.934  34.553  1.00  0.00              
ATOM   3838  O   GLN A 245     -25.207  23.499  34.163  1.00  0.00              
ATOM   3839  CB  GLN A 245     -24.314  21.085  36.236  1.00  0.00              
ATOM   3840  CG  GLN A 245     -24.701  19.643  36.517  1.00  0.00              
ATOM   3841  CD  GLN A 245     -24.725  19.329  38.001  1.00  0.00              
ATOM   3842  OE1 GLN A 245     -24.380  20.172  38.834  1.00  0.00              
ATOM   3843  NE2 GLN A 245     -25.130  18.110  38.340  1.00  0.00              
ATOM   3844  H   GLN A 245     -22.243  20.474  34.871  1.00  0.00              
ATOM   3845  HA  GLN A 245     -25.020  21.027  34.203  1.00  0.00              
ATOM   3846 1HB  GLN A 245     -23.357  21.309  36.708  1.00  0.00              
ATOM   3847 2HB  GLN A 245     -25.078  21.754  36.631  1.00  0.00              
ATOM   3848 1HG  GLN A 245     -25.567  19.165  36.060  1.00  0.00              
ATOM   3849 2HG  GLN A 245     -23.789  19.224  36.091  1.00  0.00              
ATOM   3850 1HE2 GLN A 245     -25.166  17.845  39.305  1.00  0.00              
ATOM   3851 2HE2 GLN A 245     -25.399  17.457  37.633  1.00  0.00              
ATOM   3852  N   THR A 246     -23.053  23.585  34.810  1.00  0.00              
ATOM   3853  CA  THR A 246     -22.974  25.043  34.733  1.00  0.00              
ATOM   3854  C   THR A 246     -22.468  25.574  33.396  1.00  0.00              
ATOM   3855  O   THR A 246     -23.150  26.362  32.742  1.00  0.00              
ATOM   3856  CB  THR A 246     -22.066  25.597  35.846  1.00  0.00              
ATOM   3857  OG1 THR A 246     -20.745  25.059  35.702  1.00  0.00              
ATOM   3858  CG2 THR A 246     -22.613  25.226  37.216  1.00  0.00              
ATOM   3859  H   THR A 246     -22.229  23.061  35.062  1.00  0.00              
ATOM   3860  HA  THR A 246     -23.970  25.475  34.838  1.00  0.00              
ATOM   3861  HB  THR A 246     -22.018  26.683  35.757  1.00  0.00              
ATOM   3862  HG1 THR A 246     -20.803  24.131  35.462  1.00  0.00              
ATOM   3863 1HG2 THR A 246     -21.958  25.627  37.989  1.00  0.00              
ATOM   3864 2HG2 THR A 246     -23.613  25.644  37.333  1.00  0.00              
ATOM   3865 3HG2 THR A 246     -22.660  24.142  37.306  1.00  0.00              
ATOM   3866  N   TYR A 247     -21.276  25.132  32.995  1.00  0.00              
ATOM   3867  CA  TYR A 247     -20.647  25.583  31.756  1.00  0.00              
ATOM   3868  C   TYR A 247     -21.289  24.994  30.496  1.00  0.00              
ATOM   3869  O   TYR A 247     -21.416  25.691  29.492  1.00  0.00              
ATOM   3870  CB  TYR A 247     -19.155  25.239  31.778  1.00  0.00              
ATOM   3871  CG  TYR A 247     -18.358  25.899  30.676  1.00  0.00              
ATOM   3872  CD1 TYR A 247     -18.194  27.276  30.638  1.00  0.00              
ATOM   3873  CD2 TYR A 247     -17.767  25.139  29.676  1.00  0.00              
ATOM   3874  CE1 TYR A 247     -17.467  27.882  29.633  1.00  0.00              
ATOM   3875  CE2 TYR A 247     -17.037  25.735  28.665  1.00  0.00              
ATOM   3876  CZ  TYR A 247     -16.890  27.106  28.648  1.00  0.00              
ATOM   3877  OH  TYR A 247     -16.162  27.705  27.644  1.00  0.00              
ATOM   3878  H   TYR A 247     -20.795  24.460  33.575  1.00  0.00              
ATOM   3879  HA  TYR A 247     -20.759  26.664  31.655  1.00  0.00              
ATOM   3880 1HB  TYR A 247     -18.766  25.556  32.748  1.00  0.00              
ATOM   3881 2HB  TYR A 247     -19.074  24.157  31.691  1.00  0.00              
ATOM   3882  HD1 TYR A 247     -18.654  27.880  31.420  1.00  0.00              
ATOM   3883  HD2 TYR A 247     -17.888  24.056  29.697  1.00  0.00              
ATOM   3884  HE1 TYR A 247     -17.348  28.965  29.616  1.00  0.00              
ATOM   3885  HE2 TYR A 247     -16.581  25.121  27.889  1.00  0.00              
ATOM   3886  HH  TYR A 247     -16.137  28.661  27.718  1.00  0.00              
ATOM   3887  N   ARG A 248     -21.684  23.721  30.559  1.00  0.00              
ATOM   3888  CA  ARG A 248     -22.390  23.032  29.457  1.00  0.00              
ATOM   3889  C   ARG A 248     -21.662  23.068  28.104  1.00  0.00              
ATOM   3890  O   ARG A 248     -22.206  23.583  27.125  1.00  0.00              
ATOM   3891  CB  ARG A 248     -23.813  23.551  29.307  1.00  0.00              
ATOM   3892  CG  ARG A 248     -24.694  23.368  30.532  1.00  0.00              
ATOM   3893  CD  ARG A 248     -25.965  24.135  30.493  1.00  0.00              
ATOM   3894  NE  ARG A 248     -26.627  24.271  31.781  1.00  0.00              
ATOM   3895  CZ  ARG A 248     -27.835  24.838  31.964  1.00  0.00              
ATOM   3896  NH1 ARG A 248     -28.500  25.357  30.955  1.00  0.00              
ATOM   3897  NH2 ARG A 248     -28.325  24.881  33.190  1.00  0.00              
ATOM   3898  H   ARG A 248     -21.483  23.212  31.407  1.00  0.00              
ATOM   3899  HA  ARG A 248     -22.485  21.970  29.686  1.00  0.00              
ATOM   3900 1HB  ARG A 248     -23.741  24.612  29.071  1.00  0.00              
ATOM   3901 2HB  ARG A 248     -24.257  23.021  28.464  1.00  0.00              
ATOM   3902 1HG  ARG A 248     -24.942  22.311  30.626  1.00  0.00              
ATOM   3903 2HG  ARG A 248     -24.134  23.689  31.412  1.00  0.00              
ATOM   3904 1HD  ARG A 248     -25.761  25.140  30.124  1.00  0.00              
ATOM   3905 2HD  ARG A 248     -26.660  23.635  29.819  1.00  0.00              
ATOM   3906  HE  ARG A 248     -26.316  23.982  32.699  1.00  0.00              
ATOM   3907 1HH1 ARG A 248     -28.103  25.332  30.026  1.00  0.00              
ATOM   3908 2HH1 ARG A 248     -29.404  25.777  31.113  1.00  0.00              
ATOM   3909 1HH2 ARG A 248     -27.793  24.494  33.957  1.00  0.00              
ATOM   3910 2HH2 ARG A 248     -29.228  25.301  33.355  1.00  0.00              
ATOM   3911  N   PRO A 249     -20.435  22.515  28.036  1.00  0.00              
ATOM   3912  CA  PRO A 249     -19.677  22.624  26.787  1.00  0.00              
ATOM   3913  C   PRO A 249     -20.250  21.764  25.667  1.00  0.00              
ATOM   3914  O   PRO A 249     -20.810  20.695  25.933  1.00  0.00              
ATOM   3915  CB  PRO A 249     -18.265  22.177  27.177  1.00  0.00              
ATOM   3916  CG  PRO A 249     -18.467  21.306  28.369  1.00  0.00              
ATOM   3917  CD  PRO A 249     -19.625  21.913  29.116  1.00  0.00              
ATOM   3918  HA  PRO A 249     -19.689  23.641  26.369  1.00  0.00              
ATOM   3919 1HB  PRO A 249     -17.776  21.627  26.360  1.00  0.00              
ATOM   3920 2HB  PRO A 249     -17.622  23.037  27.417  1.00  0.00              
ATOM   3921 1HG  PRO A 249     -18.688  20.270  28.072  1.00  0.00              
ATOM   3922 2HG  PRO A 249     -17.564  21.275  28.997  1.00  0.00              
ATOM   3923 1HD  PRO A 249     -20.202  21.160  29.672  1.00  0.00              
ATOM   3924 2HD  PRO A 249     -19.299  22.670  29.844  1.00  0.00              
ATOM   3925  N   GLY A 250     -20.108  22.232  24.430  1.00  0.00              
ATOM   3926  CA  GLY A 250     -20.575  21.483  23.260  1.00  0.00              
ATOM   3927  C   GLY A 250     -19.499  20.549  22.691  1.00  0.00              
ATOM   3928  O   GLY A 250     -19.797  19.660  21.891  1.00  0.00              
ATOM   3929  H   GLY A 250     -19.666  23.131  24.292  1.00  0.00              
ATOM   3930 1HA  GLY A 250     -21.437  20.880  23.544  1.00  0.00              
ATOM   3931 2HA  GLY A 250     -20.867  22.185  22.480  1.00  0.00              
ATOM   3932  N   ALA A 251     -18.255  20.771  23.111  1.00  0.00              
ATOM   3933  CA  ALA A 251     -17.115  19.920  22.754  1.00  0.00              
ATOM   3934  C   ALA A 251     -16.110  19.896  23.902  1.00  0.00              
ATOM   3935  O   ALA A 251     -15.821  20.932  24.505  1.00  0.00              
ATOM   3936  CB  ALA A 251     -16.453  20.411  21.477  1.00  0.00              
ATOM   3937  H   ALA A 251     -18.103  21.573  23.706  1.00  0.00              
ATOM   3938  HA  ALA A 251     -17.475  18.904  22.594  1.00  0.00              
ATOM   3939 1HB  ALA A 251     -15.611  19.764  21.232  1.00  0.00              
ATOM   3940 2HB  ALA A 251     -17.176  20.392  20.659  1.00  0.00              
ATOM   3941 3HB  ALA A 251     -16.096  21.430  21.621  1.00  0.00              
ATOM   3942  N   ILE A 252     -15.586  18.714  24.208  1.00  0.00              
ATOM   3943  CA  ILE A 252     -14.625  18.559  25.305  1.00  0.00              
ATOM   3944  C   ILE A 252     -13.359  17.856  24.816  1.00  0.00              
ATOM   3945  O   ILE A 252     -13.427  16.806  24.178  1.00  0.00              
ATOM   3946  CB  ILE A 252     -15.223  17.763  26.479  1.00  0.00              
ATOM   3947  CG1 ILE A 252     -16.437  18.496  27.057  1.00  0.00              
ATOM   3948  CG2 ILE A 252     -14.174  17.534  27.556  1.00  0.00              
ATOM   3949  CD1 ILE A 252     -17.234  17.673  28.044  1.00  0.00              
ATOM   3950  H   ILE A 252     -15.856  17.901  23.674  1.00  0.00              
ATOM   3951  HA  ILE A 252     -14.290  19.532  25.663  1.00  0.00              
ATOM   3952  HB  ILE A 252     -15.582  16.802  26.111  1.00  0.00              
ATOM   3953 1HG1 ILE A 252     -16.070  19.396  27.547  1.00  0.00              
ATOM   3954 2HG1 ILE A 252     -17.076  18.775  26.218  1.00  0.00              
ATOM   3955 1HG2 ILE A 252     -14.614  16.971  28.379  1.00  0.00              
ATOM   3956 2HG2 ILE A 252     -13.340  16.973  27.138  1.00  0.00              
ATOM   3957 3HG2 ILE A 252     -13.816  18.495  27.926  1.00  0.00              
ATOM   3958 1HD1 ILE A 252     -18.078  18.259  28.409  1.00  0.00              
ATOM   3959 2HD1 ILE A 252     -17.604  16.772  27.553  1.00  0.00              
ATOM   3960 3HD1 ILE A 252     -16.599  17.394  28.883  1.00  0.00              
ATOM   3961  N   ILE A 253     -12.205  18.452  25.102  1.00  0.00              
ATOM   3962  CA  ILE A 253     -10.925  17.854  24.758  1.00  0.00              
ATOM   3963  C   ILE A 253     -10.289  17.328  26.035  1.00  0.00              
ATOM   3964  O   ILE A 253     -10.129  18.060  27.013  1.00  0.00              
ATOM   3965  CB  ILE A 253      -9.977  18.856  24.074  1.00  0.00              
ATOM   3966  CG1 ILE A 253     -10.597  19.376  22.774  1.00  0.00              
ATOM   3967  CG2 ILE A 253      -8.627  18.210  23.802  1.00  0.00              
ATOM   3968  CD1 ILE A 253      -9.780  20.451  22.095  1.00  0.00              
ATOM   3969  H   ILE A 253     -12.222  19.345  25.572  1.00  0.00              
ATOM   3970  HA  ILE A 253     -11.065  16.996  24.101  1.00  0.00              
ATOM   3971  HB  ILE A 253      -9.843  19.719  24.725  1.00  0.00              
ATOM   3972 1HG1 ILE A 253     -10.706  18.525  22.103  1.00  0.00              
ATOM   3973 2HG1 ILE A 253     -11.583  19.771  23.021  1.00  0.00              
ATOM   3974 1HG2 ILE A 253      -7.970  18.931  23.318  1.00  0.00              
ATOM   3975 2HG2 ILE A 253      -8.182  17.888  24.742  1.00  0.00              
ATOM   3976 3HG2 ILE A 253      -8.761  17.347  23.150  1.00  0.00              
ATOM   3977 1HD1 ILE A 253     -10.283  20.770  21.182  1.00  0.00              
ATOM   3978 2HD1 ILE A 253      -9.672  21.305  22.765  1.00  0.00              
ATOM   3979 3HD1 ILE A 253      -8.795  20.058  21.846  1.00  0.00              
ATOM   3980  N   ILE A 254      -9.946  16.048  26.025  1.00  0.00              
ATOM   3981  CA  ILE A 254      -9.259  15.441  27.152  1.00  0.00              
ATOM   3982  C   ILE A 254      -7.857  14.996  26.768  1.00  0.00              
ATOM   3983  O   ILE A 254      -7.679  14.105  25.937  1.00  0.00              
ATOM   3984  CB  ILE A 254     -10.038  14.232  27.703  1.00  0.00              
ATOM   3985  CG1 ILE A 254     -11.436  14.661  28.158  1.00  0.00              
ATOM   3986  CG2 ILE A 254      -9.276  13.586  28.849  1.00  0.00              
ATOM   3987  CD1 ILE A 254     -12.279  13.525  28.691  1.00  0.00              
ATOM   3988  H   ILE A 254     -10.166  15.478  25.220  1.00  0.00              
ATOM   3989  HA  ILE A 254      -9.109  16.170  27.948  1.00  0.00              
ATOM   3990  HB  ILE A 254     -10.178  13.505  26.903  1.00  0.00              
ATOM   3991 1HG1 ILE A 254     -11.307  15.413  28.935  1.00  0.00              
ATOM   3992 2HG1 ILE A 254     -11.933  15.109  27.298  1.00  0.00              
ATOM   3993 1HG2 ILE A 254      -9.841  12.734  29.227  1.00  0.00              
ATOM   3994 2HG2 ILE A 254      -8.304  13.247  28.494  1.00  0.00              
ATOM   3995 3HG2 ILE A 254      -9.137  14.312  29.650  1.00  0.00              
ATOM   3996 1HD1 ILE A 254     -13.255  13.906  28.993  1.00  0.00              
ATOM   3997 2HD1 ILE A 254     -12.410  12.771  27.913  1.00  0.00              
ATOM   3998 3HD1 ILE A 254     -11.785  13.076  29.551  1.00  0.00              
ATOM   3999  N   GLN A 255      -6.864  15.637  27.372  1.00  0.00              
ATOM   4000  CA  GLN A 255      -5.474  15.268  27.165  1.00  0.00              
ATOM   4001  C   GLN A 255      -5.082  14.304  28.281  1.00  0.00              
ATOM   4002  O   GLN A 255      -5.147  14.651  29.460  1.00  0.00              
ATOM   4003  CB  GLN A 255      -4.563  16.498  27.167  1.00  0.00              
ATOM   4004  CG  GLN A 255      -3.088  16.180  27.340  1.00  0.00              
ATOM   4005  CD  GLN A 255      -2.645  16.256  28.789  1.00  0.00              
ATOM   4006  OE1 GLN A 255      -3.084  15.464  29.628  1.00  0.00              
ATOM   4007  NE2 GLN A 255      -1.774  17.212  29.091  1.00  0.00              
ATOM   4008  H   GLN A 255      -7.085  16.402  27.993  1.00  0.00              
ATOM   4009  HA  GLN A 255      -5.370  14.756  26.208  1.00  0.00              
ATOM   4010 1HB  GLN A 255      -4.723  17.010  26.218  1.00  0.00              
ATOM   4011 2HB  GLN A 255      -4.900  17.137  27.983  1.00  0.00              
ATOM   4012 1HG  GLN A 255      -2.616  15.307  26.890  1.00  0.00              
ATOM   4013 2HG  GLN A 255      -2.746  17.081  26.829  1.00  0.00              
ATOM   4014 1HE2 GLN A 255      -1.445  17.311  30.031  1.00  0.00              
ATOM   4015 2HE2 GLN A 255      -1.444  17.834  28.380  1.00  0.00              
ATOM   4016  N   CYS A 256      -4.595  13.147  27.846  1.00  0.00              
ATOM   4017  CA  CYS A 256      -4.333  12.063  28.784  1.00  0.00              
ATOM   4018  C   CYS A 256      -2.836  11.810  28.937  1.00  0.00              
ATOM   4019  O   CYS A 256      -2.334  10.751  28.566  1.00  0.00              
ATOM   4020  CB  CYS A 256      -5.015  10.868  28.116  1.00  0.00              
ATOM   4021  SG  CYS A 256      -6.803  11.046  27.908  1.00  0.00              
ATOM   4022  H   CYS A 256      -4.381  13.014  26.869  1.00  0.00              
ATOM   4023  HA  CYS A 256      -4.784  12.220  29.765  1.00  0.00              
ATOM   4024 1HB  CYS A 256      -4.609  10.713  27.117  1.00  0.00              
ATOM   4025 2HB  CYS A 256      -4.869   9.969  28.714  1.00  0.00              
ATOM   4026  HG  CYS A 256      -6.741  11.791  26.809  1.00  0.00              
ATOM   4027  N   GLY A 257      -2.130  12.798  29.483  1.00  0.00              
ATOM   4028  CA  GLY A 257      -0.715  12.662  29.825  1.00  0.00              
ATOM   4029  C   GLY A 257      -0.476  11.431  30.676  1.00  0.00              
ATOM   4030  O   GLY A 257      -1.196  11.180  31.641  1.00  0.00              
ATOM   4031  H   GLY A 257      -2.598  13.675  29.668  1.00  0.00              
ATOM   4032 1HA  GLY A 257      -0.133  12.580  28.907  1.00  0.00              
ATOM   4033 2HA  GLY A 257      -0.395  13.544  30.377  1.00  0.00              
ATOM   4034  N   ALA A 258       0.545  10.666  30.308  1.00  0.00              
ATOM   4035  CA  ALA A 258       0.819   9.382  30.938  1.00  0.00              
ATOM   4036  C   ALA A 258       1.683   9.464  32.208  1.00  0.00              
ATOM   4037  O   ALA A 258       1.699   8.517  33.005  1.00  0.00              
ATOM   4038  CB  ALA A 258       1.462   8.449  29.913  1.00  0.00              
ATOM   4039  H   ALA A 258       1.147  10.989  29.563  1.00  0.00              
ATOM   4040  HA  ALA A 258      -0.122   8.943  31.266  1.00  0.00              
ATOM   4041 1HB  ALA A 258       1.669   7.486  30.381  1.00  0.00              
ATOM   4042 2HB  ALA A 258       0.780   8.306  29.074  1.00  0.00              
ATOM   4043 3HB  ALA A 258       2.392   8.888  29.554  1.00  0.00              
ATOM   4044  N   ASP A 259       2.390  10.582  32.395  1.00  0.00              
ATOM   4045  CA  ASP A 259       3.313  10.753  33.536  1.00  0.00              
ATOM   4046  C   ASP A 259       2.610  10.922  34.884  1.00  0.00              
ATOM   4047  O   ASP A 259       3.259  11.162  35.905  1.00  0.00              
ATOM   4048  CB  ASP A 259       4.227  11.958  33.292  1.00  0.00              
ATOM   4049  CG  ASP A 259       3.506  13.298  33.263  1.00  0.00              
ATOM   4050  OD1 ASP A 259       2.311  13.312  33.438  1.00  0.00              
ATOM   4051  OD2 ASP A 259       4.171  14.306  33.225  1.00  0.00              
ATOM   4052  H   ASP A 259       2.288  11.333  31.729  1.00  0.00              
ATOM   4053  HA  ASP A 259       3.927   9.860  33.650  1.00  0.00              
ATOM   4054 1HB  ASP A 259       5.067  12.013  33.984  1.00  0.00              
ATOM   4055 2HB  ASP A 259       4.593  11.721  32.293  1.00  0.00              
ATOM   4056  N   SER A 260       1.285  10.789  34.878  1.00  0.00              
ATOM   4057  CA  SER A 260       0.494  10.795  36.107  1.00  0.00              
ATOM   4058  C   SER A 260       0.417   9.399  36.743  1.00  0.00              
ATOM   4059  O   SER A 260      -0.047   9.255  37.874  1.00  0.00              
ATOM   4060  CB  SER A 260      -0.899  11.320  35.818  1.00  0.00              
ATOM   4061  OG  SER A 260      -1.615  10.473  34.962  1.00  0.00              
ATOM   4062  H   SER A 260       0.816  10.682  33.991  1.00  0.00              
ATOM   4063  HA  SER A 260       0.848  11.511  36.849  1.00  0.00              
ATOM   4064 1HB  SER A 260      -1.439  11.410  36.760  1.00  0.00              
ATOM   4065 2HB  SER A 260      -0.813  12.302  35.355  1.00  0.00              
ATOM   4066  HG  SER A 260      -1.494  10.761  34.054  1.00  0.00              
ATOM   4067  N   LEU A 261       0.880   8.383  36.014  1.00  0.00              
ATOM   4068  CA  LEU A 261       0.748   6.985  36.436  1.00  0.00              
ATOM   4069  C   LEU A 261       1.834   6.564  37.404  1.00  0.00              
ATOM   4070  O   LEU A 261       2.907   7.169  37.459  1.00  0.00              
ATOM   4071  CB  LEU A 261       0.759   6.063  35.210  1.00  0.00              
ATOM   4072  CG  LEU A 261      -0.454   6.198  34.280  1.00  0.00              
ATOM   4073  CD1 LEU A 261      -0.235   5.380  33.015  1.00  0.00              
ATOM   4074  CD2 LEU A 261      -1.708   5.740  35.010  1.00  0.00              
ATOM   4075  H   LEU A 261       1.338   8.589  35.139  1.00  0.00              
ATOM   4076  HA  LEU A 261      -0.192   6.853  36.971  1.00  0.00              
ATOM   4077 1HB  LEU A 261       1.653   6.437  34.715  1.00  0.00              
ATOM   4078 2HB  LEU A 261       0.908   5.020  35.491  1.00  0.00              
ATOM   4079  HG  LEU A 261      -0.570   7.258  34.052  1.00  0.00              
ATOM   4080 1HD1 LEU A 261      -1.101   5.482  32.361  1.00  0.00              
ATOM   4081 2HD1 LEU A 261       0.654   5.740  32.498  1.00  0.00              
ATOM   4082 3HD1 LEU A 261      -0.102   4.331  33.279  1.00  0.00              
ATOM   4083 1HD2 LEU A 261      -2.569   5.837  34.348  1.00  0.00              
ATOM   4084 2HD2 LEU A 261      -1.595   4.697  35.308  1.00  0.00              
ATOM   4085 3HD2 LEU A 261      -1.860   6.356  35.895  1.00  0.00              
ATOM   4086  N   THR A 262       1.540   5.506  38.153  1.00  0.00              
ATOM   4087  CA  THR A 262       2.486   4.879  39.059  1.00  0.00              
ATOM   4088  C   THR A 262       3.653   4.274  38.289  1.00  0.00              
ATOM   4089  O   THR A 262       3.454   3.524  37.331  1.00  0.00              
ATOM   4090  CB  THR A 262       1.816   3.786  39.911  1.00  0.00              
ATOM   4091  OG1 THR A 262       0.724   4.352  40.646  1.00  0.00              
ATOM   4092  CG2 THR A 262       2.817   3.177  40.882  1.00  0.00              
ATOM   4093  H   THR A 262       0.605   5.128  38.080  1.00  0.00              
ATOM   4094  HA  THR A 262       2.911   5.631  39.727  1.00  0.00              
ATOM   4095  HB  THR A 262       1.433   3.007  39.249  1.00  0.00              
ATOM   4096  HG1 THR A 262       0.681   3.947  41.516  1.00  0.00              
ATOM   4097 1HG2 THR A 262       2.324   2.407  41.474  1.00  0.00              
ATOM   4098 2HG2 THR A 262       3.643   2.738  40.324  1.00  0.00              
ATOM   4099 3HG2 THR A 262       3.198   3.956  41.543  1.00  0.00              
ATOM   4100  N   GLY A 263       4.866   4.613  38.713  1.00  0.00              
ATOM   4101  CA  GLY A 263       6.081   4.047  38.139  1.00  0.00              
ATOM   4102  C   GLY A 263       6.764   4.925  37.104  1.00  0.00              
ATOM   4103  O   GLY A 263       7.815   4.556  36.579  1.00  0.00              
ATOM   4104  H   GLY A 263       4.942   5.289  39.460  1.00  0.00              
ATOM   4105 1HA  GLY A 263       6.802   3.870  38.938  1.00  0.00              
ATOM   4106 2HA  GLY A 263       5.839   3.104  37.653  1.00  0.00              
ATOM   4107  N   ASP A 264       6.172   6.079  36.806  1.00  0.00              
ATOM   4108  CA  ASP A 264       6.789   7.039  35.897  1.00  0.00              
ATOM   4109  C   ASP A 264       8.032   7.651  36.528  1.00  0.00              
ATOM   4110  O   ASP A 264       8.111   7.790  37.749  1.00  0.00              
ATOM   4111  CB  ASP A 264       5.807   8.141  35.509  1.00  0.00              
ATOM   4112  CG  ASP A 264       6.371   9.071  34.450  1.00  0.00              
ATOM   4113  OD1 ASP A 264       6.330   8.699  33.258  1.00  0.00              
ATOM   4114  OD2 ASP A 264       6.854  10.169  34.809  1.00  0.00              
ATOM   4115  H   ASP A 264       5.274   6.299  37.217  1.00  0.00              
ATOM   4116  HA  ASP A 264       7.113   6.530  34.989  1.00  0.00              
ATOM   4117 1HB  ASP A 264       4.827   7.765  35.209  1.00  0.00              
ATOM   4118 2HB  ASP A 264       5.720   8.665  36.462  1.00  0.00              
ATOM   4119  N   ARG A 265       8.998   8.006  35.688  1.00  0.00              
ATOM   4120  CA  ARG A 265      10.270   8.565  36.142  1.00  0.00              
ATOM   4121  C   ARG A 265      10.037   9.839  36.953  1.00  0.00              
ATOM   4122  O   ARG A 265      10.660  10.035  37.999  1.00  0.00              
ATOM   4123  CB  ARG A 265      11.241   8.800  34.994  1.00  0.00              
ATOM   4124  CG  ARG A 265      11.902   7.544  34.450  1.00  0.00              
ATOM   4125  CD  ARG A 265      12.916   7.795  33.394  1.00  0.00              
ATOM   4126  NE  ARG A 265      12.366   7.968  32.059  1.00  0.00              
ATOM   4127  CZ  ARG A 265      13.003   8.583  31.043  1.00  0.00              
ATOM   4128  NH1 ARG A 265      14.193   9.116  31.213  1.00  0.00              
ATOM   4129  NH2 ARG A 265      12.389   8.657  29.875  1.00  0.00              
ATOM   4130  H   ARG A 265       8.841   7.882  34.697  1.00  0.00              
ATOM   4131  HA  ARG A 265      10.770   7.857  36.801  1.00  0.00              
ATOM   4132 1HB  ARG A 265      10.680   9.285  34.197  1.00  0.00              
ATOM   4133 2HB  ARG A 265      12.010   9.479  35.362  1.00  0.00              
ATOM   4134 1HG  ARG A 265      12.395   7.026  35.273  1.00  0.00              
ATOM   4135 2HG  ARG A 265      11.129   6.901  34.028  1.00  0.00              
ATOM   4136 1HD  ARG A 265      13.467   8.702  33.640  1.00  0.00              
ATOM   4137 2HD  ARG A 265      13.604   6.951  33.356  1.00  0.00              
ATOM   4138  HE  ARG A 265      11.472   7.677  31.688  1.00  0.00              
ATOM   4139 1HH1 ARG A 265      14.641   9.066  32.117  1.00  0.00              
ATOM   4140 2HH1 ARG A 265      14.653   9.572  30.439  1.00  0.00              
ATOM   4141 1HH2 ARG A 265      11.467   8.257  29.766  1.00  0.00              
ATOM   4142 2HH2 ARG A 265      12.844   9.112  29.098  1.00  0.00              
ATOM   4143  N   LEU A 266       9.128  10.684  36.468  1.00  0.00              
ATOM   4144  CA  LEU A 266       8.865  11.994  37.069  1.00  0.00              
ATOM   4145  C   LEU A 266       7.536  12.060  37.826  1.00  0.00              
ATOM   4146  O   LEU A 266       7.353  12.913  38.697  1.00  0.00              
ATOM   4147  CB  LEU A 266       8.896  13.075  35.981  1.00  0.00              
ATOM   4148  CG  LEU A 266      10.282  13.663  35.686  1.00  0.00              
ATOM   4149  CD1 LEU A 266      11.103  12.678  34.866  1.00  0.00              
ATOM   4150  CD2 LEU A 266      10.127  14.983  34.945  1.00  0.00              
ATOM   4151  H   LEU A 266       8.600  10.402  35.655  1.00  0.00              
ATOM   4152  HA  LEU A 266       9.628  12.214  37.815  1.00  0.00              
ATOM   4153 1HB  LEU A 266       8.553  12.483  35.134  1.00  0.00              
ATOM   4154 2HB  LEU A 266       8.180  13.872  36.183  1.00  0.00              
ATOM   4155  HG  LEU A 266      10.756  13.873  36.645  1.00  0.00              
ATOM   4156 1HD1 LEU A 266      12.086  13.104  34.660  1.00  0.00              
ATOM   4157 2HD1 LEU A 266      11.221  11.749  35.424  1.00  0.00              
ATOM   4158 3HD1 LEU A 266      10.593  12.474  33.925  1.00  0.00              
ATOM   4159 1HD2 LEU A 266      11.112  15.400  34.737  1.00  0.00              
ATOM   4160 2HD2 LEU A 266       9.597  14.815  34.007  1.00  0.00              
ATOM   4161 3HD2 LEU A 266       9.560  15.682  35.561  1.00  0.00              
ATOM   4162  N   GLY A 267       6.619  11.159  37.488  1.00  0.00              
ATOM   4163  CA  GLY A 267       5.337  11.042  38.185  1.00  0.00              
ATOM   4164  C   GLY A 267       5.479  10.611  39.632  1.00  0.00              
ATOM   4165  O   GLY A 267       6.335   9.794  39.962  1.00  0.00              
ATOM   4166  H   GLY A 267       6.821  10.533  36.721  1.00  0.00              
ATOM   4167 1HA  GLY A 267       4.834  12.007  38.169  1.00  0.00              
ATOM   4168 2HA  GLY A 267       4.721  10.302  37.675  1.00  0.00              
ATOM   4169  N   ARG A 268       4.632  11.170  40.489  1.00  0.00              
ATOM   4170  CA  ARG A 268       4.649  10.857  41.921  1.00  0.00              
ATOM   4171  C   ARG A 268       3.241  10.619  42.479  1.00  0.00              
ATOM   4172  O   ARG A 268       2.960  10.915  43.643  1.00  0.00              
ATOM   4173  CB  ARG A 268       5.389  11.918  42.722  1.00  0.00              
ATOM   4174  CG  ARG A 268       6.869  12.045  42.402  1.00  0.00              
ATOM   4175  CD  ARG A 268       7.691  10.887  42.837  1.00  0.00              
ATOM   4176  NE  ARG A 268       9.121  11.052  42.633  1.00  0.00              
ATOM   4177  CZ  ARG A 268       9.764  10.787  41.479  1.00  0.00              
ATOM   4178  NH1 ARG A 268       9.117  10.314  40.436  1.00  0.00              
ATOM   4179  NH2 ARG A 268      11.067  10.997  41.428  1.00  0.00              
ATOM   4180  H   ARG A 268       3.954  11.833  40.138  1.00  0.00              
ATOM   4181  HA  ARG A 268       5.196   9.929  42.088  1.00  0.00              
ATOM   4182 1HB  ARG A 268       4.895  12.868  42.522  1.00  0.00              
ATOM   4183 2HB  ARG A 268       5.268  11.662  43.775  1.00  0.00              
ATOM   4184 1HG  ARG A 268       6.983  12.152  41.324  1.00  0.00              
ATOM   4185 2HG  ARG A 268       7.256  12.935  42.899  1.00  0.00              
ATOM   4186 1HD  ARG A 268       7.531  10.717  43.902  1.00  0.00              
ATOM   4187 2HD  ARG A 268       7.379  10.002  42.278  1.00  0.00              
ATOM   4188  HE  ARG A 268       9.831  11.369  43.279  1.00  0.00              
ATOM   4189 1HH1 ARG A 268       8.124  10.142  40.496  1.00  0.00              
ATOM   4190 2HH1 ARG A 268       9.619  10.123  39.581  1.00  0.00              
ATOM   4191 1HH2 ARG A 268      11.553  11.345  42.246  1.00  0.00              
ATOM   4192 2HH2 ARG A 268      11.574  10.807  40.577  1.00  0.00              
ATOM   4193  N   PHE A 269       2.364  10.090  41.628  1.00  0.00              
ATOM   4194  CA  PHE A 269       0.969   9.847  41.979  1.00  0.00              
ATOM   4195  C   PHE A 269       0.695   8.360  41.835  1.00  0.00              
ATOM   4196  O   PHE A 269       1.098   7.749  40.845  1.00  0.00              
ATOM   4197  CB  PHE A 269       0.021  10.661  41.095  1.00  0.00              
ATOM   4198  CG  PHE A 269       0.157  12.147  41.270  1.00  0.00              
ATOM   4199  CD1 PHE A 269       1.201  12.838  40.675  1.00  0.00              
ATOM   4200  CD2 PHE A 269      -0.760  12.857  42.031  1.00  0.00              
ATOM   4201  CE1 PHE A 269       1.327  14.205  40.835  1.00  0.00              
ATOM   4202  CE2 PHE A 269      -0.638  14.223  42.193  1.00  0.00              
ATOM   4203  CZ  PHE A 269       0.408  14.897  41.594  1.00  0.00              
ATOM   4204  H   PHE A 269       2.688   9.850  40.702  1.00  0.00              
ATOM   4205  HA  PHE A 269       0.793  10.130  43.015  1.00  0.00              
ATOM   4206 1HB  PHE A 269       0.216  10.452  40.044  1.00  0.00              
ATOM   4207 2HB  PHE A 269      -1.013  10.413  41.328  1.00  0.00              
ATOM   4208  HD1 PHE A 269       1.928  12.290  40.074  1.00  0.00              
ATOM   4209  HD2 PHE A 269      -1.585  12.324  42.505  1.00  0.00              
ATOM   4210  HE1 PHE A 269       2.153  14.735  40.362  1.00  0.00              
ATOM   4211  HE2 PHE A 269      -1.365  14.769  42.793  1.00  0.00              
ATOM   4212  HZ  PHE A 269       0.506  15.974  41.722  1.00  0.00              
ATOM   4213  N   ASN A 270       0.017   7.777  42.815  1.00  0.00              
ATOM   4214  CA  ASN A 270      -0.237   6.342  42.831  1.00  0.00              
ATOM   4215  C   ASN A 270      -1.484   5.989  42.018  1.00  0.00              
ATOM   4216  O   ASN A 270      -2.463   5.457  42.546  1.00  0.00              
ATOM   4217  CB  ASN A 270      -0.369   5.821  44.251  1.00  0.00              
ATOM   4218  CG  ASN A 270      -0.108   4.346  44.380  1.00  0.00              
ATOM   4219  OD1 ASN A 270      -0.015   3.621  43.383  1.00  0.00              
ATOM   4220  ND2 ASN A 270      -0.071   3.885  45.605  1.00  0.00              
ATOM   4221  H   ASN A 270      -0.335   8.346  43.572  1.00  0.00              
ATOM   4222  HA  ASN A 270       0.595   5.815  42.360  1.00  0.00              
ATOM   4223 1HB  ASN A 270       0.105   6.343  45.083  1.00  0.00              
ATOM   4224 2HB  ASN A 270      -1.445   5.992  44.281  1.00  0.00              
ATOM   4225 1HD2 ASN A 270       0.099   2.912  45.767  1.00  0.00              
ATOM   4226 2HD2 ASN A 270      -0.212   4.504  46.377  1.00  0.00              
ATOM   4227  N   LEU A 271      -1.435   6.296  40.724  1.00  0.00              
ATOM   4228  CA  LEU A 271      -2.584   6.122  39.846  1.00  0.00              
ATOM   4229  C   LEU A 271      -2.392   4.953  38.892  1.00  0.00              
ATOM   4230  O   LEU A 271      -1.367   4.845  38.219  1.00  0.00              
ATOM   4231  CB  LEU A 271      -2.844   7.412  39.058  1.00  0.00              
ATOM   4232  CG  LEU A 271      -3.977   7.330  38.028  1.00  0.00              
ATOM   4233  CD1 LEU A 271      -5.304   7.072  38.729  1.00  0.00              
ATOM   4234  CD2 LEU A 271      -4.033   8.623  37.228  1.00  0.00              
ATOM   4235  H   LEU A 271      -0.574   6.661  40.343  1.00  0.00              
ATOM   4236  HA  LEU A 271      -3.464   5.886  40.442  1.00  0.00              
ATOM   4237 1HB  LEU A 271      -3.133   8.066  39.880  1.00  0.00              
ATOM   4238 2HB  LEU A 271      -1.934   7.792  38.594  1.00  0.00              
ATOM   4239  HG  LEU A 271      -3.730   6.522  37.338  1.00  0.00              
ATOM   4240 1HD1 LEU A 271      -6.102   7.015  37.990  1.00  0.00              
ATOM   4241 2HD1 LEU A 271      -5.249   6.131  39.276  1.00  0.00              
ATOM   4242 3HD1 LEU A 271      -5.511   7.885  39.425  1.00  0.00              
ATOM   4243 1HD2 LEU A 271      -4.838   8.563  36.495  1.00  0.00              
ATOM   4244 2HD2 LEU A 271      -4.216   9.460  37.902  1.00  0.00              
ATOM   4245 3HD2 LEU A 271      -3.084   8.773  36.712  1.00  0.00              
ATOM   4246  N   THR A 272      -3.390   4.082  38.836  1.00  0.00              
ATOM   4247  CA  THR A 272      -3.344   2.934  37.951  1.00  0.00              
ATOM   4248  C   THR A 272      -3.932   3.328  36.602  1.00  0.00              
ATOM   4249  O   THR A 272      -4.589   4.365  36.480  1.00  0.00              
ATOM   4250  CB  THR A 272      -4.116   1.729  38.522  1.00  0.00              
ATOM   4251  OG1 THR A 272      -5.517   2.025  38.548  1.00  0.00              
ATOM   4252  CG2 THR A 272      -3.642   1.415  39.934  1.00  0.00              
ATOM   4253  H   THR A 272      -4.200   4.220  39.422  1.00  0.00              
ATOM   4254  HA  THR A 272      -2.309   2.634  37.788  1.00  0.00              
ATOM   4255  HB  THR A 272      -3.947   0.863  37.882  1.00  0.00              
ATOM   4256  HG1 THR A 272      -5.861   1.871  39.430  1.00  0.00              
ATOM   4257 1HG2 THR A 272      -4.198   0.561  40.320  1.00  0.00              
ATOM   4258 2HG2 THR A 272      -2.578   1.179  39.915  1.00  0.00              
ATOM   4259 3HG2 THR A 272      -3.812   2.279  40.573  1.00  0.00              
ATOM   4260  N   ILE A 273      -3.686   2.497  35.592  1.00  0.00              
ATOM   4261  CA  ILE A 273      -4.215   2.700  34.245  1.00  0.00              
ATOM   4262  C   ILE A 273      -5.746   2.609  34.236  1.00  0.00              
ATOM   4263  O   ILE A 273      -6.417   3.386  33.554  1.00  0.00              
ATOM   4264  CB  ILE A 273      -3.639   1.673  33.253  1.00  0.00              
ATOM   4265  CG1 ILE A 273      -2.160   1.961  32.984  1.00  0.00              
ATOM   4266  CG2 ILE A 273      -4.431   1.685  31.955  1.00  0.00              
ATOM   4267  CD1 ILE A 273      -1.445   0.850  32.250  1.00  0.00              
ATOM   4268  H   ILE A 273      -3.105   1.690  35.776  1.00  0.00              
ATOM   4269  HA  ILE A 273      -3.995   3.709  33.895  1.00  0.00              
ATOM   4270  HB  ILE A 273      -3.689   0.680  33.700  1.00  0.00              
ATOM   4271 1HG1 ILE A 273      -2.109   2.877  32.396  1.00  0.00              
ATOM   4272 2HG1 ILE A 273      -1.681   2.124  33.950  1.00  0.00              
ATOM   4273 1HG2 ILE A 273      -4.011   0.954  31.265  1.00  0.00              
ATOM   4274 2HG2 ILE A 273      -5.471   1.433  32.161  1.00  0.00              
ATOM   4275 3HG2 ILE A 273      -4.380   2.678  31.507  1.00  0.00              
ATOM   4276 1HD1 ILE A 273      -0.401   1.126  32.096  1.00  0.00              
ATOM   4277 2HD1 ILE A 273      -1.493  -0.067  32.838  1.00  0.00              
ATOM   4278 3HD1 ILE A 273      -1.920   0.686  31.284  1.00  0.00              
ATOM   4279  N   LYS A 274      -6.288   1.665  35.003  1.00  0.00              
ATOM   4280  CA  LYS A 274      -7.732   1.510  35.130  1.00  0.00              
ATOM   4281  C   LYS A 274      -8.385   2.742  35.763  1.00  0.00              
ATOM   4282  O   LYS A 274      -9.450   3.185  35.321  1.00  0.00              
ATOM   4283  CB  LYS A 274      -8.058   0.263  35.953  1.00  0.00              
ATOM   4284  CG  LYS A 274      -9.545  -0.054  36.053  1.00  0.00              
ATOM   4285  CD  LYS A 274      -9.780  -1.408  36.705  1.00  0.00              
ATOM   4286  CE  LYS A 274     -11.262  -1.745  36.765  1.00  0.00              
ATOM   4287  NZ  LYS A 274     -11.502  -3.105  37.319  1.00  0.00              
ATOM   4288  H   LYS A 274      -5.680   1.039  35.508  1.00  0.00              
ATOM   4289  HA  LYS A 274      -8.182   1.405  34.142  1.00  0.00              
ATOM   4290 1HB  LYS A 274      -7.540  -0.574  35.484  1.00  0.00              
ATOM   4291 2HB  LYS A 274      -7.655   0.424  36.953  1.00  0.00              
ATOM   4292 1HG  LYS A 274     -10.026   0.725  36.646  1.00  0.00              
ATOM   4293 2HG  LYS A 274      -9.966  -0.056  35.048  1.00  0.00              
ATOM   4294 1HD  LYS A 274      -9.256  -2.169  36.125  1.00  0.00              
ATOM   4295 2HD  LYS A 274      -9.373  -1.381  37.716  1.00  0.00              
ATOM   4296 1HE  LYS A 274     -11.756  -1.005  37.393  1.00  0.00              
ATOM   4297 2HE  LYS A 274     -11.666  -1.690  35.754  1.00  0.00              
ATOM   4298 1HZ  LYS A 274     -12.495  -3.289  37.342  1.00  0.00              
ATOM   4299 2HZ  LYS A 274     -11.045  -3.792  36.737  1.00  0.00              
ATOM   4300 3HZ  LYS A 274     -11.129  -3.157  38.257  1.00  0.00              
ATOM   4301  N   GLY A 275      -7.735   3.292  36.785  1.00  0.00              
ATOM   4302  CA  GLY A 275      -8.208   4.512  37.430  1.00  0.00              
ATOM   4303  C   GLY A 275      -7.952   5.743  36.580  1.00  0.00              
ATOM   4304  O   GLY A 275      -8.624   6.766  36.729  1.00  0.00              
ATOM   4305  H   GLY A 275      -6.893   2.851  37.123  1.00  0.00              
ATOM   4306 1HA  GLY A 275      -9.281   4.430  37.605  1.00  0.00              
ATOM   4307 2HA  GLY A 275      -7.694   4.634  38.383  1.00  0.00              
ATOM   4308  N   HIS A 276      -6.972   5.629  35.688  1.00  0.00              
ATOM   4309  CA  HIS A 276      -6.589   6.708  34.786  1.00  0.00              
ATOM   4310  C   HIS A 276      -7.648   6.921  33.705  1.00  0.00              
ATOM   4311  O   HIS A 276      -8.064   8.049  33.448  1.00  0.00              
ATOM   4312  CB  HIS A 276      -5.230   6.417  34.141  1.00  0.00              
ATOM   4313  CG  HIS A 276      -4.656   7.582  33.396  1.00  0.00              
ATOM   4314  ND1 HIS A 276      -5.064   7.924  32.123  1.00  0.00              
ATOM   4315  CD2 HIS A 276      -3.707   8.483  33.742  1.00  0.00              
ATOM   4316  CE1 HIS A 276      -4.389   8.987  31.720  1.00  0.00              
ATOM   4317  NE2 HIS A 276      -3.560   9.345  32.683  1.00  0.00              
ATOM   4318  H   HIS A 276      -6.476   4.751  35.641  1.00  0.00              
ATOM   4319  HA  HIS A 276      -6.520   7.644  35.341  1.00  0.00              
ATOM   4320 1HB  HIS A 276      -4.501   6.148  34.906  1.00  0.00              
ATOM   4321 2HB  HIS A 276      -5.321   5.602  33.424  1.00  0.00              
ATOM   4322  HD1 HIS A 276      -5.809   7.501  31.607  1.00  0.00              
ATOM   4323  HD2 HIS A 276      -3.104   8.614  34.641  1.00  0.00              
ATOM   4324  HE1 HIS A 276      -4.568   9.416  30.734  1.00  0.00              
ATOM   4325  N   ALA A 277      -8.085   5.826  33.089  1.00  0.00              
ATOM   4326  CA  ALA A 277      -9.075   5.881  32.021  1.00  0.00              
ATOM   4327  C   ALA A 277     -10.399   6.455  32.499  1.00  0.00              
ATOM   4328  O   ALA A 277     -11.151   7.022  31.705  1.00  0.00              
ATOM   4329  CB  ALA A 277      -9.282   4.502  31.416  1.00  0.00              
ATOM   4330  H   ALA A 277      -7.719   4.930  33.376  1.00  0.00              
ATOM   4331  HA  ALA A 277      -8.706   6.543  31.236  1.00  0.00              
ATOM   4332 1HB  ALA A 277     -10.024   4.564  30.619  1.00  0.00              
ATOM   4333 2HB  ALA A 277      -8.340   4.138  31.005  1.00  0.00              
ATOM   4334 3HB  ALA A 277      -9.634   3.818  32.184  1.00  0.00              
ATOM   4335  N   ARG A 278     -10.680   6.307  33.794  1.00  0.00              
ATOM   4336  CA  ARG A 278     -11.949   6.765  34.372  1.00  0.00              
ATOM   4337  C   ARG A 278     -12.118   8.279  34.190  1.00  0.00              
ATOM   4338  O   ARG A 278     -13.241   8.773  34.086  1.00  0.00              
ATOM   4339  CB  ARG A 278     -12.098   6.357  35.830  1.00  0.00              
ATOM   4340  CG  ARG A 278     -12.353   4.875  36.056  1.00  0.00              
ATOM   4341  CD  ARG A 278     -12.362   4.466  37.484  1.00  0.00              
ATOM   4342  NE  ARG A 278     -12.563   3.042  37.702  1.00  0.00              
ATOM   4343  CZ  ARG A 278     -12.476   2.432  38.900  1.00  0.00              
ATOM   4344  NH1 ARG A 278     -12.158   3.107  39.982  1.00  0.00              
ATOM   4345  NH2 ARG A 278     -12.698   1.130  38.955  1.00  0.00              
ATOM   4346  H   ARG A 278      -9.999   5.866  34.393  1.00  0.00              
ATOM   4347  HA  ARG A 278     -12.783   6.293  33.853  1.00  0.00              
ATOM   4348 1HB  ARG A 278     -11.179   6.645  36.337  1.00  0.00              
ATOM   4349 2HB  ARG A 278     -12.932   6.930  36.236  1.00  0.00              
ATOM   4350 1HG  ARG A 278     -13.323   4.620  35.628  1.00  0.00              
ATOM   4351 2HG  ARG A 278     -11.572   4.308  35.548  1.00  0.00              
ATOM   4352 1HD  ARG A 278     -11.407   4.734  37.934  1.00  0.00              
ATOM   4353 2HD  ARG A 278     -13.166   4.992  37.998  1.00  0.00              
ATOM   4354  HE  ARG A 278     -12.787   2.314  37.037  1.00  0.00              
ATOM   4355 1HH1 ARG A 278     -11.974   4.098  39.920  1.00  0.00              
ATOM   4356 2HH1 ARG A 278     -12.098   2.631  40.871  1.00  0.00              
ATOM   4357 1HH2 ARG A 278     -12.924   0.624  38.110  1.00  0.00              
ATOM   4358 2HH2 ARG A 278     -12.639   0.648  39.839  1.00  0.00              
ATOM   4359  N   CYS A 279     -10.996   8.996  34.147  1.00  0.00              
ATOM   4360  CA  CYS A 279     -10.991  10.443  33.952  1.00  0.00              
ATOM   4361  C   CYS A 279     -11.594  10.814  32.600  1.00  0.00              
ATOM   4362  O   CYS A 279     -12.143  11.906  32.443  1.00  0.00              
ATOM   4363  CB  CYS A 279      -9.502  10.786  33.991  1.00  0.00              
ATOM   4364  SG  CYS A 279      -8.708  10.499  35.591  1.00  0.00              
ATOM   4365  H   CYS A 279     -10.118   8.510  34.255  1.00  0.00              
ATOM   4366  HA  CYS A 279     -11.495  10.991  34.750  1.00  0.00              
ATOM   4367 1HB  CYS A 279      -8.956  10.178  33.269  1.00  0.00              
ATOM   4368 2HB  CYS A 279      -9.352  11.841  33.764  1.00  0.00              
ATOM   4369  HG  CYS A 279      -9.341   9.361  35.857  1.00  0.00              
ATOM   4370  N   VAL A 280     -11.491   9.898  31.641  1.00  0.00              
ATOM   4371  CA  VAL A 280     -12.110  10.064  30.328  1.00  0.00              
ATOM   4372  C   VAL A 280     -13.563   9.595  30.375  1.00  0.00              
ATOM   4373  O   VAL A 280     -14.451  10.267  29.857  1.00  0.00              
ATOM   4374  CB  VAL A 280     -11.355   9.284  29.235  1.00  0.00              
ATOM   4375  CG1 VAL A 280     -12.063   9.424  27.896  1.00  0.00              
ATOM   4376  CG2 VAL A 280      -9.918   9.769  29.131  1.00  0.00              
ATOM   4377  H   VAL A 280     -10.965   9.058  31.833  1.00  0.00              
ATOM   4378  HA  VAL A 280     -12.150  11.116  30.039  1.00  0.00              
ATOM   4379  HB  VAL A 280     -11.314   8.231  29.516  1.00  0.00              
ATOM   4380 1HG1 VAL A 280     -11.516   8.866  27.135  1.00  0.00              
ATOM   4381 2HG1 VAL A 280     -13.075   9.029  27.976  1.00  0.00              
ATOM   4382 3HG1 VAL A 280     -12.103  10.476  27.614  1.00  0.00              
ATOM   4383 1HG2 VAL A 280      -9.399   9.207  28.355  1.00  0.00              
ATOM   4384 2HG2 VAL A 280      -9.910  10.830  28.877  1.00  0.00              
ATOM   4385 3HG2 VAL A 280      -9.412   9.620  30.085  1.00  0.00              
ATOM   4386  N   GLU A 281     -13.786   8.452  31.021  1.00  0.00              
ATOM   4387  CA  GLU A 281     -15.115   7.868  31.168  1.00  0.00              
ATOM   4388  C   GLU A 281     -16.123   8.869  31.743  1.00  0.00              
ATOM   4389  O   GLU A 281     -17.286   8.894  31.333  1.00  0.00              
ATOM   4390  CB  GLU A 281     -15.048   6.624  32.056  1.00  0.00              
ATOM   4391  CG  GLU A 281     -16.384   5.921  32.256  1.00  0.00              
ATOM   4392  CD  GLU A 281     -16.233   4.695  33.113  1.00  0.00              
ATOM   4393  OE1 GLU A 281     -15.133   4.410  33.521  1.00  0.00              
ATOM   4394  OE2 GLU A 281     -17.232   4.106  33.453  1.00  0.00              
ATOM   4395  H   GLU A 281     -12.992   7.976  31.423  1.00  0.00              
ATOM   4396  HA  GLU A 281     -15.504   7.580  30.191  1.00  0.00              
ATOM   4397 1HB  GLU A 281     -14.343   5.936  31.589  1.00  0.00              
ATOM   4398 2HB  GLU A 281     -14.658   6.942  33.023  1.00  0.00              
ATOM   4399 1HG  GLU A 281     -17.154   6.566  32.679  1.00  0.00              
ATOM   4400 2HG  GLU A 281     -16.671   5.626  31.248  1.00  0.00              
ATOM   4401  N   HIS A 282     -15.667   9.697  32.681  1.00  0.00              
ATOM   4402  CA  HIS A 282     -16.528  10.678  33.342  1.00  0.00              
ATOM   4403  C   HIS A 282     -17.238  11.596  32.341  1.00  0.00              
ATOM   4404  O   HIS A 282     -18.440  11.845  32.466  1.00  0.00              
ATOM   4405  CB  HIS A 282     -15.714  11.521  34.330  1.00  0.00              
ATOM   4406  CG  HIS A 282     -15.248  10.757  35.530  1.00  0.00              
ATOM   4407  ND1 HIS A 282     -16.044   9.839  36.183  1.00  0.00              
ATOM   4408  CD2 HIS A 282     -14.069  10.775  36.195  1.00  0.00              
ATOM   4409  CE1 HIS A 282     -15.373   9.325  37.199  1.00  0.00              
ATOM   4410  NE2 HIS A 282     -14.174   9.876  37.228  1.00  0.00              
ATOM   4411  H   HIS A 282     -14.694   9.643  32.943  1.00  0.00              
ATOM   4412  HA  HIS A 282     -17.320  10.164  33.887  1.00  0.00              
ATOM   4413 1HB  HIS A 282     -14.820  11.912  33.843  1.00  0.00              
ATOM   4414 2HB  HIS A 282     -16.317  12.349  34.702  1.00  0.00              
ATOM   4415  HD1 HIS A 282     -16.953   9.536  35.897  1.00  0.00              
ATOM   4416  HD2 HIS A 282     -13.146  11.336  36.052  1.00  0.00              
ATOM   4417  HE1 HIS A 282     -15.831   8.574  37.843  1.00  0.00              
ATOM   4418  N   VAL A 283     -16.489  12.089  31.352  1.00  0.00              
ATOM   4419  CA  VAL A 283     -17.035  12.926  30.279  1.00  0.00              
ATOM   4420  C   VAL A 283     -17.825  12.076  29.280  1.00  0.00              
ATOM   4421  O   VAL A 283     -18.887  12.477  28.803  1.00  0.00              
ATOM   4422  CB  VAL A 283     -15.925  13.688  29.531  1.00  0.00              
ATOM   4423  CG1 VAL A 283     -16.476  14.319  28.260  1.00  0.00              
ATOM   4424  CG2 VAL A 283     -15.310  14.751  30.428  1.00  0.00              
ATOM   4425  H   VAL A 283     -15.504  11.870  31.352  1.00  0.00              
ATOM   4426  HA  VAL A 283     -17.752  13.652  30.668  1.00  0.00              
ATOM   4427  HB  VAL A 283     -15.128  12.991  29.274  1.00  0.00              
ATOM   4428 1HG1 VAL A 283     -15.678  14.853  27.744  1.00  0.00              
ATOM   4429 2HG1 VAL A 283     -16.871  13.539  27.609  1.00  0.00              
ATOM   4430 3HG1 VAL A 283     -17.272  15.017  28.516  1.00  0.00              
ATOM   4431 1HG2 VAL A 283     -14.528  15.279  29.884  1.00  0.00              
ATOM   4432 2HG2 VAL A 283     -16.081  15.459  30.734  1.00  0.00              
ATOM   4433 3HG2 VAL A 283     -14.881  14.278  31.312  1.00  0.00              
ATOM   4434  N   ARG A 284     -17.296  10.891  28.988  1.00  0.00              
ATOM   4435  CA  ARG A 284     -17.926   9.941  28.084  1.00  0.00              
ATOM   4436  C   ARG A 284     -19.397   9.733  28.435  1.00  0.00              
ATOM   4437  O   ARG A 284     -20.248   9.693  27.541  1.00  0.00              
ATOM   4438  CB  ARG A 284     -17.173   8.620  28.030  1.00  0.00              
ATOM   4439  CG  ARG A 284     -17.649   7.656  26.954  1.00  0.00              
ATOM   4440  CD  ARG A 284     -17.223   6.248  27.162  1.00  0.00              
ATOM   4441  NE  ARG A 284     -17.891   5.572  28.262  1.00  0.00              
ATOM   4442  CZ  ARG A 284     -17.504   4.391  28.783  1.00  0.00              
ATOM   4443  NH1 ARG A 284     -16.480   3.735  28.285  1.00  0.00              
ATOM   4444  NH2 ARG A 284     -18.197   3.898  29.795  1.00  0.00              
ATOM   4445  H   ARG A 284     -16.416  10.648  29.420  1.00  0.00              
ATOM   4446  HA  ARG A 284     -17.903  10.329  27.065  1.00  0.00              
ATOM   4447 1HB  ARG A 284     -16.124   8.858  27.860  1.00  0.00              
ATOM   4448 2HB  ARG A 284     -17.284   8.150  29.007  1.00  0.00              
ATOM   4449 1HG  ARG A 284     -18.738   7.676  26.927  1.00  0.00              
ATOM   4450 2HG  ARG A 284     -17.255   7.988  25.993  1.00  0.00              
ATOM   4451 1HD  ARG A 284     -17.429   5.679  26.256  1.00  0.00              
ATOM   4452 2HD  ARG A 284     -16.153   6.228  27.367  1.00  0.00              
ATOM   4453  HE  ARG A 284     -18.706   5.853  28.791  1.00  0.00              
ATOM   4454 1HH1 ARG A 284     -15.972   4.117  27.500  1.00  0.00              
ATOM   4455 2HH1 ARG A 284     -16.206   2.851  28.689  1.00  0.00              
ATOM   4456 1HH2 ARG A 284     -18.992   4.408  30.154  1.00  0.00              
ATOM   4457 2HH2 ARG A 284     -17.929   3.015  30.203  1.00  0.00              
ATOM   4458  N   SER A 285     -19.686   9.629  29.733  1.00  0.00              
ATOM   4459  CA  SER A 285     -21.039   9.342  30.224  1.00  0.00              
ATOM   4460  C   SER A 285     -22.057  10.439  29.916  1.00  0.00              
ATOM   4461  O   SER A 285     -23.263  10.209  30.025  1.00  0.00              
ATOM   4462  CB  SER A 285     -20.991   9.098  31.720  1.00  0.00              
ATOM   4463  OG  SER A 285     -20.713  10.270  32.436  1.00  0.00              
ATOM   4464  H   SER A 285     -18.938   9.756  30.400  1.00  0.00              
ATOM   4465  HA  SER A 285     -21.439   8.396  29.858  1.00  0.00              
ATOM   4466 1HB  SER A 285     -21.957   8.707  32.040  1.00  0.00              
ATOM   4467 2HB  SER A 285     -20.216   8.362  31.929  1.00  0.00              
ATOM   4468  HG  SER A 285     -19.855  10.610  32.171  1.00  0.00              
ATOM   4469  N   TYR A 286     -21.573  11.618  29.525  1.00  0.00              
ATOM   4470  CA  TYR A 286     -22.451  12.752  29.207  1.00  0.00              
ATOM   4471  C   TYR A 286     -22.755  12.900  27.713  1.00  0.00              
ATOM   4472  O   TYR A 286     -23.526  13.776  27.313  1.00  0.00              
ATOM   4473  CB  TYR A 286     -21.830  14.050  29.728  1.00  0.00              
ATOM   4474  CG  TYR A 286     -21.718  14.114  31.235  1.00  0.00              
ATOM   4475  CD1 TYR A 286     -20.488  13.994  31.864  1.00  0.00              
ATOM   4476  CD2 TYR A 286     -22.844  14.298  32.024  1.00  0.00              
ATOM   4477  CE1 TYR A 286     -20.380  14.051  33.240  1.00  0.00              
ATOM   4478  CE2 TYR A 286     -22.749  14.357  33.400  1.00  0.00              
ATOM   4479  CZ  TYR A 286     -21.514  14.234  34.005  1.00  0.00              
ATOM   4480  OH  TYR A 286     -21.414  14.293  35.376  1.00  0.00              
ATOM   4481  H   TYR A 286     -20.574  11.732  29.446  1.00  0.00              
ATOM   4482  HA  TYR A 286     -23.423  12.613  29.679  1.00  0.00              
ATOM   4483 1HB  TYR A 286     -20.835  14.132  29.286  1.00  0.00              
ATOM   4484 2HB  TYR A 286     -22.453  14.870  29.374  1.00  0.00              
ATOM   4485  HD1 TYR A 286     -19.596  13.850  31.253  1.00  0.00              
ATOM   4486  HD2 TYR A 286     -23.816  14.394  31.540  1.00  0.00              
ATOM   4487  HE1 TYR A 286     -19.407  13.955  33.721  1.00  0.00              
ATOM   4488  HE2 TYR A 286     -23.646  14.501  34.003  1.00  0.00              
ATOM   4489  HH  TYR A 286     -22.161  14.733  35.789  1.00  0.00              
ATOM   4490  N   ASN A 287     -22.141  12.031  26.905  1.00  0.00              
ATOM   4491  CA  ASN A 287     -22.312  12.001  25.449  1.00  0.00              
ATOM   4492  C   ASN A 287     -22.018  13.328  24.762  1.00  0.00              
ATOM   4493  O   ASN A 287     -22.779  13.789  23.912  1.00  0.00              
ATOM   4494  CB  ASN A 287     -23.712  11.544  25.081  1.00  0.00              
ATOM   4495  CG  ASN A 287     -23.853  11.121  23.646  1.00  0.00              
ATOM   4496  OD1 ASN A 287     -22.890  10.674  23.012  1.00  0.00              
ATOM   4497  ND2 ASN A 287     -25.026  11.335  23.106  1.00  0.00              
ATOM   4498  H   ASN A 287     -21.525  11.361  27.344  1.00  0.00              
ATOM   4499  HA  ASN A 287     -21.604  11.297  25.008  1.00  0.00              
ATOM   4500 1HB  ASN A 287     -24.255  10.843  25.716  1.00  0.00              
ATOM   4501 2HB  ASN A 287     -24.136  12.542  25.196  1.00  0.00              
ATOM   4502 1HD2 ASN A 287     -25.192  11.078  22.154  1.00  0.00              
ATOM   4503 2HD2 ASN A 287     -25.755  11.755  23.646  1.00  0.00              
ATOM   4504  N   ILE A 288     -20.908  13.941  25.151  1.00  0.00              
ATOM   4505  CA  ILE A 288     -20.499  15.211  24.581  1.00  0.00              
ATOM   4506  C   ILE A 288     -19.375  14.983  23.582  1.00  0.00              
ATOM   4507  O   ILE A 288     -18.446  14.230  23.876  1.00  0.00              
ATOM   4508  CB  ILE A 288     -20.035  16.204  25.662  1.00  0.00              
ATOM   4509  CG1 ILE A 288     -21.184  16.522  26.623  1.00  0.00              
ATOM   4510  CG2 ILE A 288     -19.504  17.477  25.023  1.00  0.00              
ATOM   4511  CD1 ILE A 288     -20.755  17.283  27.857  1.00  0.00              
ATOM   4512  H   ILE A 288     -20.332  13.513  25.862  1.00  0.00              
ATOM   4513  HA  ILE A 288     -21.315  15.656  24.011  1.00  0.00              
ATOM   4514  HB  ILE A 288     -19.248  15.740  26.256  1.00  0.00              
ATOM   4515 1HG1 ILE A 288     -21.916  17.109  26.070  1.00  0.00              
ATOM   4516 2HG1 ILE A 288     -21.630  15.572  26.920  1.00  0.00              
ATOM   4517 1HG2 ILE A 288     -19.181  18.168  25.801  1.00  0.00              
ATOM   4518 2HG2 ILE A 288     -18.659  17.236  24.379  1.00  0.00              
ATOM   4519 3HG2 ILE A 288     -20.291  17.943  24.429  1.00  0.00              
ATOM   4520 1HD1 ILE A 288     -21.622  17.472  28.489  1.00  0.00              
ATOM   4521 2HD1 ILE A 288     -20.022  16.696  28.412  1.00  0.00              
ATOM   4522 3HD1 ILE A 288     -20.309  18.233  27.563  1.00  0.00              
ATOM   4523  N   PRO A 289     -19.463  15.606  22.388  1.00  0.00              
ATOM   4524  CA  PRO A 289     -18.409  15.447  21.388  1.00  0.00              
ATOM   4525  C   PRO A 289     -17.025  15.499  22.038  1.00  0.00              
ATOM   4526  O   PRO A 289     -16.622  16.531  22.585  1.00  0.00              
ATOM   4527  CB  PRO A 289     -18.645  16.633  20.457  1.00  0.00              
ATOM   4528  CG  PRO A 289     -20.127  16.791  20.475  1.00  0.00              
ATOM   4529  CD  PRO A 289     -20.570  16.481  21.883  1.00  0.00              
ATOM   4530  HA  PRO A 289     -18.447  14.473  20.879  1.00  0.00              
ATOM   4531 1HB  PRO A 289     -18.134  17.537  20.815  1.00  0.00              
ATOM   4532 2HB  PRO A 289     -18.270  16.430  19.443  1.00  0.00              
ATOM   4533 1HG  PRO A 289     -20.423  17.814  20.194  1.00  0.00              
ATOM   4534 2HG  PRO A 289     -20.610  16.111  19.758  1.00  0.00              
ATOM   4535 1HD  PRO A 289     -20.680  17.387  22.495  1.00  0.00              
ATOM   4536 2HD  PRO A 289     -21.540  15.959  21.908  1.00  0.00              
ATOM   4537  N   LEU A 290     -16.324  14.367  21.989  1.00  0.00              
ATOM   4538  CA  LEU A 290     -15.117  14.169  22.783  1.00  0.00              
ATOM   4539  C   LEU A 290     -13.880  13.998  21.918  1.00  0.00              
ATOM   4540  O   LEU A 290     -13.853  13.175  21.007  1.00  0.00              
ATOM   4541  CB  LEU A 290     -15.289  12.952  23.701  1.00  0.00              
ATOM   4542  CG  LEU A 290     -14.030  12.534  24.472  1.00  0.00              
ATOM   4543  CD1 LEU A 290     -13.612  13.641  25.430  1.00  0.00              
ATOM   4544  CD2 LEU A 290     -14.302  11.242  25.228  1.00  0.00              
ATOM   4545  H   LEU A 290     -16.643  13.625  21.384  1.00  0.00              
ATOM   4546  HA  LEU A 290     -14.934  15.052  23.393  1.00  0.00              
ATOM   4547 1HB  LEU A 290     -16.032  13.352  24.389  1.00  0.00              
ATOM   4548 2HB  LEU A 290     -15.709  12.100  23.168  1.00  0.00              
ATOM   4549  HG  LEU A 290     -13.251  12.332  23.736  1.00  0.00              
ATOM   4550 1HD1 LEU A 290     -12.717  13.335  25.973  1.00  0.00              
ATOM   4551 2HD1 LEU A 290     -13.400  14.550  24.865  1.00  0.00              
ATOM   4552 3HD1 LEU A 290     -14.417  13.833  26.138  1.00  0.00              
ATOM   4553 1HD2 LEU A 290     -13.407  10.945  25.775  1.00  0.00              
ATOM   4554 2HD2 LEU A 290     -15.122  11.396  25.930  1.00  0.00              
ATOM   4555 3HD2 LEU A 290     -14.572  10.456  24.522  1.00  0.00              
ATOM   4556  N   LEU A 291     -12.852  14.780  22.219  1.00  0.00              
ATOM   4557  CA  LEU A 291     -11.561  14.624  21.574  1.00  0.00              
ATOM   4558  C   LEU A 291     -10.529  14.125  22.579  1.00  0.00              
ATOM   4559  O   LEU A 291     -10.124  14.851  23.495  1.00  0.00              
ATOM   4560  CB  LEU A 291     -11.112  15.949  20.947  1.00  0.00              
ATOM   4561  CG  LEU A 291      -9.726  15.925  20.291  1.00  0.00              
ATOM   4562  CD1 LEU A 291      -9.715  14.937  19.132  1.00  0.00              
ATOM   4563  CD2 LEU A 291      -9.365  17.323  19.810  1.00  0.00              
ATOM   4564  H   LEU A 291     -12.970  15.504  22.913  1.00  0.00              
ATOM   4565  HA  LEU A 291     -11.634  13.872  20.790  1.00  0.00              
ATOM   4566 1HB  LEU A 291     -11.883  16.055  20.186  1.00  0.00              
ATOM   4567 2HB  LEU A 291     -11.183  16.775  21.655  1.00  0.00              
ATOM   4568  HG  LEU A 291      -9.009  15.642  21.061  1.00  0.00              
ATOM   4569 1HD1 LEU A 291      -8.726  14.926  18.673  1.00  0.00              
ATOM   4570 2HD1 LEU A 291      -9.951  13.940  19.502  1.00  0.00              
ATOM   4571 3HD1 LEU A 291     -10.456  15.237  18.392  1.00  0.00              
ATOM   4572 1HD2 LEU A 291      -8.379  17.304  19.345  1.00  0.00              
ATOM   4573 2HD2 LEU A 291     -10.106  17.661  19.083  1.00  0.00              
ATOM   4574 3HD2 LEU A 291      -9.352  18.007  20.659  1.00  0.00              
ATOM   4575  N   VAL A 292     -10.116  12.873  22.398  1.00  0.00              
ATOM   4576  CA  VAL A 292      -9.167  12.230  23.293  1.00  0.00              
ATOM   4577  C   VAL A 292      -7.758  12.295  22.726  1.00  0.00              
ATOM   4578  O   VAL A 292      -7.460  11.694  21.696  1.00  0.00              
ATOM   4579  CB  VAL A 292      -9.540  10.758  23.552  1.00  0.00              
ATOM   4580  CG1 VAL A 292      -8.514  10.101  24.464  1.00  0.00              
ATOM   4581  CG2 VAL A 292     -10.931  10.660  24.160  1.00  0.00              
ATOM   4582  H   VAL A 292     -10.477  12.355  21.608  1.00  0.00              
ATOM   4583  HA  VAL A 292      -9.112  12.749  24.251  1.00  0.00              
ATOM   4584  HB  VAL A 292      -9.572  10.228  22.600  1.00  0.00              
ATOM   4585 1HG1 VAL A 292      -8.793   9.061  24.637  1.00  0.00              
ATOM   4586 2HG1 VAL A 292      -7.532  10.139  23.993  1.00  0.00              
ATOM   4587 3HG1 VAL A 292      -8.482  10.630  25.416  1.00  0.00              
ATOM   4588 1HG2 VAL A 292     -11.178   9.614  24.337  1.00  0.00              
ATOM   4589 2HG2 VAL A 292     -10.953  11.203  25.105  1.00  0.00              
ATOM   4590 3HG2 VAL A 292     -11.659  11.094  23.475  1.00  0.00              
ATOM   4591  N   LEU A 293      -6.901  13.039  23.413  1.00  0.00              
ATOM   4592  CA  LEU A 293      -5.559  13.314  22.932  1.00  0.00              
ATOM   4593  C   LEU A 293      -4.524  12.690  23.854  1.00  0.00              
ATOM   4594  O   LEU A 293      -4.776  12.495  25.042  1.00  0.00              
ATOM   4595  CB  LEU A 293      -5.333  14.826  22.814  1.00  0.00              
ATOM   4596  CG  LEU A 293      -6.328  15.566  21.910  1.00  0.00              
ATOM   4597  CD1 LEU A 293      -6.025  17.058  21.914  1.00  0.00              
ATOM   4598  CD2 LEU A 293      -6.248  15.003  20.499  1.00  0.00              
ATOM   4599  H   LEU A 293      -7.195  13.426  24.299  1.00  0.00              
ATOM   4600  HA  LEU A 293      -5.423  12.859  21.951  1.00  0.00              
ATOM   4601 1HB  LEU A 293      -5.490  15.110  23.853  1.00  0.00              
ATOM   4602 2HB  LEU A 293      -4.308  15.060  22.524  1.00  0.00              
ATOM   4603  HG  LEU A 293      -7.328  15.363  22.295  1.00  0.00              
ATOM   4604 1HD1 LEU A 293      -6.737  17.576  21.269  1.00  0.00              
ATOM   4605 2HD1 LEU A 293      -6.111  17.445  22.930  1.00  0.00              
ATOM   4606 3HD1 LEU A 293      -5.014  17.225  21.545  1.00  0.00              
ATOM   4607 1HD2 LEU A 293      -6.957  15.530  19.858  1.00  0.00              
ATOM   4608 2HD2 LEU A 293      -5.239  15.135  20.110  1.00  0.00              
ATOM   4609 3HD2 LEU A 293      -6.495  13.941  20.515  1.00  0.00              
ATOM   4610  N   GLY A 294      -3.359  12.381  23.299  1.00  0.00              
ATOM   4611  CA  GLY A 294      -2.246  11.874  24.086  1.00  0.00              
ATOM   4612  C   GLY A 294      -1.578  12.982  24.868  1.00  0.00              
ATOM   4613  O   GLY A 294      -2.226  13.937  25.278  1.00  0.00              
ATOM   4614  H   GLY A 294      -3.243  12.497  22.302  1.00  0.00              
ATOM   4615 1HA  GLY A 294      -2.615  11.123  24.783  1.00  0.00              
ATOM   4616 2HA  GLY A 294      -1.514  11.422  23.417  1.00  0.00              
ATOM   4617  N   GLY A 295      -0.270  12.848  25.056  1.00  0.00              
ATOM   4618  CA  GLY A 295       0.510  13.789  25.846  1.00  0.00              
ATOM   4619  C   GLY A 295       1.913  13.258  26.050  1.00  0.00              
ATOM   4620  O   GLY A 295       2.387  12.426  25.274  1.00  0.00              
ATOM   4621  H   GLY A 295       0.194  12.058  24.629  1.00  0.00              
ATOM   4622 1HA  GLY A 295       0.554  14.745  25.322  1.00  0.00              
ATOM   4623 2HA  GLY A 295       0.030  13.927  26.814  1.00  0.00              
ATOM   4624  N   GLY A 296       2.576  13.729  27.099  1.00  0.00              
ATOM   4625  CA  GLY A 296       3.895  13.226  27.463  1.00  0.00              
ATOM   4626  C   GLY A 296       3.852  11.993  28.343  1.00  0.00              
ATOM   4627  O   GLY A 296       2.795  11.392  28.545  1.00  0.00              
ATOM   4628  H   GLY A 296       2.155  14.457  27.661  1.00  0.00              
ATOM   4629 1HA  GLY A 296       4.440  12.967  26.555  1.00  0.00              
ATOM   4630 2HA  GLY A 296       4.437  14.004  28.001  1.00  0.00              
ATOM   4631  N   GLY A 297       5.035  11.502  28.696  1.00  0.00              
ATOM   4632  CA  GLY A 297       5.271  10.449  29.677  1.00  0.00              
ATOM   4633  C   GLY A 297       6.745  10.128  29.642  1.00  0.00              
ATOM   4634  O   GLY A 297       7.430  10.485  28.683  1.00  0.00              
ATOM   4635  H   GLY A 297       5.799  12.106  28.429  1.00  0.00              
ATOM   4636 1HA  GLY A 297       4.972  10.808  30.662  1.00  0.00              
ATOM   4637 2HA  GLY A 297       4.674   9.577  29.412  1.00  0.00              
ATOM   4638  N   TYR A 298       7.241   9.463  30.687  1.00  0.00              
ATOM   4639  CA  TYR A 298       8.665   9.128  30.762  1.00  0.00              
ATOM   4640  C   TYR A 298       9.011   7.647  30.961  1.00  0.00              
ATOM   4641  O   TYR A 298      10.088   7.205  30.560  1.00  0.00              
ATOM   4642  CB  TYR A 298       9.307   9.938  31.889  1.00  0.00              
ATOM   4643  CG  TYR A 298       9.087  11.431  31.772  1.00  0.00              
ATOM   4644  CD1 TYR A 298       7.985  12.038  32.356  1.00  0.00              
ATOM   4645  CD2 TYR A 298       9.985  12.229  31.078  1.00  0.00              
ATOM   4646  CE1 TYR A 298       7.781  13.400  32.251  1.00  0.00              
ATOM   4647  CE2 TYR A 298       9.791  13.591  30.968  1.00  0.00              
ATOM   4648  CZ  TYR A 298       8.686  14.174  31.558  1.00  0.00              
ATOM   4649  OH  TYR A 298       8.489  15.532  31.451  1.00  0.00              
ATOM   4650  H   TYR A 298       6.630   9.187  31.442  1.00  0.00              
ATOM   4651  HA  TYR A 298       9.154   9.371  29.817  1.00  0.00              
ATOM   4652 1HB  TYR A 298       8.880   9.581  32.828  1.00  0.00              
ATOM   4653 2HB  TYR A 298      10.375   9.725  31.872  1.00  0.00              
ATOM   4654  HD1 TYR A 298       7.274  11.419  32.904  1.00  0.00              
ATOM   4655  HD2 TYR A 298      10.854  11.762  30.615  1.00  0.00              
ATOM   4656  HE1 TYR A 298       6.911  13.862  32.714  1.00  0.00              
ATOM   4657  HE2 TYR A 298      10.507  14.201  30.418  1.00  0.00              
ATOM   4658  HH  TYR A 298       7.633  15.815  31.781  1.00  0.00              
ATOM   4659  N   THR A 299       8.101   6.887  31.572  1.00  0.00              
ATOM   4660  CA  THR A 299       8.176   5.423  31.542  1.00  0.00              
ATOM   4661  C   THR A 299       7.284   4.980  30.381  1.00  0.00              
ATOM   4662  O   THR A 299       6.054   4.985  30.489  1.00  0.00              
ATOM   4663  CB  THR A 299       7.710   4.769  32.855  1.00  0.00              
ATOM   4664  OG1 THR A 299       8.587   5.155  33.922  1.00  0.00              
ATOM   4665  CG2 THR A 299       7.710   3.254  32.726  1.00  0.00              
ATOM   4666  H   THR A 299       7.341   7.331  32.069  1.00  0.00              
ATOM   4667  HA  THR A 299       9.203   5.110  31.356  1.00  0.00              
ATOM   4668  HB  THR A 299       6.701   5.113  33.085  1.00  0.00              
ATOM   4669  HG1 THR A 299       8.252   4.808  34.752  1.00  0.00              
ATOM   4670 1HG2 THR A 299       7.378   2.809  33.664  1.00  0.00              
ATOM   4671 2HG2 THR A 299       7.035   2.957  31.924  1.00  0.00              
ATOM   4672 3HG2 THR A 299       8.718   2.909  32.498  1.00  0.00              
ATOM   4673  N   ILE A 300       7.924   4.613  29.269  1.00  0.00              
ATOM   4674  CA  ILE A 300       7.216   4.291  28.022  1.00  0.00              
ATOM   4675  C   ILE A 300       6.303   3.054  28.062  1.00  0.00              
ATOM   4676  O   ILE A 300       5.397   2.931  27.233  1.00  0.00              
ATOM   4677  CB  ILE A 300       8.227   4.096  26.877  1.00  0.00              
ATOM   4678  CG1 ILE A 300       9.179   2.940  27.196  1.00  0.00              
ATOM   4679  CG2 ILE A 300       9.005   5.379  26.630  1.00  0.00              
ATOM   4680  CD1 ILE A 300      10.118   2.593  26.063  1.00  0.00              
ATOM   4681  H   ILE A 300       8.931   4.554  29.293  1.00  0.00              
ATOM   4682  HA  ILE A 300       6.507   5.078  27.769  1.00  0.00              
ATOM   4683  HB  ILE A 300       7.688   3.818  25.971  1.00  0.00              
ATOM   4684 1HG1 ILE A 300       9.758   3.229  28.072  1.00  0.00              
ATOM   4685 2HG1 ILE A 300       8.565   2.072  27.437  1.00  0.00              
ATOM   4686 1HG2 ILE A 300       9.715   5.224  25.818  1.00  0.00              
ATOM   4687 2HG2 ILE A 300       8.315   6.177  26.360  1.00  0.00              
ATOM   4688 3HG2 ILE A 300       9.545   5.657  27.535  1.00  0.00              
ATOM   4689 1HD1 ILE A 300      10.761   1.765  26.364  1.00  0.00              
ATOM   4690 2HD1 ILE A 300       9.540   2.302  25.186  1.00  0.00              
ATOM   4691 3HD1 ILE A 300      10.733   3.459  25.821  1.00  0.00              
ATOM   4692  N   ARG A 301       6.533   2.161  29.025  1.00  0.00              
ATOM   4693  CA  ARG A 301       5.640   1.024  29.256  1.00  0.00              
ATOM   4694  C   ARG A 301       4.268   1.508  29.700  1.00  0.00              
ATOM   4695  O   ARG A 301       3.245   1.068  29.176  1.00  0.00              
ATOM   4696  CB  ARG A 301       6.221   0.017  30.237  1.00  0.00              
ATOM   4697  CG  ARG A 301       7.386  -0.801  29.700  1.00  0.00              
ATOM   4698  CD  ARG A 301       7.768  -1.955  30.552  1.00  0.00              
ATOM   4699  NE  ARG A 301       8.239  -1.595  31.880  1.00  0.00              
ATOM   4700  CZ  ARG A 301       9.514  -1.279  32.180  1.00  0.00              
ATOM   4701  NH1 ARG A 301      10.454  -1.314  31.262  1.00  0.00              
ATOM   4702  NH2 ARG A 301       9.800  -0.955  33.429  1.00  0.00              
ATOM   4703  H   ARG A 301       7.349   2.272  29.610  1.00  0.00              
ATOM   4704  HA  ARG A 301       5.500   0.470  28.328  1.00  0.00              
ATOM   4705 1HB  ARG A 301       6.549   0.576  31.112  1.00  0.00              
ATOM   4706 2HB  ARG A 301       5.411  -0.656  30.519  1.00  0.00              
ATOM   4707 1HG  ARG A 301       7.115  -1.185  28.716  1.00  0.00              
ATOM   4708 2HG  ARG A 301       8.254  -0.147  29.608  1.00  0.00              
ATOM   4709 1HD  ARG A 301       6.902  -2.604  30.678  1.00  0.00              
ATOM   4710 2HD  ARG A 301       8.568  -2.508  30.061  1.00  0.00              
ATOM   4711  HE  ARG A 301       7.726  -1.523  32.748  1.00  0.00              
ATOM   4712 1HH1 ARG A 301      10.223  -1.581  30.315  1.00  0.00              
ATOM   4713 2HH1 ARG A 301      11.404  -1.074  31.507  1.00  0.00              
ATOM   4714 1HH2 ARG A 301       9.068  -0.951  34.126  1.00  0.00              
ATOM   4715 2HH2 ARG A 301      10.747  -0.715  33.681  1.00  0.00              
ATOM   4716  N   ASN A 302       4.261   2.425  30.665  1.00  0.00              
ATOM   4717  CA  ASN A 302       3.043   3.075  31.131  1.00  0.00              
ATOM   4718  C   ASN A 302       2.353   3.886  30.049  1.00  0.00              
ATOM   4719  O   ASN A 302       1.128   3.882  29.953  1.00  0.00              
ATOM   4720  CB  ASN A 302       3.324   3.959  32.333  1.00  0.00              
ATOM   4721  CG  ASN A 302       3.515   3.198  33.614  1.00  0.00              
ATOM   4722  OD1 ASN A 302       3.190   2.007  33.707  1.00  0.00              
ATOM   4723  ND2 ASN A 302       3.964   3.896  34.626  1.00  0.00              
ATOM   4724  H   ASN A 302       5.143   2.674  31.087  1.00  0.00              
ATOM   4725  HA  ASN A 302       2.315   2.321  31.437  1.00  0.00              
ATOM   4726 1HB  ASN A 302       4.068   4.757  32.277  1.00  0.00              
ATOM   4727 2HB  ASN A 302       2.326   4.393  32.326  1.00  0.00              
ATOM   4728 1HD2 ASN A 302       4.114   3.454  35.510  1.00  0.00              
ATOM   4729 2HD2 ASN A 302       4.154   4.871  34.515  1.00  0.00              
ATOM   4730  N   VAL A 303       3.145   4.579  29.237  1.00  0.00              
ATOM   4731  CA  VAL A 303       2.616   5.432  28.177  1.00  0.00              
ATOM   4732  C   VAL A 303       1.716   4.612  27.260  1.00  0.00              
ATOM   4733  O   VAL A 303       0.546   4.952  27.059  1.00  0.00              
ATOM   4734  CB  VAL A 303       3.738   6.083  27.347  1.00  0.00              
ATOM   4735  CG1 VAL A 303       3.158   6.804  26.140  1.00  0.00              
ATOM   4736  CG2 VAL A 303       4.545   7.047  28.204  1.00  0.00              
ATOM   4737  H   VAL A 303       4.145   4.510  29.360  1.00  0.00              
ATOM   4738  HA  VAL A 303       1.988   6.226  28.584  1.00  0.00              
ATOM   4739  HB  VAL A 303       4.426   5.307  27.011  1.00  0.00              
ATOM   4740 1HG1 VAL A 303       3.965   7.258  25.564  1.00  0.00              
ATOM   4741 2HG1 VAL A 303       2.622   6.091  25.513  1.00  0.00              
ATOM   4742 3HG1 VAL A 303       2.471   7.581  26.475  1.00  0.00              
ATOM   4743 1HG2 VAL A 303       5.334   7.497  27.602  1.00  0.00              
ATOM   4744 2HG2 VAL A 303       3.888   7.829  28.586  1.00  0.00              
ATOM   4745 3HG2 VAL A 303       4.990   6.507  29.039  1.00  0.00              
ATOM   4746  N   SER A 304       2.276   3.526  26.723  1.00  0.00              
ATOM   4747  CA  SER A 304       1.642   2.745  25.674  1.00  0.00              
ATOM   4748  C   SER A 304       0.534   1.886  26.259  1.00  0.00              
ATOM   4749  O   SER A 304      -0.516   1.731  25.642  1.00  0.00              
ATOM   4750  CB  SER A 304       2.667   1.884  24.962  1.00  0.00              
ATOM   4751  OG  SER A 304       3.233   0.926  25.814  1.00  0.00              
ATOM   4752  H   SER A 304       3.182   3.245  27.070  1.00  0.00              
ATOM   4753  HA  SER A 304       1.266   3.350  24.849  1.00  0.00              
ATOM   4754 1HB  SER A 304       2.177   1.375  24.132  1.00  0.00              
ATOM   4755 2HB  SER A 304       3.457   2.527  24.577  1.00  0.00              
ATOM   4756  HG  SER A 304       3.484   0.153  25.303  1.00  0.00              
ATOM   4757  N   ARG A 305       0.769   1.343  27.454  1.00  0.00              
ATOM   4758  CA  ARG A 305      -0.198   0.470  28.113  1.00  0.00              
ATOM   4759  C   ARG A 305      -1.473   1.236  28.467  1.00  0.00              
ATOM   4760  O   ARG A 305      -2.584   0.739  28.265  1.00  0.00              
ATOM   4761  CB  ARG A 305       0.395  -0.227  29.330  1.00  0.00              
ATOM   4762  CG  ARG A 305       1.350  -1.367  29.011  1.00  0.00              
ATOM   4763  CD  ARG A 305       2.197  -1.793  30.154  1.00  0.00              
ATOM   4764  NE  ARG A 305       1.454  -2.161  31.350  1.00  0.00              
ATOM   4765  CZ  ARG A 305       2.007  -2.359  32.563  1.00  0.00              
ATOM   4766  NH1 ARG A 305       3.306  -2.266  32.738  1.00  0.00              
ATOM   4767  NH2 ARG A 305       1.209  -2.675  33.567  1.00  0.00              
ATOM   4768  H   ARG A 305       1.644   1.545  27.914  1.00  0.00              
ATOM   4769  HA  ARG A 305      -0.492  -0.333  27.435  1.00  0.00              
ATOM   4770 1HB  ARG A 305       0.922   0.532  29.906  1.00  0.00              
ATOM   4771 2HB  ARG A 305      -0.441  -0.612  29.912  1.00  0.00              
ATOM   4772 1HG  ARG A 305       0.767  -2.227  28.686  1.00  0.00              
ATOM   4773 2HG  ARG A 305       2.011  -1.050  28.203  1.00  0.00              
ATOM   4774 1HD  ARG A 305       2.784  -2.662  29.856  1.00  0.00              
ATOM   4775 2HD  ARG A 305       2.866  -0.977  30.423  1.00  0.00              
ATOM   4776  HE  ARG A 305       0.462  -2.318  31.470  1.00  0.00              
ATOM   4777 1HH1 ARG A 305       3.905  -2.041  31.956  1.00  0.00              
ATOM   4778 2HH1 ARG A 305       3.700  -2.419  33.654  1.00  0.00              
ATOM   4779 1HH2 ARG A 305       0.214  -2.760  33.412  1.00  0.00              
ATOM   4780 2HH2 ARG A 305       1.597  -2.831  34.486  1.00  0.00              
ATOM   4781  N   CYS A 306      -1.299   2.458  28.966  1.00  0.00              
ATOM   4782  CA  CYS A 306      -2.411   3.337  29.313  1.00  0.00              
ATOM   4783  C   CYS A 306      -3.240   3.761  28.105  1.00  0.00              
ATOM   4784  O   CYS A 306      -4.468   3.674  28.129  1.00  0.00              
ATOM   4785  CB  CYS A 306      -1.694   4.546  29.914  1.00  0.00              
ATOM   4786  SG  CYS A 306      -2.795   5.865  30.481  1.00  0.00              
ATOM   4787  H   CYS A 306      -0.353   2.782  29.106  1.00  0.00              
ATOM   4788  HA  CYS A 306      -3.081   2.916  30.064  1.00  0.00              
ATOM   4789 1HB  CYS A 306      -1.110   4.245  30.784  1.00  0.00              
ATOM   4790 2HB  CYS A 306      -1.036   5.000  29.173  1.00  0.00              
ATOM   4791  HG  CYS A 306      -3.028   6.378  29.277  1.00  0.00              
ATOM   4792  N   TRP A 307      -2.568   4.209  27.051  1.00  0.00              
ATOM   4793  CA  TRP A 307      -3.269   4.663  25.855  1.00  0.00              
ATOM   4794  C   TRP A 307      -3.994   3.536  25.136  1.00  0.00              
ATOM   4795  O   TRP A 307      -5.093   3.737  24.616  1.00  0.00              
ATOM   4796  CB  TRP A 307      -2.327   5.407  24.909  1.00  0.00              
ATOM   4797  CG  TRP A 307      -1.840   6.716  25.454  1.00  0.00              
ATOM   4798  CD1 TRP A 307      -2.355   7.405  26.516  1.00  0.00              
ATOM   4799  CD2 TRP A 307      -0.762   7.511  24.947  1.00  0.00              
ATOM   4800  NE1 TRP A 307      -1.652   8.565  26.713  1.00  0.00              
ATOM   4801  CE2 TRP A 307      -0.669   8.660  25.763  1.00  0.00              
ATOM   4802  CE3 TRP A 307       0.140   7.362  23.883  1.00  0.00              
ATOM   4803  CZ2 TRP A 307       0.290   9.657  25.551  1.00  0.00              
ATOM   4804  CZ3 TRP A 307       1.093   8.357  23.675  1.00  0.00              
ATOM   4805  CH2 TRP A 307       1.156   9.488  24.504  1.00  0.00              
ATOM   4806  H   TRP A 307      -1.560   4.239  27.072  1.00  0.00              
ATOM   4807  HA  TRP A 307      -4.040   5.382  26.130  1.00  0.00              
ATOM   4808 1HB  TRP A 307      -1.441   4.806  24.706  1.00  0.00              
ATOM   4809 2HB  TRP A 307      -2.837   5.631  23.972  1.00  0.00              
ATOM   4810  HD1 TRP A 307      -3.204   6.956  27.030  1.00  0.00              
ATOM   4811  HE1 TRP A 307      -1.828   9.245  27.441  1.00  0.00              
ATOM   4812  HE3 TRP A 307       0.133   6.503  23.214  1.00  0.00              
ATOM   4813  HZ2 TRP A 307       0.310  10.518  26.219  1.00  0.00              
ATOM   4814  HZ3 TRP A 307       1.792   8.232  22.845  1.00  0.00              
ATOM   4815  HH2 TRP A 307       1.915  10.247  24.308  1.00  0.00              
ATOM   4816  N   ALA A 308      -3.383   2.355  25.108  1.00  0.00              
ATOM   4817  CA  ALA A 308      -4.001   1.205  24.462  1.00  0.00              
ATOM   4818  C   ALA A 308      -5.264   0.848  25.236  1.00  0.00              
ATOM   4819  O   ALA A 308      -6.320   0.625  24.640  1.00  0.00              
ATOM   4820  CB  ALA A 308      -3.045  -0.001  24.403  1.00  0.00              
ATOM   4821  H   ALA A 308      -2.478   2.247  25.542  1.00  0.00              
ATOM   4822  HA  ALA A 308      -4.271   1.482  23.443  1.00  0.00              
ATOM   4823 1HB  ALA A 308      -3.547  -0.837  23.914  1.00  0.00              
ATOM   4824 2HB  ALA A 308      -2.152   0.268  23.839  1.00  0.00              
ATOM   4825 3HB  ALA A 308      -2.763  -0.291  25.414  1.00  0.00              
ATOM   4826  N   TYR A 309      -5.151   0.836  26.563  1.00  0.00              
ATOM   4827  CA  TYR A 309      -6.296   0.591  27.432  1.00  0.00              
ATOM   4828  C   TYR A 309      -7.427   1.600  27.225  1.00  0.00              
ATOM   4829  O   TYR A 309      -8.580   1.207  27.035  1.00  0.00              
ATOM   4830  CB  TYR A 309      -5.851   0.607  28.896  1.00  0.00              
ATOM   4831  CG  TYR A 309      -6.947   0.246  29.874  1.00  0.00              
ATOM   4832  CD1 TYR A 309      -7.263  -1.080  30.132  1.00  0.00              
ATOM   4833  CD2 TYR A 309      -7.660   1.232  30.538  1.00  0.00              
ATOM   4834  CE1 TYR A 309      -8.264  -1.416  31.023  1.00  0.00              
ATOM   4835  CE2 TYR A 309      -8.662   0.909  31.432  1.00  0.00              
ATOM   4836  CZ  TYR A 309      -8.961  -0.417  31.673  1.00  0.00              
ATOM   4837  OH  TYR A 309      -9.957  -0.745  32.563  1.00  0.00              
ATOM   4838  H   TYR A 309      -4.246   1.004  26.977  1.00  0.00              
ATOM   4839  HA  TYR A 309      -6.730  -0.383  27.204  1.00  0.00              
ATOM   4840 1HB  TYR A 309      -5.030  -0.105  28.991  1.00  0.00              
ATOM   4841 2HB  TYR A 309      -5.488   1.611  29.111  1.00  0.00              
ATOM   4842  HD1 TYR A 309      -6.708  -1.864  29.615  1.00  0.00              
ATOM   4843  HD2 TYR A 309      -7.419   2.277  30.343  1.00  0.00              
ATOM   4844  HE1 TYR A 309      -8.502  -2.461  31.216  1.00  0.00              
ATOM   4845  HE2 TYR A 309      -9.212   1.699  31.944  1.00  0.00              
ATOM   4846  HH  TYR A 309     -10.082  -1.692  32.655  1.00  0.00              
ATOM   4847  N   GLU A 310      -7.092   2.889  27.246  1.00  0.00              
ATOM   4848  CA  GLU A 310      -8.087   3.946  27.047  1.00  0.00              
ATOM   4849  C   GLU A 310      -8.751   3.901  25.668  1.00  0.00              
ATOM   4850  O   GLU A 310      -9.914   4.280  25.518  1.00  0.00              
ATOM   4851  CB  GLU A 310      -7.439   5.316  27.260  1.00  0.00              
ATOM   4852  CG  GLU A 310      -7.188   5.672  28.718  1.00  0.00              
ATOM   4853  CD  GLU A 310      -6.516   7.011  28.845  1.00  0.00              
ATOM   4854  OE1 GLU A 310      -6.044   7.514  27.854  1.00  0.00              
ATOM   4855  OE2 GLU A 310      -6.573   7.583  29.908  1.00  0.00              
ATOM   4856  H   GLU A 310      -6.129   3.143  27.402  1.00  0.00              
ATOM   4857  HA  GLU A 310      -8.902   3.825  27.761  1.00  0.00              
ATOM   4858 1HB  GLU A 310      -6.492   5.307  26.721  1.00  0.00              
ATOM   4859 2HB  GLU A 310      -8.104   6.056  26.815  1.00  0.00              
ATOM   4860 1HG  GLU A 310      -8.090   5.660  29.329  1.00  0.00              
ATOM   4861 2HG  GLU A 310      -6.509   4.892  29.059  1.00  0.00              
ATOM   4862  N   THR A 311      -8.011   3.428  24.668  1.00  0.00              
ATOM   4863  CA  THR A 311      -8.570   3.209  23.340  1.00  0.00              
ATOM   4864  C   THR A 311      -9.733   2.227  23.384  1.00  0.00              
ATOM   4865  O   THR A 311     -10.749   2.422  22.717  1.00  0.00              
ATOM   4866  CB  THR A 311      -7.506   2.685  22.358  1.00  0.00              
ATOM   4867  OG1 THR A 311      -6.439   3.636  22.253  1.00  0.00              
ATOM   4868  CG2 THR A 311      -8.115   2.458  20.982  1.00  0.00              
ATOM   4869  H   THR A 311      -7.040   3.212  24.833  1.00  0.00              
ATOM   4870  HA  THR A 311      -8.972   4.146  22.949  1.00  0.00              
ATOM   4871  HB  THR A 311      -7.106   1.745  22.737  1.00  0.00              
ATOM   4872  HG1 THR A 311      -5.824   3.509  22.979  1.00  0.00              
ATOM   4873 1HG2 THR A 311      -7.348   2.087  20.304  1.00  0.00              
ATOM   4874 2HG2 THR A 311      -8.919   1.726  21.057  1.00  0.00              
ATOM   4875 3HG2 THR A 311      -8.512   3.398  20.602  1.00  0.00              
ATOM   4876  N   GLY A 312      -9.578   1.170  24.172  1.00  0.00              
ATOM   4877  CA  GLY A 312     -10.621   0.164  24.322  1.00  0.00              
ATOM   4878  C   GLY A 312     -11.763   0.679  25.188  1.00  0.00              
ATOM   4879  O   GLY A 312     -12.908   0.248  25.043  1.00  0.00              
ATOM   4880  H   GLY A 312      -8.713   1.060  24.685  1.00  0.00              
ATOM   4881 1HA  GLY A 312     -11.011  -0.091  23.337  1.00  0.00              
ATOM   4882 2HA  GLY A 312     -10.196  -0.726  24.785  1.00  0.00              
ATOM   4883  N   VAL A 313     -11.446   1.601  26.091  1.00  0.00              
ATOM   4884  CA  VAL A 313     -12.454   2.209  26.951  1.00  0.00              
ATOM   4885  C   VAL A 313     -13.404   3.089  26.149  1.00  0.00              
ATOM   4886  O   VAL A 313     -14.617   3.062  26.363  1.00  0.00              
ATOM   4887  CB  VAL A 313     -11.809   3.050  28.069  1.00  0.00              
ATOM   4888  CG1 VAL A 313     -12.867   3.864  28.799  1.00  0.00              
ATOM   4889  CG2 VAL A 313     -11.060   2.156  29.044  1.00  0.00              
ATOM   4890  H   VAL A 313     -10.481   1.888  26.180  1.00  0.00              
ATOM   4891  HA  VAL A 313     -13.090   1.454  27.412  1.00  0.00              
ATOM   4892  HB  VAL A 313     -11.074   3.722  27.626  1.00  0.00              
ATOM   4893 1HG1 VAL A 313     -12.394   4.453  29.585  1.00  0.00              
ATOM   4894 2HG1 VAL A 313     -13.362   4.532  28.095  1.00  0.00              
ATOM   4895 3HG1 VAL A 313     -13.602   3.193  29.242  1.00  0.00              
ATOM   4896 1HG2 VAL A 313     -10.610   2.766  29.827  1.00  0.00              
ATOM   4897 2HG2 VAL A 313     -11.755   1.445  29.492  1.00  0.00              
ATOM   4898 3HG2 VAL A 313     -10.277   1.613  28.514  1.00  0.00              
ATOM   4899  N   VAL A 314     -12.850   3.866  25.229  1.00  0.00              
ATOM   4900  CA  VAL A 314     -13.651   4.736  24.375  1.00  0.00              
ATOM   4901  C   VAL A 314     -14.258   3.959  23.214  1.00  0.00              
ATOM   4902  O   VAL A 314     -15.284   4.355  22.660  1.00  0.00              
ATOM   4903  CB  VAL A 314     -12.817   5.905  23.818  1.00  0.00              
ATOM   4904  CG1 VAL A 314     -12.220   6.722  24.953  1.00  0.00              
ATOM   4905  CG2 VAL A 314     -11.720   5.387  22.901  1.00  0.00              
ATOM   4906  H   VAL A 314     -11.845   3.855  25.115  1.00  0.00              
ATOM   4907  HA  VAL A 314     -14.505   5.144  24.916  1.00  0.00              
ATOM   4908  HB  VAL A 314     -13.462   6.542  23.212  1.00  0.00              
ATOM   4909 1HG1 VAL A 314     -11.634   7.544  24.541  1.00  0.00              
ATOM   4910 2HG1 VAL A 314     -13.021   7.123  25.574  1.00  0.00              
ATOM   4911 3HG1 VAL A 314     -11.574   6.086  25.559  1.00  0.00              
ATOM   4912 1HG2 VAL A 314     -11.141   6.226  22.515  1.00  0.00              
ATOM   4913 2HG2 VAL A 314     -11.064   4.720  23.460  1.00  0.00              
ATOM   4914 3HG2 VAL A 314     -12.167   4.843  22.069  1.00  0.00              
ATOM   4915  N   LEU A 315     -13.622   2.852  22.850  1.00  0.00              
ATOM   4916  CA  LEU A 315     -14.116   2.000  21.775  1.00  0.00              
ATOM   4917  C   LEU A 315     -15.153   1.021  22.307  1.00  0.00              
ATOM   4918  O   LEU A 315     -14.810  -0.051  22.807  1.00  0.00              
ATOM   4919  CB  LEU A 315     -12.956   1.248  21.111  1.00  0.00              
ATOM   4920  CG  LEU A 315     -13.343   0.388  19.902  1.00  0.00              
ATOM   4921  CD1 LEU A 315     -13.908   1.268  18.795  1.00  0.00              
ATOM   4922  CD2 LEU A 315     -12.124  -0.379  19.412  1.00  0.00              
ATOM   4923  H   LEU A 315     -12.772   2.591  23.333  1.00  0.00              
ATOM   4924  HA  LEU A 315     -14.614   2.614  21.025  1.00  0.00              
ATOM   4925 1HB  LEU A 315     -12.356   2.098  20.789  1.00  0.00              
ATOM   4926 2HB  LEU A 315     -12.392   0.658  21.833  1.00  0.00              
ATOM   4927  HG  LEU A 315     -14.080  -0.340  20.244  1.00  0.00              
ATOM   4928 1HD1 LEU A 315     -14.181   0.648  17.940  1.00  0.00              
ATOM   4929 2HD1 LEU A 315     -14.793   1.789  19.160  1.00  0.00              
ATOM   4930 3HD1 LEU A 315     -13.157   1.995  18.490  1.00  0.00              
ATOM   4931 1HD2 LEU A 315     -12.401  -0.991  18.553  1.00  0.00              
ATOM   4932 2HD2 LEU A 315     -11.344   0.324  19.121  1.00  0.00              
ATOM   4933 3HD2 LEU A 315     -11.753  -1.022  20.210  1.00  0.00              
ATOM   4934  N   ASN A 316     -16.423   1.395  22.197  1.00  0.00              
ATOM   4935  CA  ASN A 316     -17.510   0.583  22.737  1.00  0.00              
ATOM   4936  C   ASN A 316     -17.747  -0.630  21.850  1.00  0.00              
ATOM   4937  O   ASN A 316     -18.473  -1.553  22.222  1.00  0.00              
ATOM   4938  CB  ASN A 316     -18.789   1.385  22.893  1.00  0.00
[truncated: 2,288,104 more chars]
