# Supplementary material for: Targeting Lysine Deacetylases (KDACs) in Parasites
Source: PLoS Negl Trop Dis. 2015 Sep 24;9(9):e0004026. doi: 10.1371/journal.pntd.0004026 (PMC4581690; doi:10.1371/journal.pntd.0004026)
Supplement: S1 Supporting Materials — (ZIP) [file pntd.0004026.s004.zip › S1/Pfal_MC2780.pdb]

ATOM      1  N   ARG A   1     -23.723   2.666  20.673  1.00  0.00              
ATOM      2  CA  ARG A   1     -22.233   2.757  20.758  1.00  0.00              
ATOM      3  C   ARG A   1     -21.667   4.008  20.080  1.00  0.00              
ATOM      4  O   ARG A   1     -22.161   4.441  19.035  1.00  0.00              
ATOM      5  CB  ARG A   1     -21.552   1.507  20.220  1.00  0.00              
ATOM      6  CG  ARG A   1     -21.836   0.236  21.004  1.00  0.00              
ATOM      7  CD  ARG A   1     -21.258  -0.995  20.406  1.00  0.00              
ATOM      8  NE  ARG A   1     -21.854  -1.386  19.139  1.00  0.00              
ATOM      9  CZ  ARG A   1     -21.527  -2.496  18.450  1.00  0.00              
ATOM     10  NH1 ARG A   1     -20.586  -3.307  18.880  1.00  0.00              
ATOM     11  NH2 ARG A   1     -22.161  -2.737  17.315  1.00  0.00              
ATOM     12 1H   ARG A   1     -24.151   1.886  20.218  1.00  0.00              
ATOM     13 2H   ARG A   1     -24.272   2.639  21.508  1.00  0.00              
ATOM     14 3H   ARG A   1     -24.241   3.383  20.206  1.00  0.00              
ATOM     15  HA  ARG A   1     -21.926   2.827  21.803  1.00  0.00              
ATOM     16 1HB  ARG A   1     -21.891   1.378  19.192  1.00  0.00              
ATOM     17 2HB  ARG A   1     -20.480   1.701  20.227  1.00  0.00              
ATOM     18 1HG  ARG A   1     -21.422   0.348  22.007  1.00  0.00              
ATOM     19 2HG  ARG A   1     -22.916   0.103  21.070  1.00  0.00              
ATOM     20 1HD  ARG A   1     -20.194  -0.838  20.231  1.00  0.00              
ATOM     21 2HD  ARG A   1     -21.394  -1.823  21.100  1.00  0.00              
ATOM     22  HE  ARG A   1     -22.569  -0.923  18.593  1.00  0.00              
ATOM     23 1HH1 ARG A   1     -20.098  -3.100  19.740  1.00  0.00              
ATOM     24 2HH1 ARG A   1     -20.356  -4.135  18.348  1.00  0.00              
ATOM     25 1HH2 ARG A   1     -22.870  -2.093  16.990  1.00  0.00              
ATOM     26 2HH2 ARG A   1     -21.935  -3.561  16.779  1.00  0.00              
ATOM     27  N   LYS A   2     -20.626   4.577  20.688  1.00  0.00              
ATOM     28  CA  LYS A   2     -19.968   5.783  20.186  1.00  0.00              
ATOM     29  C   LYS A   2     -19.000   5.481  19.050  1.00  0.00              
ATOM     30  O   LYS A   2     -18.183   4.571  19.154  1.00  0.00              
ATOM     31  CB  LYS A   2     -19.230   6.496  21.320  1.00  0.00              
ATOM     32  CG  LYS A   2     -20.140   7.137  22.358  1.00  0.00              
ATOM     33  CD  LYS A   2     -19.336   7.853  23.433  1.00  0.00              
ATOM     34  CE  LYS A   2     -20.244   8.476  24.483  1.00  0.00              
ATOM     35  NZ  LYS A   2     -21.041   7.450  25.209  1.00  0.00              
ATOM     36  H   LYS A   2     -20.284   4.146  21.536  1.00  0.00              
ATOM     37  HA  LYS A   2     -20.714   6.463  19.771  1.00  0.00              
ATOM     38 1HB  LYS A   2     -18.594   5.754  21.803  1.00  0.00              
ATOM     39 2HB  LYS A   2     -18.605   7.264  20.862  1.00  0.00              
ATOM     40 1HG  LYS A   2     -20.791   7.853  21.854  1.00  0.00              
ATOM     41 2HG  LYS A   2     -20.746   6.357  22.817  1.00  0.00              
ATOM     42 1HD  LYS A   2     -18.672   7.130  23.909  1.00  0.00              
ATOM     43 2HD  LYS A   2     -18.741   8.634  22.960  1.00  0.00              
ATOM     44 1HE  LYS A   2     -19.624   9.022  25.192  1.00  0.00              
ATOM     45 2HE  LYS A   2     -20.919   9.170  23.982  1.00  0.00              
ATOM     46 1HZ  LYS A   2     -21.629   7.903  25.894  1.00  0.00              
ATOM     47 2HZ  LYS A   2     -21.618   6.943  24.552  1.00  0.00              
ATOM     48 3HZ  LYS A   2     -20.416   6.806  25.674  1.00  0.00              
ATOM     49  N   LYS A   3     -19.110   6.249  17.969  1.00  0.00              
ATOM     50  CA  LYS A   3     -18.254   6.108  16.790  1.00  0.00              
ATOM     51  C   LYS A   3     -16.863   6.692  17.054  1.00  0.00              
ATOM     52  O   LYS A   3     -16.728   7.884  17.331  1.00  0.00              
ATOM     53  CB  LYS A   3     -18.892   6.789  15.578  1.00  0.00              
ATOM     54  CG  LYS A   3     -18.124   6.603  14.276  1.00  0.00              
ATOM     55  CD  LYS A   3     -18.849   7.256  13.108  1.00  0.00              
ATOM     56  CE  LYS A   3     -18.073   7.089  11.810  1.00  0.00              
ATOM     57  NZ  LYS A   3     -18.675   7.872  10.697  1.00  0.00              
ATOM     58  H   LYS A   3     -19.827   6.961  17.974  1.00  0.00              
ATOM     59  HA  LYS A   3     -18.112   5.051  16.561  1.00  0.00              
ATOM     60 1HB  LYS A   3     -19.895   6.375  15.470  1.00  0.00              
ATOM     61 2HB  LYS A   3     -18.962   7.852  15.808  1.00  0.00              
ATOM     62 1HG  LYS A   3     -17.137   7.053  14.389  1.00  0.00              
ATOM     63 2HG  LYS A   3     -18.017   5.536  14.086  1.00  0.00              
ATOM     64 1HD  LYS A   3     -19.832   6.794  13.007  1.00  0.00              
ATOM     65 2HD  LYS A   3     -18.969   8.318  13.324  1.00  0.00              
ATOM     66 1HE  LYS A   3     -17.050   7.423  11.978  1.00  0.00              
ATOM     67 2HE  LYS A   3     -18.070   6.031  11.549  1.00  0.00              
ATOM     68 1HZ  LYS A   3     -18.132   7.733   9.856  1.00  0.00              
ATOM     69 2HZ  LYS A   3     -19.623   7.561  10.540  1.00  0.00              
ATOM     70 3HZ  LYS A   3     -18.677   8.852  10.939  1.00  0.00              
ATOM     71  N   VAL A   4     -15.840   5.841  16.967  1.00  0.00              
ATOM     72  CA  VAL A   4     -14.467   6.219  17.324  1.00  0.00              
ATOM     73  C   VAL A   4     -13.552   6.328  16.096  1.00  0.00              
ATOM     74  O   VAL A   4     -13.427   5.376  15.325  1.00  0.00              
ATOM     75  CB  VAL A   4     -13.853   5.212  18.314  1.00  0.00              
ATOM     76  CG1 VAL A   4     -12.418   5.597  18.643  1.00  0.00              
ATOM     77  CG2 VAL A   4     -14.687   5.135  19.583  1.00  0.00              
ATOM     78  H   VAL A   4     -16.024   4.904  16.641  1.00  0.00              
ATOM     79  HA  VAL A   4     -14.433   7.214  17.770  1.00  0.00              
ATOM     80  HB  VAL A   4     -13.868   4.219  17.864  1.00  0.00              
ATOM     81 1HG1 VAL A   4     -11.999   4.874  19.344  1.00  0.00              
ATOM     82 2HG1 VAL A   4     -11.824   5.603  17.730  1.00  0.00              
ATOM     83 3HG1 VAL A   4     -12.402   6.589  19.094  1.00  0.00              
ATOM     84 1HG2 VAL A   4     -14.239   4.418  20.271  1.00  0.00              
ATOM     85 2HG2 VAL A   4     -14.723   6.117  20.054  1.00  0.00              
ATOM     86 3HG2 VAL A   4     -15.699   4.814  19.334  1.00  0.00              
ATOM     87  N   ALA A   5     -12.923   7.492  15.924  1.00  0.00              
ATOM     88  CA  ALA A   5     -11.972   7.718  14.833  1.00  0.00              
ATOM     89  C   ALA A   5     -10.531   7.616  15.295  1.00  0.00              
ATOM     90  O   ALA A   5     -10.173   8.107  16.364  1.00  0.00              
ATOM     91  CB  ALA A   5     -12.201   9.074  14.190  1.00  0.00              
ATOM     92  H   ALA A   5     -13.117   8.241  16.573  1.00  0.00              
ATOM     93  HA  ALA A   5     -12.116   6.944  14.079  1.00  0.00              
ATOM     94 1HB  ALA A   5     -11.483   9.219  13.384  1.00  0.00              
ATOM     95 2HB  ALA A   5     -13.214   9.123  13.786  1.00  0.00              
ATOM     96 3HB  ALA A   5     -12.071   9.858  14.935  1.00  0.00              
ATOM     97  N   TYR A   6      -9.705   6.988  14.467  1.00  0.00              
ATOM     98  CA  TYR A   6      -8.306   6.738  14.786  1.00  0.00              
ATOM     99  C   TYR A   6      -7.401   7.623  13.934  1.00  0.00              
ATOM    100  O   TYR A   6      -7.230   7.380  12.739  1.00  0.00              
ATOM    101  CB  TYR A   6      -7.958   5.263  14.574  1.00  0.00              
ATOM    102  CG  TYR A   6      -6.573   4.885  15.050  1.00  0.00              
ATOM    103  CD1 TYR A   6      -5.934   5.619  16.039  1.00  0.00              
ATOM    104  CD2 TYR A   6      -5.909   3.794  14.509  1.00  0.00              
ATOM    105  CE1 TYR A   6      -4.669   5.278  16.476  1.00  0.00              
ATOM    106  CE2 TYR A   6      -4.644   3.444  14.939  1.00  0.00              
ATOM    107  CZ  TYR A   6      -4.027   4.189  15.924  1.00  0.00              
ATOM    108  OH  TYR A   6      -2.767   3.843  16.357  1.00  0.00              
ATOM    109  H   TYR A   6     -10.072   6.671  13.579  1.00  0.00              
ATOM    110  HA  TYR A   6      -8.113   6.995  15.828  1.00  0.00              
ATOM    111 1HB  TYR A   6      -8.701   4.676  15.115  1.00  0.00              
ATOM    112 2HB  TYR A   6      -8.044   5.063  13.506  1.00  0.00              
ATOM    113  HD1 TYR A   6      -6.448   6.478  16.471  1.00  0.00              
ATOM    114  HD2 TYR A   6      -6.402   3.210  13.731  1.00  0.00              
ATOM    115  HE1 TYR A   6      -4.179   5.864  17.254  1.00  0.00              
ATOM    116  HE2 TYR A   6      -4.138   2.583  14.501  1.00  0.00              
ATOM    117  HH  TYR A   6      -2.428   4.434  17.034  1.00  0.00              
ATOM    118  N   PHE A   7      -6.835   8.654  14.554  1.00  0.00              
ATOM    119  CA  PHE A   7      -5.901   9.550  13.873  1.00  0.00              
ATOM    120  C   PHE A   7      -4.453   9.223  14.196  1.00  0.00              
ATOM    121  O   PHE A   7      -3.969   9.504  15.293  1.00  0.00              
ATOM    122  CB  PHE A   7      -6.197  11.005  14.242  1.00  0.00              
ATOM    123  CG  PHE A   7      -7.551  11.480  13.798  1.00  0.00              
ATOM    124  CD1 PHE A   7      -8.646  11.390  14.645  1.00  0.00              
ATOM    125  CD2 PHE A   7      -7.733  12.018  12.533  1.00  0.00              
ATOM    126  CE1 PHE A   7      -9.892  11.826  14.237  1.00  0.00              
ATOM    127  CE2 PHE A   7      -8.977  12.456  12.123  1.00  0.00              
ATOM    128  CZ  PHE A   7     -10.058  12.360  12.977  1.00  0.00              
ATOM    129  H   PHE A   7      -7.060   8.825  15.524  1.00  0.00              
ATOM    130  HA  PHE A   7      -6.000   9.436  12.794  1.00  0.00              
ATOM    131 1HB  PHE A   7      -6.161  11.133  15.324  1.00  0.00              
ATOM    132 2HB  PHE A   7      -5.467  11.665  13.776  1.00  0.00              
ATOM    133  HD1 PHE A   7      -8.514  10.969  15.642  1.00  0.00              
ATOM    134  HD2 PHE A   7      -6.879  12.094  11.859  1.00  0.00              
ATOM    135  HE1 PHE A   7     -10.744  11.749  14.913  1.00  0.00              
ATOM    136  HE2 PHE A   7      -9.107  12.877  11.127  1.00  0.00              
ATOM    137  HZ  PHE A   7     -11.040  12.703  12.654  1.00  0.00              
ATOM    138  N   HIS A   8      -3.772   8.622  13.227  1.00  0.00              
ATOM    139  CA  HIS A   8      -2.405   8.160  13.407  1.00  0.00              
ATOM    140  C   HIS A   8      -1.608   8.344  12.123  1.00  0.00              
ATOM    141  O   HIS A   8      -2.030   7.901  11.052  1.00  0.00              
ATOM    142  CB  HIS A   8      -2.379   6.688  13.839  1.00  0.00              
ATOM    143  CG  HIS A   8      -0.998   6.137  14.012  1.00  0.00              
ATOM    144  ND1 HIS A   8      -0.221   6.409  15.117  1.00  0.00              
ATOM    145  CD2 HIS A   8      -0.256   5.329  13.218  1.00  0.00              
ATOM    146  CE1 HIS A   8       0.942   5.791  14.996  1.00  0.00              
ATOM    147  NE2 HIS A   8       0.944   5.130  13.854  1.00  0.00              
ATOM    148  H   HIS A   8      -4.223   8.486  12.333  1.00  0.00              
ATOM    149  HA  HIS A   8      -1.914   8.756  14.176  1.00  0.00              
ATOM    150 1HB  HIS A   8      -2.884   6.570  14.798  1.00  0.00              
ATOM    151 2HB  HIS A   8      -2.873   6.070  13.089  1.00  0.00              
ATOM    152  HD1 HIS A   8      -0.505   6.921  15.928  1.00  0.00              
ATOM    153  HD2 HIS A   8      -0.446   4.860  12.252  1.00  0.00              
ATOM    154  HE1 HIS A   8       1.700   5.882  15.773  1.00  0.00              
ATOM    155  N   ASP A   9      -0.462   9.011  12.234  1.00  0.00              
ATOM    156  CA  ASP A   9       0.458   9.161  11.110  1.00  0.00              
ATOM    157  C   ASP A   9       1.623   8.197  11.275  1.00  0.00              
ATOM    158  O   ASP A   9       2.452   8.367  12.172  1.00  0.00              
ATOM    159  CB  ASP A   9       0.967  10.600  11.004  1.00  0.00              
ATOM    160  CG  ASP A   9       1.930  10.843   9.849  1.00  0.00              
ATOM    161  OD1 ASP A   9       2.225   9.910   9.141  1.00  0.00              
ATOM    162  OD2 ASP A   9       2.238  11.982   9.589  1.00  0.00              
ATOM    163  H   ASP A   9      -0.224   9.426  13.122  1.00  0.00              
ATOM    164  HA  ASP A   9      -0.051   8.906  10.180  1.00  0.00              
ATOM    165 1HB  ASP A   9       0.169  11.342  10.972  1.00  0.00              
ATOM    166 2HB  ASP A   9       1.505  10.684  11.948  1.00  0.00              
ATOM    167  N   PRO A  10       1.682   7.201  10.391  1.00  0.00              
ATOM    168  CA  PRO A  10       2.757   6.205  10.362  1.00  0.00              
ATOM    169  C   PRO A  10       4.182   6.723  10.440  1.00  0.00              
ATOM    170  O   PRO A  10       5.080   6.014  10.910  1.00  0.00              
ATOM    171  CB  PRO A  10       2.515   5.485   9.032  1.00  0.00              
ATOM    172  CG  PRO A  10       1.042   5.578   8.823  1.00  0.00              
ATOM    173  CD  PRO A  10       0.645   6.931   9.351  1.00  0.00              
ATOM    174  HA  PRO A  10       2.727   5.522  11.225  1.00  0.00              
ATOM    175 1HB  PRO A  10       3.062   5.966   8.207  1.00  0.00              
ATOM    176 2HB  PRO A  10       2.846   4.439   9.073  1.00  0.00              
ATOM    177 1HG  PRO A  10       0.783   5.478   7.758  1.00  0.00              
ATOM    178 2HG  PRO A  10       0.513   4.774   9.359  1.00  0.00              
ATOM    179 1HD  PRO A  10       0.668   7.706   8.571  1.00  0.00              
ATOM    180 2HD  PRO A  10      -0.367   6.933   9.776  1.00  0.00              
ATOM    181  N   ASP A  11       4.391   7.961   9.991  1.00  0.00              
ATOM    182  CA  ASP A  11       5.715   8.589   9.998  1.00  0.00              
ATOM    183  C   ASP A  11       6.221   8.949  11.388  1.00  0.00              
ATOM    184  O   ASP A  11       7.408   9.232  11.560  1.00  0.00              
ATOM    185  CB  ASP A  11       5.698   9.847   9.126  1.00  0.00              
ATOM    186  CG  ASP A  11       5.718   9.574   7.628  1.00  0.00              
ATOM    187  OD1 ASP A  11       5.970   8.454   7.251  1.00  0.00              
ATOM    188  OD2 ASP A  11       5.331  10.441   6.881  1.00  0.00              
ATOM    189  H   ASP A  11       3.602   8.478   9.631  1.00  0.00              
ATOM    190  HA  ASP A  11       6.457   7.895   9.602  1.00  0.00              
ATOM    191 1HB  ASP A  11       4.878  10.527   9.359  1.00  0.00              
ATOM    192 2HB  ASP A  11       6.643  10.300   9.425  1.00  0.00              
ATOM    193  N   ILE A  12       5.318   8.935  12.371  1.00  0.00              
ATOM    194  CA  ILE A  12       5.672   9.189  13.769  1.00  0.00              
ATOM    195  C   ILE A  12       6.864   8.361  14.268  1.00  0.00              
ATOM    196  O   ILE A  12       7.724   8.882  14.979  1.00  0.00              
ATOM    197  CB  ILE A  12       4.470   8.919  14.693  1.00  0.00              
ATOM    198  CG1 ILE A  12       3.408  10.007  14.517  1.00  0.00              
ATOM    199  CG2 ILE A  12       4.921   8.840  16.143  1.00  0.00              
ATOM    200  CD1 ILE A  12       2.080   9.673  15.158  1.00  0.00              
ATOM    201  H   ILE A  12       4.355   8.742  12.134  1.00  0.00              
ATOM    202  HA  ILE A  12       6.016  10.215  13.897  1.00  0.00              
ATOM    203  HB  ILE A  12       4.005   7.977  14.404  1.00  0.00              
ATOM    204 1HG1 ILE A  12       3.804  10.922  14.958  1.00  0.00              
ATOM    205 2HG1 ILE A  12       3.267  10.153  13.446  1.00  0.00              
ATOM    206 1HG2 ILE A  12       4.059   8.649  16.782  1.00  0.00              
ATOM    207 2HG2 ILE A  12       5.642   8.031  16.256  1.00  0.00              
ATOM    208 3HG2 ILE A  12       5.386   9.783  16.432  1.00  0.00              
ATOM    209 1HD1 ILE A  12       1.379  10.491  14.992  1.00  0.00              
ATOM    210 2HD1 ILE A  12       1.682   8.759  14.717  1.00  0.00              
ATOM    211 3HD1 ILE A  12       2.218   9.529  16.229  1.00  0.00              
ATOM    212  N   GLY A  13       6.927   7.095  13.867  1.00  0.00              
ATOM    213  CA  GLY A  13       8.031   6.220  14.247  1.00  0.00              
ATOM    214  C   GLY A  13       9.391   6.676  13.757  1.00  0.00              
ATOM    215  O   GLY A  13      10.416   6.353  14.362  1.00  0.00              
ATOM    216  H   GLY A  13       6.189   6.730  13.282  1.00  0.00              
ATOM    217 1HA  GLY A  13       8.081   6.161  15.335  1.00  0.00              
ATOM    218 2HA  GLY A  13       7.855   5.225  13.839  1.00  0.00              
ATOM    219  N   SER A  14       9.409   7.435  12.666  1.00  0.00              
ATOM    220  CA  SER A  14      10.661   7.954  12.124  1.00  0.00              
ATOM    221  C   SER A  14      11.090   9.305  12.685  1.00  0.00              
ATOM    222  O   SER A  14      12.222   9.743  12.468  1.00  0.00              
ATOM    223  CB  SER A  14      10.548   8.047  10.614  1.00  0.00              
ATOM    224  OG  SER A  14       9.648   9.044  10.214  1.00  0.00              
ATOM    225  H   SER A  14       8.540   7.658  12.201  1.00  0.00              
ATOM    226  HA  SER A  14      11.502   7.270  12.245  1.00  0.00              
ATOM    227 1HB  SER A  14      11.532   8.272  10.205  1.00  0.00              
ATOM    228 2HB  SER A  14      10.207   7.087  10.230  1.00  0.00              
ATOM    229  HG  SER A  14       9.606   9.070   9.255  1.00  0.00              
ATOM    230  N   TYR A  15      10.181   9.956  13.411  1.00  0.00              
ATOM    231  CA  TYR A  15      10.476  11.248  14.020  1.00  0.00              
ATOM    232  C   TYR A  15      10.983  11.024  15.438  1.00  0.00              
ATOM    233  O   TYR A  15      10.634  10.032  16.078  1.00  0.00              
ATOM    234  CB  TYR A  15       9.240  12.150  14.027  1.00  0.00              
ATOM    235  CG  TYR A  15       8.799  12.596  12.650  1.00  0.00              
ATOM    236  CD1 TYR A  15       7.510  12.347  12.199  1.00  0.00              
ATOM    237  CD2 TYR A  15       9.673  13.266  11.806  1.00  0.00              
ATOM    238  CE1 TYR A  15       7.103  12.752  10.942  1.00  0.00              
ATOM    239  CE2 TYR A  15       9.276  13.676  10.548  1.00  0.00              
ATOM    240  CZ  TYR A  15       7.989  13.417  10.120  1.00  0.00              
ATOM    241  OH  TYR A  15       7.589  13.824   8.868  1.00  0.00              
ATOM    242  H   TYR A  15       9.268   9.546  13.543  1.00  0.00              
ATOM    243  HA  TYR A  15      11.264  11.752  13.458  1.00  0.00              
ATOM    244 1HB  TYR A  15       8.434  11.589  14.502  1.00  0.00              
ATOM    245 2HB  TYR A  15       9.481  13.023  14.631  1.00  0.00              
ATOM    246  HD1 TYR A  15       6.816  11.822  12.854  1.00  0.00              
ATOM    247  HD2 TYR A  15      10.687  13.467  12.151  1.00  0.00              
ATOM    248  HE1 TYR A  15       6.088  12.550  10.601  1.00  0.00              
ATOM    249  HE2 TYR A  15       9.977  14.201   9.900  1.00  0.00              
ATOM    250  HH  TYR A  15       8.199  14.445   8.462  1.00  0.00              
ATOM    251  N   TYR A  16      11.816  11.939  15.918  1.00  0.00              
ATOM    252  CA  TYR A  16      12.349  11.873  17.270  1.00  0.00              
ATOM    253  C   TYR A  16      12.417  13.268  17.875  1.00  0.00              
ATOM    254  O   TYR A  16      12.334  14.262  17.155  1.00  0.00              
ATOM    255  CB  TYR A  16      13.734  11.223  17.275  1.00  0.00              
ATOM    256  CG  TYR A  16      13.733   9.774  16.841  1.00  0.00              
ATOM    257  CD1 TYR A  16      14.002   9.424  15.526  1.00  0.00              
ATOM    258  CD2 TYR A  16      13.465   8.760  17.749  1.00  0.00              
ATOM    259  CE1 TYR A  16      14.002   8.102  15.123  1.00  0.00              
ATOM    260  CE2 TYR A  16      13.462   7.435  17.358  1.00  0.00              
ATOM    261  CZ  TYR A  16      13.731   7.110  16.044  1.00  0.00              
ATOM    262  OH  TYR A  16      13.731   5.791  15.650  1.00  0.00              
ATOM    263  H   TYR A  16      12.086  12.706  15.318  1.00  0.00              
ATOM    264  HA  TYR A  16      11.686  11.280  17.901  1.00  0.00              
ATOM    265 1HB  TYR A  16      14.367  11.804  16.602  1.00  0.00              
ATOM    266 2HB  TYR A  16      14.121  11.298  18.292  1.00  0.00              
ATOM    267  HD1 TYR A  16      14.215  10.214  14.804  1.00  0.00              
ATOM    268  HD2 TYR A  16      13.252   9.024  18.785  1.00  0.00              
ATOM    269  HE1 TYR A  16      14.214   7.842  14.087  1.00  0.00              
ATOM    270  HE2 TYR A  16      13.247   6.653  18.087  1.00  0.00              
ATOM    271  HH  TYR A  16      13.869   5.682  14.706  1.00  0.00              
ATOM    272  N   TYR A  17      12.561  13.335  19.198  1.00  0.00              
ATOM    273  CA  TYR A  17      12.681  14.617  19.911  1.00  0.00              
ATOM    274  C   TYR A  17      14.079  15.229  19.853  1.00  0.00              
ATOM    275  O   TYR A  17      14.225  16.451  19.900  1.00  0.00              
ATOM    276  CB  TYR A  17      12.271  14.440  21.374  1.00  0.00              
ATOM    277  CG  TYR A  17      10.783  14.257  21.575  1.00  0.00              
ATOM    278  CD1 TYR A  17      10.236  12.992  21.741  1.00  0.00              
ATOM    279  CD2 TYR A  17       9.929  15.350  21.599  1.00  0.00              
ATOM    280  CE1 TYR A  17       8.877  12.820  21.926  1.00  0.00              
ATOM    281  CE2 TYR A  17       8.570  15.190  21.782  1.00  0.00              
ATOM    282  CZ  TYR A  17       8.046  13.923  21.945  1.00  0.00              
ATOM    283  OH  TYR A  17       6.694  13.759  22.128  1.00  0.00              
ATOM    284  H   TYR A  17      12.589  12.476  19.727  1.00  0.00              
ATOM    285  HA  TYR A  17      12.032  15.360  19.448  1.00  0.00              
ATOM    286 1HB  TYR A  17      12.799  13.564  21.753  1.00  0.00              
ATOM    287 2HB  TYR A  17      12.605  15.326  21.911  1.00  0.00              
ATOM    288  HD1 TYR A  17      10.897  12.127  21.724  1.00  0.00              
ATOM    289  HD2 TYR A  17      10.347  16.348  21.471  1.00  0.00              
ATOM    290  HE1 TYR A  17       8.461  11.822  22.054  1.00  0.00              
ATOM    291  HE2 TYR A  17       7.915  16.062  21.797  1.00  0.00              
ATOM    292  HH  TYR A  17       6.206  14.585  22.080  1.00  0.00              
ATOM    293  N   GLY A  18      15.097  14.380  19.753  1.00  0.00              
ATOM    294  CA  GLY A  18      16.484  14.834  19.687  1.00  0.00              
ATOM    295  C   GLY A  18      17.449  13.681  19.498  1.00  0.00              
ATOM    296  O   GLY A  18      17.112  12.525  19.756  1.00  0.00              
ATOM    297  H   GLY A  18      14.902  13.389  19.722  1.00  0.00              
ATOM    298 1HA  GLY A  18      16.594  15.520  18.847  1.00  0.00              
ATOM    299 2HA  GLY A  18      16.735  15.349  20.613  1.00  0.00              
ATOM    300  N   ALA A  19      18.653  14.000  19.046  1.00  0.00              
ATOM    301  CA  ALA A  19      19.670  12.997  18.762  1.00  0.00              
ATOM    302  C   ALA A  19      20.081  12.267  20.037  1.00  0.00              
ATOM    303  O   ALA A  19      20.744  12.837  20.903  1.00  0.00              
ATOM    304  CB  ALA A  19      20.884  13.662  18.113  1.00  0.00              
ATOM    305  H   ALA A  19      18.869  14.974  18.894  1.00  0.00              
ATOM    306  HA  ALA A  19      19.250  12.255  18.080  1.00  0.00              
ATOM    307 1HB  ALA A  19      21.643  12.908  17.902  1.00  0.00              
ATOM    308 2HB  ALA A  19      20.581  14.142  17.183  1.00  0.00              
ATOM    309 3HB  ALA A  19      21.295  14.410  18.791  1.00  0.00              
ATOM    310  N   GLY A  20      19.669  11.004  20.145  1.00  0.00              
ATOM    311  CA  GLY A  20      20.000  10.175  21.304  1.00  0.00              
ATOM    312  C   GLY A  20      19.201  10.501  22.556  1.00  0.00              
ATOM    313  O   GLY A  20      19.513  10.008  23.644  1.00  0.00              
ATOM    314  H   GLY A  20      19.112  10.611  19.401  1.00  0.00              
ATOM    315 1HA  GLY A  20      19.807   9.129  21.060  1.00  0.00              
ATOM    316 2HA  GLY A  20      21.054  10.302  21.546  1.00  0.00              
ATOM    317  N   HIS A  21      18.164  11.316  22.363  1.00  0.00              
ATOM    318  CA  HIS A  21      17.350  11.737  23.497  1.00  0.00              
ATOM    319  C   HIS A  21      16.484  10.597  24.042  1.00  0.00              
ATOM    320  O   HIS A  21      15.884   9.852  23.265  1.00  0.00              
ATOM    321  CB  HIS A  21      16.462  12.922  23.102  1.00  0.00              
ATOM    322  CG  HIS A  21      15.912  13.677  24.272  1.00  0.00              
ATOM    323  ND1 HIS A  21      14.914  13.174  25.080  1.00  0.00              
ATOM    324  CD2 HIS A  21      16.219  14.898  24.770  1.00  0.00              
ATOM    325  CE1 HIS A  21      14.631  14.053  26.025  1.00  0.00              
ATOM    326  NE2 HIS A  21      15.409  15.107  25.859  1.00  0.00              
ATOM    327  H   HIS A  21      17.938  11.658  21.440  1.00  0.00              
ATOM    328  HA  HIS A  21      17.995  12.039  24.321  1.00  0.00              
ATOM    329 1HB  HIS A  21      17.033  13.639  22.510  1.00  0.00              
ATOM    330 2HB  HIS A  21      15.607  12.574  22.525  1.00  0.00              
ATOM    331  HD2 HIS A  21      16.937  15.662  24.469  1.00  0.00              
ATOM    332  HE1 HIS A  21      13.864  13.840  26.770  1.00  0.00              
ATOM    333  HE2 HIS A  21      15.415  15.937  26.435  1.00  0.00              
ATOM    334  N   PRO A  22      16.418  10.458  25.385  1.00  0.00              
ATOM    335  CA  PRO A  22      15.617   9.389  25.997  1.00  0.00              
ATOM    336  C   PRO A  22      14.123   9.415  25.644  1.00  0.00              
ATOM    337  O   PRO A  22      13.475   8.368  25.686  1.00  0.00              
ATOM    338  CB  PRO A  22      15.817   9.613  27.502  1.00  0.00              
ATOM    339  CG  PRO A  22      16.321  11.009  27.617  1.00  0.00              
ATOM    340  CD  PRO A  22      17.151  11.244  26.388  1.00  0.00              
ATOM    341  HA  PRO A  22      15.922   8.385  25.667  1.00  0.00              
ATOM    342 1HB  PRO A  22      14.877   9.486  28.058  1.00  0.00              
ATOM    343 2HB  PRO A  22      16.539   8.897  27.925  1.00  0.00              
ATOM    344 1HG  PRO A  22      15.491  11.727  27.674  1.00  0.00              
ATOM    345 2HG  PRO A  22      16.921  11.142  28.528  1.00  0.00              
ATOM    346 1HD  PRO A  22      17.206  12.311  26.121  1.00  0.00              
ATOM    347 2HD  PRO A  22      18.184  10.892  26.510  1.00  0.00              
ATOM    348  N   MET A  23      13.586  10.593  25.312  1.00  0.00              
ATOM    349  CA  MET A  23      12.213  10.704  24.806  1.00  0.00              
ATOM    350  C   MET A  23      12.122  10.365  23.320  1.00  0.00              
ATOM    351  O   MET A  23      12.808  10.960  22.490  1.00  0.00              
ATOM    352  CB  MET A  23      11.676  12.112  25.053  1.00  0.00              
ATOM    353  CG  MET A  23      11.367  12.422  26.511  1.00  0.00              
ATOM    354  SD  MET A  23       9.966  11.476  27.142  1.00  0.00              
ATOM    355  CE  MET A  23       8.603  12.319  26.344  1.00  0.00              
ATOM    356  H   MET A  23      14.144  11.428  25.412  1.00  0.00              
ATOM    357  HA  MET A  23      11.567   9.991  25.319  1.00  0.00              
ATOM    358 1HB  MET A  23      12.430  12.808  24.685  1.00  0.00              
ATOM    359 2HB  MET A  23      10.766  12.215  24.460  1.00  0.00              
ATOM    360 1HG  MET A  23      12.252  12.189  27.103  1.00  0.00              
ATOM    361 2HG  MET A  23      11.146  13.486  26.593  1.00  0.00              
ATOM    362 1HE  MET A  23       7.663  11.848  26.635  1.00  0.00              
ATOM    363 2HE  MET A  23       8.594  13.367  26.648  1.00  0.00              
ATOM    364 3HE  MET A  23       8.720  12.256  25.261  1.00  0.00              
ATOM    365  N   LYS A  24      11.261   9.404  23.004  1.00  0.00              
ATOM    366  CA  LYS A  24      11.115   8.912  21.641  1.00  0.00              
ATOM    367  C   LYS A  24       9.642   8.721  21.299  1.00  0.00              
ATOM    368  O   LYS A  24       8.928   8.031  22.022  1.00  0.00              
ATOM    369  CB  LYS A  24      11.877   7.598  21.458  1.00  0.00              
ATOM    370  CG  LYS A  24      13.388   7.724  21.596  1.00  0.00              
ATOM    371  CD  LYS A  24      14.078   6.387  21.367  1.00  0.00              
ATOM    372  CE  LYS A  24      15.586   6.505  21.532  1.00  0.00              
ATOM    373  NZ  LYS A  24      16.270   5.196  21.353  1.00  0.00              
ATOM    374  H   LYS A  24      10.691   9.004  23.736  1.00  0.00              
ATOM    375  HA  LYS A  24      11.512   9.645  20.938  1.00  0.00              
ATOM    376 1HB  LYS A  24      11.500   6.902  22.209  1.00  0.00              
ATOM    377 2HB  LYS A  24      11.634   7.223  20.463  1.00  0.00              
ATOM    378 1HG  LYS A  24      13.745   8.448  20.862  1.00  0.00              
ATOM    379 2HG  LYS A  24      13.616   8.082  22.600  1.00  0.00              
ATOM    380 1HD  LYS A  24      13.687   5.666  22.086  1.00  0.00              
ATOM    381 2HD  LYS A  24      13.850   6.048  20.356  1.00  0.00              
ATOM    382 1HE  LYS A  24      15.957   7.212  20.792  1.00  0.00              
ATOM    383 2HE  LYS A  24      15.791   6.887  22.532  1.00  0.00              
ATOM    384 1HZ  LYS A  24      17.266   5.317  21.472  1.00  0.00              
ATOM    385 2HZ  LYS A  24      15.926   4.539  22.040  1.00  0.00              
ATOM    386 3HZ  LYS A  24      16.082   4.841  20.426  1.00  0.00              
ATOM    387  N   PRO A  25       9.180   9.328  20.184  1.00  0.00              
ATOM    388  CA  PRO A  25       7.813   9.143  19.673  1.00  0.00              
ATOM    389  C   PRO A  25       7.458   7.681  19.398  1.00  0.00              
ATOM    390  O   PRO A  25       6.292   7.358  19.160  1.00  0.00              
ATOM    391  CB  PRO A  25       7.793   9.977  18.386  1.00  0.00              
ATOM    392  CG  PRO A  25       8.890  10.971  18.570  1.00  0.00              
ATOM    393  CD  PRO A  25       9.964  10.242  19.333  1.00  0.00              
ATOM    394  HA  PRO A  25       7.044   9.466  20.388  1.00  0.00              
ATOM    395 1HB  PRO A  25       7.968   9.352  17.499  1.00  0.00              
ATOM    396 2HB  PRO A  25       6.824  10.476  18.245  1.00  0.00              
ATOM    397 1HG  PRO A  25       9.267  11.331  17.603  1.00  0.00              
ATOM    398 2HG  PRO A  25       8.538  11.853  19.128  1.00  0.00              
ATOM    399 1HD  PRO A  25      10.642   9.688  18.668  1.00  0.00              
ATOM    400 2HD  PRO A  25      10.585  10.926  19.930  1.00  0.00              
ATOM    401  N   GLN A  26       8.462   6.813  19.444  1.00  0.00              
ATOM    402  CA  GLN A  26       8.255   5.377  19.361  1.00  0.00              
ATOM    403  C   GLN A  26       7.242   4.877  20.387  1.00  0.00              
ATOM    404  O   GLN A  26       6.568   3.868  20.154  1.00  0.00              
ATOM    405  CB  GLN A  26       9.585   4.643  19.554  1.00  0.00              
ATOM    406  CG  GLN A  26      10.538   4.763  18.377  1.00  0.00              
ATOM    407  CD  GLN A  26      11.806   3.954  18.575  1.00  0.00              
ATOM    408  OE1 GLN A  26      11.977   3.280  19.595  1.00  0.00              
ATOM    409  NE2 GLN A  26      12.707   4.020  17.601  1.00  0.00              
ATOM    410  H   GLN A  26       9.402   7.169  19.539  1.00  0.00              
ATOM    411  HA  GLN A  26       7.837   5.125  18.386  1.00  0.00              
ATOM    412 1HB  GLN A  26      10.048   5.060  20.448  1.00  0.00              
ATOM    413 2HB  GLN A  26       9.343   3.594  19.726  1.00  0.00              
ATOM    414 1HG  GLN A  26      10.218   4.635  17.343  1.00  0.00              
ATOM    415 2HG  GLN A  26      10.767   5.814  18.558  1.00  0.00              
ATOM    416 1HE2 GLN A  26      13.564   3.508  17.676  1.00  0.00              
ATOM    417 2HE2 GLN A  26      12.529   4.580  16.792  1.00  0.00              
ATOM    418  N   ARG A  27       7.137   5.592  21.509  1.00  0.00              
ATOM    419  CA  ARG A  27       6.122   5.324  22.532  1.00  0.00              
ATOM    420  C   ARG A  27       4.693   5.373  21.977  1.00  0.00              
ATOM    421  O   ARG A  27       3.789   4.736  22.521  1.00  0.00              
ATOM    422  CB  ARG A  27       6.289   6.280  23.720  1.00  0.00              
ATOM    423  CG  ARG A  27       6.004   7.736  23.394  1.00  0.00              
ATOM    424  CD  ARG A  27       6.547   8.694  24.439  1.00  0.00              
ATOM    425  NE  ARG A  27       6.277  10.071  24.032  1.00  0.00              
ATOM    426  CZ  ARG A  27       5.212  10.778  24.400  1.00  0.00              
ATOM    427  NH1 ARG A  27       4.311  10.256  25.222  1.00  0.00              
ATOM    428  NH2 ARG A  27       5.057  12.017  23.963  1.00  0.00              
ATOM    429  H   ARG A  27       7.791   6.348  21.652  1.00  0.00              
ATOM    430  HA  ARG A  27       6.248   4.314  22.921  1.00  0.00              
ATOM    431 1HB  ARG A  27       5.609   5.939  24.500  1.00  0.00              
ATOM    432 2HB  ARG A  27       7.318   6.179  24.066  1.00  0.00              
ATOM    433 1HG  ARG A  27       6.461   7.973  22.434  1.00  0.00              
ATOM    434 2HG  ARG A  27       4.925   7.871  23.324  1.00  0.00              
ATOM    435 1HD  ARG A  27       6.063   8.490  25.394  1.00  0.00              
ATOM    436 2HD  ARG A  27       7.622   8.542  24.536  1.00  0.00              
ATOM    437  HE  ARG A  27       6.819  10.686  23.439  1.00  0.00              
ATOM    438 1HH1 ARG A  27       4.433   9.316  25.570  1.00  0.00              
ATOM    439 2HH1 ARG A  27       3.504  10.800  25.493  1.00  0.00              
ATOM    440 1HH2 ARG A  27       5.750  12.423  23.349  1.00  0.00              
ATOM    441 2HH2 ARG A  27       4.247  12.551  24.241  1.00  0.00              
ATOM    442  N   ILE A  28       4.505   6.119  20.890  1.00  0.00              
ATOM    443  CA  ILE A  28       3.216   6.174  20.196  1.00  0.00              
ATOM    444  C   ILE A  28       2.999   4.931  19.328  1.00  0.00              
ATOM    445  O   ILE A  28       1.887   4.401  19.257  1.00  0.00              
ATOM    446  CB  ILE A  28       3.102   7.431  19.314  1.00  0.00              
ATOM    447  CG1 ILE A  28       3.156   8.694  20.176  1.00  0.00              
ATOM    448  CG2 ILE A  28       1.820   7.393  18.498  1.00  0.00              
ATOM    449  CD1 ILE A  28       3.413   9.960  19.390  1.00  0.00              
ATOM    450  H   ILE A  28       5.278   6.662  20.535  1.00  0.00              
ATOM    451  HA  ILE A  28       2.395   6.159  20.911  1.00  0.00              
ATOM    452  HB  ILE A  28       3.960   7.472  18.642  1.00  0.00              
ATOM    453 1HG1 ILE A  28       2.201   8.775  20.692  1.00  0.00              
ATOM    454 2HG1 ILE A  28       3.952   8.554  20.907  1.00  0.00              
ATOM    455 1HG2 ILE A  28       1.755   8.288  17.881  1.00  0.00              
ATOM    456 2HG2 ILE A  28       1.821   6.511  17.858  1.00  0.00              
ATOM    457 3HG2 ILE A  28       0.962   7.352  19.168  1.00  0.00              
ATOM    458 1HD1 ILE A  28       3.438  10.812  20.068  1.00  0.00              
ATOM    459 2HD1 ILE A  28       4.370   9.880  18.873  1.00  0.00              
ATOM    460 3HD1 ILE A  28       2.618  10.102  18.659  1.00  0.00              
ATOM    461  N   ARG A  29       4.074   4.469  18.694  1.00  0.00              
ATOM    462  CA  ARG A  29       4.059   3.263  17.869  1.00  0.00              
ATOM    463  C   ARG A  29       3.934   2.002  18.724  1.00  0.00              
ATOM    464  O   ARG A  29       3.451   0.969  18.256  1.00  0.00              
ATOM    465  CB  ARG A  29       5.265   3.189  16.943  1.00  0.00              
ATOM    466  CG  ARG A  29       5.312   4.262  15.868  1.00  0.00              
ATOM    467  CD  ARG A  29       4.333   4.071  14.768  1.00  0.00              
ATOM    468  NE  ARG A  29       4.597   2.920  13.919  1.00  0.00              
ATOM    469  CZ  ARG A  29       3.747   2.445  12.988  1.00  0.00              
ATOM    470  NH1 ARG A  29       2.566   2.993  12.806  1.00  0.00              
ATOM    471  NH2 ARG A  29       4.123   1.397  12.276  1.00  0.00              
ATOM    472  H   ARG A  29       4.936   4.985  18.797  1.00  0.00              
ATOM    473  HA  ARG A  29       3.191   3.277  17.209  1.00  0.00              
ATOM    474 1HB  ARG A  29       6.152   3.268  17.570  1.00  0.00              
ATOM    475 2HB  ARG A  29       5.241   2.207  16.469  1.00  0.00              
ATOM    476 1HG  ARG A  29       5.111   5.228  16.332  1.00  0.00              
ATOM    477 2HG  ARG A  29       6.312   4.270  15.431  1.00  0.00              
ATOM    478 1HD  ARG A  29       3.340   3.939  15.197  1.00  0.00              
ATOM    479 2HD  ARG A  29       4.339   4.954  14.131  1.00  0.00              
ATOM    480  HE  ARG A  29       5.408   2.318  13.884  1.00  0.00              
ATOM    481 1HH1 ARG A  29       2.286   3.783  13.371  1.00  0.00              
ATOM    482 2HH1 ARG A  29       1.943   2.622  12.103  1.00  0.00              
ATOM    483 1HH2 ARG A  29       5.027   0.977  12.440  1.00  0.00              
ATOM    484 2HH2 ARG A  29       3.505   1.021  11.572  1.00  0.00              
ATOM    485  N   MET A  30       4.373   2.098  19.977  1.00  0.00              
ATOM    486  CA  MET A  30       4.132   1.063  20.976  1.00  0.00              
ATOM    487  C   MET A  30       2.645   0.937  21.278  1.00  0.00              
ATOM    488  O   MET A  30       2.124  -0.176  21.396  1.00  0.00              
ATOM    489  CB  MET A  30       4.909   1.367  22.255  1.00  0.00              
ATOM    490  CG  MET A  30       6.418   1.211  22.127  1.00  0.00              
ATOM    491  SD  MET A  30       7.303   1.788  23.589  1.00  0.00              
ATOM    492  CE  MET A  30       6.858   0.523  24.775  1.00  0.00              
ATOM    493  H   MET A  30       4.892   2.923  20.241  1.00  0.00              
ATOM    494  HA  MET A  30       4.456   0.095  20.593  1.00  0.00              
ATOM    495 1HB  MET A  30       4.672   2.393  22.533  1.00  0.00              
ATOM    496 2HB  MET A  30       4.538   0.687  23.022  1.00  0.00              
ATOM    497 1HG  MET A  30       6.638   0.156  21.968  1.00  0.00              
ATOM    498 2HG  MET A  30       6.746   1.785  21.260  1.00  0.00              
ATOM    499 1HE  MET A  30       7.330   0.740  25.733  1.00  0.00              
ATOM    500 2HE  MET A  30       5.775   0.505  24.899  1.00  0.00              
ATOM    501 3HE  MET A  30       7.198  -0.449  24.415  1.00  0.00              
ATOM    502  N   THR A  31       1.976   2.084  21.406  1.00  0.00              
ATOM    503  CA  THR A  31       0.527   2.136  21.588  1.00  0.00              
ATOM    504  C   THR A  31      -0.160   1.503  20.382  1.00  0.00              
ATOM    505  O   THR A  31      -1.083   0.693  20.531  1.00  0.00              
ATOM    506  CB  THR A  31       0.020   3.578  21.771  1.00  0.00              
ATOM    507  OG1 THR A  31       0.659   4.172  22.908  1.00  0.00              
ATOM    508  CG2 THR A  31      -1.487   3.591  21.977  1.00  0.00              
ATOM    509  H   THR A  31       2.499   2.947  21.375  1.00  0.00              
ATOM    510  HA  THR A  31       0.245   1.557  22.468  1.00  0.00              
ATOM    511  HB  THR A  31       0.269   4.157  20.882  1.00  0.00              
ATOM    512  HG1 THR A  31       1.538   4.469  22.661  1.00  0.00              
ATOM    513 1HG2 THR A  31      -1.827   4.619  22.104  1.00  0.00              
ATOM    514 2HG2 THR A  31      -1.977   3.150  21.109  1.00  0.00              
ATOM    515 3HG2 THR A  31      -1.737   3.014  22.866  1.00  0.00              
ATOM    516  N   HIS A  32       0.326   1.871  19.196  1.00  0.00              
ATOM    517  CA  HIS A  32      -0.215   1.397  17.932  1.00  0.00              
ATOM    518  C   HIS A  32      -0.207  -0.131  17.863  1.00  0.00              
ATOM    519  O   HIS A  32      -1.223  -0.752  17.537  1.00  0.00              
ATOM    520  CB  HIS A  32       0.576   1.982  16.758  1.00  0.00              
ATOM    521  CG  HIS A  32       0.095   1.519  15.418  1.00  0.00              
ATOM    522  ND1 HIS A  32      -1.071   1.982  14.845  1.00  0.00              
ATOM    523  CD2 HIS A  32       0.621   0.634  14.539  1.00  0.00              
ATOM    524  CE1 HIS A  32      -1.241   1.401  13.670  1.00  0.00              
ATOM    525  NE2 HIS A  32      -0.229   0.579  13.461  1.00  0.00              
ATOM    526  H   HIS A  32       1.108   2.509  19.189  1.00  0.00              
ATOM    527  HA  HIS A  32      -1.256   1.704  17.841  1.00  0.00              
ATOM    528 1HB  HIS A  32       0.499   3.070  16.757  1.00  0.00              
ATOM    529 2HB  HIS A  32       1.624   1.693  16.830  1.00  0.00              
ATOM    530  HD1 HIS A  32      -1.661   2.704  15.207  1.00  0.00              
ATOM    531  HD2 HIS A  32       1.523   0.021  14.555  1.00  0.00              
ATOM    532  HE1 HIS A  32      -2.110   1.636  13.055  1.00  0.00              
ATOM    533  N   SER A  33       0.928  -0.733  18.202  1.00  0.00              
ATOM    534  CA  SER A  33       1.057  -2.185  18.197  1.00  0.00              
ATOM    535  C   SER A  33       0.111  -2.896  19.163  1.00  0.00              
ATOM    536  O   SER A  33      -0.353  -4.006  18.875  1.00  0.00              
ATOM    537  CB  SER A  33       2.492  -2.560  18.515  1.00  0.00              
ATOM    538  OG  SER A  33       2.797  -2.372  19.870  1.00  0.00              
ATOM    539  H   SER A  33       1.722  -0.168  18.466  1.00  0.00              
ATOM    540  HA  SER A  33       0.924  -2.630  17.211  1.00  0.00              
ATOM    541 1HB  SER A  33       2.642  -3.609  18.261  1.00  0.00              
ATOM    542 2HB  SER A  33       3.156  -1.943  17.913  1.00  0.00              
ATOM    543  HG  SER A  33       3.016  -3.217  20.269  1.00  0.00              
ATOM    544  N   LEU A  34      -0.178  -2.257  20.298  1.00  0.00              
ATOM    545  CA  LEU A  34      -1.151  -2.798  21.245  1.00  0.00              
ATOM    546  C   LEU A  34      -2.574  -2.651  20.707  1.00  0.00              
ATOM    547  O   LEU A  34      -3.392  -3.560  20.849  1.00  0.00              
ATOM    548  CB  LEU A  34      -1.016  -2.098  22.604  1.00  0.00              
ATOM    549  CG  LEU A  34       0.287  -2.386  23.360  1.00  0.00              
ATOM    550  CD1 LEU A  34       0.371  -1.513  24.605  1.00  0.00              
ATOM    551  CD2 LEU A  34       0.345  -3.860  23.730  1.00  0.00              
ATOM    552  H   LEU A  34       0.282  -1.383  20.511  1.00  0.00              
ATOM    553  HA  LEU A  34      -0.975  -3.864  21.380  1.00  0.00              
ATOM    554 1HB  LEU A  34      -1.034  -1.061  22.271  1.00  0.00              
ATOM    555 2HB  LEU A  34      -1.878  -2.289  23.243  1.00  0.00              
ATOM    556  HG  LEU A  34       1.111  -2.181  22.676  1.00  0.00              
ATOM    557 1HD1 LEU A  34       1.300  -1.724  25.136  1.00  0.00              
ATOM    558 2HD1 LEU A  34       0.351  -0.462  24.315  1.00  0.00              
ATOM    559 3HD1 LEU A  34      -0.475  -1.727  25.257  1.00  0.00              
ATOM    560 1HD2 LEU A  34       1.272  -4.064  24.267  1.00  0.00              
ATOM    561 2HD2 LEU A  34      -0.505  -4.111  24.365  1.00  0.00              
ATOM    562 3HD2 LEU A  34       0.312  -4.465  22.824  1.00  0.00              
ATOM    563  N   ILE A  35      -2.848  -1.516  20.068  1.00  0.00              
ATOM    564  CA  ILE A  35      -4.141  -1.259  19.433  1.00  0.00              
ATOM    565  C   ILE A  35      -4.489  -2.299  18.371  1.00  0.00              
ATOM    566  O   ILE A  35      -5.652  -2.677  18.228  1.00  0.00              
ATOM    567  CB  ILE A  35      -4.176   0.138  18.787  1.00  0.00              
ATOM    568  CG1 ILE A  35      -4.202   1.224  19.866  1.00  0.00              
ATOM    569  CG2 ILE A  35      -5.380   0.268  17.867  1.00  0.00              
ATOM    570  CD1 ILE A  35      -3.995   2.622  19.329  1.00  0.00              
ATOM    571  H   ILE A  35      -2.131  -0.806  20.026  1.00  0.00              
ATOM    572  HA  ILE A  35      -4.949  -1.349  20.157  1.00  0.00              
ATOM    573  HB  ILE A  35      -3.262   0.287  18.213  1.00  0.00              
ATOM    574 1HG1 ILE A  35      -5.170   1.166  20.362  1.00  0.00              
ATOM    575 2HG1 ILE A  35      -3.413   0.989  20.581  1.00  0.00              
ATOM    576 1HG2 ILE A  35      -5.390   1.262  17.419  1.00  0.00              
ATOM    577 2HG2 ILE A  35      -5.320  -0.483  17.081  1.00  0.00              
ATOM    578 3HG2 ILE A  35      -6.295   0.121  18.441  1.00  0.00              
ATOM    579 1HD1 ILE A  35      -4.025   3.337  20.152  1.00  0.00              
ATOM    580 2HD1 ILE A  35      -3.025   2.682  18.833  1.00  0.00              
ATOM    581 3HD1 ILE A  35      -4.782   2.859  18.615  1.00  0.00              
ATOM    582  N   VAL A  36      -3.480  -2.756  17.631  1.00  0.00              
ATOM    583  CA  VAL A  36      -3.671  -3.816  16.651  1.00  0.00              
ATOM    584  C   VAL A  36      -3.843  -5.154  17.347  1.00  0.00              
ATOM    585  O   VAL A  36      -4.761  -5.911  17.030  1.00  0.00              
ATOM    586  CB  VAL A  36      -2.490  -3.904  15.666  1.00  0.00              
ATOM    587  CG1 VAL A  36      -2.638  -5.121  14.764  1.00  0.00              
ATOM    588  CG2 VAL A  36      -2.395  -2.635  14.833  1.00  0.00              
ATOM    589  H   VAL A  36      -2.560  -2.358  17.751  1.00  0.00              
ATOM    590  HA  VAL A  36      -4.587  -3.666  16.080  1.00  0.00              
ATOM    591  HB  VAL A  36      -1.562  -3.982  16.232  1.00  0.00              
ATOM    592 1HG1 VAL A  36      -1.795  -5.168  14.075  1.00  0.00              
ATOM    593 2HG1 VAL A  36      -2.659  -6.024  15.373  1.00  0.00              
ATOM    594 3HG1 VAL A  36      -3.566  -5.042  14.197  1.00  0.00              
ATOM    595 1HG2 VAL A  36      -1.555  -2.714  14.144  1.00  0.00              
ATOM    596 2HG2 VAL A  36      -3.317  -2.500  14.269  1.00  0.00              
ATOM    597 3HG2 VAL A  36      -2.243  -1.778  15.491  1.00  0.00              
ATOM    598  N   SER A  37      -2.967  -5.425  18.305  1.00  0.00              
ATOM    599  CA  SER A  37      -2.938  -6.713  18.980  1.00  0.00              
ATOM    600  C   SER A  37      -4.074  -6.934  19.973  1.00  0.00              
ATOM    601  O   SER A  37      -4.291  -8.053  20.427  1.00  0.00              
ATOM    602  CB  SER A  37      -1.605  -6.873  19.686  1.00  0.00              
ATOM    603  OG  SER A  37      -1.504  -6.046  20.812  1.00  0.00              
ATOM    604  H   SER A  37      -2.301  -4.714  18.575  1.00  0.00              
ATOM    605  HA  SER A  37      -2.933  -7.561  18.295  1.00  0.00              
ATOM    606 1HB  SER A  37      -1.500  -7.912  19.999  1.00  0.00              
ATOM    607 2HB  SER A  37      -0.808  -6.622  18.988  1.00  0.00              
ATOM    608  HG  SER A  37      -2.259  -6.193  21.386  1.00  0.00              
ATOM    609  N   TYR A  38      -4.803  -5.872  20.297  1.00  0.00              
ATOM    610  CA  TYR A  38      -5.987  -5.996  21.136  1.00  0.00              
ATOM    611  C   TYR A  38      -7.254  -5.966  20.278  1.00  0.00              
ATOM    612  O   TYR A  38      -8.363  -5.876  20.797  1.00  0.00              
ATOM    613  CB  TYR A  38      -6.025  -4.880  22.182  1.00  0.00              
ATOM    614  CG  TYR A  38      -5.087  -5.101  23.348  1.00  0.00              
ATOM    615  CD1 TYR A  38      -4.155  -4.138  23.705  1.00  0.00              
ATOM    616  CD2 TYR A  38      -5.140  -6.271  24.090  1.00  0.00              
ATOM    617  CE1 TYR A  38      -3.296  -4.335  24.769  1.00  0.00              
ATOM    618  CE2 TYR A  38      -4.287  -6.478  25.157  1.00  0.00              
ATOM    619  CZ  TYR A  38      -3.366  -5.507  25.493  1.00  0.00              
ATOM    620  OH  TYR A  38      -2.514  -5.709  26.555  1.00  0.00              
ATOM    621  H   TYR A  38      -4.535  -4.959  19.957  1.00  0.00              
ATOM    622  HA  TYR A  38      -5.973  -6.955  21.654  1.00  0.00              
ATOM    623 1HB  TYR A  38      -5.760  -3.952  21.673  1.00  0.00              
ATOM    624 2HB  TYR A  38      -7.049  -4.815  22.546  1.00  0.00              
ATOM    625  HD1 TYR A  38      -4.105  -3.214  23.128  1.00  0.00              
ATOM    626  HD2 TYR A  38      -5.869  -7.034  23.819  1.00  0.00              
ATOM    627  HE1 TYR A  38      -2.568  -3.570  25.038  1.00  0.00              
ATOM    628  HE2 TYR A  38      -4.343  -7.406  25.727  1.00  0.00              
ATOM    629  HH  TYR A  38      -2.751  -6.472  27.087  1.00  0.00              
ATOM    630  N   ASN A  39      -7.081  -6.037  18.963  1.00  0.00              
ATOM    631  CA  ASN A  39      -8.194  -5.963  18.027  1.00  0.00              
ATOM    632  C   ASN A  39      -8.997  -4.685  18.138  1.00  0.00              
ATOM    633  O   ASN A  39     -10.214  -4.698  17.951  1.00  0.00              
ATOM    634  CB  ASN A  39      -9.117  -7.156  18.192  1.00  0.00              
ATOM    635  CG  ASN A  39      -8.499  -8.462  17.775  1.00  0.00              
ATOM    636  OD1 ASN A  39      -7.612  -8.505  16.915  1.00  0.00              
ATOM    637  ND2 ASN A  39      -9.019  -9.532  18.320  1.00  0.00              
ATOM    638  H   ASN A  39      -6.143  -6.143  18.604  1.00  0.00              
ATOM    639  HA  ASN A  39      -7.818  -5.973  17.003  1.00  0.00              
ATOM    640 1HB  ASN A  39      -9.678  -7.305  19.115  1.00  0.00              
ATOM    641 2HB  ASN A  39      -9.794  -6.821  17.406  1.00  0.00              
ATOM    642 1HD2 ASN A  39      -8.657 -10.436  18.089  1.00  0.00              
ATOM    643 2HD2 ASN A  39      -9.776  -9.446  18.966  1.00  0.00              
ATOM    644  N   LEU A  40      -8.323  -3.581  18.442  1.00  0.00              
ATOM    645  CA  LEU A  40      -8.972  -2.275  18.487  1.00  0.00              
ATOM    646  C   LEU A  40      -8.914  -1.575  17.129  1.00  0.00              
ATOM    647  O   LEU A  40      -9.876  -0.917  16.722  1.00  0.00              
ATOM    648  CB  LEU A  40      -8.322  -1.401  19.566  1.00  0.00              
ATOM    649  CG  LEU A  40      -8.291  -2.014  20.972  1.00  0.00              
ATOM    650  CD1 LEU A  40      -7.439  -1.156  21.897  1.00  0.00              
ATOM    651  CD2 LEU A  40      -9.711  -2.137  21.505  1.00  0.00              
ATOM    652  H   LEU A  40      -7.336  -3.648  18.645  1.00  0.00              
ATOM    653  HA  LEU A  40     -10.029  -2.399  18.721  1.00  0.00              
ATOM    654 1HB  LEU A  40      -7.313  -1.341  19.162  1.00  0.00              
ATOM    655 2HB  LEU A  40      -8.760  -0.403  19.596  1.00  0.00              
ATOM    656  HG  LEU A  40      -7.882  -3.021  20.877  1.00  0.00              
ATOM    657 1HD1 LEU A  40      -7.423  -1.600  22.893  1.00  0.00              
ATOM    658 2HD1 LEU A  40      -6.422  -1.101  21.509  1.00  0.00              
ATOM    659 3HD1 LEU A  40      -7.861  -0.153  21.954  1.00  0.00              
ATOM    660 1HD2 LEU A  40      -9.687  -2.574  22.504  1.00  0.00              
ATOM    661 2HD2 LEU A  40     -10.169  -1.149  21.551  1.00  0.00              
ATOM    662 3HD2 LEU A  40     -10.294  -2.777  20.843  1.00  0.00              
ATOM    663  N   TYR A  41      -7.778  -1.722  16.440  1.00  0.00              
ATOM    664  CA  TYR A  41      -7.589  -1.220  15.071  1.00  0.00              
ATOM    665  C   TYR A  41      -8.722  -1.722  14.184  1.00  0.00              
ATOM    666  O   TYR A  41      -9.228  -1.003  13.324  1.00  0.00              
ATOM    667  CB  TYR A  41      -6.227  -1.695  14.536  1.00  0.00              
ATOM    668  CG  TYR A  41      -5.816  -1.171  13.172  1.00  0.00              
ATOM    669  CD1 TYR A  41      -6.055  -1.912  12.014  1.00  0.00              
ATOM    670  CD2 TYR A  41      -5.158   0.051  13.045  1.00  0.00              
ATOM    671  CE1 TYR A  41      -5.676  -1.444  10.768  1.00  0.00              
ATOM    672  CE2 TYR A  41      -4.772   0.529  11.798  1.00  0.00              
ATOM    673  CZ  TYR A  41      -5.034  -0.227  10.664  1.00  0.00              
ATOM    674  OH  TYR A  41      -4.660   0.222   9.422  1.00  0.00              
ATOM    675  H   TYR A  41      -7.019  -2.206  16.896  1.00  0.00              
ATOM    676  HA  TYR A  41      -7.623  -0.130  15.067  1.00  0.00              
ATOM    677 1HB  TYR A  41      -5.472  -1.390  15.261  1.00  0.00              
ATOM    678 2HB  TYR A  41      -6.265  -2.782  14.486  1.00  0.00              
ATOM    679  HD1 TYR A  41      -6.552  -2.879  12.101  1.00  0.00              
ATOM    680  HD2 TYR A  41      -4.945   0.634  13.941  1.00  0.00              
ATOM    681  HE1 TYR A  41      -5.871  -2.038   9.875  1.00  0.00              
ATOM    682  HE2 TYR A  41      -4.268   1.494  11.716  1.00  0.00              
ATOM    683  HH  TYR A  41      -4.049   0.962   9.459  1.00  0.00              
ATOM    684  N   LYS A  42      -9.113  -2.968  14.436  1.00  0.00              
ATOM    685  CA  LYS A  42     -10.166  -3.691  13.735  1.00  0.00              
ATOM    686  C   LYS A  42     -11.475  -2.912  13.618  1.00  0.00              
ATOM    687  O   LYS A  42     -12.105  -2.917  12.563  1.00  0.00              
ATOM    688  CB  LYS A  42     -10.425  -5.026  14.432  1.00  0.00              
ATOM    689  CG  LYS A  42     -11.518  -5.870  13.789  1.00  0.00              
ATOM    690  CD  LYS A  42     -11.731  -7.171  14.549  1.00  0.00              
ATOM    691  CE  LYS A  42     -12.885  -7.971  13.963  1.00  0.00              
ATOM    692  NZ  LYS A  42     -13.282  -9.102  14.844  1.00  0.00              
ATOM    693  H   LYS A  42      -8.617  -3.426  15.186  1.00  0.00              
ATOM    694  HA  LYS A  42      -9.860  -3.881  12.705  1.00  0.00              
ATOM    695 1HB  LYS A  42      -9.486  -5.580  14.423  1.00  0.00              
ATOM    696 2HB  LYS A  42     -10.702  -4.801  15.463  1.00  0.00              
ATOM    697 1HG  LYS A  42     -12.444  -5.293  13.786  1.00  0.00              
ATOM    698 2HG  LYS A  42     -11.225  -6.090  12.763  1.00  0.00              
ATOM    699 1HD  LYS A  42     -10.815  -7.760  14.493  1.00  0.00              
ATOM    700 2HD  LYS A  42     -11.949  -6.934  15.590  1.00  0.00              
ATOM    701 1HE  LYS A  42     -13.733  -7.302  13.827  1.00  0.00              
ATOM    702 2HE  LYS A  42     -12.572  -8.362  12.993  1.00  0.00              
ATOM    703 1HZ  LYS A  42     -14.048  -9.607  14.420  1.00  0.00              
ATOM    704 2HZ  LYS A  42     -12.497  -9.725  14.969  1.00  0.00              
ATOM    705 3HZ  LYS A  42     -13.573  -8.742  15.742  1.00  0.00              
ATOM    706  N   TYR A  43     -11.863  -2.241  14.704  1.00  0.00              
ATOM    707  CA  TYR A  43     -13.138  -1.518  14.787  1.00  0.00              
ATOM    708  C   TYR A  43     -13.063   0.006  14.648  1.00  0.00              
ATOM    709  O   TYR A  43     -14.047   0.641  14.253  1.00  0.00              
ATOM    710  CB  TYR A  43     -13.819  -1.859  16.114  1.00  0.00              
ATOM    711  CG  TYR A  43     -14.042  -3.340  16.328  1.00  0.00              
ATOM    712  CD1 TYR A  43     -13.263  -4.057  17.224  1.00  0.00              
ATOM    713  CD2 TYR A  43     -15.033  -4.016  15.632  1.00  0.00              
ATOM    714  CE1 TYR A  43     -13.462  -5.409  17.423  1.00  0.00              
ATOM    715  CE2 TYR A  43     -15.241  -5.369  15.823  1.00  0.00              
ATOM    716  CZ  TYR A  43     -14.453  -6.062  16.719  1.00  0.00              
ATOM    717  OH  TYR A  43     -14.659  -7.409  16.913  1.00  0.00              
ATOM    718  H   TYR A  43     -11.241  -2.236  15.499  1.00  0.00              
ATOM    719  HA  TYR A  43     -13.787  -1.817  13.963  1.00  0.00              
ATOM    720 1HB  TYR A  43     -13.184  -1.469  16.912  1.00  0.00              
ATOM    721 2HB  TYR A  43     -14.778  -1.341  16.128  1.00  0.00              
ATOM    722  HD1 TYR A  43     -12.481  -3.533  17.777  1.00  0.00              
ATOM    723  HD2 TYR A  43     -15.651  -3.464  14.926  1.00  0.00              
ATOM    724  HE1 TYR A  43     -12.843  -5.959  18.131  1.00  0.00              
ATOM    725  HE2 TYR A  43     -16.026  -5.882  15.266  1.00  0.00              
ATOM    726  HH  TYR A  43     -15.581  -7.631  17.064  1.00  0.00              
ATOM    727  N   MET A  44     -11.918   0.597  14.978  1.00  0.00              
ATOM    728  CA  MET A  44     -11.752   2.042  14.831  1.00  0.00              
ATOM    729  C   MET A  44     -11.774   2.499  13.371  1.00  0.00              
ATOM    730  O   MET A  44     -11.368   1.758  12.474  1.00  0.00              
ATOM    731  CB  MET A  44     -10.447   2.480  15.492  1.00  0.00              
ATOM    732  CG  MET A  44     -10.415   2.301  17.004  1.00  0.00              
ATOM    733  SD  MET A  44      -8.807   2.699  17.717  1.00  0.00              
ATOM    734  CE  MET A  44      -8.987   4.458  17.997  1.00  0.00              
ATOM    735  H   MET A  44     -11.151   0.047  15.337  1.00  0.00              
ATOM    736  HA  MET A  44     -12.583   2.562  15.310  1.00  0.00              
ATOM    737 1HB  MET A  44      -9.649   1.892  15.040  1.00  0.00              
ATOM    738 2HB  MET A  44     -10.305   3.534  15.249  1.00  0.00              
ATOM    739 1HG  MET A  44     -11.171   2.954  17.439  1.00  0.00              
ATOM    740 2HG  MET A  44     -10.659   1.263  17.227  1.00  0.00              
ATOM    741 1HE  MET A  44      -8.071   4.853  18.437  1.00  0.00              
ATOM    742 2HE  MET A  44      -9.179   4.960  17.047  1.00  0.00              
ATOM    743 3HE  MET A  44      -9.821   4.635  18.677  1.00  0.00              
ATOM    744  N   GLU A  45     -12.269   3.717  13.147  1.00  0.00              
ATOM    745  CA  GLU A  45     -12.257   4.338  11.824  1.00  0.00              
ATOM    746  C   GLU A  45     -10.838   4.837  11.527  1.00  0.00              
ATOM    747  O   GLU A  45     -10.470   5.943  11.936  1.00  0.00              
ATOM    748  CB  GLU A  45     -13.265   5.487  11.745  1.00  0.00              
ATOM    749  CG  GLU A  45     -13.431   6.084  10.355  1.00  0.00              
ATOM    750  CD  GLU A  45     -14.260   7.337  10.394  1.00  0.00              
ATOM    751  OE1 GLU A  45     -14.700   7.702  11.457  1.00  0.00              
ATOM    752  OE2 GLU A  45     -14.360   7.991   9.383  1.00  0.00              
ATOM    753  H   GLU A  45     -12.667   4.223  13.924  1.00  0.00              
ATOM    754  HA  GLU A  45     -12.521   3.600  11.065  1.00  0.00              
ATOM    755 1HB  GLU A  45     -14.222   5.094  12.087  1.00  0.00              
ATOM    756 2HB  GLU A  45     -12.922   6.259  12.433  1.00  0.00              
ATOM    757 1HG  GLU A  45     -12.484   6.291   9.856  1.00  0.00              
ATOM    758 2HG  GLU A  45     -13.967   5.311   9.807  1.00  0.00              
ATOM    759  N   VAL A  46     -10.050   4.023  10.831  1.00  0.00              
ATOM    760  CA  VAL A  46      -8.627   4.305  10.632  1.00  0.00              
ATOM    761  C   VAL A  46      -8.432   5.408   9.587  1.00  0.00              
ATOM    762  O   VAL A  46      -8.885   5.276   8.450  1.00  0.00              
ATOM    763  CB  VAL A  46      -7.855   3.047  10.192  1.00  0.00              
ATOM    764  CG1 VAL A  46      -6.391   3.380   9.946  1.00  0.00              
ATOM    765  CG2 VAL A  46      -7.982   1.950  11.238  1.00  0.00              
ATOM    766  H   VAL A  46     -10.447   3.186  10.429  1.00  0.00              
ATOM    767  HA  VAL A  46      -8.169   4.694  11.542  1.00  0.00              
ATOM    768  HB  VAL A  46      -8.299   2.663   9.274  1.00  0.00              
ATOM    769 1HG1 VAL A  46      -5.860   2.480   9.635  1.00  0.00              
ATOM    770 2HG1 VAL A  46      -6.316   4.134   9.162  1.00  0.00              
ATOM    771 3HG1 VAL A  46      -5.946   3.764  10.864  1.00  0.00              
ATOM    772 1HG2 VAL A  46      -7.432   1.069  10.910  1.00  0.00              
ATOM    773 2HG2 VAL A  46      -7.574   2.303  12.185  1.00  0.00              
ATOM    774 3HG2 VAL A  46      -9.034   1.693  11.369  1.00  0.00              
ATOM    775  N   TYR A  47      -7.759   6.488   9.975  1.00  0.00              
ATOM    776  CA  TYR A  47      -7.491   7.592   9.052  1.00  0.00              
ATOM    777  C   TYR A  47      -6.162   8.279   9.333  1.00  0.00              
ATOM    778  O   TYR A  47      -5.861   8.630  10.476  1.00  0.00              
ATOM    779  CB  TYR A  47      -8.622   8.620   9.114  1.00  0.00              
ATOM    780  CG  TYR A  47      -8.403   9.828   8.229  1.00  0.00              
ATOM    781  CD1 TYR A  47      -8.525   9.733   6.851  1.00  0.00              
ATOM    782  CD2 TYR A  47      -8.077  11.060   8.776  1.00  0.00              
ATOM    783  CE1 TYR A  47      -8.325  10.832   6.038  1.00  0.00              
ATOM    784  CE2 TYR A  47      -7.876  12.166   7.974  1.00  0.00              
ATOM    785  CZ  TYR A  47      -8.001  12.049   6.605  1.00  0.00              
ATOM    786  OH  TYR A  47      -7.803  13.148   5.801  1.00  0.00              
ATOM    787  H   TYR A  47      -7.427   6.549  10.927  1.00  0.00              
ATOM    788  HA  TYR A  47      -7.418   7.214   8.033  1.00  0.00              
ATOM    789 1HB  TYR A  47      -9.539   8.111   8.812  1.00  0.00              
ATOM    790 2HB  TYR A  47      -8.709   8.941  10.152  1.00  0.00              
ATOM    791  HD1 TYR A  47      -8.781   8.769   6.411  1.00  0.00              
ATOM    792  HD2 TYR A  47      -7.980  11.146   9.859  1.00  0.00              
ATOM    793  HE1 TYR A  47      -8.424  10.743   4.957  1.00  0.00              
ATOM    794  HE2 TYR A  47      -7.619  13.126   8.423  1.00  0.00              
ATOM    795  HH  TYR A  47      -7.583  13.940   6.297  1.00  0.00              
ATOM    796  N   ARG A  48      -5.363   8.455   8.283  1.00  0.00              
ATOM    797  CA  ARG A  48      -4.102   9.169   8.396  1.00  0.00              
ATOM    798  C   ARG A  48      -4.419  10.662   8.359  1.00  0.00              
ATOM    799  O   ARG A  48      -4.994  11.149   7.383  1.00  0.00              
ATOM    800  CB  ARG A  48      -3.084   8.760   7.342  1.00  0.00              
ATOM    801  CG  ARG A  48      -1.706   9.381   7.509  1.00  0.00              
ATOM    802  CD  ARG A  48      -0.722   8.975   6.473  1.00  0.00              
ATOM    803  NE  ARG A  48       0.650   9.360   6.761  1.00  0.00              
ATOM    804  CZ  ARG A  48       1.628   9.457   5.839  1.00  0.00              
ATOM    805  NH1 ARG A  48       1.401   9.162   4.578  1.00  0.00              
ATOM    806  NH2 ARG A  48       2.829   9.834   6.240  1.00  0.00              
ATOM    807  H   ARG A  48      -5.641   8.084   7.385  1.00  0.00              
ATOM    808  HA  ARG A  48      -3.628   8.931   9.348  1.00  0.00              
ATOM    809 1HB  ARG A  48      -2.997   7.676   7.387  1.00  0.00              
ATOM    810 2HB  ARG A  48      -3.493   9.052   6.375  1.00  0.00              
ATOM    811 1HG  ARG A  48      -1.806  10.466   7.470  1.00  0.00              
ATOM    812 2HG  ARG A  48      -1.310   9.088   8.483  1.00  0.00              
ATOM    813 1HD  ARG A  48      -0.741   7.890   6.372  1.00  0.00              
ATOM    814 2HD  ARG A  48      -0.997   9.433   5.524  1.00  0.00              
ATOM    815  HE  ARG A  48       1.079   9.606   7.644  1.00  0.00              
ATOM    816 1HH1 ARG A  48       0.481   8.858   4.291  1.00  0.00              
ATOM    817 2HH1 ARG A  48       2.147   9.240   3.903  1.00  0.00              
ATOM    818 1HH2 ARG A  48       2.991  10.040   7.216  1.00  0.00              
ATOM    819 2HH2 ARG A  48       3.580   9.913   5.570  1.00  0.00              
ATOM    820  N   PRO A  49      -4.065  11.389   9.436  1.00  0.00              
ATOM    821  CA  PRO A  49      -4.392  12.808   9.502  1.00  0.00              
ATOM    822  C   PRO A  49      -3.493  13.638   8.586  1.00  0.00              
ATOM    823  O   PRO A  49      -2.387  13.210   8.237  1.00  0.00              
ATOM    824  CB  PRO A  49      -4.128  13.160  10.970  1.00  0.00              
ATOM    825  CG  PRO A  49      -3.103  12.177  11.417  1.00  0.00              
ATOM    826  CD  PRO A  49      -3.438  10.910  10.692  1.00  0.00              
ATOM    827  HA  PRO A  49      -5.413  13.025   9.161  1.00  0.00              
ATOM    828 1HB  PRO A  49      -3.759  14.190  11.077  1.00  0.00              
ATOM    829 2HB  PRO A  49      -5.043  13.079  11.574  1.00  0.00              
ATOM    830 1HG  PRO A  49      -2.088  12.521  11.171  1.00  0.00              
ATOM    831 2HG  PRO A  49      -3.140  12.033  12.507  1.00  0.00              
ATOM    832 1HD  PRO A  49      -2.544  10.305  10.476  1.00  0.00              
ATOM    833 2HD  PRO A  49      -4.125  10.270  11.267  1.00  0.00              
ATOM    834  N   HIS A  50      -3.983  14.804   8.183  1.00  0.00              
ATOM    835  CA  HIS A  50      -3.191  15.713   7.372  1.00  0.00              
ATOM    836  C   HIS A  50      -2.408  16.630   8.301  1.00  0.00              
ATOM    837  O   HIS A  50      -2.929  17.067   9.330  1.00  0.00              
ATOM    838  CB  HIS A  50      -4.075  16.528   6.422  1.00  0.00              
ATOM    839  CG  HIS A  50      -3.308  17.255   5.362  1.00  0.00              
ATOM    840  ND1 HIS A  50      -2.629  18.432   5.610  1.00  0.00              
ATOM    841  CD2 HIS A  50      -3.110  16.975   4.053  1.00  0.00              
ATOM    842  CE1 HIS A  50      -2.048  18.842   4.496  1.00  0.00              
ATOM    843  NE2 HIS A  50      -2.325  17.978   3.538  1.00  0.00              
ATOM    844  H   HIS A  50      -4.923  15.068   8.444  1.00  0.00              
ATOM    845  HA  HIS A  50      -2.479  15.145   6.776  1.00  0.00              
ATOM    846 1HB  HIS A  50      -4.776  15.872   5.904  1.00  0.00              
ATOM    847 2HB  HIS A  50      -4.629  17.282   6.979  1.00  0.00              
ATOM    848  HD1 HIS A  50      -2.515  18.871   6.501  1.00  0.00              
ATOM    849  HD2 HIS A  50      -3.446  16.160   3.412  1.00  0.00              
ATOM    850  HE1 HIS A  50      -1.460  19.759   4.484  1.00  0.00              
ATOM    851  N   LYS A  51      -1.157  16.904   7.945  1.00  0.00              
ATOM    852  CA  LYS A  51      -0.295  17.799   8.719  1.00  0.00              
ATOM    853  C   LYS A  51      -0.815  19.235   8.685  1.00  0.00              
ATOM    854  O   LYS A  51      -1.205  19.737   7.628  1.00  0.00              
ATOM    855  CB  LYS A  51       1.141  17.748   8.194  1.00  0.00              
ATOM    856  CG  LYS A  51       1.889  16.465   8.531  1.00  0.00              
ATOM    857  CD  LYS A  51       3.289  16.468   7.936  1.00  0.00              
ATOM    858  CE  LYS A  51       4.069  15.229   8.348  1.00  0.00              
ATOM    859  NZ  LYS A  51       5.376  15.133   7.642  1.00  0.00              
ATOM    860  H   LYS A  51      -0.792  16.474   7.105  1.00  0.00              
ATOM    861  HA  LYS A  51      -0.293  17.495   9.766  1.00  0.00              
ATOM    862 1HB  LYS A  51       1.089  17.865   7.111  1.00  0.00              
ATOM    863 2HB  LYS A  51       1.670  18.599   8.625  1.00  0.00              
ATOM    864 1HG  LYS A  51       1.954  16.377   9.616  1.00  0.00              
ATOM    865 2HG  LYS A  51       1.326  15.622   8.132  1.00  0.00              
ATOM    866 1HD  LYS A  51       3.204  16.500   6.848  1.00  0.00              
ATOM    867 2HD  LYS A  51       3.812  17.358   8.284  1.00  0.00              
ATOM    868 1HE  LYS A  51       4.240  15.274   9.422  1.00  0.00              
ATOM    869 2HE  LYS A  51       3.466  14.352   8.114  1.00  0.00              
ATOM    870 1HZ  LYS A  51       5.860  14.299   7.942  1.00  0.00              
ATOM    871 2HZ  LYS A  51       5.218  15.090   6.645  1.00  0.00              
ATOM    872 3HZ  LYS A  51       5.936  15.945   7.859  1.00  0.00              
ATOM    873  N   SER A  52      -0.826  19.888   9.843  1.00  0.00              
ATOM    874  CA  SER A  52      -1.262  21.276   9.931  1.00  0.00              
ATOM    875  C   SER A  52      -0.165  22.177   9.374  1.00  0.00              
ATOM    876  O   SER A  52       0.991  22.097   9.796  1.00  0.00              
ATOM    877  CB  SER A  52      -1.591  21.645  11.364  1.00  0.00              
ATOM    878  OG  SER A  52      -1.953  22.992  11.491  1.00  0.00              
ATOM    879  H   SER A  52      -0.527  19.412  10.682  1.00  0.00              
ATOM    880  HA  SER A  52      -2.217  21.462   9.441  1.00  0.00              
ATOM    881 1HB  SER A  52      -2.418  21.022  11.702  1.00  0.00              
ATOM    882 2HB  SER A  52      -0.716  21.452  11.986  1.00  0.00              
ATOM    883  HG  SER A  52      -2.797  23.139  11.059  1.00  0.00              
ATOM    884  N   ASP A  53      -0.530  23.019   8.411  1.00  0.00              
ATOM    885  CA  ASP A  53       0.431  23.913   7.762  1.00  0.00              
ATOM    886  C   ASP A  53       0.591  25.253   8.472  1.00  0.00              
ATOM    887  O   ASP A  53      -0.026  25.492   9.516  1.00  0.00              
ATOM    888  CB  ASP A  53       0.019  24.153   6.306  1.00  0.00              
ATOM    889  CG  ASP A  53      -1.275  24.938   6.141  1.00  0.00              
ATOM    890  OD1 ASP A  53      -1.722  25.516   7.102  1.00  0.00              
ATOM    891  OD2 ASP A  53      -1.719  25.083   5.027  1.00  0.00              
ATOM    892  H   ASP A  53      -1.498  23.044   8.121  1.00  0.00              
ATOM    893  HA  ASP A  53       1.424  23.460   7.778  1.00  0.00              
ATOM    894 1HB  ASP A  53       0.803  24.612   5.703  1.00  0.00              
ATOM    895 2HB  ASP A  53      -0.137  23.123   5.979  1.00  0.00              
ATOM    896  N   VAL A  54       1.423  26.119   7.893  1.00  0.00              
ATOM    897  CA  VAL A  54       1.739  27.438   8.452  1.00  0.00              
ATOM    898  C   VAL A  54       0.500  28.319   8.628  1.00  0.00              
ATOM    899  O   VAL A  54       0.378  29.030   9.629  1.00  0.00              
ATOM    900  CB  VAL A  54       2.754  28.187   7.569  1.00  0.00              
ATOM    901  CG1 VAL A  54       2.931  29.617   8.056  1.00  0.00              
ATOM    902  CG2 VAL A  54       4.090  27.460   7.559  1.00  0.00              
ATOM    903  H   VAL A  54       1.853  25.838   7.022  1.00  0.00              
ATOM    904  HA  VAL A  54       2.145  27.353   9.462  1.00  0.00              
ATOM    905  HB  VAL A  54       2.391  28.196   6.541  1.00  0.00              
ATOM    906 1HG1 VAL A  54       3.652  30.132   7.420  1.00  0.00              
ATOM    907 2HG1 VAL A  54       1.974  30.137   8.014  1.00  0.00              
ATOM    908 3HG1 VAL A  54       3.296  29.609   9.083  1.00  0.00              
ATOM    909 1HG2 VAL A  54       4.795  28.002   6.929  1.00  0.00              
ATOM    910 2HG2 VAL A  54       4.480  27.403   8.575  1.00  0.00              
ATOM    911 3HG2 VAL A  54       3.954  26.453   7.165  1.00  0.00              
ATOM    912  N   ASN A  55      -0.400  28.258   7.647  1.00  0.00              
ATOM    913  CA  ASN A  55      -1.631  29.049   7.619  1.00  0.00              
ATOM    914  C   ASN A  55      -2.515  28.784   8.836  1.00  0.00              
ATOM    915  O   ASN A  55      -3.260  29.667   9.266  1.00  0.00              
ATOM    916  CB  ASN A  55      -2.413  28.799   6.343  1.00  0.00              
ATOM    917  CG  ASN A  55      -1.804  29.429   5.123  1.00  0.00              
ATOM    918  OD1 ASN A  55      -1.006  30.369   5.219  1.00  0.00              
ATOM    919  ND2 ASN A  55      -2.234  28.973   3.975  1.00  0.00              
ATOM    920  H   ASN A  55      -0.207  27.623   6.887  1.00  0.00              
ATOM    921  HA  ASN A  55      -1.386  30.112   7.652  1.00  0.00              
ATOM    922 1HB  ASN A  55      -2.763  27.796   6.091  1.00  0.00              
ATOM    923 2HB  ASN A  55      -3.258  29.407   6.666  1.00  0.00              
ATOM    924 1HD2 ASN A  55      -1.871  29.345   3.121  1.00  0.00              
ATOM    925 2HD2 ASN A  55      -2.927  28.251   3.952  1.00  0.00              
ATOM    926  N   GLU A  56      -2.414  27.580   9.394  1.00  0.00              
ATOM    927  CA  GLU A  56      -3.115  27.243  10.637  1.00  0.00              
ATOM    928  C   GLU A  56      -2.280  27.441  11.899  1.00  0.00              
ATOM    929  O   GLU A  56      -2.813  27.778  12.953  1.00  0.00              
ATOM    930  CB  GLU A  56      -3.606  25.794  10.577  1.00  0.00              
ATOM    931  CG  GLU A  56      -4.641  25.526   9.494  1.00  0.00              
ATOM    932  CD  GLU A  56      -5.036  24.076   9.462  1.00  0.00              
ATOM    933  OE1 GLU A  56      -4.504  23.319  10.239  1.00  0.00              
ATOM    934  OE2 GLU A  56      -5.948  23.743   8.743  1.00  0.00              
ATOM    935  H   GLU A  56      -1.838  26.879   8.948  1.00  0.00              
ATOM    936  HA  GLU A  56      -3.974  27.904  10.767  1.00  0.00              
ATOM    937 1HB  GLU A  56      -2.731  25.169  10.403  1.00  0.00              
ATOM    938 2HB  GLU A  56      -4.032  25.561  11.553  1.00  0.00              
ATOM    939 1HG  GLU A  56      -5.535  26.143   9.587  1.00  0.00              
ATOM    940 2HG  GLU A  56      -4.121  25.780   8.572  1.00  0.00              
ATOM    941  N   LEU A  57      -0.972  27.228  11.786  1.00  0.00              
ATOM    942  CA  LEU A  57      -0.068  27.400  12.918  1.00  0.00              
ATOM    943  C   LEU A  57      -0.023  28.858  13.364  1.00  0.00              
ATOM    944  O   LEU A  57       0.188  29.149  14.543  1.00  0.00              
ATOM    945  CB  LEU A  57       1.338  26.907  12.554  1.00  0.00              
ATOM    946  CG  LEU A  57       1.644  25.456  12.948  1.00  0.00              
ATOM    947  CD1 LEU A  57       0.390  24.602  12.808  1.00  0.00              
ATOM    948  CD2 LEU A  57       2.764  24.916  12.072  1.00  0.00              
ATOM    949  H   LEU A  57      -0.595  26.940  10.894  1.00  0.00              
ATOM    950  HA  LEU A  57      -0.435  26.824  13.768  1.00  0.00              
ATOM    951 1HB  LEU A  57       1.282  26.996  11.470  1.00  0.00              
ATOM    952 2HB  LEU A  57       2.111  27.575  12.934  1.00  0.00              
ATOM    953  HG  LEU A  57       2.002  25.468  13.978  1.00  0.00              
ATOM    954 1HD1 LEU A  57       0.617  23.574  13.090  1.00  0.00              
ATOM    955 2HD1 LEU A  57      -0.390  24.993  13.461  1.00  0.00              
ATOM    956 3HD1 LEU A  57       0.047  24.628  11.775  1.00  0.00              
ATOM    957 1HD2 LEU A  57       2.981  23.885  12.353  1.00  0.00              
ATOM    958 2HD2 LEU A  57       2.458  24.951  11.026  1.00  0.00              
ATOM    959 3HD2 LEU A  57       3.658  25.525  12.208  1.00  0.00              
ATOM    960  N   THR A  58      -0.220  29.766  12.410  1.00  0.00              
ATOM    961  CA  THR A  58      -0.210  31.205  12.674  1.00  0.00              
ATOM    962  C   THR A  58      -1.458  31.682  13.411  1.00  0.00              
ATOM    963  O   THR A  58      -1.568  32.867  13.742  1.00  0.00              
ATOM    964  CB  THR A  58      -0.075  32.006  11.366  1.00  0.00              
ATOM    965  OG1 THR A  58      -1.064  31.563  10.427  1.00  0.00              
ATOM    966  CG2 THR A  58       1.309  31.817  10.765  1.00  0.00              
ATOM    967  H   THR A  58      -0.383  29.439  11.467  1.00  0.00              
ATOM    968  HA  THR A  58       0.626  31.454  13.328  1.00  0.00              
ATOM    969  HB  THR A  58      -0.237  33.062  11.579  1.00  0.00              
ATOM    970  HG1 THR A  58      -1.889  31.393  10.888  1.00  0.00              
ATOM    971 1HG2 THR A  58       1.385  32.391   9.841  1.00  0.00              
ATOM    972 2HG2 THR A  58       2.063  32.164  11.472  1.00  0.00              
ATOM    973 3HG2 THR A  58       1.471  30.762  10.550  1.00  0.00              
ATOM    974  N   LEU A  59      -2.398  30.769  13.669  1.00  0.00              
ATOM    975  CA  LEU A  59      -3.596  31.102  14.444  1.00  0.00              
ATOM    976  C   LEU A  59      -3.271  31.282  15.929  1.00  0.00              
ATOM    977  O   LEU A  59      -4.076  31.827  16.690  1.00  0.00              
ATOM    978  CB  LEU A  59      -4.662  30.015  14.260  1.00  0.00              
ATOM    979  CG  LEU A  59      -5.208  29.871  12.833  1.00  0.00              
ATOM    980  CD1 LEU A  59      -6.161  28.686  12.757  1.00  0.00              
ATOM    981  CD2 LEU A  59      -5.911  31.156  12.425  1.00  0.00              
ATOM    982  H   LEU A  59      -2.280  29.827  13.324  1.00  0.00              
ATOM    983  HA  LEU A  59      -3.997  32.056  14.101  1.00  0.00              
ATOM    984 1HB  LEU A  59      -4.071  29.140  14.524  1.00  0.00              
ATOM    985 2HB  LEU A  59      -5.481  30.129  14.971  1.00  0.00              
ATOM    986  HG  LEU A  59      -4.352  29.734  12.172  1.00  0.00              
ATOM    987 1HD1 LEU A  59      -6.543  28.591  11.740  1.00  0.00              
ATOM    988 2HD1 LEU A  59      -5.631  27.774  13.031  1.00  0.00              
ATOM    989 3HD1 LEU A  59      -6.992  28.843  13.443  1.00  0.00              
ATOM    990 1HD2 LEU A  59      -6.298  31.052  11.411  1.00  0.00              
ATOM    991 2HD2 LEU A  59      -6.736  31.354  13.110  1.00  0.00              
ATOM    992 3HD2 LEU A  59      -5.205  31.986  12.460  1.00  0.00              
ATOM    993  N   PHE A  60      -2.087  30.820  16.322  1.00  0.00              
ATOM    994  CA  PHE A  60      -1.621  30.908  17.702  1.00  0.00              
ATOM    995  C   PHE A  60      -0.154  31.311  17.747  1.00  0.00              
ATOM    996  O   PHE A  60       0.213  32.235  18.471  1.00  0.00              
ATOM    997  CB  PHE A  60      -1.825  29.576  18.426  1.00  0.00              
ATOM    998  CG  PHE A  60      -1.363  29.586  19.856  1.00  0.00              
ATOM    999  CD1 PHE A  60      -1.923  30.460  20.775  1.00  0.00              
ATOM   1000  CD2 PHE A  60      -0.367  28.722  20.284  1.00  0.00              
ATOM   1001  CE1 PHE A  60      -1.498  30.470  22.090  1.00  0.00              
ATOM   1002  CE2 PHE A  60       0.059  28.729  21.598  1.00  0.00              
ATOM   1003  CZ  PHE A  60      -0.508  29.605  22.502  1.00  0.00              
ATOM   1004  H   PHE A  60      -1.491  30.393  15.629  1.00  0.00              
ATOM   1005  HA  PHE A  60      -2.178  31.680  18.231  1.00  0.00              
ATOM   1006 1HB  PHE A  60      -2.883  29.316  18.443  1.00  0.00              
ATOM   1007 2HB  PHE A  60      -1.267  28.787  17.924  1.00  0.00              
ATOM   1008  HD1 PHE A  60      -2.708  31.144  20.449  1.00  0.00              
ATOM   1009  HD2 PHE A  60       0.082  28.030  19.570  1.00  0.00              
ATOM   1010  HE1 PHE A  60      -1.947  31.163  22.802  1.00  0.00              
ATOM   1011  HE2 PHE A  60       0.843  28.044  21.922  1.00  0.00              
ATOM   1012  HZ  PHE A  60      -0.172  29.613  23.538  1.00  0.00              
ATOM   1013  N   HIS A  61       0.680  30.619  16.976  1.00  0.00              
ATOM   1014  CA  HIS A  61       2.126  30.822  17.038  1.00  0.00              
ATOM   1015  C   HIS A  61       2.617  31.977  16.164  1.00  0.00              
ATOM   1016  O   HIS A  61       2.022  32.287  15.126  1.00  0.00              
ATOM   1017  CB  HIS A  61       2.853  29.534  16.638  1.00  0.00              
ATOM   1018  CG  HIS A  61       2.609  28.391  17.573  1.00  0.00              
ATOM   1019  ND1 HIS A  61       3.277  28.255  18.772  1.00  0.00              
ATOM   1020  CD2 HIS A  61       1.773  27.330  17.485  1.00  0.00              
ATOM   1021  CE1 HIS A  61       2.860  27.159  19.382  1.00  0.00              
ATOM   1022  NE2 HIS A  61       1.949  26.580  18.622  1.00  0.00              
ATOM   1023  H   HIS A  61       0.306  29.937  16.331  1.00  0.00              
ATOM   1024  HA  HIS A  61       2.415  31.092  18.054  1.00  0.00              
ATOM   1025 1HB  HIS A  61       2.522  29.206  15.652  1.00  0.00              
ATOM   1026 2HB  HIS A  61       3.930  29.701  16.622  1.00  0.00              
ATOM   1027  HD1 HIS A  61       3.914  28.915  19.172  1.00  0.00              
ATOM   1028  HD2 HIS A  61       1.057  27.012  16.727  1.00  0.00              
ATOM   1029  HE1 HIS A  61       3.269  26.874  20.352  1.00  0.00              
ATOM   1030  N   ASP A  62       3.706  32.605  16.603  1.00  0.00              
ATOM   1031  CA  ASP A  62       4.364  33.682  15.862  1.00  0.00              
ATOM   1032  C   ASP A  62       5.090  33.146  14.635  1.00  0.00              
ATOM   1033  O   ASP A  62       5.776  32.120  14.708  1.00  0.00              
ATOM   1034  CB  ASP A  62       5.345  34.434  16.765  1.00  0.00              
ATOM   1035  CG  ASP A  62       5.840  35.756  16.191  1.00  0.00              
ATOM   1036  OD1 ASP A  62       6.484  35.735  15.170  1.00  0.00              
ATOM   1037  OD2 ASP A  62       5.440  36.782  16.689  1.00  0.00              
ATOM   1038  H   ASP A  62       4.088  32.318  17.494  1.00  0.00              
ATOM   1039  HA  ASP A  62       3.618  34.388  15.497  1.00  0.00              
ATOM   1040 1HB  ASP A  62       4.971  34.594  17.775  1.00  0.00              
ATOM   1041 2HB  ASP A  62       6.169  33.720  16.790  1.00  0.00              
ATOM   1042  N   TYR A  63       4.941  33.847  13.514  1.00  0.00              
ATOM   1043  CA  TYR A  63       5.516  33.410  12.243  1.00  0.00              
ATOM   1044  C   TYR A  63       7.018  33.170  12.372  1.00  0.00              
ATOM   1045  O   TYR A  63       7.577  32.330  11.665  1.00  0.00              
ATOM   1046  CB  TYR A  63       5.241  34.442  11.148  1.00  0.00              
ATOM   1047  CG  TYR A  63       6.066  35.704  11.274  1.00  0.00              
ATOM   1048  CD1 TYR A  63       7.268  35.841  10.594  1.00  0.00              
ATOM   1049  CD2 TYR A  63       5.639  36.756  12.071  1.00  0.00              
ATOM   1050  CE1 TYR A  63       8.025  36.991  10.706  1.00  0.00              
ATOM   1051  CE2 TYR A  63       6.388  37.911  12.189  1.00  0.00              
ATOM   1052  CZ  TYR A  63       7.581  38.024  11.505  1.00  0.00              
ATOM   1053  OH  TYR A  63       8.330  39.173  11.619  1.00  0.00              
ATOM   1054  H   TYR A  63       4.411  34.708  13.545  1.00  0.00              
ATOM   1055  HA  TYR A  63       5.073  32.459  11.944  1.00  0.00              
ATOM   1056 1HB  TYR A  63       5.454  33.963  10.191  1.00  0.00              
ATOM   1057 2HB  TYR A  63       4.182  34.694  11.200  1.00  0.00              
ATOM   1058  HD1 TYR A  63       7.612  35.020   9.964  1.00  0.00              
ATOM   1059  HD2 TYR A  63       4.696  36.659  12.609  1.00  0.00              
ATOM   1060  HE1 TYR A  63       8.967  37.084  10.166  1.00  0.00              
ATOM   1061  HE2 TYR A  63       6.036  38.726  12.822  1.00  0.00              
ATOM   1062  HH  TYR A  63       7.930  39.826  12.198  1.00  0.00              
ATOM   1063  N   GLU A  64       7.656  33.900  13.287  1.00  0.00              
ATOM   1064  CA  GLU A  64       9.068  33.696  13.619  1.00  0.00              
ATOM   1065  C   GLU A  64       9.373  32.353  14.294  1.00  0.00              
ATOM   1066  O   GLU A  64      10.385  31.712  13.988  1.00  0.00              
ATOM   1067  CB  GLU A  64       9.553  34.836  14.517  1.00  0.00              
ATOM   1068  CG  GLU A  64       9.666  36.183  13.817  1.00  0.00              
ATOM   1069  CD  GLU A  64      10.099  37.260  14.772  1.00  0.00              
ATOM   1070  OE1 GLU A  64      10.227  36.977  15.939  1.00  0.00              
ATOM   1071  OE2 GLU A  64      10.411  38.337  14.320  1.00  0.00              
ATOM   1072  H   GLU A  64       7.136  34.621  13.768  1.00  0.00              
ATOM   1073  HA  GLU A  64       9.664  33.683  12.706  1.00  0.00              
ATOM   1074 1HB  GLU A  64       8.845  34.914  15.342  1.00  0.00              
ATOM   1075 2HB  GLU A  64      10.531  34.545  14.902  1.00  0.00              
ATOM   1076 1HG  GLU A  64      10.335  36.171  12.957  1.00  0.00              
ATOM   1077 2HG  GLU A  64       8.649  36.383  13.482  1.00  0.00              
ATOM   1078  N   TYR A  65       8.500  31.934  15.208  1.00  0.00              
ATOM   1079  CA  TYR A  65       8.680  30.652  15.894  1.00  0.00              
ATOM   1080  C   TYR A  65       8.439  29.512  14.903  1.00  0.00              
ATOM   1081  O   TYR A  65       9.158  28.506  14.912  1.00  0.00              
ATOM   1082  CB  TYR A  65       7.734  30.533  17.091  1.00  0.00              
ATOM   1083  CG  TYR A  65       7.978  29.309  17.945  1.00  0.00              
ATOM   1084  CD1 TYR A  65       9.239  28.735  18.025  1.00  0.00              
ATOM   1085  CD2 TYR A  65       6.947  28.731  18.672  1.00  0.00              
ATOM   1086  CE1 TYR A  65       9.467  27.617  18.804  1.00  0.00              
ATOM   1087  CE2 TYR A  65       7.164  27.614  19.454  1.00  0.00              
ATOM   1088  CZ  TYR A  65       8.426  27.059  19.518  1.00  0.00              
ATOM   1089  OH  TYR A  65       8.648  25.946  20.296  1.00  0.00              
ATOM   1090  H   TYR A  65       7.701  32.506  15.438  1.00  0.00              
ATOM   1091  HA  TYR A  65       9.703  30.566  16.256  1.00  0.00              
ATOM   1092 1HB  TYR A  65       7.864  31.431  17.697  1.00  0.00              
ATOM   1093 2HB  TYR A  65       6.718  30.504  16.697  1.00  0.00              
ATOM   1094  HD1 TYR A  65      10.056  29.181  17.459  1.00  0.00              
ATOM   1095  HD2 TYR A  65       5.952  29.174  18.617  1.00  0.00              
ATOM   1096  HE1 TYR A  65      10.463  27.177  18.857  1.00  0.00              
ATOM   1097  HE2 TYR A  65       6.340  27.174  20.016  1.00  0.00              
ATOM   1098  HH  TYR A  65       9.521  25.568  20.170  1.00  0.00              
ATOM   1099  N   ILE A  66       7.429  29.690  14.052  1.00  0.00              
ATOM   1100  CA  ILE A  66       7.034  28.688  13.061  1.00  0.00              
ATOM   1101  C   ILE A  66       8.161  28.455  12.045  1.00  0.00              
ATOM   1102  O   ILE A  66       8.578  27.314  11.819  1.00  0.00              
ATOM   1103  CB  ILE A  66       5.754  29.104  12.314  1.00  0.00              
ATOM   1104  CG1 ILE A  66       4.566  29.157  13.279  1.00  0.00              
ATOM   1105  CG2 ILE A  66       5.470  28.145  11.168  1.00  0.00              
ATOM   1106  CD1 ILE A  66       3.365  29.893  12.729  1.00  0.00              
ATOM   1107  H   ILE A  66       6.919  30.560  14.103  1.00  0.00              
ATOM   1108  HA  ILE A  66       6.878  27.720  13.533  1.00  0.00              
ATOM   1109  HB  ILE A  66       5.883  30.112  11.920  1.00  0.00              
ATOM   1110 1HG1 ILE A  66       4.289  28.129  13.509  1.00  0.00              
ATOM   1111 2HG1 ILE A  66       4.910  29.652  14.188  1.00  0.00              
ATOM   1112 1HG2 ILE A  66       4.562  28.453  10.652  1.00  0.00              
ATOM   1113 2HG2 ILE A  66       6.306  28.155  10.470  1.00  0.00              
ATOM   1114 3HG2 ILE A  66       5.339  27.136  11.562  1.00  0.00              
ATOM   1115 1HD1 ILE A  66       2.565  29.889  13.470  1.00  0.00              
ATOM   1116 2HD1 ILE A  66       3.641  30.923  12.500  1.00  0.00              
ATOM   1117 3HD1 ILE A  66       3.020  29.400  11.822  1.00  0.00              
ATOM   1118  N   ASP A  67       8.655  29.548  11.459  1.00  0.00              
ATOM   1119  CA  ASP A  67       9.767  29.503  10.507  1.00  0.00              
ATOM   1120  C   ASP A  67      11.052  28.994  11.159  1.00  0.00              
ATOM   1121  O   ASP A  67      11.797  28.230  10.548  1.00  0.00              
ATOM   1122  CB  ASP A  67      10.004  30.888   9.899  1.00  0.00              
ATOM   1123  CG  ASP A  67       8.952  31.318   8.885  1.00  0.00              
ATOM   1124  OD1 ASP A  67       8.180  30.487   8.470  1.00  0.00              
ATOM   1125  OD2 ASP A  67       8.827  32.497   8.653  1.00  0.00              
ATOM   1126  H   ASP A  67       8.240  30.440  11.688  1.00  0.00              
ATOM   1127  HA  ASP A  67       9.535  28.801   9.706  1.00  0.00              
ATOM   1128 1HB  ASP A  67      10.133  31.673  10.644  1.00  0.00              
ATOM   1129 2HB  ASP A  67      10.951  30.712   9.387  1.00  0.00              
ATOM   1130  N   PHE A  68      11.307  29.424  12.394  1.00  0.00              
ATOM   1131  CA  PHE A  68      12.471  28.956  13.141  1.00  0.00              
ATOM   1132  C   PHE A  68      12.488  27.435  13.225  1.00  0.00              
ATOM   1133  O   PHE A  68      13.512  26.815  12.942  1.00  0.00              
ATOM   1134  CB  PHE A  68      12.486  29.563  14.545  1.00  0.00              
ATOM   1135  CG  PHE A  68      13.641  29.106  15.390  1.00  0.00              
ATOM   1136  CD1 PHE A  68      14.864  29.757  15.328  1.00  0.00              
ATOM   1137  CD2 PHE A  68      13.507  28.025  16.247  1.00  0.00              
ATOM   1138  CE1 PHE A  68      15.928  29.337  16.105  1.00  0.00              
ATOM   1139  CE2 PHE A  68      14.568  27.604  17.026  1.00  0.00              
ATOM   1140  CZ  PHE A  68      15.780  28.261  16.954  1.00  0.00              
ATOM   1141  H   PHE A  68      10.679  30.089  12.826  1.00  0.00              
ATOM   1142  HA  PHE A  68      13.384  29.251  12.623  1.00  0.00              
ATOM   1143 1HB  PHE A  68      12.555  30.649  14.484  1.00  0.00              
ATOM   1144 2HB  PHE A  68      11.580  29.287  15.082  1.00  0.00              
ATOM   1145  HD1 PHE A  68      14.981  30.609  14.658  1.00  0.00              
ATOM   1146  HD2 PHE A  68      12.550  27.505  16.304  1.00  0.00              
ATOM   1147  HE1 PHE A  68      16.883  29.858  16.046  1.00  0.00              
ATOM   1148  HE2 PHE A  68      14.449  26.753  17.696  1.00  0.00              
ATOM   1149  HZ  PHE A  68      16.617  27.929  17.565  1.00  0.00              
ATOM   1150  N   LEU A  69      11.356  26.852  13.619  1.00  0.00              
ATOM   1151  CA  LEU A  69      11.229  25.399  13.770  1.00  0.00              
ATOM   1152  C   LEU A  69      11.387  24.674  12.443  1.00  0.00              
ATOM   1153  O   LEU A  69      12.047  23.636  12.373  1.00  0.00              
ATOM   1154  CB  LEU A  69       9.876  25.049  14.401  1.00  0.00              
ATOM   1155  CG  LEU A  69       9.720  25.449  15.874  1.00  0.00              
ATOM   1156  CD1 LEU A  69       8.288  25.209  16.331  1.00  0.00              
ATOM   1157  CD2 LEU A  69      10.698  24.651  16.724  1.00  0.00              
ATOM   1158  H   LEU A  69      10.558  27.438  13.817  1.00  0.00              
ATOM   1159  HA  LEU A  69      12.027  25.027  14.412  1.00  0.00              
ATOM   1160 1HB  LEU A  69       9.226  25.660  13.777  1.00  0.00              
ATOM   1161 2HB  LEU A  69       9.627  23.997  14.264  1.00  0.00              
ATOM   1162  HG  LEU A  69       9.991  26.502  15.954  1.00  0.00              
ATOM   1163 1HD1 LEU A  69       8.186  25.496  17.378  1.00  0.00              
ATOM   1164 2HD1 LEU A  69       7.607  25.807  15.725  1.00  0.00              
ATOM   1165 3HD1 LEU A  69       8.042  24.154  16.220  1.00  0.00              
ATOM   1166 1HD2 LEU A  69      10.586  24.937  17.771  1.00  0.00              
ATOM   1167 2HD2 LEU A  69      10.492  23.586  16.614  1.00  0.00              
ATOM   1168 3HD2 LEU A  69      11.717  24.859  16.398  1.00  0.00              
ATOM   1169  N   SER A  70      10.780  25.228  11.396  1.00  0.00              
ATOM   1170  CA  SER A  70      10.815  24.629  10.067  1.00  0.00              
ATOM   1171  C   SER A  70      12.221  24.711   9.459  1.00  0.00              
ATOM   1172  O   SER A  70      12.597  23.870   8.644  1.00  0.00              
ATOM   1173  CB  SER A  70       9.804  25.311   9.165  1.00  0.00              
ATOM   1174  OG  SER A  70      10.187  26.618   8.839  1.00  0.00              
ATOM   1175  H   SER A  70      10.280  26.096  11.530  1.00  0.00              
ATOM   1176  HA  SER A  70      10.465  23.596  10.050  1.00  0.00              
ATOM   1177 1HB  SER A  70       9.709  24.730   8.248  1.00  0.00              
ATOM   1178 2HB  SER A  70       8.843  25.340   9.677  1.00  0.00              
ATOM   1179  HG  SER A  70       9.517  27.017   8.279  1.00  0.00              
ATOM   1180  N   SER A  71      12.996  25.708   9.884  1.00  0.00              
ATOM   1181  CA  SER A  71      14.344  25.926   9.361  1.00  0.00              
ATOM   1182  C   SER A  71      15.445  25.197  10.124  1.00  0.00              
ATOM   1183  O   SER A  71      16.381  24.683   9.510  1.00  0.00              
ATOM   1184  CB  SER A  71      14.639  27.413   9.346  1.00  0.00              
ATOM   1185  OG  SER A  71      13.745  28.119   8.529  1.00  0.00              
ATOM   1186  H   SER A  71      12.635  26.333  10.592  1.00  0.00              
ATOM   1187  HA  SER A  71      14.447  25.665   8.306  1.00  0.00              
ATOM   1188 1HB  SER A  71      14.564  27.793  10.364  1.00  0.00              
ATOM   1189 2HB  SER A  71      15.652  27.565   8.976  1.00  0.00              
ATOM   1190  HG  SER A  71      12.862  27.758   8.636  1.00  0.00              
ATOM   1191  N   ILE A  72      15.337  25.166  11.450  1.00  0.00              
ATOM   1192  CA  ILE A  72      16.343  24.518  12.300  1.00  0.00              
ATOM   1193  C   ILE A  72      16.340  22.992  12.160  1.00  0.00              
ATOM   1194  O   ILE A  72      15.309  22.378  11.872  1.00  0.00              
ATOM   1195  CB  ILE A  72      16.132  24.879  13.782  1.00  0.00              
ATOM   1196  CG1 ILE A  72      17.376  24.522  14.601  1.00  0.00              
ATOM   1197  CG2 ILE A  72      14.906  24.167  14.334  1.00  0.00              
ATOM   1198  CD1 ILE A  72      17.387  25.123  15.988  1.00  0.00              
ATOM   1199  H   ILE A  72      14.534  25.601  11.881  1.00  0.00              
ATOM   1200  HA  ILE A  72      17.347  24.806  11.993  1.00  0.00              
ATOM   1201  HB  ILE A  72      15.997  25.956  13.870  1.00  0.00              
ATOM   1202 1HG1 ILE A  72      17.416  23.436  14.674  1.00  0.00              
ATOM   1203 2HG1 ILE A  72      18.243  24.879  14.044  1.00  0.00              
ATOM   1204 1HG2 ILE A  72      14.772  24.432  15.382  1.00  0.00              
ATOM   1205 2HG2 ILE A  72      14.026  24.468  13.768  1.00  0.00              
ATOM   1206 3HG2 ILE A  72      15.042  23.089  14.248  1.00  0.00              
ATOM   1207 1HD1 ILE A  72      18.299  24.827  16.506  1.00  0.00              
ATOM   1208 2HD1 ILE A  72      17.349  26.210  15.915  1.00  0.00              
ATOM   1209 3HD1 ILE A  72      16.522  24.767  16.546  1.00  0.00              
ATOM   1210  N   SER A  73      17.515  22.403  12.348  1.00  0.00              
ATOM   1211  CA  SER A  73      17.716  20.969  12.200  1.00  0.00              
ATOM   1212  C   SER A  73      18.891  20.564  13.093  1.00  0.00              
ATOM   1213  O   SER A  73      19.450  21.415  13.792  1.00  0.00              
ATOM   1214  CB  SER A  73      17.973  20.606  10.751  1.00  0.00              
ATOM   1215  OG  SER A  73      19.228  21.047  10.312  1.00  0.00              
ATOM   1216  H   SER A  73      18.298  22.985  12.603  1.00  0.00              
ATOM   1217  HA  SER A  73      16.820  20.383  12.407  1.00  0.00              
ATOM   1218 1HB  SER A  73      17.922  19.522  10.649  1.00  0.00              
ATOM   1219 2HB  SER A  73      17.201  21.063  10.134  1.00  0.00              
ATOM   1220  HG  SER A  73      19.246  21.056   9.352  1.00  0.00              
ATOM   1221  N   LEU A  74      19.258  19.264  13.093  1.00  0.00              
ATOM   1222  CA  LEU A  74      20.458  18.852  13.834  1.00  0.00              
ATOM   1223  C   LEU A  74      21.753  19.474  13.292  1.00  0.00              
ATOM   1224  O   LEU A  74      22.721  19.626  14.046  1.00  0.00              
ATOM   1225  CB  LEU A  74      20.572  17.322  13.819  1.00  0.00              
ATOM   1226  CG  LEU A  74      19.493  16.581  14.619  1.00  0.00              
ATOM   1227  CD1 LEU A  74      19.609  15.080  14.386  1.00  0.00              
ATOM   1228  CD2 LEU A  74      19.640  16.909  16.098  1.00  0.00              
ATOM   1229  H   LEU A  74      18.723  18.566  12.596  1.00  0.00              
ATOM   1230  HA  LEU A  74      20.386  19.196  14.864  1.00  0.00              
ATOM   1231 1HB  LEU A  74      20.435  17.145  12.754  1.00  0.00              
ATOM   1232 2HB  LEU A  74      21.565  16.988  14.119  1.00  0.00              
ATOM   1233  HG  LEU A  74      18.526  16.959  14.288  1.00  0.00              
ATOM   1234 1HD1 LEU A  74      18.840  14.562  14.957  1.00  0.00              
ATOM   1235 2HD1 LEU A  74      19.478  14.866  13.325  1.00  0.00              
ATOM   1236 3HD1 LEU A  74      20.592  14.737  14.707  1.00  0.00              
ATOM   1237 1HD2 LEU A  74      18.873  16.382  16.665  1.00  0.00              
ATOM   1238 2HD2 LEU A  74      20.626  16.598  16.444  1.00  0.00              
ATOM   1239 3HD2 LEU A  74      19.526  17.983  16.245  1.00  0.00              
ATOM   1240  N   GLU A  75      21.755  19.837  12.006  1.00  0.00              
ATOM   1241  CA  GLU A  75      22.908  20.477  11.360  1.00  0.00              
ATOM   1242  C   GLU A  75      22.842  21.990  11.544  1.00  0.00              
ATOM   1243  O   GLU A  75      23.847  22.637  11.852  1.00  0.00              
ATOM   1244  CB  GLU A  75      22.964  20.127   9.871  1.00  0.00              
ATOM   1245  CG  GLU A  75      23.223  18.655   9.581  1.00  0.00              
ATOM   1246  CD  GLU A  75      23.228  18.383   8.102  1.00  0.00              
ATOM   1247  OE1 GLU A  75      23.018  19.302   7.347  1.00  0.00              
ATOM   1248  OE2 GLU A  75      23.554  17.283   7.722  1.00  0.00              
ATOM   1249  H   GLU A  75      20.923  19.657  11.463  1.00  0.00              
ATOM   1250  HA  GLU A  75      23.831  20.135  11.828  1.00  0.00              
ATOM   1251 1HB  GLU A  75      22.007  20.418   9.440  1.00  0.00              
ATOM   1252 2HB  GLU A  75      23.760  20.728   9.432  1.00  0.00              
ATOM   1253 1HG  GLU A  75      24.147  18.282  10.021  1.00  0.00              
ATOM   1254 2HG  GLU A  75      22.373  18.150  10.039  1.00  0.00              
ATOM   1255  N   ASN A  76      21.644  22.537  11.365  1.00  0.00              
ATOM   1256  CA  ASN A  76      21.389  23.967  11.505  1.00  0.00              
ATOM   1257  C   ASN A  76      21.331  24.443  12.961  1.00  0.00              
ATOM   1258  O   ASN A  76      21.379  25.644  13.237  1.00  0.00              
ATOM   1259  CB  ASN A  76      20.108  24.354  10.789  1.00  0.00              
ATOM   1260  CG  ASN A  76      20.215  24.308   9.290  1.00  0.00              
ATOM   1261  OD1 ASN A  76      21.315  24.311   8.725  1.00  0.00              
ATOM   1262  ND2 ASN A  76      19.079  24.348   8.641  1.00  0.00              
ATOM   1263  H   ASN A  76      20.880  21.923  11.121  1.00  0.00              
ATOM   1264  HA  ASN A  76      22.206  24.535  11.058  1.00  0.00              
ATOM   1265 1HB  ASN A  76      19.150  23.930  11.092  1.00  0.00              
ATOM   1266 2HB  ASN A  76      20.165  25.393  11.113  1.00  0.00              
ATOM   1267 1HD2 ASN A  76      19.074  24.321   7.641  1.00  0.00              
ATOM   1268 2HD2 ASN A  76      18.218  24.405   9.144  1.00  0.00              
ATOM   1269  N   TYR A  77      21.247  23.486  13.882  1.00  0.00              
ATOM   1270  CA  TYR A  77      21.293  23.759  15.317  1.00  0.00              
ATOM   1271  C   TYR A  77      22.418  24.734  15.693  1.00  0.00              
ATOM   1272  O   TYR A  77      22.218  25.628  16.519  1.00  0.00              
ATOM   1273  CB  TYR A  77      21.457  22.450  16.093  1.00  0.00              
ATOM   1274  CG  TYR A  77      21.627  22.639  17.584  1.00  0.00              
ATOM   1275  CD1 TYR A  77      20.526  22.801  18.412  1.00  0.00              
ATOM   1276  CD2 TYR A  77      22.889  22.651  18.159  1.00  0.00              
ATOM   1277  CE1 TYR A  77      20.676  22.974  19.774  1.00  0.00              
ATOM   1278  CE2 TYR A  77      23.051  22.823  19.520  1.00  0.00              
ATOM   1279  CZ  TYR A  77      21.942  22.984  20.325  1.00  0.00              
ATOM   1280  OH  TYR A  77      22.098  23.155  21.682  1.00  0.00              
ATOM   1281  H   TYR A  77      21.146  22.534  13.565  1.00  0.00              
ATOM   1282  HA  TYR A  77      20.369  24.241  15.632  1.00  0.00              
ATOM   1283 1HB  TYR A  77      20.567  21.848  15.902  1.00  0.00              
ATOM   1284 2HB  TYR A  77      22.333  21.944  15.688  1.00  0.00              
ATOM   1285  HD1 TYR A  77      19.530  22.792  17.970  1.00  0.00              
ATOM   1286  HD2 TYR A  77      23.761  22.524  17.518  1.00  0.00              
ATOM   1287  HE1 TYR A  77      19.802  23.101  20.413  1.00  0.00              
ATOM   1288  HE2 TYR A  77      24.052  22.831  19.953  1.00  0.00              
ATOM   1289  HH  TYR A  77      21.277  23.052  22.169  1.00  0.00              
ATOM   1290  N   ARG A  78      23.591  24.562  15.087  1.00  0.00              
ATOM   1291  CA  ARG A  78      24.738  25.429  15.371  1.00  0.00              
ATOM   1292  C   ARG A  78      24.599  26.811  14.722  1.00  0.00              
ATOM   1293  O   ARG A  78      25.174  27.789  15.201  1.00  0.00              
ATOM   1294  CB  ARG A  78      26.053  24.768  14.982  1.00  0.00              
ATOM   1295  CG  ARG A  78      26.456  23.587  15.850  1.00  0.00              
ATOM   1296  CD  ARG A  78      27.725  22.929  15.438  1.00  0.00              
ATOM   1297  NE  ARG A  78      28.107  21.794  16.261  1.00  0.00              
ATOM   1298  CZ  ARG A  78      29.113  20.944  15.971  1.00  0.00              
ATOM   1299  NH1 ARG A  78      29.810  21.073  14.864  1.00  0.00              
ATOM   1300  NH2 ARG A  78      29.362  19.960  16.817  1.00  0.00              
ATOM   1301  H   ARG A  78      23.693  23.814  14.414  1.00  0.00              
ATOM   1302  HA  ARG A  78      24.808  25.610  16.443  1.00  0.00              
ATOM   1303 1HB  ARG A  78      25.951  24.438  13.950  1.00  0.00              
ATOM   1304 2HB  ARG A  78      26.825  25.537  15.043  1.00  0.00              
ATOM   1305 1HG  ARG A  78      26.576  23.933  16.875  1.00  0.00              
ATOM   1306 2HG  ARG A  78      25.662  22.841  15.808  1.00  0.00              
ATOM   1307 1HD  ARG A  78      27.621  22.573  14.415  1.00  0.00              
ATOM   1308 2HD  ARG A  78      28.533  23.657  15.490  1.00  0.00              
ATOM   1309  HE  ARG A  78      27.714  21.467  17.134  1.00  0.00              
ATOM   1310 1HH1 ARG A  78      29.596  21.820  14.219  1.00  0.00              
ATOM   1311 2HH1 ARG A  78      30.559  20.426  14.666  1.00  0.00              
ATOM   1312 1HH2 ARG A  78      28.803  19.863  17.654  1.00  0.00              
ATOM   1313 2HH2 ARG A  78      30.107  19.309  16.623  1.00  0.00              
ATOM   1314  N   GLU A  79      23.829  26.881  13.637  1.00  0.00              
ATOM   1315  CA  GLU A  79      23.595  28.130  12.913  1.00  0.00              
ATOM   1316  C   GLU A  79      22.564  29.017  13.623  1.00  0.00              
ATOM   1317  O   GLU A  79      22.593  30.243  13.498  1.00  0.00              
ATOM   1318  CB  GLU A  79      23.137  27.835  11.484  1.00  0.00              
ATOM   1319  CG  GLU A  79      24.192  27.173  10.609  1.00  0.00              
ATOM   1320  CD  GLU A  79      23.672  26.920   9.221  1.00  0.00              
ATOM   1321  OE1 GLU A  79      22.539  27.249   8.963  1.00  0.00              
ATOM   1322  OE2 GLU A  79      24.439  26.500   8.388  1.00  0.00              
ATOM   1323  H   GLU A  79      23.392  26.032  13.308  1.00  0.00              
ATOM   1324  HA  GLU A  79      24.517  28.712  12.874  1.00  0.00              
ATOM   1325 1HB  GLU A  79      22.265  27.184  11.556  1.00  0.00              
ATOM   1326 2HB  GLU A  79      22.845  28.787  11.040  1.00  0.00              
ATOM   1327 1HG  GLU A  79      25.123  27.738  10.550  1.00  0.00              
ATOM   1328 2HG  GLU A  79      24.377  26.222  11.107  1.00  0.00              
ATOM   1329  N   PHE A  80      21.657  28.383  14.364  1.00  0.00              
ATOM   1330  CA  PHE A  80      20.630  29.083  15.139  1.00  0.00              
ATOM   1331  C   PHE A  80      20.961  29.282  16.618  1.00  0.00              
ATOM   1332  O   PHE A  80      20.078  29.643  17.399  1.00  0.00              
ATOM   1333  CB  PHE A  80      19.303  28.332  15.018  1.00  0.00              
ATOM   1334  CG  PHE A  80      18.654  28.459  13.669  1.00  0.00              
ATOM   1335  CD1 PHE A  80      18.705  27.415  12.757  1.00  0.00              
ATOM   1336  CD2 PHE A  80      17.993  29.624  13.308  1.00  0.00              
ATOM   1337  CE1 PHE A  80      18.109  27.532  11.516  1.00  0.00              
ATOM   1338  CE2 PHE A  80      17.396  29.743  12.068  1.00  0.00              
ATOM   1339  CZ  PHE A  80      17.455  28.695  11.171  1.00  0.00              
ATOM   1340  H   PHE A  80      21.687  27.373  14.387  1.00  0.00              
ATOM   1341  HA  PHE A  80      20.505  30.097  14.755  1.00  0.00              
ATOM   1342 1HB  PHE A  80      19.457  27.267  15.190  1.00  0.00              
ATOM   1343 2HB  PHE A  80      18.588  28.716  15.744  1.00  0.00              
ATOM   1344  HD1 PHE A  80      19.222  26.495  13.030  1.00  0.00              
ATOM   1345  HD2 PHE A  80      17.948  30.451  14.016  1.00  0.00              
ATOM   1346  HE1 PHE A  80      18.157  26.703  10.809  1.00  0.00              
ATOM   1347  HE2 PHE A  80      16.879  30.663  11.797  1.00  0.00              
ATOM   1348  HZ  PHE A  80      16.985  28.788  10.193  1.00  0.00              
ATOM   1349  N   THR A  81      22.224  29.057  16.985  1.00  0.00              
ATOM   1350  CA  THR A  81      22.712  29.156  18.375  1.00  0.00              
ATOM   1351  C   THR A  81      22.264  30.385  19.179  1.00  0.00              
ATOM   1352  O   THR A  81      21.870  30.254  20.343  1.00  0.00              
ATOM   1353  CB  THR A  81      24.252  29.125  18.398  1.00  0.00              
ATOM   1354  OG1 THR A  81      24.715  27.877  17.865  1.00  0.00              
ATOM   1355  CG2 THR A  81      24.768  29.287  19.819  1.00  0.00              
ATOM   1356  H   THR A  81      22.871  28.804  16.253  1.00  0.00              
ATOM   1357  HA  THR A  81      22.326  28.325  18.963  1.00  0.00              
ATOM   1358  HB  THR A  81      24.632  29.937  17.779  1.00  0.00              
ATOM   1359  HG1 THR A  81      25.630  27.968  17.588  1.00  0.00              
ATOM   1360 1HG2 THR A  81      25.857  29.263  19.815  1.00  0.00              
ATOM   1361 2HG2 THR A  81      24.427  30.240  20.223  1.00  0.00              
ATOM   1362 3HG2 THR A  81      24.389  28.475  20.438  1.00  0.00              
ATOM   1363  N   TYR A  82      22.329  31.564  18.561  1.00  0.00              
ATOM   1364  CA  TYR A  82      21.901  32.810  19.200  1.00  0.00              
ATOM   1365  C   TYR A  82      20.418  32.755  19.591  1.00  0.00              
ATOM   1366  O   TYR A  82      20.041  33.222  20.668  1.00  0.00              
ATOM   1367  CB  TYR A  82      22.157  33.999  18.271  1.00  0.00              
ATOM   1368  CG  TYR A  82      21.663  35.320  18.818  1.00  0.00              
ATOM   1369  CD1 TYR A  82      22.383  36.006  19.785  1.00  0.00              
ATOM   1370  CD2 TYR A  82      20.478  35.879  18.362  1.00  0.00              
ATOM   1371  CE1 TYR A  82      21.936  37.212  20.288  1.00  0.00              
ATOM   1372  CE2 TYR A  82      20.021  37.086  18.857  1.00  0.00              
ATOM   1373  CZ  TYR A  82      20.753  37.749  19.820  1.00  0.00              
ATOM   1374  OH  TYR A  82      20.304  38.952  20.316  1.00  0.00              
ATOM   1375  H   TYR A  82      22.687  31.595  17.616  1.00  0.00              
ATOM   1376  HA  TYR A  82      22.458  32.963  20.124  1.00  0.00              
ATOM   1377 1HB  TYR A  82      23.234  34.054  18.107  1.00  0.00              
ATOM   1378 2HB  TYR A  82      21.655  33.785  17.328  1.00  0.00              
ATOM   1379  HD1 TYR A  82      23.316  35.575  20.150  1.00  0.00              
ATOM   1380  HD2 TYR A  82      19.904  35.350  17.602  1.00  0.00              
ATOM   1381  HE1 TYR A  82      22.512  37.739  21.048  1.00  0.00              
ATOM   1382  HE2 TYR A  82      19.087  37.508  18.487  1.00  0.00              
ATOM   1383  HH  TYR A  82      19.474  39.233  19.922  1.00  0.00              
ATOM   1384  N   GLN A  83      19.597  32.168  18.721  1.00  0.00              
ATOM   1385  CA  GLN A  83      18.134  32.214  18.843  1.00  0.00              
ATOM   1386  C   GLN A  83      17.554  31.033  19.624  1.00  0.00              
ATOM   1387  O   GLN A  83      16.347  30.974  19.874  1.00  0.00              
ATOM   1388  CB  GLN A  83      17.496  32.258  17.452  1.00  0.00              
ATOM   1389  CG  GLN A  83      17.782  33.532  16.676  1.00  0.00              
ATOM   1390  CD  GLN A  83      17.122  33.538  15.310  1.00  0.00              
ATOM   1391  OE1 GLN A  83      17.639  32.956  14.353  1.00  0.00              
ATOM   1392  NE2 GLN A  83      15.976  34.202  15.211  1.00  0.00              
ATOM   1393  H   GLN A  83      20.011  31.670  17.944  1.00  0.00              
ATOM   1394  HA  GLN A  83      17.844  33.101  19.408  1.00  0.00              
ATOM   1395 1HB  GLN A  83      17.877  31.397  16.903  1.00  0.00              
ATOM   1396 2HB  GLN A  83      16.421  32.149  17.596  1.00  0.00              
ATOM   1397 1HG  GLN A  83      17.665  34.525  17.108  1.00  0.00              
ATOM   1398 2HG  GLN A  83      18.843  33.317  16.545  1.00  0.00              
ATOM   1399 1HE2 GLN A  83      15.494  34.241  14.334  1.00  0.00              
ATOM   1400 2HE2 GLN A  83      15.593  34.662  16.012  1.00  0.00              
ATOM   1401  N   LEU A  84      18.416  30.093  20.005  1.00  0.00              
ATOM   1402  CA  LEU A  84      18.024  28.957  20.833  1.00  0.00              
ATOM   1403  C   LEU A  84      17.386  29.384  22.154  1.00  0.00              
ATOM   1404  O   LEU A  84      16.351  28.845  22.552  1.00  0.00              
ATOM   1405  CB  LEU A  84      19.244  28.067  21.103  1.00  0.00              
ATOM   1406  CG  LEU A  84      19.826  27.366  19.868  1.00  0.00              
ATOM   1407  CD1 LEU A  84      21.019  26.509  20.269  1.00  0.00              
ATOM   1408  CD2 LEU A  84      18.749  26.517  19.210  1.00  0.00              
ATOM   1409  H   LEU A  84      19.376  30.176  19.704  1.00  0.00              
ATOM   1410  HA  LEU A  84      17.263  28.374  20.316  1.00  0.00              
ATOM   1411 1HB  LEU A  84      19.938  28.823  21.465  1.00  0.00              
ATOM   1412 2HB  LEU A  84      19.049  27.343  21.894  1.00  0.00              
ATOM   1413  HG  LEU A  84      20.117  28.144  19.161  1.00  0.00              
ATOM   1414 1HD1 LEU A  84      21.426  26.016  19.386  1.00  0.00              
ATOM   1415 2HD1 LEU A  84      21.787  27.140  20.717  1.00  0.00              
ATOM   1416 3HD1 LEU A  84      20.701  25.757  20.990  1.00  0.00              
ATOM   1417 1HD2 LEU A  84      19.164  26.020  18.332  1.00  0.00              
ATOM   1418 2HD2 LEU A  84      18.393  25.768  19.917  1.00  0.00              
ATOM   1419 3HD2 LEU A  84      17.918  27.154  18.906  1.00  0.00              
ATOM   1420  N   LYS A  85      18.010  30.349  22.827  1.00  0.00              
ATOM   1421  CA  LYS A  85      17.441  30.942  24.037  1.00  0.00              
ATOM   1422  C   LYS A  85      16.172  31.740  23.722  1.00  0.00              
ATOM   1423  O   LYS A  85      15.207  31.702  24.487  1.00  0.00              
ATOM   1424  CB  LYS A  85      18.471  31.839  24.726  1.00  0.00              
ATOM   1425  CG  LYS A  85      19.629  31.087  25.369  1.00  0.00              
ATOM   1426  CD  LYS A  85      20.611  32.044  26.029  1.00  0.00              
ATOM   1427  CE  LYS A  85      21.784  31.297  26.646  1.00  0.00              
ATOM   1428  NZ  LYS A  85      22.768  32.223  27.269  1.00  0.00              
ATOM   1429  H   LYS A  85      18.903  30.679  22.492  1.00  0.00              
ATOM   1430  HA  LYS A  85      17.145  30.154  24.730  1.00  0.00              
ATOM   1431 1HB  LYS A  85      18.857  32.521  23.969  1.00  0.00              
ATOM   1432 2HB  LYS A  85      17.940  32.407  25.489  1.00  0.00              
ATOM   1433 1HG  LYS A  85      19.226  30.405  26.118  1.00  0.00              
ATOM   1434 2HG  LYS A  85      20.142  30.515  24.597  1.00  0.00              
ATOM   1435 1HD  LYS A  85      20.979  32.740  25.274  1.00  0.00              
ATOM   1436 2HD  LYS A  85      20.085  32.599  26.806  1.00  0.00              
ATOM   1437 1HE  LYS A  85      21.396  30.616  27.402  1.00  0.00              
ATOM   1438 2HE  LYS A  85      22.274  30.723  25.859  1.00  0.00              
ATOM   1439 1HZ  LYS A  85      23.528  31.689  27.665  1.00  0.00              
ATOM   1440 2HZ  LYS A  85      23.129  32.854  26.568  1.00  0.00              
ATOM   1441 3HZ  LYS A  85      22.314  32.754  27.999  1.00  0.00              
ATOM   1442  N   ARG A  86      16.181  32.455  22.597  1.00  0.00              
ATOM   1443  CA  ARG A  86      15.033  33.255  22.189  1.00  0.00              
ATOM   1444  C   ARG A  86      13.756  32.427  22.188  1.00  0.00              
ATOM   1445  O   ARG A  86      12.717  32.868  22.680  1.00  0.00              
ATOM   1446  CB  ARG A  86      15.255  33.937  20.847  1.00  0.00              
ATOM   1447  CG  ARG A  86      14.059  34.710  20.316  1.00  0.00              
ATOM   1448  CD  ARG A  86      14.312  35.431  19.043  1.00  0.00              
ATOM   1449  NE  ARG A  86      13.149  36.111  18.494  1.00  0.00              
ATOM   1450  CZ  ARG A  86      12.744  37.345  18.854  1.00  0.00              
ATOM   1451  NH1 ARG A  86      13.379  38.022  19.785  1.00  0.00              
ATOM   1452  NH2 ARG A  86      11.675  37.848  18.261  1.00  0.00              
ATOM   1453  H   ARG A  86      17.004  32.441  22.011  1.00  0.00              
ATOM   1454  HA  ARG A  86      14.875  34.066  22.903  1.00  0.00              
ATOM   1455 1HB  ARG A  86      16.096  34.617  20.972  1.00  0.00              
ATOM   1456 2HB  ARG A  86      15.523  33.156  20.135  1.00  0.00              
ATOM   1457 1HG  ARG A  86      13.240  34.009  20.148  1.00  0.00              
ATOM   1458 2HG  ARG A  86      13.760  35.444  21.066  1.00  0.00              
ATOM   1459 1HD  ARG A  86      15.081  36.184  19.210  1.00  0.00              
ATOM   1460 2HD  ARG A  86      14.657  34.719  18.295  1.00  0.00              
ATOM   1461  HE  ARG A  86      12.489  35.797  17.796  1.00  0.00              
ATOM   1462 1HH1 ARG A  86      14.183  37.616  20.241  1.00  0.00              
ATOM   1463 2HH1 ARG A  86      13.059  38.945  20.040  1.00  0.00              
ATOM   1464 1HH2 ARG A  86      11.188  37.307  17.560  1.00  0.00              
ATOM   1465 2HH2 ARG A  86      11.350  38.770  18.512  1.00  0.00              
ATOM   1466  N   PHE A  87      13.838  31.222  21.630  1.00  0.00              
ATOM   1467  CA  PHE A  87      12.668  30.365  21.481  1.00  0.00              
ATOM   1468  C   PHE A  87      12.686  29.227  22.495  1.00  0.00              
ATOM   1469  O   PHE A  87      11.894  28.290  22.402  1.00  0.00              
ATOM   1470  CB  PHE A  87      12.595  29.804  20.060  1.00  0.00              
ATOM   1471  CG  PHE A  87      12.452  30.858  19.000  1.00  0.00              
ATOM   1472  CD1 PHE A  87      13.544  31.249  18.240  1.00  0.00              
ATOM   1473  CD2 PHE A  87      11.226  31.461  18.759  1.00  0.00              
ATOM   1474  CE1 PHE A  87      13.414  32.219  17.263  1.00  0.00              
ATOM   1475  CE2 PHE A  87      11.094  32.429  17.783  1.00  0.00              
ATOM   1476  CZ  PHE A  87      12.190  32.808  17.034  1.00  0.00              
ATOM   1477  H   PHE A  87      14.733  30.893  21.302  1.00  0.00              
ATOM   1478  HA  PHE A  87      11.761  30.940  21.676  1.00  0.00              
ATOM   1479 1HB  PHE A  87      13.501  29.249  19.828  1.00  0.00              
ATOM   1480 2HB  PHE A  87      11.733  29.146  19.962  1.00  0.00              
ATOM   1481  HD1 PHE A  87      14.513  30.782  18.419  1.00  0.00              
ATOM   1482  HD2 PHE A  87      10.360  31.162  19.351  1.00  0.00              
ATOM   1483  HE1 PHE A  87      14.283  32.517  16.673  1.00  0.00              
ATOM   1484  HE2 PHE A  87      10.124  32.894  17.603  1.00  0.00              
ATOM   1485  HZ  PHE A  87      12.087  33.573  16.266  1.00  0.00              
ATOM   1486  N   ASN A  88      13.594  29.315  23.459  1.00  0.00              
ATOM   1487  CA  ASN A  88      13.620  28.380  24.576  1.00  0.00              
ATOM   1488  C   ASN A  88      13.688  26.941  24.080  1.00  0.00              
ATOM   1489  O   ASN A  88      12.955  26.074  24.557  1.00  0.00              
ATOM   1490  CB  ASN A  88      12.421  28.567  25.487  1.00  0.00              
ATOM   1491  CG  ASN A  88      12.580  27.923  26.838  1.00  0.00              
ATOM   1492  OD1 ASN A  88      13.663  27.941  27.432  1.00  0.00              
ATOM   1493  ND2 ASN A  88      11.530  27.283  27.286  1.00  0.00              
ATOM   1494  H   ASN A  88      14.287  30.051  23.416  1.00  0.00              
ATOM   1495  HA  ASN A  88      14.517  28.544  25.177  1.00  0.00              
ATOM   1496 1HB  ASN A  88      11.963  29.548  25.611  1.00  0.00              
ATOM   1497 2HB  ASN A  88      11.775  27.940  24.873  1.00  0.00              
ATOM   1498 1HD2 ASN A  88      11.562  26.831  28.176  1.00  0.00              
ATOM   1499 2HD2 ASN A  88      10.694  27.248  26.736  1.00  0.00              
ATOM   1500  N   VAL A  89      14.471  26.736  23.231  1.00  0.00              
ATOM   1501  CA  VAL A  89      14.660  25.446  22.578  1.00  0.00              
ATOM   1502  C   VAL A  89      16.124  25.268  22.195  1.00  0.00              
ATOM   1503  O   VAL A  89      16.749  26.185  21.660  1.00  0.00              
ATOM   1504  CB  VAL A  89      13.781  25.303  21.322  1.00  0.00              
ATOM   1505  CG1 VAL A  89      14.119  26.388  20.310  1.00  0.00              
ATOM   1506  CG2 VAL A  89      13.956  23.925  20.702  1.00  0.00              
ATOM   1507  H   VAL A  89      15.041  27.519  22.946  1.00  0.00              
ATOM   1508  HA  VAL A  89      14.429  24.623  23.257  1.00  0.00              
ATOM   1509  HB  VAL A  89      12.734  25.390  21.611  1.00  0.00              
ATOM   1510 1HG1 VAL A  89      13.488  26.272  19.428  1.00  0.00              
ATOM   1511 2HG1 VAL A  89      13.944  27.367  20.754  1.00  0.00              
ATOM   1512 3HG1 VAL A  89      15.166  26.301  20.019  1.00  0.00              
ATOM   1513 1HG2 VAL A  89      13.328  23.841  19.816  1.00  0.00              
ATOM   1514 2HG2 VAL A  89      15.000  23.783  20.422  1.00  0.00              
ATOM   1515 3HG2 VAL A  89      13.667  23.162  21.425  1.00  0.00              
ATOM   1516  N   GLY A  90      16.665  24.087  22.472  1.00  0.00              
ATOM   1517  CA  GLY A  90      18.041  23.772  22.114  1.00  0.00              
ATOM   1518  C   GLY A  90      18.953  23.841  23.332  1.00  0.00              
ATOM   1519  O   GLY A  90      19.884  23.048  23.470  1.00  0.00              
ATOM   1520  H   GLY A  90      16.107  23.389  22.944  1.00  0.00              
ATOM   1521 1HA  GLY A  90      18.067  22.767  21.692  1.00  0.00              
ATOM   1522 2HA  GLY A  90      18.374  24.487  21.363  1.00  0.00              
ATOM   1523  N   GLU A  91      18.678  24.795  24.215  1.00  0.00              
ATOM   1524  CA  GLU A  91      19.447  24.946  25.444  1.00  0.00              
ATOM   1525  C   GLU A  91      18.919  23.995  26.510  1.00  0.00              
ATOM   1526  O   GLU A  91      19.688  23.429  27.287  1.00  0.00              
ATOM   1527  CB  GLU A  91      19.394  26.391  25.945  1.00  0.00              
ATOM   1528  CG  GLU A  91      20.093  27.396  25.040  1.00  0.00              
ATOM   1529  CD  GLU A  91      21.554  27.074  24.891  1.00  0.00              
ATOM   1530  OE1 GLU A  91      22.211  26.907  25.891  1.00  0.00              
ATOM   1531  OE2 GLU A  91      21.989  26.884  23.780  1.00  0.00              
ATOM   1532  H   GLU A  91      17.917  25.433  24.031  1.00  0.00              
ATOM   1533  HA  GLU A  91      20.490  24.667  25.284  1.00  0.00              
ATOM   1534 1HB  GLU A  91      18.341  26.657  26.038  1.00  0.00              
ATOM   1535 2HB  GLU A  91      19.861  26.404  26.930  1.00  0.00              
ATOM   1536 1HG  GLU A  91      19.638  27.480  24.054  1.00  0.00              
ATOM   1537 2HG  GLU A  91      19.981  28.340  25.572  1.00  0.00              
ATOM   1538  N   ALA A  92      17.605  23.797  26.515  1.00  0.00              
ATOM   1539  CA  ALA A  92      16.914  22.974  27.500  1.00  0.00              
ATOM   1540  C   ALA A  92      16.800  21.526  27.043  1.00  0.00              
ATOM   1541  O   ALA A  92      16.825  21.239  25.846  1.00  0.00              
ATOM   1542  CB  ALA A  92      15.535  23.549  27.792  1.00  0.00              
ATOM   1543  H   ALA A  92      17.064  24.385  25.897  1.00  0.00              
ATOM   1544  HA  ALA A  92      17.493  22.971  28.424  1.00  0.00              
ATOM   1545 1HB  ALA A  92      15.032  22.926  28.531  1.00  0.00              
ATOM   1546 2HB  ALA A  92      15.636  24.562  28.180  1.00  0.00              
ATOM   1547 3HB  ALA A  92      14.948  23.567  26.876  1.00  0.00              
ATOM   1548  N   THR A  93      16.672  20.617  28.002  1.00  0.00              
ATOM   1549  CA  THR A  93      16.588  19.191  27.702  1.00  0.00              
ATOM   1550  C   THR A  93      15.131  18.784  27.532  1.00  0.00              
ATOM   1551  O   THR A  93      14.833  17.717  26.995  1.00  0.00              
ATOM   1552  CB  THR A  93      17.233  18.332  28.806  1.00  0.00              
ATOM   1553  OG1 THR A  93      16.531  18.530  30.040  1.00  0.00              
ATOM   1554  CG2 THR A  93      18.693  18.711  28.992  1.00  0.00              
ATOM   1555  H   THR A  93      16.633  20.918  28.965  1.00  0.00              
ATOM   1556  HA  THR A  93      17.077  18.970  26.753  1.00  0.00              
ATOM   1557  HB  THR A  93      17.163  17.282  28.523  1.00  0.00              
ATOM   1558  HG1 THR A  93      16.711  17.795  30.631  1.00  0.00              
ATOM   1559 1HG2 THR A  93      19.132  18.093  29.775  1.00  0.00              
ATOM   1560 2HG2 THR A  93      19.233  18.550  28.058  1.00  0.00              
ATOM   1561 3HG2 THR A  93      18.764  19.760  29.276  1.00  0.00              
ATOM   1562  N   ASP A  94      14.224  19.639  27.991  1.00  0.00              
ATOM   1563  CA  ASP A  94      12.798  19.436  27.774  1.00  0.00              
ATOM   1564  C   ASP A  94      12.345  20.118  26.489  1.00  0.00              
ATOM   1565  O   ASP A  94      11.162  20.104  26.152  1.00  0.00              
ATOM   1566  CB  ASP A  94      11.991  19.960  28.963  1.00  0.00              
ATOM   1567  CG  ASP A  94      11.951  21.478  29.077  1.00  0.00              
ATOM   1568  OD1 ASP A  94      12.998  22.082  29.084  1.00  0.00              
ATOM   1569  OD2 ASP A  94      10.881  22.032  28.996  1.00  0.00              
ATOM   1570  H   ASP A  94      14.532  20.454  28.503  1.00  0.00              
ATOM   1571  HA  ASP A  94      12.589  18.372  27.650  1.00  0.00              
ATOM   1572 1HB  ASP A  94      10.975  19.566  29.007  1.00  0.00              
ATOM   1573 2HB  ASP A  94      12.575  19.550  29.788  1.00  0.00              
ATOM   1574  N   CYS A  95      13.295  20.714  25.776  1.00  0.00              
ATOM   1575  CA  CYS A  95      13.021  21.282  24.462  1.00  0.00              
ATOM   1576  C   CYS A  95      14.165  20.981  23.500  1.00  0.00              
ATOM   1577  O   CYS A  95      14.857  21.889  23.038  1.00  0.00              
ATOM   1578  CB  CYS A  95      12.933  22.780  24.748  1.00  0.00              
ATOM   1579  SG  CYS A  95      11.618  23.248  25.899  1.00  0.00              
ATOM   1580  H   CYS A  95      14.229  20.775  26.155  1.00  0.00              
ATOM   1581  HA  CYS A  95      12.071  20.954  24.041  1.00  0.00              
ATOM   1582 1HB  CYS A  95      13.863  23.135  25.194  1.00  0.00              
ATOM   1583 2HB  CYS A  95      12.739  23.329  23.828  1.00  0.00              
ATOM   1584  HG  CYS A  95      10.697  22.432  25.396  1.00  0.00              
ATOM   1585  N   PRO A  96      14.359  19.701  23.201  1.00  0.00              
ATOM   1586  CA  PRO A  96      15.438  19.275  22.317  1.00  0.00              
ATOM   1587  C   PRO A  96      15.161  19.637  20.863  1.00  0.00              
ATOM   1588  O   PRO A  96      14.027  19.940  20.495  1.00  0.00              
ATOM   1589  CB  PRO A  96      15.507  17.759  22.526  1.00  0.00              
ATOM   1590  CG  PRO A  96      14.128  17.376  22.942  1.00  0.00              
ATOM   1591  CD  PRO A  96      13.628  18.525  23.774  1.00  0.00              
ATOM   1592  HA  PRO A  96      16.393  19.766  22.547  1.00  0.00              
ATOM   1593 1HB  PRO A  96      15.805  17.238  21.603  1.00  0.00              
ATOM   1594 2HB  PRO A  96      16.243  17.492  23.298  1.00  0.00              
ATOM   1595 1HG  PRO A  96      13.480  17.210  22.066  1.00  0.00              
ATOM   1596 2HG  PRO A  96      14.131  16.442  23.519  1.00  0.00              
ATOM   1597 1HD  PRO A  96      12.539  18.657  23.692  1.00  0.00              
ATOM   1598 2HD  PRO A  96      13.857  18.397  24.841  1.00  0.00              
ATOM   1599  N   VAL A  97      16.205  19.603  20.042  1.00  0.00              
ATOM   1600  CA  VAL A  97      16.069  19.892  18.619  1.00  0.00              
ATOM   1601  C   VAL A  97      16.320  18.646  17.779  1.00  0.00              
ATOM   1602  O   VAL A  97      17.247  17.881  18.047  1.00  0.00              
ATOM   1603  CB  VAL A  97      17.036  21.004  18.171  1.00  0.00              
ATOM   1604  CG1 VAL A  97      16.953  21.208  16.666  1.00  0.00              
ATOM   1605  CG2 VAL A  97      16.730  22.303  18.901  1.00  0.00              
ATOM   1606  H   VAL A  97      17.116  19.374  20.413  1.00  0.00              
ATOM   1607  HA  VAL A  97      15.052  20.198  18.371  1.00  0.00              
ATOM   1608  HB  VAL A  97      18.053  20.720  18.444  1.00  0.00              
ATOM   1609 1HG1 VAL A  97      17.644  21.997  16.367  1.00  0.00              
ATOM   1610 2HG1 VAL A  97      17.220  20.282  16.158  1.00  0.00              
ATOM   1611 3HG1 VAL A  97      15.938  21.493  16.393  1.00  0.00              
ATOM   1612 1HG2 VAL A  97      17.423  23.077  18.574  1.00  0.00              
ATOM   1613 2HG2 VAL A  97      15.708  22.611  18.679  1.00  0.00              
ATOM   1614 3HG2 VAL A  97      16.838  22.151  19.976  1.00  0.00              
ATOM   1615  N   PHE A  98      15.490  18.449  16.761  1.00  0.00              
ATOM   1616  CA  PHE A  98      15.629  17.302  15.869  1.00  0.00              
ATOM   1617  C   PHE A  98      15.100  17.621  14.477  1.00  0.00              
ATOM   1618  O   PHE A  98      14.071  18.280  14.329  1.00  0.00              
ATOM   1619  CB  PHE A  98      14.901  16.086  16.443  1.00  0.00              
ATOM   1620  CG  PHE A  98      15.024  14.850  15.597  1.00  0.00              
ATOM   1621  CD1 PHE A  98      16.134  14.026  15.707  1.00  0.00              
ATOM   1622  CD2 PHE A  98      14.032  14.511  14.690  1.00  0.00              
ATOM   1623  CE1 PHE A  98      16.249  12.889  14.929  1.00  0.00              
ATOM   1624  CE2 PHE A  98      14.143  13.375  13.912  1.00  0.00              
ATOM   1625  CZ  PHE A  98      15.254  12.563  14.032  1.00  0.00              
ATOM   1626  H   PHE A  98      14.743  19.109  16.600  1.00  0.00              
ATOM   1627  HA  PHE A  98      16.684  17.051  15.751  1.00  0.00              
ATOM   1628 1HB  PHE A  98      15.305  15.834  17.423  1.00  0.00              
ATOM   1629 2HB  PHE A  98      13.836  16.295  16.534  1.00  0.00              
ATOM   1630  HD1 PHE A  98      16.921  14.283  16.417  1.00  0.00              
ATOM   1631  HD2 PHE A  98      13.155  15.152  14.596  1.00  0.00              
ATOM   1632  HE1 PHE A  98      17.126  12.250  15.025  1.00  0.00              
ATOM   1633  HE2 PHE A  98      13.356  13.119  13.204  1.00  0.00              
ATOM   1634  HZ  PHE A  98      15.344  11.669  13.418  1.00  0.00              
ATOM   1635  N   ASP A  99      15.808  17.146  13.459  1.00  0.00              
ATOM   1636  CA  ASP A  99      15.406  17.372  12.075  1.00  0.00              
ATOM   1637  C   ASP A  99      14.167  16.557  11.723  1.00  0.00              
ATOM   1638  O   ASP A  99      14.248  15.347  11.508  1.00  0.00              
ATOM   1639  CB  ASP A  99      16.550  17.026  11.120  1.00  0.00              
ATOM   1640  CG  ASP A  99      16.251  17.305   9.652  1.00  0.00              
ATOM   1641  OD1 ASP A  99      15.128  17.629   9.346  1.00  0.00              
ATOM   1642  OD2 ASP A  99      17.175  17.343   8.875  1.00  0.00              
ATOM   1643  H   ASP A  99      16.647  16.616  13.647  1.00  0.00              
ATOM   1644  HA  ASP A  99      15.138  18.418  11.934  1.00  0.00              
ATOM   1645 1HB  ASP A  99      17.497  17.490  11.391  1.00  0.00              
ATOM   1646 2HB  ASP A  99      16.614  15.948  11.278  1.00  0.00              
ATOM   1647  N   GLY A 100      13.022  17.227  11.666  1.00  0.00              
ATOM   1648  CA  GLY A 100      11.760  16.563  11.360  1.00  0.00              
ATOM   1649  C   GLY A 100      10.808  16.614  12.548  1.00  0.00              
ATOM   1650  O   GLY A 100       9.651  16.204  12.447  1.00  0.00              
ATOM   1651  H   GLY A 100      13.024  18.222  11.838  1.00  0.00              
ATOM   1652 1HA  GLY A 100      11.292  17.060  10.511  1.00  0.00              
ATOM   1653 2HA  GLY A 100      11.956  15.522  11.106  1.00  0.00              
ATOM   1654  N   LEU A 101      11.302  17.117  13.675  1.00  0.00              
ATOM   1655  CA  LEU A 101      10.484  17.263  14.872  1.00  0.00              
ATOM   1656  C   LEU A 101       9.341  18.243  14.643  1.00  0.00              
ATOM   1657  O   LEU A 101       8.239  18.059  15.162  1.00  0.00              
ATOM   1658  CB  LEU A 101      11.350  17.719  16.054  1.00  0.00              
ATOM   1659  CG  LEU A 101      10.604  17.887  17.383  1.00  0.00              
ATOM   1660  CD1 LEU A 101       9.904  16.587  17.757  1.00  0.00              
ATOM   1661  CD2 LEU A 101      11.586  18.302  18.469  1.00  0.00              
ATOM   1662  H   LEU A 101      12.269  17.405  13.702  1.00  0.00              
ATOM   1663  HA  LEU A 101      10.025  16.306  15.119  1.00  0.00              
ATOM   1664 1HB  LEU A 101      12.031  16.871  16.112  1.00  0.00              
ATOM   1665 2HB  LEU A 101      11.913  18.621  15.816  1.00  0.00              
ATOM   1666  HG  LEU A 101       9.888  18.699  17.253  1.00  0.00              
ATOM   1667 1HD1 LEU A 101       9.377  16.716  18.703  1.00  0.00              
ATOM   1668 2HD1 LEU A 101       9.190  16.322  16.978  1.00  0.00              
ATOM   1669 3HD1 LEU A 101      10.643  15.793  17.860  1.00  0.00              
ATOM   1670 1HD2 LEU A 101      11.054  18.422  19.413  1.00  0.00              
ATOM   1671 2HD2 LEU A 101      12.353  17.536  18.578  1.00  0.00              
ATOM   1672 3HD2 LEU A 101      12.054  19.248  18.194  1.00  0.00              
ATOM   1673  N   PHE A 102       9.608  19.283  13.862  1.00  0.00              
ATOM   1674  CA  PHE A 102       8.550  20.192  13.448  1.00  0.00              
ATOM   1675  C   PHE A 102       7.467  19.498  12.630  1.00  0.00              
ATOM   1676  O   PHE A 102       6.276  19.759  12.825  1.00  0.00              
ATOM   1677  CB  PHE A 102       9.143  21.352  12.645  1.00  0.00              
ATOM   1678  CG  PHE A 102       8.115  22.311  12.116  1.00  0.00              
ATOM   1679  CD1 PHE A 102       7.396  23.125  12.980  1.00  0.00              
ATOM   1680  CD2 PHE A 102       7.864  22.402  10.756  1.00  0.00              
ATOM   1681  CE1 PHE A 102       6.450  24.007  12.494  1.00  0.00              
ATOM   1682  CE2 PHE A 102       6.920  23.284  10.268  1.00  0.00              
ATOM   1683  CZ  PHE A 102       6.212  24.087  11.139  1.00  0.00              
ATOM   1684  H   PHE A 102      10.553  19.452  13.548  1.00  0.00              
ATOM   1685  HA  PHE A 102       8.043  20.596  14.325  1.00  0.00              
ATOM   1686 1HB  PHE A 102       9.820  21.934  13.270  1.00  0.00              
ATOM   1687 2HB  PHE A 102       9.686  20.971  11.781  1.00  0.00              
ATOM   1688  HD1 PHE A 102       7.585  23.062  14.052  1.00  0.00              
ATOM   1689  HD2 PHE A 102       8.424  21.767  10.068  1.00  0.00              
ATOM   1690  HE1 PHE A 102       5.891  24.640  13.184  1.00  0.00              
ATOM   1691  HE2 PHE A 102       6.733  23.346   9.196  1.00  0.00              
ATOM   1692  HZ  PHE A 102       5.466  24.782  10.755  1.00  0.00              
ATOM   1693  N   GLN A 103       7.882  18.613  11.723  1.00  0.00              
ATOM   1694  CA  GLN A 103       6.943  17.859  10.891  1.00  0.00              
ATOM   1695  C   GLN A 103       6.091  16.927  11.755  1.00  0.00              
ATOM   1696  O   GLN A 103       4.898  16.742  11.495  1.00  0.00              
ATOM   1697  CB  GLN A 103       7.692  17.048   9.830  1.00  0.00              
ATOM   1698  CG  GLN A 103       8.324  17.890   8.735  1.00  0.00              
ATOM   1699  CD  GLN A 103       9.116  17.054   7.747  1.00  0.00              
ATOM   1700  OE1 GLN A 103       9.248  15.837   7.908  1.00  0.00              
ATOM   1701  NE2 GLN A 103       9.653  17.703   6.720  1.00  0.00              
ATOM   1702  H   GLN A 103       8.873  18.459  11.608  1.00  0.00              
ATOM   1703  HA  GLN A 103       6.259  18.550  10.397  1.00  0.00              
ATOM   1704 1HB  GLN A 103       8.463  16.483  10.353  1.00  0.00              
ATOM   1705 2HB  GLN A 103       6.970  16.358   9.394  1.00  0.00              
ATOM   1706 1HG  GLN A 103       7.768  18.637   8.169  1.00  0.00              
ATOM   1707 2HG  GLN A 103       9.025  18.390   9.403  1.00  0.00              
ATOM   1708 1HE2 GLN A 103      10.187  17.204   6.036  1.00  0.00              
ATOM   1709 2HE2 GLN A 103       9.523  18.690   6.629  1.00  0.00              
ATOM   1710  N   PHE A 104       6.711  16.369  12.794  1.00  0.00              
ATOM   1711  CA  PHE A 104       6.011  15.606  13.830  1.00  0.00              
ATOM   1712  C   PHE A 104       4.958  16.452  14.553  1.00  0.00              
ATOM   1713  O   PHE A 104       3.832  16.001  14.772  1.00  0.00              
ATOM   1714  CB  PHE A 104       7.013  15.045  14.841  1.00  0.00              
ATOM   1715  CG  PHE A 104       6.371  14.369  16.019  1.00  0.00              
ATOM   1716  CD1 PHE A 104       5.682  13.175  15.861  1.00  0.00              
ATOM   1717  CD2 PHE A 104       6.455  14.924  17.287  1.00  0.00              
ATOM   1718  CE1 PHE A 104       5.091  12.553  16.945  1.00  0.00              
ATOM   1719  CE2 PHE A 104       5.866  14.303  18.372  1.00  0.00              
ATOM   1720  CZ  PHE A 104       5.183  13.117  18.200  1.00  0.00              
ATOM   1721  H   PHE A 104       7.711  16.484  12.859  1.00  0.00              
ATOM   1722  HA  PHE A 104       5.469  14.775  13.376  1.00  0.00              
ATOM   1723 1HB  PHE A 104       7.650  14.301  14.364  1.00  0.00              
ATOM   1724 2HB  PHE A 104       7.630  15.848  15.242  1.00  0.00              
ATOM   1725  HD1 PHE A 104       5.609  12.729  14.869  1.00  0.00              
ATOM   1726  HD2 PHE A 104       6.995  15.863  17.422  1.00  0.00              
ATOM   1727  HE1 PHE A 104       4.551  11.616  16.807  1.00  0.00              
ATOM   1728  HE2 PHE A 104       5.940  14.750  19.362  1.00  0.00              
ATOM   1729  HZ  PHE A 104       4.717  12.627  19.054  1.00  0.00              
ATOM   1730  N   GLN A 105       5.333  17.674  14.921  1.00  0.00              
ATOM   1731  CA  GLN A 105       4.420  18.595  15.587  1.00  0.00              
ATOM   1732  C   GLN A 105       3.286  18.994  14.660  1.00  0.00              
ATOM   1733  O   GLN A 105       2.174  19.275  15.115  1.00  0.00              
ATOM   1734  CB  GLN A 105       5.162  19.846  16.063  1.00  0.00              
ATOM   1735  CG  GLN A 105       6.208  19.579  17.134  1.00  0.00              
ATOM   1736  CD  GLN A 105       5.587  19.277  18.486  1.00  0.00              
ATOM   1737  OE1 GLN A 105       4.978  20.148  19.112  1.00  0.00              
ATOM   1738  NE2 GLN A 105       5.742  18.042  18.945  1.00  0.00              
ATOM   1739  H   GLN A 105       6.280  17.972  14.732  1.00  0.00              
ATOM   1740  HA  GLN A 105       3.966  18.100  16.446  1.00  0.00              
ATOM   1741 1HB  GLN A 105       5.641  20.281  15.185  1.00  0.00              
ATOM   1742 2HB  GLN A 105       4.411  20.533  16.446  1.00  0.00              
ATOM   1743 1HG  GLN A 105       7.041  18.892  16.990  1.00  0.00              
ATOM   1744 2HG  GLN A 105       6.582  20.603  17.149  1.00  0.00              
ATOM   1745 1HE2 GLN A 105       5.354  17.784  19.830  1.00  0.00              
ATOM   1746 2HE2 GLN A 105       6.245  17.367  18.405  1.00  0.00              
ATOM   1747  N   GLN A 106       3.568  19.016  13.361  1.00  0.00              
ATOM   1748  CA  GLN A 106       2.545  19.290  12.359  1.00  0.00              
ATOM   1749  C   GLN A 106       1.559  18.135  12.225  1.00  0.00              
ATOM   1750  O   GLN A 106       0.363  18.359  12.039  1.00  0.00              
ATOM   1751  CB  GLN A 106       3.194  19.571  11.001  1.00  0.00              
ATOM   1752  CG  GLN A 106       3.821  20.950  10.884  1.00  0.00              
ATOM   1753  CD  GLN A 106       4.332  21.236   9.485  1.00  0.00              
ATOM   1754  OE1 GLN A 106       5.446  20.846   9.124  1.00  0.00              
ATOM   1755  NE2 GLN A 106       3.522  21.924   8.689  1.00  0.00              
ATOM   1756  H   GLN A 106       4.515  18.835  13.060  1.00  0.00              
ATOM   1757  HA  GLN A 106       1.959  20.155  12.665  1.00  0.00              
ATOM   1758 1HB  GLN A 106       3.956  18.805  10.852  1.00  0.00              
ATOM   1759 2HB  GLN A 106       2.414  19.456  10.249  1.00  0.00              
ATOM   1760 1HG  GLN A 106       3.334  21.852  11.254  1.00  0.00              
ATOM   1761 2HG  GLN A 106       4.673  20.712  11.521  1.00  0.00              
ATOM   1762 1HE2 GLN A 106       3.805  22.144   7.754  1.00  0.00              
ATOM   1763 2HE2 GLN A 106       2.627  22.223   9.022  1.00  0.00              
ATOM   1764  N   SER A 107       2.055  16.910  12.379  1.00  0.00              
ATOM   1765  CA  SER A 107       1.156  15.759  12.368  1.00  0.00              
ATOM   1766  C   SER A 107       0.223  15.775  13.575  1.00  0.00              
ATOM   1767  O   SER A 107      -0.977  15.507  13.449  1.00  0.00              
ATOM   1768  CB  SER A 107       1.956  14.471  12.337  1.00  0.00              
ATOM   1769  OG  SER A 107       2.641  14.306  11.126  1.00  0.00              
ATOM   1770  H   SER A 107       3.049  16.759  12.463  1.00  0.00              
ATOM   1771  HA  SER A 107       0.576  15.673  11.450  1.00  0.00              
ATOM   1772 1HB  SER A 107       2.678  14.490  13.153  1.00  0.00              
ATOM   1773 2HB  SER A 107       1.275  13.633  12.478  1.00  0.00              
ATOM   1774  HG  SER A 107       2.356  13.491  10.706  1.00  0.00              
ATOM   1775  N   CYS A 108       0.784  16.098  14.738  1.00  0.00              
ATOM   1776  CA  CYS A 108       0.032  16.160  15.985  1.00  0.00              
ATOM   1777  C   CYS A 108      -1.058  17.233  15.940  1.00  0.00              
ATOM   1778  O   CYS A 108      -2.221  16.957  16.251  1.00  0.00              
ATOM   1779  CB  CYS A 108       1.110  16.531  17.004  1.00  0.00              
ATOM   1780  SG  CYS A 108       2.357  15.247  17.276  1.00  0.00              
ATOM   1781  H   CYS A 108       1.772  16.310  14.746  1.00  0.00              
ATOM   1782  HA  CYS A 108      -0.409  15.204  16.272  1.00  0.00              
ATOM   1783 1HB  CYS A 108       1.655  17.415  16.672  1.00  0.00              
ATOM   1784 2HB  CYS A 108       0.659  16.724  17.976  1.00  0.00              
ATOM   1785  HG  CYS A 108       3.278  16.056  17.791  1.00  0.00              
ATOM   1786  N   ALA A 109      -0.678  18.445  15.545  1.00  0.00              
ATOM   1787  CA  ALA A 109      -1.610  19.568  15.459  1.00  0.00              
ATOM   1788  C   ALA A 109      -2.687  19.306  14.401  1.00  0.00              
ATOM   1789  O   ALA A 109      -3.871  19.546  14.642  1.00  0.00              
ATOM   1790  CB  ALA A 109      -0.882  20.902  15.174  1.00  0.00              
ATOM   1791  H   ALA A 109       0.290  18.590  15.297  1.00  0.00              
ATOM   1792  HA  ALA A 109      -2.116  19.678  16.418  1.00  0.00              
ATOM   1793 1HB  ALA A 109      -1.613  21.710  15.116  1.00  0.00              
ATOM   1794 2HB  ALA A 109      -0.174  21.110  15.976  1.00  0.00              
ATOM   1795 3HB  ALA A 109      -0.347  20.830  14.227  1.00  0.00              
ATOM   1796  N   GLY A 110      -2.266  18.806  13.241  1.00  0.00              
ATOM   1797  CA  GLY A 110      -3.182  18.493  12.146  1.00  0.00              
ATOM   1798  C   GLY A 110      -4.190  17.414  12.499  1.00  0.00              
ATOM   1799  O   GLY A 110      -5.366  17.514  12.140  1.00  0.00              
ATOM   1800  H   GLY A 110      -1.277  18.640  13.119  1.00  0.00              
ATOM   1801 1HA  GLY A 110      -3.732  19.394  11.873  1.00  0.00              
ATOM   1802 2HA  GLY A 110      -2.606  18.146  11.288  1.00  0.00              
ATOM   1803  N   ALA A 111      -3.723  16.391  13.209  1.00  0.00              
ATOM   1804  CA  ALA A 111      -4.577  15.292  13.655  1.00  0.00              
ATOM   1805  C   ALA A 111      -5.652  15.743  14.627  1.00  0.00              
ATOM   1806  O   ALA A 111      -6.813  15.347  14.502  1.00  0.00              
ATOM   1807  CB  ALA A 111      -3.730  14.196  14.285  1.00  0.00              
ATOM   1808  H   ALA A 111      -2.741  16.376  13.446  1.00  0.00              
ATOM   1809  HA  ALA A 111      -5.097  14.882  12.790  1.00  0.00              
ATOM   1810 1HB  ALA A 111      -4.377  13.380  14.605  1.00  0.00              
ATOM   1811 2HB  ALA A 111      -3.011  13.827  13.554  1.00  0.00              
ATOM   1812 3HB  ALA A 111      -3.200  14.598  15.147  1.00  0.00              
ATOM   1813  N   SER A 112      -5.259  16.581  15.587  1.00  0.00              
ATOM   1814  CA  SER A 112      -6.183  17.162  16.567  1.00  0.00              
ATOM   1815  C   SER A 112      -7.201  18.105  15.933  1.00  0.00              
ATOM   1816  O   SER A 112      -8.365  18.123  16.327  1.00  0.00              
ATOM   1817  CB  SER A 112      -5.400  17.894  17.639  1.00  0.00              
ATOM   1818  OG  SER A 112      -4.617  17.022  18.407  1.00  0.00              
ATOM   1819  H   SER A 112      -4.279  16.823  15.633  1.00  0.00              
ATOM   1820  HA  SER A 112      -6.716  16.413  17.154  1.00  0.00              
ATOM   1821 1HB  SER A 112      -4.750  18.625  17.158  1.00  0.00              
ATOM   1822 2HB  SER A 112      -6.101  18.410  18.293  1.00  0.00              
ATOM   1823  HG  SER A 112      -4.127  17.526  19.061  1.00  0.00              
ATOM   1824  N   ILE A 113      -6.755  18.878  14.948  1.00  0.00              
ATOM   1825  CA  ILE A 113      -7.645  19.760  14.195  1.00  0.00              
ATOM   1826  C   ILE A 113      -8.612  18.945  13.332  1.00  0.00              
ATOM   1827  O   ILE A 113      -9.794  19.279  13.241  1.00  0.00              
ATOM   1828  CB  ILE A 113      -6.855  20.729  13.297  1.00  0.00              
ATOM   1829  CG1 ILE A 113      -6.081  21.737  14.151  1.00  0.00              
ATOM   1830  CG2 ILE A 113      -7.791  21.448  12.338  1.00  0.00              
ATOM   1831  CD1 ILE A 113      -5.056  22.534  13.376  1.00  0.00              
ATOM   1832  H   ILE A 113      -5.772  18.856  14.716  1.00  0.00              
ATOM   1833  HA  ILE A 113      -8.281  20.331  14.870  1.00  0.00              
ATOM   1834  HB  ILE A 113      -6.116  20.165  12.729  1.00  0.00              
ATOM   1835 1HG1 ILE A 113      -6.810  22.415  14.593  1.00  0.00              
ATOM   1836 2HG1 ILE A 113      -5.581  21.176  14.941  1.00  0.00              
ATOM   1837 1HG2 ILE A 113      -7.217  22.130  11.711  1.00  0.00              
ATOM   1838 2HG2 ILE A 113      -8.298  20.718  11.709  1.00  0.00              
ATOM   1839 3HG2 ILE A 113      -8.530  22.014  12.905  1.00  0.00              
ATOM   1840 1HD1 ILE A 113      -4.548  23.226  14.048  1.00  0.00              
ATOM   1841 2HD1 ILE A 113      -4.325  21.857  12.933  1.00  0.00              
ATOM   1842 3HD1 ILE A 113      -5.553  23.097  12.586  1.00  0.00              
ATOM   1843  N   ASP A 114      -8.110  17.868  12.726  1.00  0.00              
ATOM   1844  CA  ASP A 114      -8.938  16.966  11.920  1.00  0.00              
ATOM   1845  C   ASP A 114     -10.010  16.287  12.760  1.00  0.00              
ATOM   1846  O   ASP A 114     -11.148  16.108  12.308  1.00  0.00              
ATOM   1847  CB  ASP A 114      -8.068  15.909  11.234  1.00  0.00              
ATOM   1848  CG  ASP A 114      -7.271  16.427  10.044  1.00  0.00              
ATOM   1849  OD1 ASP A 114      -7.543  17.518   9.601  1.00  0.00              
ATOM   1850  OD2 ASP A 114      -6.301  15.802   9.688  1.00  0.00              
ATOM   1851  H   ASP A 114      -7.126  17.673  12.828  1.00  0.00              
ATOM   1852  HA  ASP A 114      -9.464  17.535  11.152  1.00  0.00              
ATOM   1853 1HB  ASP A 114      -7.400  15.386  11.918  1.00  0.00              
ATOM   1854 2HB  ASP A 114      -8.841  15.224  10.883  1.00  0.00              
ATOM   1855  N   GLY A 115      -9.635  15.923  13.985  1.00  0.00              
ATOM   1856  CA  GLY A 115     -10.571  15.384  14.969  1.00  0.00              
ATOM   1857  C   GLY A 115     -11.600  16.419  15.426  1.00  0.00              
ATOM   1858  O   GLY A 115     -12.769  16.084  15.636  1.00  0.00              
ATOM   1859  H   GLY A 115      -8.663  16.028  14.239  1.00  0.00              
ATOM   1860 1HA  GLY A 115     -11.104  14.541  14.530  1.00  0.00              
ATOM   1861 2HA  GLY A 115     -10.015  15.045  15.842  1.00  0.00              
ATOM   1862  N   ALA A 116     -11.167  17.668  15.583  1.00  0.00              
ATOM   1863  CA  ALA A 116     -12.080  18.747  15.944  1.00  0.00              
ATOM   1864  C   ALA A 116     -13.103  18.954  14.835  1.00  0.00              
ATOM   1865  O   ALA A 116     -14.292  19.132  15.106  1.00  0.00              
ATOM   1866  CB  ALA A 116     -11.321  20.033  16.220  1.00  0.00              
ATOM   1867  H   ALA A 116     -10.187  17.876  15.448  1.00  0.00              
ATOM   1868  HA  ALA A 116     -12.615  18.465  16.851  1.00  0.00              
ATOM   1869 1HB  ALA A 116     -12.025  20.821  16.488  1.00  0.00              
ATOM   1870 2HB  ALA A 116     -10.624  19.873  17.045  1.00  0.00              
ATOM   1871 3HB  ALA A 116     -10.769  20.327  15.331  1.00  0.00              
ATOM   1872  N   SER A 117     -12.635  18.915  13.589  1.00  0.00              
ATOM   1873  CA  SER A 117     -13.509  19.073  12.426  1.00  0.00              
ATOM   1874  C   SER A 117     -14.506  17.923  12.408  1.00  0.00              
ATOM   1875  O   SER A 117     -15.710  18.136  12.271  1.00  0.00              
ATOM   1876  CB  SER A 117     -12.701  19.112  11.143  1.00  0.00              
ATOM   1877  OG  SER A 117     -11.856  20.230  11.087  1.00  0.00              
ATOM   1878  H   SER A 117     -11.646  18.773  13.445  1.00  0.00              
ATOM   1879  HA  SER A 117     -14.008  20.043  12.389  1.00  0.00              
ATOM   1880 1HB  SER A 117     -12.097  18.208  11.085  1.00  0.00              
ATOM   1881 2HB  SER A 117     -13.388  19.145  10.299  1.00  0.00              
ATOM   1882  HG  SER A 117     -12.352  21.017  11.321  1.00  0.00              
ATOM   1883  N   LYS A 118     -13.981  16.708  12.567  1.00  0.00              
ATOM   1884  CA  LYS A 118     -14.779  15.490  12.702  1.00  0.00              
ATOM   1885  C   LYS A 118     -15.997  15.711  13.615  1.00  0.00              
ATOM   1886  O   LYS A 118     -17.138  15.469  13.210  1.00  0.00              
ATOM   1887  CB  LYS A 118     -13.916  14.350  13.240  1.00  0.00              
ATOM   1888  CG  LYS A 118     -14.397  12.958  12.849  1.00  0.00              
ATOM   1889  CD  LYS A 118     -14.058  12.641  11.400  1.00  0.00              
ATOM   1890  CE  LYS A 118     -14.355  11.187  11.066  1.00  0.00              
ATOM   1891  NZ  LYS A 118     -14.053  10.870   9.644  1.00  0.00              
ATOM   1892  H   LYS A 118     -12.974  16.641  12.594  1.00  0.00              
ATOM   1893  HA  LYS A 118     -15.176  15.201  11.727  1.00  0.00              
ATOM   1894 1HB  LYS A 118     -12.907  14.504  12.860  1.00  0.00              
ATOM   1895 2HB  LYS A 118     -13.910  14.437  14.327  1.00  0.00              
ATOM   1896 1HG  LYS A 118     -13.918  12.228  13.503  1.00  0.00              
ATOM   1897 2HG  LYS A 118     -15.478  12.913  12.987  1.00  0.00              
ATOM   1898 1HD  LYS A 118     -14.648  13.292  10.754  1.00  0.00              
ATOM   1899 2HD  LYS A 118     -12.997  12.839  11.242  1.00  0.00              
ATOM   1900 1HE  LYS A 118     -13.752  10.556  11.716  1.00  0.00              
ATOM   1901 2HE  LYS A 118     -15.412  11.003  11.261  1.00  0.00              
ATOM   1902 1HZ  LYS A 118     -14.265   9.899   9.464  1.00  0.00              
ATOM   1903 2HZ  LYS A 118     -14.614  11.454   9.041  1.00  0.00              
ATOM   1904 3HZ  LYS A 118     -13.074  11.040   9.463  1.00  0.00              
ATOM   1905  N   LEU A 119     -15.738  16.185  14.833  1.00  0.00              
ATOM   1906  CA  LEU A 119     -16.790  16.452  15.814  1.00  0.00              
ATOM   1907  C   LEU A 119     -17.729  17.573  15.373  1.00  0.00              
ATOM   1908  O   LEU A 119     -18.941  17.482  15.577  1.00  0.00              
ATOM   1909  CB  LEU A 119     -16.162  16.798  17.170  1.00  0.00              
ATOM   1910  CG  LEU A 119     -15.340  15.674  17.814  1.00  0.00              
ATOM   1911  CD1 LEU A 119     -14.629  16.194  19.057  1.00  0.00              
ATOM   1912  CD2 LEU A 119     -16.254  14.510  18.163  1.00  0.00              
ATOM   1913  H   LEU A 119     -14.775  16.365  15.083  1.00  0.00              
ATOM   1914  HA  LEU A 119     -17.418  15.570  15.925  1.00  0.00              
ATOM   1915 1HB  LEU A 119     -15.507  17.610  16.861  1.00  0.00              
ATOM   1916 2HB  LEU A 119     -16.904  17.177  17.874  1.00  0.00              
ATOM   1917  HG  LEU A 119     -14.627  15.326  17.066  1.00  0.00              
ATOM   1918 1HD1 LEU A 119     -14.047  15.389  19.507  1.00  0.00              
ATOM   1919 2HD1 LEU A 119     -13.963  17.011  18.780  1.00  0.00              
ATOM   1920 3HD1 LEU A 119     -15.366  16.553  19.774  1.00  0.00              
ATOM   1921 1HD2 LEU A 119     -15.668  13.712  18.620  1.00  0.00              
ATOM   1922 2HD2 LEU A 119     -17.020  14.845  18.863  1.00  0.00              
ATOM   1923 3HD2 LEU A 119     -16.731  14.136  17.256  1.00  0.00              
ATOM   1924  N   ASN A 120     -17.162  18.622  14.778  1.00  0.00              
ATOM   1925  CA  ASN A 120     -17.927  19.792  14.351  1.00  0.00              
ATOM   1926  C   ASN A 120     -19.025  19.419  13.367  1.00  0.00              
ATOM   1927  O   ASN A 120     -20.138  19.941  13.442  1.00  0.00              
ATOM   1928  CB  ASN A 120     -17.026  20.853  13.746  1.00  0.00              
ATOM   1929  CG  ASN A 120     -16.195  21.591  14.758  1.00  0.00              
ATOM   1930  OD1 ASN A 120     -16.530  21.642  15.947  1.00  0.00              
ATOM   1931  ND2 ASN A 120     -15.159  22.232  14.280  1.00  0.00              
ATOM   1932  H   ASN A 120     -16.166  18.601  14.619  1.00  0.00              
ATOM   1933  HA  ASN A 120     -18.429  20.240  15.211  1.00  0.00              
ATOM   1934 1HB  ASN A 120     -16.411  20.630  12.873  1.00  0.00              
ATOM   1935 2HB  ASN A 120     -17.862  21.485  13.449  1.00  0.00              
ATOM   1936 1HD2 ASN A 120     -14.561  22.745  14.896  1.00  0.00              
ATOM   1937 2HD2 ASN A 120     -14.966  22.208  13.299  1.00  0.00              
ATOM   1938  N   HIS A 121     -18.708  18.503  12.455  1.00  0.00              
ATOM   1939  CA  HIS A 121     -19.621  18.097  11.385  1.00  0.00              
ATOM   1940  C   HIS A 121     -20.293  16.752  11.685  1.00  0.00              
ATOM   1941  O   HIS A 121     -20.858  16.118  10.791  1.00  0.00              
ATOM   1942  CB  HIS A 121     -18.877  18.021  10.048  1.00  0.00              
ATOM   1943  CG  HIS A 121     -18.234  19.311   9.643  1.00  0.00              
ATOM   1944  ND1 HIS A 121     -16.914  19.603   9.918  1.00  0.00              
ATOM   1945  CD2 HIS A 121     -18.728  20.385   8.984  1.00  0.00              
ATOM   1946  CE1 HIS A 121     -16.625  20.803   9.444  1.00  0.00              
ATOM   1947  NE2 HIS A 121     -17.708  21.298   8.874  1.00  0.00              
ATOM   1948  H   HIS A 121     -17.795  18.076  12.510  1.00  0.00              
ATOM   1949  HA  HIS A 121     -20.429  18.825  11.299  1.00  0.00              
ATOM   1950 1HB  HIS A 121     -18.079  17.280  10.104  1.00  0.00              
ATOM   1951 2HB  HIS A 121     -19.567  17.751   9.249  1.00  0.00              
ATOM   1952  HD2 HIS A 121     -19.712  20.613   8.571  1.00  0.00              
ATOM   1953  HE1 HIS A 121     -15.624  21.219   9.560  1.00  0.00              
ATOM   1954  HE2 HIS A 121     -17.784  22.200   8.427  1.00  0.00              
ATOM   1955  N   HIS A 122     -20.209  16.325  12.948  1.00  0.00              
ATOM   1956  CA  HIS A 122     -20.887  15.122  13.446  1.00  0.00              
ATOM   1957  C   HIS A 122     -20.541  13.872  12.628  1.00  0.00              
ATOM   1958  O   HIS A 122     -21.417  13.062  12.311  1.00  0.00              
ATOM   1959  CB  HIS A 122     -22.405  15.331  13.449  1.00  0.00              
ATOM   1960  CG  HIS A 122     -22.842  16.554  14.195  1.00  0.00              
ATOM   1961  ND1 HIS A 122     -22.603  16.729  15.542  1.00  0.00              
ATOM   1962  CD2 HIS A 122     -23.504  17.661  13.783  1.00  0.00              
ATOM   1963  CE1 HIS A 122     -23.098  17.893  15.925  1.00  0.00              
ATOM   1964  NE2 HIS A 122     -23.650  18.477  14.877  1.00  0.00              
ATOM   1965  H   HIS A 122     -19.645  16.871  13.583  1.00  0.00              
ATOM   1966  HA  HIS A 122     -20.557  14.911  14.463  1.00  0.00              
ATOM   1967 1HB  HIS A 122     -22.772  15.442  12.428  1.00  0.00              
ATOM   1968 2HB  HIS A 122     -22.899  14.484  13.923  1.00  0.00              
ATOM   1969  HD2 HIS A 122     -23.898  17.970  12.814  1.00  0.00              
ATOM   1970  HE1 HIS A 122     -23.010  18.219  16.961  1.00  0.00              
ATOM   1971  HE2 HIS A 122     -24.108  19.377  14.872  1.00  0.00              
ATOM   1972  N   CYS A 123     -19.258  13.713  12.307  1.00  0.00              
ATOM   1973  CA  CYS A 123     -18.774  12.511  11.616  1.00  0.00              
ATOM   1974  C   CYS A 123     -18.289  11.398  12.561  1.00  0.00              
ATOM   1975  O   CYS A 123     -18.125  10.247  12.142  1.00  0.00              
ATOM   1976  CB  CYS A 123     -17.600  13.062  10.806  1.00  0.00              
ATOM   1977  SG  CYS A 123     -18.062  14.275   9.547  1.00  0.00              
ATOM   1978  H   CYS A 123     -18.601  14.443  12.544  1.00  0.00              
ATOM   1979  HA  CYS A 123     -19.503  12.078  10.934  1.00  0.00              
ATOM   1980 1HB  CYS A 123     -16.890  13.564  11.464  1.00  0.00              
ATOM   1981 2HB  CYS A 123     -17.096  12.253  10.276  1.00  0.00              
ATOM   1982  HG  CYS A 123     -16.956  14.148   8.819  1.00  0.00              
ATOM   1983  N   ALA A 124     -18.074  11.755  13.829  1.00  0.00              
ATOM   1984  CA  ALA A 124     -17.698  10.796  14.877  1.00  0.00              
ATOM   1985  C   ALA A 124     -18.108  11.308  16.261  1.00  0.00              
ATOM   1986  O   ALA A 124     -18.427  12.485  16.425  1.00  0.00              
ATOM   1987  CB  ALA A 124     -16.186  10.456  14.853  1.00  0.00              
ATOM   1988  H   ALA A 124     -18.176  12.731  14.070  1.00  0.00              
ATOM   1989  HA  ALA A 124     -18.231   9.862  14.702  1.00  0.00              
ATOM   1990 1HB  ALA A 124     -15.963   9.744  15.646  1.00  0.00              
ATOM   1991 2HB  ALA A 124     -15.927  10.017  13.889  1.00  0.00              
ATOM   1992 3HB  ALA A 124     -15.607  11.364  15.005  1.00  0.00              
ATOM   1993  N   ASP A 125     -18.102  10.416  17.247  1.00  0.00              
ATOM   1994  CA  ASP A 125     -18.458  10.770  18.621  1.00  0.00              
ATOM   1995  C   ASP A 125     -17.220  10.946  19.495  1.00  0.00              
ATOM   1996  O   ASP A 125     -17.176  11.830  20.353  1.00  0.00              
ATOM   1997  CB  ASP A 125     -19.380   9.714  19.223  1.00  0.00              
ATOM   1998  CG  ASP A 125     -20.698   9.598  18.481  1.00  0.00              
ATOM   1999  OD1 ASP A 125     -21.410  10.619  18.351  1.00  0.00              
ATOM   2000  OD2 ASP A 125     -21.021   8.483  18.023  1.00  0.00              
ATOM   2001  H   ASP A 125     -17.840   9.464  17.038  1.00  0.00              
ATOM   2002  HA  ASP A 125     -18.979  11.728  18.632  1.00  0.00              
ATOM   2003 1HB  ASP A 125     -18.912   8.736  19.324  1.00  0.00              
ATOM   2004 2HB  ASP A 125     -19.544  10.144  20.211  1.00  0.00              
ATOM   2005  N   ILE A 126     -16.222  10.090  19.279  1.00  0.00              
ATOM   2006  CA  ILE A 126     -14.941  10.192  19.965  1.00  0.00              
ATOM   2007  C   ILE A 126     -13.817  10.129  18.934  1.00  0.00              
ATOM   2008  O   ILE A 126     -13.748   9.197  18.133  1.00  0.00              
ATOM   2009  CB  ILE A 126     -14.753   9.074  21.007  1.00  0.00              
ATOM   2010  CG1 ILE A 126     -15.856   9.141  22.067  1.00  0.00              
ATOM   2011  CG2 ILE A 126     -13.381   9.177  21.656  1.00  0.00              
ATOM   2012  CD1 ILE A 126     -15.819   8.002  23.060  1.00  0.00              
ATOM   2013  H   ILE A 126     -16.367   9.345  18.613  1.00  0.00              
ATOM   2014  HA  ILE A 126     -14.845  11.159  20.459  1.00  0.00              
ATOM   2015  HB  ILE A 126     -14.850   8.108  20.514  1.00  0.00              
ATOM   2016 1HG1 ILE A 126     -15.742  10.087  22.595  1.00  0.00              
ATOM   2017 2HG1 ILE A 126     -16.811   9.132  21.541  1.00  0.00              
ATOM   2018 1HG2 ILE A 126     -13.265   8.380  22.390  1.00  0.00              
ATOM   2019 2HG2 ILE A 126     -12.610   9.081  20.892  1.00  0.00              
ATOM   2020 3HG2 ILE A 126     -13.284  10.143  22.151  1.00  0.00              
ATOM   2021 1HD1 ILE A 126     -16.630   8.117  23.779  1.00  0.00              
ATOM   2022 2HD1 ILE A 126     -15.934   7.054  22.533  1.00  0.00              
ATOM   2023 3HD1 ILE A 126     -14.866   8.009  23.587  1.00  0.00              
ATOM   2024  N   CYS A 127     -12.958  11.139  18.948  1.00  0.00              
ATOM   2025  CA  CYS A 127     -11.806  11.193  18.062  1.00  0.00              
ATOM   2026  C   CYS A 127     -10.539  10.952  18.872  1.00  0.00              
ATOM   2027  O   CYS A 127     -10.306  11.614  19.889  1.00  0.00              
ATOM   2028  CB  CYS A 127     -11.847  12.623  17.521  1.00  0.00              
ATOM   2029  SG  CYS A 127     -13.303  13.002  16.516  1.00  0.00              
ATOM   2030  H   CYS A 127     -13.114  11.896  19.598  1.00  0.00              
ATOM   2031  HA  CYS A 127     -11.873  10.504  17.222  1.00  0.00              
ATOM   2032 1HB  CYS A 127     -11.854  13.338  18.345  1.00  0.00              
ATOM   2033 2HB  CYS A 127     -10.983  12.810  16.884  1.00  0.00              
ATOM   2034  HG  CYS A 127     -13.339  11.836  15.879  1.00  0.00              
ATOM   2035  N   VAL A 128      -9.728  10.001  18.423  1.00  0.00              
ATOM   2036  CA  VAL A 128      -8.536   9.588  19.156  1.00  0.00              
ATOM   2037  C   VAL A 128      -7.252   9.988  18.430  1.00  0.00              
ATOM   2038  O   VAL A 128      -7.053   9.648  17.262  1.00  0.00              
ATOM   2039  CB  VAL A 128      -8.523   8.066  19.392  1.00  0.00              
ATOM   2040  CG1 VAL A 128      -7.245   7.648  20.103  1.00  0.00              
ATOM   2041  CG2 VAL A 128      -9.742   7.641  20.196  1.00  0.00              
ATOM   2042  H   VAL A 128      -9.947   9.550  17.545  1.00  0.00              
ATOM   2043  HA  VAL A 128      -8.469  10.092  20.120  1.00  0.00              
ATOM   2044  HB  VAL A 128      -8.586   7.558  18.429  1.00  0.00              
ATOM   2045 1HG1 VAL A 128      -7.253   6.569  20.261  1.00  0.00              
ATOM   2046 2HG1 VAL A 128      -6.384   7.918  19.492  1.00  0.00              
ATOM   2047 3HG1 VAL A 128      -7.182   8.154  21.066  1.00  0.00              
ATOM   2048 1HG2 VAL A 128      -9.718   6.563  20.353  1.00  0.00              
ATOM   2049 2HG2 VAL A 128      -9.735   8.149  21.161  1.00  0.00              
ATOM   2050 3HG2 VAL A 128     -10.648   7.908  19.652  1.00  0.00              
ATOM   2051  N   ASN A 129      -6.393  10.713  19.140  1.00  0.00              
ATOM   2052  CA  ASN A 129      -5.117  11.167  18.609  1.00  0.00              
ATOM   2053  C   ASN A 129      -4.045  11.063  19.691  1.00  0.00              
ATOM   2054  O   ASN A 129      -3.831  11.999  20.459  1.00  0.00              
ATOM   2055  CB  ASN A 129      -5.201  12.583  18.071  1.00  0.00              
ATOM   2056  CG  ASN A 129      -3.886  13.125  17.584  1.00  0.00              
ATOM   2057  OD1 ASN A 129      -2.974  12.370  17.228  1.00  0.00              
ATOM   2058  ND2 ASN A 129      -3.755  14.426  17.643  1.00  0.00              
ATOM   2059  H   ASN A 129      -6.644  10.952  20.089  1.00  0.00              
ATOM   2060  HA  ASN A 129      -4.810  10.524  17.782  1.00  0.00              
ATOM   2061 1HB  ASN A 129      -5.988  12.868  17.370  1.00  0.00              
ATOM   2062 2HB  ASN A 129      -5.416  13.011  19.051  1.00  0.00              
ATOM   2063 1HD2 ASN A 129      -2.906  14.856  17.336  1.00  0.00              
ATOM   2064 2HD2 ASN A 129      -4.502  14.988  17.996  1.00  0.00              
ATOM   2065  N   TRP A 130      -3.381   9.914  19.759  1.00  0.00              
ATOM   2066  CA  TRP A 130      -2.418   9.658  20.830  1.00  0.00              
ATOM   2067  C   TRP A 130      -1.098  10.410  20.646  1.00  0.00              
ATOM   2068  O   TRP A 130      -0.209  10.332  21.494  1.00  0.00              
ATOM   2069  CB  TRP A 130      -2.144   8.157  20.932  1.00  0.00              
ATOM   2070  CG  TRP A 130      -3.327   7.362  21.396  1.00  0.00              
ATOM   2071  CD1 TRP A 130      -3.840   6.244  20.808  1.00  0.00              
ATOM   2072  CD2 TRP A 130      -4.144   7.623  22.544  1.00  0.00              
ATOM   2073  NE1 TRP A 130      -4.927   5.793  21.517  1.00  0.00              
ATOM   2074  CE2 TRP A 130      -5.132   6.624  22.589  1.00  0.00              
ATOM   2075  CE3 TRP A 130      -4.133   8.608  23.540  1.00  0.00              
ATOM   2076  CZ2 TRP A 130      -6.098   6.577  23.582  1.00  0.00              
ATOM   2077  CZ3 TRP A 130      -5.101   8.562  24.536  1.00  0.00              
ATOM   2078  CH2 TRP A 130      -6.055   7.574  24.557  1.00  0.00              
ATOM   2079  H   TRP A 130      -3.538   9.200  19.060  1.00  0.00              
ATOM   2080  HA  TRP A 130      -2.821  10.010  21.781  1.00  0.00              
ATOM   2081 1HB  TRP A 130      -1.863   7.757  19.957  1.00  0.00              
ATOM   2082 2HB  TRP A 130      -1.343   7.968  21.646  1.00  0.00              
ATOM   2083  HD1 TRP A 130      -3.342   5.889  19.908  1.00  0.00              
ATOM   2084  HE1 TRP A 130      -5.484   4.984  21.286  1.00  0.00              
ATOM   2085  HE3 TRP A 130      -3.398   9.411  23.572  1.00  0.00              
ATOM   2086  HZ2 TRP A 130      -6.837   5.777  23.561  1.00  0.00              
ATOM   2087  HZ3 TRP A 130      -5.083   9.334  25.305  1.00  0.00              
ATOM   2088  HH2 TRP A 130      -6.796   7.574  25.356  1.00  0.00              
ATOM   2089  N   SER A 131      -0.978  11.140  19.541  1.00  0.00              
ATOM   2090  CA  SER A 131       0.209  11.954  19.289  1.00  0.00              
ATOM   2091  C   SER A 131      -0.004  13.393  19.748  1.00  0.00              
ATOM   2092  O   SER A 131       0.928  14.196  19.720  1.00  0.00              
ATOM   2093  CB  SER A 131       0.567  11.918  17.816  1.00  0.00              
ATOM   2094  OG  SER A 131      -0.238  12.778  17.057  1.00  0.00              
ATOM   2095  H   SER A 131      -1.724  11.136  18.859  1.00  0.00              
ATOM   2096  HA  SER A 131       1.117  11.548  19.740  1.00  0.00              
ATOM   2097 1HB  SER A 131       1.609  12.216  17.703  1.00  0.00              
ATOM   2098 2HB  SER A 131       0.440  10.900  17.451  1.00  0.00              
ATOM   2099  HG  SER A 131      -1.162  12.590  17.234  1.00  0.00              
ATOM   2100  N   GLY A 132      -1.222  13.701  20.189  1.00  0.00              
ATOM   2101  CA  GLY A 132      -1.576  15.044  20.642  1.00  0.00              
ATOM   2102  C   GLY A 132      -1.204  15.348  22.085  1.00  0.00              
ATOM   2103  O   GLY A 132      -0.371  14.662  22.689  1.00  0.00              
ATOM   2104  H   GLY A 132      -1.925  12.976  20.207  1.00  0.00              
ATOM   2105 1HA  GLY A 132      -1.065  15.777  20.016  1.00  0.00              
ATOM   2106 2HA  GLY A 132      -2.654  15.180  20.551  1.00  0.00              
ATOM   2107  N   GLY A 133      -1.826  16.389  22.635  1.00  0.00              
ATOM   2108  CA  GLY A 133      -1.658  16.750  24.040  1.00  0.00              
ATOM   2109  C   GLY A 133      -0.535  17.734  24.323  1.00  0.00              
ATOM   2110  O   GLY A 133       0.023  17.742  25.423  1.00  0.00              
ATOM   2111  H   GLY A 133      -2.433  16.950  22.052  1.00  0.00              
ATOM   2112 1HA  GLY A 133      -2.578  17.203  24.405  1.00  0.00              
ATOM   2113 2HA  GLY A 133      -1.445  15.850  24.616  1.00  0.00              
ATOM   2114  N   LEU A 134      -0.211  18.574  23.339  1.00  0.00              
ATOM   2115  CA  LEU A 134       0.939  19.479  23.437  1.00  0.00              
ATOM   2116  C   LEU A 134       0.560  20.757  24.183  1.00  0.00              
ATOM   2117  O   LEU A 134       0.669  21.864  23.645  1.00  0.00              
ATOM   2118  CB  LEU A 134       1.475  19.814  22.040  1.00  0.00              
ATOM   2119  CG  LEU A 134       1.827  18.602  21.168  1.00  0.00              
ATOM   2120  CD1 LEU A 134       2.090  19.048  19.735  1.00  0.00              
ATOM   2121  CD2 LEU A 134       3.045  17.896  21.744  1.00  0.00              
ATOM   2122  H   LEU A 134      -0.777  18.585  22.502  1.00  0.00              
ATOM   2123  HA  LEU A 134       1.730  19.002  24.013  1.00  0.00              
ATOM   2124 1HB  LEU A 134       0.605  20.327  21.634  1.00  0.00              
ATOM   2125 2HB  LEU A 134       2.316  20.505  22.085  1.00  0.00              
ATOM   2126  HG  LEU A 134       0.985  17.911  21.220  1.00  0.00              
ATOM   2127 1HD1 LEU A 134       2.338  18.181  19.123  1.00  0.00              
ATOM   2128 2HD1 LEU A 134       1.198  19.529  19.334  1.00  0.00              
ATOM   2129 3HD1 LEU A 134       2.920  19.752  19.720  1.00  0.00              
ATOM   2130 1HD2 LEU A 134       3.293  17.034  21.124  1.00  0.00              
ATOM   2131 2HD2 LEU A 134       3.890  18.585  21.764  1.00  0.00              
ATOM   2132 3HD2 LEU A 134       2.826  17.561  22.758  1.00  0.00              
ATOM   2133  N   HIS A 135       0.137  20.593  25.432  1.00  0.00              
ATOM   2134  CA  HIS A 135      -0.431  21.696  26.219  1.00  0.00              
ATOM   2135  C   HIS A 135       0.532  22.790  26.706  1.00  0.00              
ATOM   2136  O   HIS A 135       0.082  23.868  27.092  1.00  0.00              
ATOM   2137  CB  HIS A 135      -1.155  21.112  27.437  1.00  0.00              
ATOM   2138  CG  HIS A 135      -0.256  20.354  28.365  1.00  0.00              
ATOM   2139  ND1 HIS A 135       0.186  19.077  28.094  1.00  0.00              
ATOM   2140  CD2 HIS A 135       0.282  20.694  29.559  1.00  0.00              
ATOM   2141  CE1 HIS A 135       0.959  18.663  29.083  1.00  0.00              
ATOM   2142  NE2 HIS A 135       1.032  19.626  29.984  1.00  0.00              
ATOM   2143  H   HIS A 135       0.210  19.678  25.853  1.00  0.00              
ATOM   2144  HA  HIS A 135      -1.136  22.257  25.605  1.00  0.00              
ATOM   2145 1HB  HIS A 135      -1.607  21.912  28.025  1.00  0.00              
ATOM   2146 2HB  HIS A 135      -1.929  20.416  27.115  1.00  0.00              
ATOM   2147  HD2 HIS A 135       0.216  21.593  30.173  1.00  0.00              
ATOM   2148  HE1 HIS A 135       1.411  17.672  29.057  1.00  0.00              
ATOM   2149  HE2 HIS A 135       1.553  19.590  30.848  1.00  0.00              
ATOM   2150  N   HIS A 136       1.837  22.530  26.683  1.00  0.00              
ATOM   2151  CA  HIS A 136       2.810  23.512  27.170  1.00  0.00              
ATOM   2152  C   HIS A 136       3.273  24.513  26.106  1.00  0.00              
ATOM   2153  O   HIS A 136       3.873  25.542  26.429  1.00  0.00              
ATOM   2154  CB  HIS A 136       4.032  22.793  27.751  1.00  0.00              
ATOM   2155  CG  HIS A 136       3.814  22.260  29.132  1.00  0.00              
ATOM   2156  ND1 HIS A 136       3.511  23.073  30.204  1.00  0.00              
ATOM   2157  CD2 HIS A 136       3.858  20.997  29.618  1.00  0.00              
ATOM   2158  CE1 HIS A 136       3.375  22.332  31.290  1.00  0.00              
ATOM   2159  NE2 HIS A 136       3.581  21.070  30.962  1.00  0.00              
ATOM   2160  H   HIS A 136       2.168  21.644  26.326  1.00  0.00              
ATOM   2161  HA  HIS A 136       2.355  24.125  27.948  1.00  0.00              
ATOM   2162 1HB  HIS A 136       4.297  21.938  27.126  1.00  0.00              
ATOM   2163 2HB  HIS A 136       4.878  23.476  27.809  1.00  0.00              
ATOM   2164  HD1 HIS A 136       3.332  24.057  30.168  1.00  0.00              
ATOM   2165  HD2 HIS A 136       4.058  20.031  29.155  1.00  0.00              
ATOM   2166  HE1 HIS A 136       3.132  22.791  32.248  1.00  0.00              
ATOM   2167  N   ALA A 137       2.989  24.215  24.840  1.00  0.00              
ATOM   2168  CA  ALA A 137       3.493  25.015  23.730  1.00  0.00              
ATOM   2169  C   ALA A 137       3.004  26.450  23.818  1.00  0.00              
ATOM   2170  O   ALA A 137       1.807  26.700  23.967  1.00  0.00              
ATOM   2171  CB  ALA A 137       3.097  24.398  22.397  1.00  0.00              
ATOM   2172  H   ALA A 137       2.410  23.412  24.645  1.00  0.00              
ATOM   2173  HA  ALA A 137       4.582  25.040  23.781  1.00  0.00              
ATOM   2174 1HB  ALA A 137       3.484  25.013  21.585  1.00  0.00              
ATOM   2175 2HB  ALA A 137       3.515  23.395  22.324  1.00  0.00              
ATOM   2176 3HB  ALA A 137       2.012  24.347  22.328  1.00  0.00              
ATOM   2177  N   LYS A 138       3.950  27.384  23.732  1.00  0.00              
ATOM   2178  CA  LYS A 138       3.666  28.813  23.837  1.00  0.00              
ATOM   2179  C   LYS A 138       3.700  29.451  22.451  1.00  0.00              
ATOM   2180  O   LYS A 138       4.208  28.851  21.499  1.00  0.00              
ATOM   2181  CB  LYS A 138       4.668  29.502  24.767  1.00  0.00              
ATOM   2182  CG  LYS A 138       4.724  28.920  26.175  1.00  0.00              
ATOM   2183  CD  LYS A 138       3.483  29.290  26.975  1.00  0.00              
ATOM   2184  CE  LYS A 138       3.678  29.012  28.458  1.00  0.00              
ATOM   2185  NZ  LYS A 138       2.497  29.424  29.261  1.00  0.00              
ATOM   2186  H   LYS A 138       4.901  27.082  23.586  1.00  0.00              
ATOM   2187  HA  LYS A 138       2.664  28.962  24.242  1.00  0.00              
ATOM   2188 1HB  LYS A 138       5.650  29.413  24.301  1.00  0.00              
ATOM   2189 2HB  LYS A 138       4.385  30.554  24.820  1.00  0.00              
ATOM   2190 1HG  LYS A 138       4.797  27.835  26.098  1.00  0.00              
ATOM   2191 2HG  LYS A 138       5.609  29.309  26.675  1.00  0.00              
ATOM   2192 1HD  LYS A 138       3.278  30.350  26.827  1.00  0.00              
ATOM   2193 2HD  LYS A 138       2.643  28.702  26.603  1.00  0.00              
ATOM   2194 1HE  LYS A 138       3.848  27.944  28.586  1.00  0.00              
ATOM   2195 2HE  LYS A 138       4.556  29.562  28.795  1.00  0.00              
ATOM   2196 1HZ  LYS A 138       2.665  29.225  30.237  1.00  0.00              
ATOM   2197 2HZ  LYS A 138       2.337  30.416  29.143  1.00  0.00              
ATOM   2198 3HZ  LYS A 138       1.682  28.916  28.949  1.00  0.00              
ATOM   2199  N   MET A 139       3.169  30.669  22.357  1.00  0.00              
ATOM   2200  CA  MET A 139       3.077  31.416  21.096  1.00  0.00              
ATOM   2201  C   MET A 139       4.424  31.624  20.394  1.00  0.00              
ATOM   2202  O   MET A 139       4.504  31.559  19.164  1.00  0.00              
ATOM   2203  CB  MET A 139       2.422  32.771  21.355  1.00  0.00              
ATOM   2204  CG  MET A 139       0.949  32.698  21.731  1.00  0.00              
ATOM   2205  SD  MET A 139       0.238  34.319  22.074  1.00  0.00              
ATOM   2206  CE  MET A 139       0.238  35.043  20.437  1.00  0.00              
ATOM   2207  H   MET A 139       2.814  31.090  23.204  1.00  0.00              
ATOM   2208  HA  MET A 139       2.473  30.861  20.379  1.00  0.00              
ATOM   2209 1HB  MET A 139       2.980  33.243  22.163  1.00  0.00              
ATOM   2210 2HB  MET A 139       2.535  33.359  20.443  1.00  0.00              
ATOM   2211 1HG  MET A 139       0.411  32.239  20.903  1.00  0.00              
ATOM   2212 2HG  MET A 139       0.856  32.071  22.617  1.00  0.00              
ATOM   2213 1HE  MET A 139      -0.174  36.052  20.484  1.00  0.00              
ATOM   2214 2HE  MET A 139       1.261  35.086  20.058  1.00  0.00              
ATOM   2215 3HE  MET A 139      -0.370  34.433  19.769  1.00  0.00              
ATOM   2216  N   SER A 140       5.476  31.858  21.176  1.00  0.00              
ATOM   2217  CA  SER A 140       6.796  32.149  20.621  1.00  0.00              
ATOM   2218  C   SER A 140       7.930  31.400  21.303  1.00  0.00              
ATOM   2219  O   SER A 140       9.070  31.862  21.281  1.00  0.00              
ATOM   2220  CB  SER A 140       7.056  33.641  20.691  1.00  0.00              
ATOM   2221  OG  SER A 140       6.985  34.126  22.004  1.00  0.00              
ATOM   2222  H   SER A 140       5.358  31.834  22.179  1.00  0.00              
ATOM   2223  HA  SER A 140       6.865  31.961  19.548  1.00  0.00              
ATOM   2224 1HB  SER A 140       8.050  33.840  20.293  1.00  0.00              
ATOM   2225 2HB  SER A 140       6.312  34.155  20.084  1.00  0.00              
ATOM   2226  HG  SER A 140       7.156  35.070  22.005  1.00  0.00              
ATOM   2227  N   GLU A 141       7.626  30.256  21.910  1.00  0.00              
ATOM   2228  CA  GLU A 141       8.661  29.431  22.551  1.00  0.00              
ATOM   2229  C   GLU A 141       8.216  28.009  22.904  1.00  0.00              
ATOM   2230  O   GLU A 141       7.024  27.728  23.046  1.00  0.00              
ATOM   2231  CB  GLU A 141       9.163  30.129  23.818  1.00  0.00              
ATOM   2232  CG  GLU A 141       8.101  30.317  24.893  1.00  0.00              
ATOM   2233  CD  GLU A 141       8.637  31.105  26.056  1.00  0.00              
ATOM   2234  OE1 GLU A 141       9.770  31.519  25.998  1.00  0.00              
ATOM   2235  OE2 GLU A 141       7.879  31.390  26.954  1.00  0.00              
ATOM   2236  H   GLU A 141       6.664  29.944  21.932  1.00  0.00              
ATOM   2237  HA  GLU A 141       9.498  29.290  21.868  1.00  0.00              
ATOM   2238 1HB  GLU A 141       9.977  29.522  24.214  1.00  0.00              
ATOM   2239 2HB  GLU A 141       9.548  31.102  23.515  1.00  0.00              
ATOM   2240 1HG  GLU A 141       7.191  30.788  24.526  1.00  0.00              
ATOM   2241 2HG  GLU A 141       7.880  29.301  25.215  1.00  0.00              
ATOM   2242  N   ALA A 142       9.199  27.123  23.027  1.00  0.00              
ATOM   2243  CA  ALA A 142       8.961  25.729  23.353  1.00  0.00              
ATOM   2244  C   ALA A 142       8.821  25.568  24.859  1.00  0.00              
ATOM   2245  O   ALA A 142       9.285  26.412  25.628  1.00  0.00              
ATOM   2246  CB  ALA A 142      10.097  24.864  22.833  1.00  0.00              
ATOM   2247  H   ALA A 142      10.148  27.441  22.887  1.00  0.00              
ATOM   2248  HA  ALA A 142       8.024  25.417  22.888  1.00  0.00              
ATOM   2249 1HB  ALA A 142       9.903  23.821  23.084  1.00  0.00              
ATOM   2250 2HB  ALA A 142      10.169  24.967  21.751  1.00  0.00              
ATOM   2251 3HB  ALA A 142      11.033  25.180  23.293  1.00  0.00              
ATOM   2252  N   SER A 143       8.169  24.484  25.274  1.00  0.00              
ATOM   2253  CA  SER A 143       8.081  24.126  26.685  1.00  0.00              
ATOM   2254  C   SER A 143       7.615  22.685  26.846  1.00  0.00              
ATOM   2255  O   SER A 143       6.650  22.267  26.204  1.00  0.00              
ATOM   2256  CB  SER A 143       7.145  25.071  27.411  1.00  0.00              
ATOM   2257  OG  SER A 143       6.966  24.709  28.752  1.00  0.00              
ATOM   2258  H   SER A 143       7.723  23.893  24.588  1.00  0.00              
ATOM   2259  HA  SER A 143       9.012  24.284  27.231  1.00  0.00              
ATOM   2260 1HB  SER A 143       7.563  26.076  27.368  1.00  0.00              
ATOM   2261 2HB  SER A 143       6.178  25.060  26.909  1.00  0.00              
ATOM   2262  HG  SER A 143       6.369  25.330  29.175  1.00  0.00              
ATOM   2263  N   GLY A 144       8.320  21.935  27.693  1.00  0.00              
ATOM   2264  CA  GLY A 144       7.936  20.571  28.073  1.00  0.00              
ATOM   2265  C   GLY A 144       7.671  19.620  26.921  1.00  0.00              
ATOM   2266  O   GLY A 144       6.764  18.786  26.985  1.00  0.00              
ATOM   2267  H   GLY A 144       9.159  22.338  28.086  1.00  0.00              
ATOM   2268 1HA  GLY A 144       8.734  20.128  28.668  1.00  0.00              
ATOM   2269 2HA  GLY A 144       7.022  20.610  28.664  1.00  0.00              
ATOM   2270  N   PHE A 145       8.466  19.578  25.853  1.00  0.00              
ATOM   2271  CA  PHE A 145       8.419  18.891  24.551  1.00  0.00              
ATOM   2272  C   PHE A 145       7.225  19.275  23.661  1.00  0.00              
ATOM   2273  O   PHE A 145       6.873  18.531  22.745  1.00  0.00              
ATOM   2274  CB  PHE A 145       8.413  17.378  24.775  1.00  0.00              
ATOM   2275  CG  PHE A 145       9.608  16.872  25.532  1.00  0.00              
ATOM   2276  CD1 PHE A 145       9.523  16.600  26.889  1.00  0.00              
ATOM   2277  CD2 PHE A 145      10.819  16.669  24.889  1.00  0.00              
ATOM   2278  CE1 PHE A 145      10.622  16.135  27.587  1.00  0.00              
ATOM   2279  CE2 PHE A 145      11.919  16.203  25.583  1.00  0.00              
ATOM   2280  CZ  PHE A 145      11.820  15.936  26.934  1.00  0.00              
ATOM   2281  H   PHE A 145       9.298  20.090  26.111  1.00  0.00              
ATOM   2282  HA  PHE A 145       9.293  19.163  23.959  1.00  0.00              
ATOM   2283 1HB  PHE A 145       7.534  17.087  25.349  1.00  0.00              
ATOM   2284 2HB  PHE A 145       8.408  16.858  23.818  1.00  0.00              
ATOM   2285  HD1 PHE A 145       8.575  16.756  27.405  1.00  0.00              
ATOM   2286  HD2 PHE A 145      10.898  16.880  23.822  1.00  0.00              
ATOM   2287  HE1 PHE A 145      10.541  15.925  28.653  1.00  0.00              
ATOM   2288  HE2 PHE A 145      12.865  16.047  25.066  1.00  0.00              
ATOM   2289  HZ  PHE A 145      12.686  15.571  27.483  1.00  0.00              
ATOM   2290  N   CYS A 146       6.615  20.429  23.919  1.00  0.00              
ATOM   2291  CA  CYS A 146       5.544  20.929  23.059  1.00  0.00              
ATOM   2292  C   CYS A 146       6.002  22.161  22.293  1.00  0.00              
ATOM   2293  O   CYS A 146       6.514  23.109  22.889  1.00  0.00              
ATOM   2294  CB  CYS A 146       4.445  21.292  24.057  1.00  0.00              
ATOM   2295  SG  CYS A 146       3.919  19.928  25.123  1.00  0.00              
ATOM   2296  H   CYS A 146       6.896  20.972  24.722  1.00  0.00              
ATOM   2297  HA  CYS A 146       5.153  20.179  22.371  1.00  0.00              
ATOM   2298 1HB  CYS A 146       4.786  22.083  24.725  1.00  0.00              
ATOM   2299 2HB  CYS A 146       3.550  21.624  23.529  1.00  0.00              
ATOM   2300  HG  CYS A 146       4.060  18.975  24.208  1.00  0.00              
ATOM   2301  N   TYR A 147       5.807  22.142  20.976  1.00  0.00              
ATOM   2302  CA  TYR A 147       6.308  23.201  20.100  1.00  0.00              
ATOM   2303  C   TYR A 147       5.183  23.827  19.286  1.00  0.00              
ATOM   2304  O   TYR A 147       5.118  25.046  19.140  1.00  0.00              
ATOM   2305  CB  TYR A 147       7.387  22.654  19.162  1.00  0.00              
ATOM   2306  CG  TYR A 147       8.512  21.936  19.876  1.00  0.00              
ATOM   2307  CD1 TYR A 147       8.384  20.607  20.251  1.00  0.00              
ATOM   2308  CD2 TYR A 147       9.700  22.589  20.172  1.00  0.00              
ATOM   2309  CE1 TYR A 147       9.408  19.945  20.902  1.00  0.00              
ATOM   2310  CE2 TYR A 147      10.729  21.940  20.824  1.00  0.00              
ATOM   2311  CZ  TYR A 147      10.580  20.618  21.186  1.00  0.00              
ATOM   2312  OH  TYR A 147      11.604  19.964  21.835  1.00  0.00              
ATOM   2313  H   TYR A 147       5.296  21.370  20.572  1.00  0.00              
ATOM   2314  HA  TYR A 147       6.740  24.002  20.699  1.00  0.00              
ATOM   2315 1HB  TYR A 147       6.899  21.967  18.471  1.00  0.00              
ATOM   2316 2HB  TYR A 147       7.792  23.501  18.609  1.00  0.00              
ATOM   2317  HD1 TYR A 147       7.456  20.082  20.022  1.00  0.00              
ATOM   2318  HD2 TYR A 147       9.811  23.635  19.882  1.00  0.00              
ATOM   2319  HE1 TYR A 147       9.293  18.901  21.190  1.00  0.00              
ATOM   2320  HE2 TYR A 147      11.654  22.472  21.047  1.00  0.00              
ATOM   2321  HH  TYR A 147      12.419  19.949  21.328  1.00  0.00              
ATOM   2322  N   ILE A 148       4.305  22.984  18.754  1.00  0.00              
ATOM   2323  CA  ILE A 148       3.082  23.446  18.107  1.00  0.00              
ATOM   2324  C   ILE A 148       1.887  23.025  18.949  1.00  0.00              
ATOM   2325  O   ILE A 148       1.631  21.831  19.129  1.00  0.00              
ATOM   2326  CB  ILE A 148       2.933  22.888  16.680  1.00  0.00              
ATOM   2327  CG1 ILE A 148       4.151  23.260  15.831  1.00  0.00              
ATOM   2328  CG2 ILE A 148       1.655  23.405  16.038  1.00  0.00              
ATOM   2329  CD1 ILE A 148       4.373  24.750  15.700  1.00  0.00              
ATOM   2330  H   ILE A 148       4.491  21.991  18.801  1.00  0.00              
ATOM   2331  HA  ILE A 148       3.057  24.535  18.067  1.00  0.00              
ATOM   2332  HB  ILE A 148       2.903  21.800  16.726  1.00  0.00              
ATOM   2333 1HG1 ILE A 148       5.023  22.802  16.296  1.00  0.00              
ATOM   2334 2HG1 ILE A 148       4.000  22.828  14.841  1.00  0.00              
ATOM   2335 1HG2 ILE A 148       1.565  23.001  15.030  1.00  0.00              
ATOM   2336 2HG2 ILE A 148       0.797  23.091  16.631  1.00  0.00              
ATOM   2337 3HG2 ILE A 148       1.685  24.493  15.991  1.00  0.00              
ATOM   2338 1HD1 ILE A 148       5.253  24.935  15.085  1.00  0.00              
ATOM   2339 2HD1 ILE A 148       3.501  25.209  15.233  1.00  0.00              
ATOM   2340 3HD1 ILE A 148       4.525  25.184  16.688  1.00  0.00              
ATOM   2341  N   ASN A 149       1.165  24.010  19.470  1.00  0.00              
ATOM   2342  CA  ASN A 149       0.120  23.740  20.438  1.00  0.00              
ATOM   2343  C   ASN A 149      -1.130  23.242  19.732  1.00  0.00              
ATOM   2344  O   ASN A 149      -1.888  24.025  19.150  1.00  0.00              
ATOM   2345  CB  ASN A 149      -0.193  24.963  21.281  1.00  0.00              
ATOM   2346  CG  ASN A 149      -1.076  24.675  22.462  1.00  0.00              
ATOM   2347  OD1 ASN A 149      -2.066  23.939  22.358  1.00  0.00              
ATOM   2348  ND2 ASN A 149      -0.774  25.313  23.563  1.00  0.00              
ATOM   2349  H   ASN A 149       1.341  24.963  19.192  1.00  0.00              
ATOM   2350  HA  ASN A 149       0.441  22.950  21.119  1.00  0.00              
ATOM   2351 1HB  ASN A 149       0.599  25.649  21.585  1.00  0.00              
ATOM   2352 2HB  ASN A 149      -0.794  25.426  20.498  1.00  0.00              
ATOM   2353 1HD2 ASN A 149      -1.319  25.169  24.390  1.00  0.00              
ATOM   2354 2HD2 ASN A 149       0.001  25.944  23.578  1.00  0.00              
ATOM   2355  N   ASP A 150      -1.319  21.925  19.780  1.00  0.00              
ATOM   2356  CA  ASP A 150      -2.418  21.249  19.086  1.00  0.00              
ATOM   2357  C   ASP A 150      -3.758  21.479  19.782  1.00  0.00              
ATOM   2358  O   ASP A 150      -4.820  21.345  19.171  1.00  0.00              
ATOM   2359  CB  ASP A 150      -2.138  19.748  18.978  1.00  0.00              
ATOM   2360  CG  ASP A 150      -2.190  19.002  20.305  1.00  0.00              
ATOM   2361  OD1 ASP A 150      -1.708  19.531  21.280  1.00  0.00              
ATOM   2362  OD2 ASP A 150      -2.843  17.988  20.369  1.00  0.00              
ATOM   2363  H   ASP A 150      -0.669  21.374  20.323  1.00  0.00              
ATOM   2364  HA  ASP A 150      -2.525  21.657  18.080  1.00  0.00              
ATOM   2365 1HB  ASP A 150      -2.772  19.238  18.253  1.00  0.00              
ATOM   2366 2HB  ASP A 150      -1.110  19.771  18.614  1.00  0.00              
ATOM   2367  N   ILE A 151      -3.682  21.842  21.061  1.00  0.00              
ATOM   2368  CA  ILE A 151      -4.850  22.033  21.910  1.00  0.00              
ATOM   2369  C   ILE A 151      -5.573  23.338  21.590  1.00  0.00              
ATOM   2370  O   ILE A 151      -6.778  23.339  21.334  1.00  0.00              
ATOM   2371  CB  ILE A 151      -4.465  22.023  23.401  1.00  0.00              
ATOM   2372  CG1 ILE A 151      -3.685  20.751  23.742  1.00  0.00              
ATOM   2373  CG2 ILE A 151      -5.707  22.138  24.270  1.00  0.00              
ATOM   2374  CD1 ILE A 151      -4.471  19.477  23.535  1.00  0.00              
ATOM   2375  H   ILE A 151      -2.762  21.988  21.451  1.00  0.00              
ATOM   2376  HA  ILE A 151      -5.593  21.259  21.718  1.00  0.00              
ATOM   2377  HB  ILE A 151      -3.802  22.862  23.601  1.00  0.00              
ATOM   2378 1HG1 ILE A 151      -2.796  20.737  23.112  1.00  0.00              
ATOM   2379 2HG1 ILE A 151      -3.385  20.826  24.788  1.00  0.00              
ATOM   2380 1HG2 ILE A 151      -5.418  22.129  25.321  1.00  0.00              
ATOM   2381 2HG2 ILE A 151      -6.225  23.070  24.045  1.00  0.00              
ATOM   2382 3HG2 ILE A 151      -6.372  21.298  24.071  1.00  0.00              
ATOM   2383 1HD1 ILE A 151      -3.852  18.619  23.798  1.00  0.00              
ATOM   2384 2HD1 ILE A 151      -5.360  19.490  24.166  1.00  0.00              
ATOM   2385 3HD1 ILE A 151      -4.771  19.399  22.490  1.00  0.00              
ATOM   2386  N   VAL A 152      -4.824  24.442  21.606  1.00  0.00              
ATOM   2387  CA  VAL A 152      -5.364  25.761  21.280  1.00  0.00              
ATOM   2388  C   VAL A 152      -5.925  25.778  19.860  1.00  0.00              
ATOM   2389  O   VAL A 152      -7.023  26.289  19.616  1.00  0.00              
ATOM   2390  CB  VAL A 152      -4.296  26.863  21.415  1.00  0.00              
ATOM   2391  CG1 VAL A 152      -4.824  28.185  20.878  1.00  0.00              
ATOM   2392  CG2 VAL A 152      -3.866  27.013  22.867  1.00  0.00              
ATOM   2393  H   VAL A 152      -3.849  24.358  21.852  1.00  0.00              
ATOM   2394  HA  VAL A 152      -6.207  26.015  21.923  1.00  0.00              
ATOM   2395  HB  VAL A 152      -3.410  26.570  20.851  1.00  0.00              
ATOM   2396 1HG1 VAL A 152      -4.056  28.953  20.982  1.00  0.00              
ATOM   2397 2HG1 VAL A 152      -5.084  28.073  19.826  1.00  0.00              
ATOM   2398 3HG1 VAL A 152      -5.708  28.480  21.443  1.00  0.00              
ATOM   2399 1HG2 VAL A 152      -3.111  27.795  22.944  1.00  0.00              
ATOM   2400 2HG2 VAL A 152      -4.730  27.280  23.475  1.00  0.00              
ATOM   2401 3HG2 VAL A 152      -3.449  26.070  23.222  1.00  0.00              
ATOM   2402  N   LEU A 153      -5.167  25.193  18.935  1.00  0.00              
ATOM   2403  CA  LEU A 153      -5.540  25.136  17.527  1.00  0.00              
ATOM   2404  C   LEU A 153      -6.792  24.298  17.337  1.00  0.00              
ATOM   2405  O   LEU A 153      -7.711  24.697  16.623  1.00  0.00              
ATOM   2406  CB  LEU A 153      -4.381  24.579  16.698  1.00  0.00              
ATOM   2407  CG  LEU A 153      -3.164  25.515  16.611  1.00  0.00              
ATOM   2408  CD1 LEU A 153      -1.982  24.859  15.913  1.00  0.00              
ATOM   2409  CD2 LEU A 153      -3.519  26.841  15.949  1.00  0.00              
ATOM   2410  H   LEU A 153      -4.298  24.773  19.232  1.00  0.00              
ATOM   2411  HA  LEU A 153      -5.775  26.139  17.170  1.00  0.00              
ATOM   2412 1HB  LEU A 153      -4.144  23.701  17.294  1.00  0.00              
ATOM   2413 2HB  LEU A 153      -4.707  24.267  15.706  1.00  0.00              
ATOM   2414  HG  LEU A 153      -2.858  25.745  17.632  1.00  0.00              
ATOM   2415 1HD1 LEU A 153      -1.146  25.559  15.878  1.00  0.00              
ATOM   2416 2HD1 LEU A 153      -1.683  23.967  16.466  1.00  0.00              
ATOM   2417 3HD1 LEU A 153      -2.266  24.580  14.900  1.00  0.00              
ATOM   2418 1HD2 LEU A 153      -2.634  27.474  15.907  1.00  0.00              
ATOM   2419 2HD2 LEU A 153      -3.882  26.658  14.937  1.00  0.00              
ATOM   2420 3HD2 LEU A 153      -4.295  27.340  16.528  1.00  0.00              
ATOM   2421  N   GLY A 154      -6.824  23.143  18.002  1.00  0.00              
ATOM   2422  CA  GLY A 154      -7.976  22.248  17.956  1.00  0.00              
ATOM   2423  C   GLY A 154      -9.220  22.927  18.527  1.00  0.00              
ATOM   2424  O   GLY A 154     -10.313  22.803  17.969  1.00  0.00              
ATOM   2425  H   GLY A 154      -6.021  22.883  18.555  1.00  0.00              
ATOM   2426 1HA  GLY A 154      -8.168  21.965  16.921  1.00  0.00              
ATOM   2427 2HA  GLY A 154      -7.756  21.356  18.541  1.00  0.00              
ATOM   2428  N   ILE A 155      -9.042  23.655  19.626  1.00  0.00              
ATOM   2429  CA  ILE A 155     -10.137  24.400  20.244  1.00  0.00              
ATOM   2430  C   ILE A 155     -10.648  25.519  19.329  1.00  0.00              
ATOM   2431  O   ILE A 155     -11.864  25.704  19.192  1.00  0.00              
ATOM   2432  CB  ILE A 155      -9.709  25.008  21.592  1.00  0.00              
ATOM   2433  CG1 ILE A 155      -9.491  23.904  22.630  1.00  0.00              
ATOM   2434  CG2 ILE A 155     -10.748  26.005  22.080  1.00  0.00              
ATOM   2435  CD1 ILE A 155      -8.792  24.375  23.885  1.00  0.00              
ATOM   2436  H   ILE A 155      -8.123  23.696  20.043  1.00  0.00              
ATOM   2437  HA  ILE A 155     -11.002  23.755  20.392  1.00  0.00              
ATOM   2438  HB  ILE A 155      -8.751  25.512  21.466  1.00  0.00              
ATOM   2439 1HG1 ILE A 155     -10.471  23.504  22.889  1.00  0.00              
ATOM   2440 2HG1 ILE A 155      -8.897  23.124  22.154  1.00  0.00              
ATOM   2441 1HG2 ILE A 155     -10.430  26.424  23.034  1.00  0.00              
ATOM   2442 2HG2 ILE A 155     -10.855  26.806  21.349  1.00  0.00              
ATOM   2443 3HG2 ILE A 155     -11.706  25.500  22.207  1.00  0.00              
ATOM   2444 1HD1 ILE A 155      -8.673  23.537  24.573  1.00  0.00              
ATOM   2445 2HD1 ILE A 155      -7.810  24.773  23.627  1.00  0.00              
ATOM   2446 3HD1 ILE A 155      -9.385  25.153  24.363  1.00  0.00              
ATOM   2447  N   LEU A 156      -9.724  26.239  18.690  1.00  0.00              
ATOM   2448  CA  LEU A 156     -10.071  27.289  17.721  1.00  0.00              
ATOM   2449  C   LEU A 156     -10.904  26.755  16.557  1.00  0.00              
ATOM   2450  O   LEU A 156     -11.798  27.441  16.055  1.00  0.00              
ATOM   2451  CB  LEU A 156      -8.795  27.955  17.190  1.00  0.00              
ATOM   2452  CG  LEU A 156      -8.067  28.861  18.191  1.00  0.00              
ATOM   2453  CD1 LEU A 156      -6.714  29.278  17.630  1.00  0.00              
ATOM   2454  CD2 LEU A 156      -8.925  30.081  18.491  1.00  0.00              
ATOM   2455  H   LEU A 156      -8.751  26.051  18.884  1.00  0.00              
ATOM   2456  HA  LEU A 156     -10.688  28.044  18.206  1.00  0.00              
ATOM   2457 1HB  LEU A 156      -8.201  27.065  16.991  1.00  0.00              
ATOM   2458 2HB  LEU A 156      -8.977  28.488  16.257  1.00  0.00              
ATOM   2459  HG  LEU A 156      -7.955  28.297  19.117  1.00  0.00              
ATOM   2460 1HD1 LEU A 156      -6.204  29.921  18.347  1.00  0.00              
ATOM   2461 2HD1 LEU A 156      -6.108  28.390  17.444  1.00  0.00              
ATOM   2462 3HD1 LEU A 156      -6.859  29.820  16.696  1.00  0.00              
ATOM   2463 1HD2 LEU A 156      -8.406  30.724  19.203  1.00  0.00              
ATOM   2464 2HD2 LEU A 156      -9.108  30.633  17.569  1.00  0.00              
ATOM   2465 3HD2 LEU A 156      -9.876  29.762  18.917  1.00  0.00              
ATOM   2466  N   GLU A 157     -10.605  25.528  16.140  1.00  0.00              
ATOM   2467  CA  GLU A 157     -11.426  24.814  15.172  1.00  0.00              
ATOM   2468  C   GLU A 157     -12.812  24.493  15.718  1.00  0.00              
ATOM   2469  O   GLU A 157     -13.809  24.656  15.018  1.00  0.00              
ATOM   2470  CB  GLU A 157     -10.729  23.523  14.733  1.00  0.00              
ATOM   2471  CG  GLU A 157     -11.523  22.686  13.740  1.00  0.00              
ATOM   2472  CD  GLU A 157     -11.643  23.380  12.413  1.00  0.00              
ATOM   2473  OE1 GLU A 157     -10.935  24.335  12.196  1.00  0.00              
ATOM   2474  OE2 GLU A 157     -12.358  22.889  11.571  1.00  0.00              
ATOM   2475  H   GLU A 157      -9.778  25.079  16.510  1.00  0.00              
ATOM   2476  HA  GLU A 157     -11.590  25.439  14.292  1.00  0.00              
ATOM   2477 1HB  GLU A 157      -9.779  23.813  14.285  1.00  0.00              
ATOM   2478 2HB  GLU A 157     -10.544  22.941  15.635  1.00  0.00              
ATOM   2479 1HG  GLU A 157     -11.112  21.688  13.593  1.00  0.00              
ATOM   2480 2HG  GLU A 157     -12.506  22.609  14.201  1.00  0.00              
ATOM   2481  N   LEU A 158     -12.868  24.036  16.964  1.00  0.00              
ATOM   2482  CA  LEU A 158     -14.141  23.696  17.600  1.00  0.00              
ATOM   2483  C   LEU A 158     -15.038  24.920  17.771  1.00  0.00              
ATOM   2484  O   LEU A 158     -16.263  24.825  17.647  1.00  0.00              
ATOM   2485  CB  LEU A 158     -13.888  23.033  18.960  1.00  0.00              
ATOM   2486  CG  LEU A 158     -13.282  21.625  18.897  1.00  0.00              
ATOM   2487  CD1 LEU A 158     -12.909  21.154  20.296  1.00  0.00              
ATOM   2488  CD2 LEU A 158     -14.277  20.671  18.254  1.00  0.00              
ATOM   2489  H   LEU A 158     -12.011  23.922  17.488  1.00  0.00              
ATOM   2490  HA  LEU A 158     -14.694  23.004  16.966  1.00  0.00              
ATOM   2491 1HB  LEU A 158     -13.161  23.734  19.367  1.00  0.00              
ATOM   2492 2HB  LEU A 158     -14.782  23.034  19.583  1.00  0.00              
ATOM   2493  HG  LEU A 158     -12.405  21.678  18.250  1.00  0.00              
ATOM   2494 1HD1 LEU A 158     -12.479  20.153  20.241  1.00  0.00              
ATOM   2495 2HD1 LEU A 158     -12.178  21.838  20.728  1.00  0.00              
ATOM   2496 3HD1 LEU A 158     -13.800  21.131  20.922  1.00  0.00              
ATOM   2497 1HD2 LEU A 158     -13.845  19.671  18.209  1.00  0.00              
ATOM   2498 2HD2 LEU A 158     -15.192  20.645  18.847  1.00  0.00              
ATOM   2499 3HD2 LEU A 158     -14.508  21.011  17.245  1.00  0.00              
ATOM   2500  N   LEU A 159     -14.417  26.066  18.044  1.00  0.00              
ATOM   2501  CA  LEU A 159     -15.141  27.304  18.331  1.00  0.00              
ATOM   2502  C   LEU A 159     -15.939  27.798  17.124  1.00  0.00              
ATOM   2503  O   LEU A 159     -16.850  28.619  17.261  1.00  0.00              
ATOM   2504  CB  LEU A 159     -14.160  28.389  18.794  1.00  0.00              
ATOM   2505  CG  LEU A 159     -13.589  28.193  20.204  1.00  0.00              
ATOM   2506  CD1 LEU A 159     -12.509  29.231  20.478  1.00  0.00              
ATOM   2507  CD2 LEU A 159     -14.710  28.299  21.226  1.00  0.00              
ATOM   2508  H   LEU A 159     -13.408  26.074  18.052  1.00  0.00              
ATOM   2509  HA  LEU A 159     -15.872  27.127  19.118  1.00  0.00              
ATOM   2510 1HB  LEU A 159     -13.376  28.247  18.051  1.00  0.00              
ATOM   2511 2HB  LEU A 159     -14.583  29.387  18.690  1.00  0.00              
ATOM   2512  HG  LEU A 159     -13.187  27.181  20.254  1.00  0.00              
ATOM   2513 1HD1 LEU A 159     -12.109  29.084  21.482  1.00  0.00              
ATOM   2514 2HD1 LEU A 159     -11.705  29.121  19.750  1.00  0.00              
ATOM   2515 3HD1 LEU A 159     -12.936  30.230  20.401  1.00  0.00              
ATOM   2516 1HD2 LEU A 159     -14.303  28.159  22.228  1.00  0.00              
ATOM   2517 2HD2 LEU A 159     -15.175  29.283  21.157  1.00  0.00              
ATOM   2518 3HD2 LEU A 159     -15.458  27.530  21.028  1.00  0.00              
ATOM   2519  N   LYS A 160     -15.589  27.283  15.948  1.00  0.00              
ATOM   2520  CA  LYS A 160     -16.268  27.618  14.703  1.00  0.00              
ATOM   2521  C   LYS A 160     -17.727  27.163  14.709  1.00  0.00              
ATOM   2522  O   LYS A 160     -18.559  27.740  14.009  1.00  0.00              
ATOM   2523  CB  LYS A 160     -15.531  26.998  13.515  1.00  0.00              
ATOM   2524  CG  LYS A 160     -14.161  27.603  13.240  1.00  0.00              
ATOM   2525  CD  LYS A 160     -13.459  26.888  12.095  1.00  0.00              
ATOM   2526  CE  LYS A 160     -12.112  27.524  11.785  1.00  0.00              
ATOM   2527  NZ  LYS A 160     -11.371  26.772  10.737  1.00  0.00              
ATOM   2528  H   LYS A 160     -14.817  26.634  15.927  1.00  0.00              
ATOM   2529  HA  LYS A 160     -16.291  28.701  14.574  1.00  0.00              
ATOM   2530 1HB  LYS A 160     -15.423  25.934  13.728  1.00  0.00              
ATOM   2531 2HB  LYS A 160     -16.167  27.128  12.640  1.00  0.00              
ATOM   2532 1HG  LYS A 160     -14.291  28.654  12.988  1.00  0.00              
ATOM   2533 2HG  LYS A 160     -13.557  27.519  14.145  1.00  0.00              
ATOM   2534 1HD  LYS A 160     -13.314  25.843  12.374  1.00  0.00              
ATOM   2535 2HD  LYS A 160     -14.096  26.941  11.211  1.00  0.00              
ATOM   2536 1HE  LYS A 160     -12.287  28.545  11.448  1.00  0.00              
ATOM   2537 2HE  LYS A 160     -11.525  27.541  12.703  1.00  0.00              
ATOM   2538 1HZ  LYS A 160     -10.484  27.226  10.562  1.00  0.00              
ATOM   2539 2HZ  LYS A 160     -11.209  25.827  11.049  1.00  0.00              
ATOM   2540 3HZ  LYS A 160     -11.914  26.758   9.885  1.00  0.00              
ATOM   2541  N   TYR A 161     -18.040  26.141  15.502  1.00  0.00              
ATOM   2542  CA  TYR A 161     -19.405  25.620  15.589  1.00  0.00              
ATOM   2543  C   TYR A 161     -19.927  25.575  17.016  1.00  0.00              
ATOM   2544  O   TYR A 161     -21.134  25.692  17.245  1.00  0.00              
ATOM   2545  CB  TYR A 161     -19.476  24.221  14.974  1.00  0.00              
ATOM   2546  CG  TYR A 161     -19.202  24.191  13.486  1.00  0.00              
ATOM   2547  CD1 TYR A 161     -17.905  24.123  13.001  1.00  0.00              
ATOM   2548  CD2 TYR A 161     -20.244  24.228  12.571  1.00  0.00              
ATOM   2549  CE1 TYR A 161     -17.649  24.096  11.644  1.00  0.00              
ATOM   2550  CE2 TYR A 161     -20.001  24.201  11.212  1.00  0.00              
ATOM   2551  CZ  TYR A 161     -18.702  24.135  10.751  1.00  0.00              
ATOM   2552  OH  TYR A 161     -18.454  24.106   9.398  1.00  0.00              
ATOM   2553  H   TYR A 161     -17.313  25.715  16.058  1.00  0.00              
ATOM   2554  HA  TYR A 161     -20.087  26.278  15.048  1.00  0.00              
ATOM   2555 1HB  TYR A 161     -18.740  23.603  15.491  1.00  0.00              
ATOM   2556 2HB  TYR A 161     -20.476  23.834  15.167  1.00  0.00              
ATOM   2557  HD1 TYR A 161     -17.078  24.093  13.712  1.00  0.00              
ATOM   2558  HD2 TYR A 161     -21.268  24.281  12.941  1.00  0.00              
ATOM   2559  HE1 TYR A 161     -16.625  24.043  11.277  1.00  0.00              
ATOM   2560  HE2 TYR A 161     -20.833  24.232  10.508  1.00  0.00              
ATOM   2561  HH  TYR A 161     -19.158  24.503   8.879  1.00  0.00              
ATOM   2562  N   HIS A 162     -19.019  25.390  17.973  1.00  0.00              
ATOM   2563  CA  HIS A 162     -19.396  25.259  19.379  1.00  0.00              
ATOM   2564  C   HIS A 162     -19.155  26.554  20.137  1.00  0.00              
ATOM   2565  O   HIS A 162     -18.043  27.095  20.116  1.00  0.00              
ATOM   2566  CB  HIS A 162     -18.624  24.115  20.044  1.00  0.00              
ATOM   2567  CG  HIS A 162     -18.816  22.790  19.373  1.00  0.00              
ATOM   2568  ND1 HIS A 162     -19.977  22.057  19.493  1.00  0.00              
ATOM   2569  CD2 HIS A 162     -17.994  22.067  18.577  1.00  0.00              
ATOM   2570  CE1 HIS A 162     -19.861  20.938  18.798  1.00  0.00              
ATOM   2571  NE2 HIS A 162     -18.668  20.921  18.233  1.00  0.00              
ATOM   2572  H   HIS A 162     -18.044  25.340  17.718  1.00  0.00              
ATOM   2573  HA  HIS A 162     -20.463  25.050  19.453  1.00  0.00              
ATOM   2574 1HB  HIS A 162     -17.554  24.322  20.025  1.00  0.00              
ATOM   2575 2HB  HIS A 162     -18.952  23.992  21.076  1.00  0.00              
ATOM   2576  HD1 HIS A 162     -20.815  22.347  19.957  1.00  0.00              
ATOM   2577  HD2 HIS A 162     -16.983  22.239  18.205  1.00  0.00              
ATOM   2578  HE1 HIS A 162     -20.678  20.218  18.764  1.00  0.00              
ATOM   2579  N   ALA A 163     -20.204  27.042  20.801  1.00  0.00              
ATOM   2580  CA  ALA A 163     -20.132  28.276  21.581  1.00  0.00              
ATOM   2581  C   ALA A 163     -19.219  28.114  22.793  1.00  0.00              
ATOM   2582  O   ALA A 163     -18.490  29.038  23.159  1.00  0.00              
ATOM   2583  CB  ALA A 163     -21.531  28.721  22.028  1.00  0.00              
ATOM   2584  H   ALA A 163     -21.078  26.536  20.760  1.00  0.00              
ATOM   2585  HA  ALA A 163     -19.703  29.060  20.954  1.00  0.00              
ATOM   2586 1HB  ALA A 163     -21.451  29.641  22.605  1.00  0.00              
ATOM   2587 2HB  ALA A 163     -22.154  28.895  21.151  1.00  0.00              
ATOM   2588 3HB  ALA A 163     -21.979  27.944  22.644  1.00  0.00              
ATOM   2589  N   ARG A 164     -19.268  26.932  23.402  1.00  0.00              
ATOM   2590  CA  ARG A 164     -18.501  26.651  24.607  1.00  0.00              
ATOM   2591  C   ARG A 164     -17.674  25.372  24.472  1.00  0.00              
ATOM   2592  O   ARG A 164     -18.205  24.292  24.169  1.00  0.00              
ATOM   2593  CB  ARG A 164     -19.385  26.612  25.844  1.00  0.00              
ATOM   2594  CG  ARG A 164     -19.969  27.954  26.256  1.00  0.00              
ATOM   2595  CD  ARG A 164     -20.752  27.921  27.518  1.00  0.00              
ATOM   2596  NE  ARG A 164     -21.276  29.211  27.937  1.00  0.00              
ATOM   2597  CZ  ARG A 164     -22.034  29.409  29.033  1.00  0.00              
ATOM   2598  NH1 ARG A 164     -22.391  28.404  29.801  1.00  0.00              
ATOM   2599  NH2 ARG A 164     -22.431  30.641  29.303  1.00  0.00              
ATOM   2600  H   ARG A 164     -19.856  26.210  23.012  1.00  0.00              
ATOM   2601  HA  ARG A 164     -17.785  27.454  24.787  1.00  0.00              
ATOM   2602 1HB  ARG A 164     -20.197  25.917  25.634  1.00  0.00              
ATOM   2603 2HB  ARG A 164     -18.775  26.222  26.659  1.00  0.00              
ATOM   2604 1HG  ARG A 164     -19.150  28.663  26.388  1.00  0.00              
ATOM   2605 2HG  ARG A 164     -20.627  28.304  25.461  1.00  0.00              
ATOM   2606 1HD  ARG A 164     -21.601  27.250  27.390  1.00  0.00              
ATOM   2607 2HD  ARG A 164     -20.115  27.551  28.320  1.00  0.00              
ATOM   2608  HE  ARG A 164     -21.168  30.120  27.508  1.00  0.00              
ATOM   2609 1HH1 ARG A 164     -22.095  27.466  29.571  1.00  0.00              
ATOM   2610 2HH1 ARG A 164     -22.960  28.573  30.617  1.00  0.00              
ATOM   2611 1HH2 ARG A 164     -22.162  31.400  28.692  1.00  0.00              
ATOM   2612 2HH2 ARG A 164     -23.000  30.817  30.117  1.00  0.00              
ATOM   2613  N   VAL A 165     -16.371  25.512  24.692  1.00  0.00              
ATOM   2614  CA  VAL A 165     -15.443  24.391  24.625  1.00  0.00              
ATOM   2615  C   VAL A 165     -14.686  24.257  25.947  1.00  0.00              
ATOM   2616  O   VAL A 165     -14.300  25.258  26.564  1.00  0.00              
ATOM   2617  CB  VAL A 165     -14.436  24.551  23.471  1.00  0.00              
ATOM   2618  CG1 VAL A 165     -13.446  23.396  23.464  1.00  0.00              
ATOM   2619  CG2 VAL A 165     -15.163  24.636  22.137  1.00  0.00              
ATOM   2620  H   VAL A 165     -16.017  26.431  24.915  1.00  0.00              
ATOM   2621  HA  VAL A 165     -15.971  23.446  24.492  1.00  0.00              
ATOM   2622  HB  VAL A 165     -13.898  25.490  23.598  1.00  0.00              
ATOM   2623 1HG1 VAL A 165     -12.741  23.526  22.641  1.00  0.00              
ATOM   2624 2HG1 VAL A 165     -12.901  23.378  24.408  1.00  0.00              
ATOM   2625 3HG1 VAL A 165     -13.983  22.457  23.335  1.00  0.00              
ATOM   2626 1HG2 VAL A 165     -14.437  24.750  21.333  1.00  0.00              
ATOM   2627 2HG2 VAL A 165     -15.740  23.724  21.980  1.00  0.00              
ATOM   2628 3HG2 VAL A 165     -15.835  25.494  22.143  1.00  0.00              
ATOM   2629  N   MET A 166     -14.491  23.013  26.380  1.00  0.00              
ATOM   2630  CA  MET A 166     -13.808  22.734  27.634  1.00  0.00              
ATOM   2631  C   MET A 166     -12.626  21.800  27.413  1.00  0.00              
ATOM   2632  O   MET A 166     -12.723  20.820  26.674  1.00  0.00              
ATOM   2633  CB  MET A 166     -14.782  22.128  28.643  1.00  0.00              
ATOM   2634  CG  MET A 166     -14.150  21.738  29.972  1.00  0.00              
ATOM   2635  SD  MET A 166     -15.369  21.217  31.195  1.00  0.00              
ATOM   2636  CE  MET A 166     -15.781  19.584  30.587  1.00  0.00              
ATOM   2637  H   MET A 166     -14.831  22.243  25.823  1.00  0.00              
ATOM   2638  HA  MET A 166     -13.403  23.656  28.052  1.00  0.00              
ATOM   2639 1HB  MET A 166     -15.562  22.868  28.814  1.00  0.00              
ATOM   2640 2HB  MET A 166     -15.215  21.243  28.174  1.00  0.00              
ATOM   2641 1HG  MET A 166     -13.453  20.921  29.790  1.00  0.00              
ATOM   2642 2HG  MET A 166     -13.606  22.602  30.355  1.00  0.00              
ATOM   2643 1HE  MET A 166     -16.527  19.130  31.240  1.00  0.00              
ATOM   2644 2HE  MET A 166     -16.183  19.663  29.576  1.00  0.00              
ATOM   2645 3HE  MET A 166     -14.884  18.964  30.574  1.00  0.00              
ATOM   2646  N   TYR A 167     -11.510  22.122  28.058  1.00  0.00              
ATOM   2647  CA  TYR A 167     -10.316  21.305  27.969  1.00  0.00              
ATOM   2648  C   TYR A 167      -9.992  20.706  29.333  1.00  0.00              
ATOM   2649  O   TYR A 167      -9.956  21.422  30.339  1.00  0.00              
ATOM   2650  CB  TYR A 167      -9.136  22.130  27.450  1.00  0.00              
ATOM   2651  CG  TYR A 167      -7.801  21.427  27.564  1.00  0.00              
ATOM   2652  CD1 TYR A 167      -7.526  20.295  26.812  1.00  0.00              
ATOM   2653  CD2 TYR A 167      -6.819  21.901  28.421  1.00  0.00              
ATOM   2654  CE1 TYR A 167      -6.308  19.649  26.912  1.00  0.00              
ATOM   2655  CE2 TYR A 167      -5.598  21.264  28.529  1.00  0.00              
ATOM   2656  CZ  TYR A 167      -5.346  20.138  27.772  1.00  0.00              
ATOM   2657  OH  TYR A 167      -4.131  19.500  27.875  1.00  0.00              
ATOM   2658  H   TYR A 167     -11.496  22.957  28.627  1.00  0.00              
ATOM   2659  HA  TYR A 167     -10.486  20.475  27.284  1.00  0.00              
ATOM   2660 1HB  TYR A 167      -9.338  22.360  26.403  1.00  0.00              
ATOM   2661 2HB  TYR A 167      -9.110  23.054  28.027  1.00  0.00              
ATOM   2662  HD1 TYR A 167      -8.290  19.914  26.134  1.00  0.00              
ATOM   2663  HD2 TYR A 167      -7.025  22.791  29.016  1.00  0.00              
ATOM   2664  HE1 TYR A 167      -6.106  18.760  26.315  1.00  0.00              
ATOM   2665  HE2 TYR A 167      -4.840  21.651  29.209  1.00  0.00              
ATOM   2666  HH  TYR A 167      -3.832  19.407  28.783  1.00  0.00              
ATOM   2667  N   ILE A 168      -9.772  19.394  29.359  1.00  0.00              
ATOM   2668  CA  ILE A 168      -9.405  18.678  30.584  1.00  0.00              
ATOM   2669  C   ILE A 168      -7.954  18.218  30.480  1.00  0.00              
ATOM   2670  O   ILE A 168      -7.624  17.361  29.654  1.00  0.00              
ATOM   2671  CB  ILE A 168     -10.314  17.463  30.840  1.00  0.00              
ATOM   2672  CG1 ILE A 168     -11.785  17.889  30.853  1.00  0.00              
ATOM   2673  CG2 ILE A 168      -9.941  16.787  32.151  1.00  0.00              
ATOM   2674  CD1 ILE A 168     -12.117  18.904  31.922  1.00  0.00              
ATOM   2675  H   ILE A 168      -9.868  18.877  28.496  1.00  0.00              
ATOM   2676  HA  ILE A 168      -9.447  19.345  31.444  1.00  0.00              
ATOM   2677  HB  ILE A 168     -10.200  16.754  30.021  1.00  0.00              
ATOM   2678 1HG1 ILE A 168     -12.010  18.307  29.872  1.00  0.00              
ATOM   2679 2HG1 ILE A 168     -12.381  16.990  31.009  1.00  0.00              
ATOM   2680 1HG2 ILE A 168     -10.594  15.930  32.317  1.00  0.00              
ATOM   2681 2HG2 ILE A 168      -8.906  16.451  32.105  1.00  0.00              
ATOM   2682 3HG2 ILE A 168     -10.057  17.495  32.972  1.00  0.00              
ATOM   2683 1HD1 ILE A 168     -13.176  19.157  31.869  1.00  0.00              
ATOM   2684 2HD1 ILE A 168     -11.894  18.486  32.904  1.00  0.00              
ATOM   2685 3HD1 ILE A 168     -11.523  19.804  31.768  1.00  0.00              
ATOM   2686  N   ASP A 169      -7.096  18.775  31.331  1.00  0.00              
ATOM   2687  CA  ASP A 169      -5.694  18.380  31.391  1.00  0.00              
ATOM   2688  C   ASP A 169      -5.450  17.316  32.479  1.00  0.00              
ATOM   2689  O   ASP A 169      -5.376  17.647  33.665  1.00  0.00              
ATOM   2690  CB  ASP A 169      -4.811  19.605  31.642  1.00  0.00              
ATOM   2691  CG  ASP A 169      -3.318  19.346  31.491  1.00  0.00              
ATOM   2692  OD1 ASP A 169      -2.901  19.002  30.411  1.00  0.00              
ATOM   2693  OD2 ASP A 169      -2.588  19.644  32.406  1.00  0.00              
ATOM   2694  H   ASP A 169      -7.433  19.495  31.955  1.00  0.00              
ATOM   2695  HA  ASP A 169      -5.400  17.921  30.446  1.00  0.00              
ATOM   2696 1HB  ASP A 169      -5.091  20.472  31.044  1.00  0.00              
ATOM   2697 2HB  ASP A 169      -5.042  19.796  32.691  1.00  0.00              
ATOM   2698  N   ILE A 170      -5.312  16.052  32.064  1.00  0.00              
ATOM   2699  CA  ILE A 170      -5.036  14.928  32.983  1.00  0.00              
ATOM   2700  C   ILE A 170      -3.582  14.887  33.476  1.00  0.00              
ATOM   2701  O   ILE A 170      -3.314  14.459  34.608  1.00  0.00              
ATOM   2702  CB  ILE A 170      -5.362  13.578  32.318  1.00  0.00              
ATOM   2703  CG1 ILE A 170      -6.871  13.445  32.091  1.00  0.00              
ATOM   2704  CG2 ILE A 170      -4.846  12.428  33.169  1.00  0.00              
ATOM   2705  CD1 ILE A 170      -7.259  12.248  31.255  1.00  0.00              
ATOM   2706  H   ILE A 170      -5.404  15.869  31.076  1.00  0.00              
ATOM   2707  HA  ILE A 170      -5.611  15.032  33.902  1.00  0.00              
ATOM   2708  HB  ILE A 170      -4.893  13.543  31.336  1.00  0.00              
ATOM   2709 1HG1 ILE A 170      -7.341  13.373  33.071  1.00  0.00              
ATOM   2710 2HG1 ILE A 170      -7.205  14.357  31.596  1.00  0.00              
ATOM   2711 1HG2 ILE A 170      -5.085  11.481  32.685  1.00  0.00              
ATOM   2712 2HG2 ILE A 170      -3.766  12.515  33.281  1.00  0.00              
ATOM   2713 3HG2 ILE A 170      -5.316  12.462  34.152  1.00  0.00              
ATOM   2714 1HD1 ILE A 170      -8.343  12.221  31.138  1.00  0.00              
ATOM   2715 2HD1 ILE A 170      -6.790  12.320  30.274  1.00  0.00              
ATOM   2716 3HD1 ILE A 170      -6.927  11.335  31.749  1.00  0.00              
ATOM   2717  N   ASP A 171      -2.652  15.319  32.623  1.00  0.00              
ATOM   2718  CA  ASP A 171      -1.235  15.466  32.977  1.00  0.00              
ATOM   2719  C   ASP A 171      -1.091  16.267  34.271  1.00  0.00              
ATOM   2720  O   ASP A 171      -1.737  17.305  34.429  1.00  0.00              
ATOM   2721  CB  ASP A 171      -0.459  16.143  31.844  1.00  0.00              
ATOM   2722  CG  ASP A 171       1.053  16.123  32.020  1.00  0.00              
ATOM   2723  OD1 ASP A 171       1.526  16.668  32.990  1.00  0.00              
ATOM   2724  OD2 ASP A 171       1.710  15.434  31.275  1.00  0.00              
ATOM   2725  H   ASP A 171      -2.953  15.554  31.686  1.00  0.00              
ATOM   2726  HA  ASP A 171      -0.795  14.483  33.157  1.00  0.00              
ATOM   2727 1HB  ASP A 171      -0.714  15.764  30.855  1.00  0.00              
ATOM   2728 2HB  ASP A 171      -0.823  17.166  31.949  1.00  0.00              
ATOM   2729  N   VAL A 172      -0.258  15.796  35.196  1.00  0.00              
ATOM   2730  CA  VAL A 172      -0.165  16.414  36.521  1.00  0.00              
ATOM   2731  C   VAL A 172       0.735  17.662  36.546  1.00  0.00              
ATOM   2732  O   VAL A 172       1.048  18.173  37.614  1.00  0.00              
ATOM   2733  CB  VAL A 172       0.358  15.406  37.561  1.00  0.00              
ATOM   2734  CG1 VAL A 172      -0.595  14.226  37.686  1.00  0.00              
ATOM   2735  CG2 VAL A 172       1.751  14.925  37.183  1.00  0.00              
ATOM   2736  H   VAL A 172       0.321  14.998  34.985  1.00  0.00              
ATOM   2737  HA  VAL A 172      -1.135  16.793  36.852  1.00  0.00              
ATOM   2738  HB  VAL A 172       0.447  15.905  38.526  1.00  0.00              
ATOM   2739 1HG1 VAL A 172      -0.209  13.523  38.425  1.00  0.00              
ATOM   2740 2HG1 VAL A 172      -1.575  14.583  38.001  1.00  0.00              
ATOM   2741 3HG1 VAL A 172      -0.683  13.726  36.721  1.00  0.00              
ATOM   2742 1HG2 VAL A 172       2.106  14.214  37.928  1.00  0.00              
ATOM   2743 2HG2 VAL A 172       1.715  14.441  36.207  1.00  0.00              
ATOM   2744 3HG2 VAL A 172       2.431  15.776  37.142  1.00  0.00              
ATOM   2745  N   HIS A 173       1.143  18.143  35.373  1.00  0.00              
ATOM   2746  CA  HIS A 173       1.834  19.428  35.271  1.00  0.00              
ATOM   2747  C   HIS A 173       0.876  20.514  34.819  1.00  0.00              
ATOM   2748  O   HIS A 173      -0.040  20.245  34.035  1.00  0.00              
ATOM   2749  CB  HIS A 173       3.020  19.338  34.306  1.00  0.00              
ATOM   2750  CG  HIS A 173       4.150  18.500  34.818  1.00  0.00              
ATOM   2751  ND1 HIS A 173       4.203  17.133  34.640  1.00  0.00              
ATOM   2752  CD2 HIS A 173       5.270  18.834  35.502  1.00  0.00              
ATOM   2753  CE1 HIS A 173       5.307  16.662  35.193  1.00  0.00              
ATOM   2754  NE2 HIS A 173       5.971  17.674  35.722  1.00  0.00              
ATOM   2755  H   HIS A 173       0.973  17.610  34.533  1.00  0.00              
ATOM   2756  HA  HIS A 173       2.204  19.722  36.253  1.00  0.00              
ATOM   2757 1HB  HIS A 173       2.704  18.892  33.363  1.00  0.00              
ATOM   2758 2HB  HIS A 173       3.427  20.331  34.119  1.00  0.00              
ATOM   2759  HD2 HIS A 173       5.658  19.785  35.867  1.00  0.00              
ATOM   2760  HE1 HIS A 173       5.535  15.598  35.159  1.00  0.00              
ATOM   2761  HE2 HIS A 173       6.853  17.615  36.212  1.00  0.00              
ATOM   2762  N   HIS A 174       1.085  21.736  35.310  1.00  0.00              
ATOM   2763  CA  HIS A 174       0.153  22.841  35.077  1.00  0.00              
ATOM   2764  C   HIS A 174       0.014  23.185  33.593  1.00  0.00              
ATOM   2765  O   HIS A 174       0.992  23.546  32.937  1.00  0.00              
ATOM   2766  CB  HIS A 174       0.597  24.087  35.854  1.00  0.00              
ATOM   2767  CG  HIS A 174      -0.393  25.208  35.811  1.00  0.00              
ATOM   2768  ND1 HIS A 174      -0.066  26.503  36.160  1.00  0.00              
ATOM   2769  CD2 HIS A 174      -1.701  25.229  35.463  1.00  0.00              
ATOM   2770  CE1 HIS A 174      -1.133  27.272  36.026  1.00  0.00              
ATOM   2771  NE2 HIS A 174      -2.136  26.524  35.605  1.00  0.00              
ATOM   2772  H   HIS A 174       1.916  21.899  35.863  1.00  0.00              
ATOM   2773  HA  HIS A 174      -0.845  22.557  35.410  1.00  0.00              
ATOM   2774 1HB  HIS A 174       0.745  23.840  36.907  1.00  0.00              
ATOM   2775 2HB  HIS A 174       1.527  24.474  35.439  1.00  0.00              
ATOM   2776  HD2 HIS A 174      -2.390  24.458  35.121  1.00  0.00              
ATOM   2777  HE1 HIS A 174      -1.081  28.336  36.253  1.00  0.00              
ATOM   2778  HE2 HIS A 174      -3.075  26.844  35.414  1.00  0.00              
ATOM   2779  N   GLY A 175      -1.207  23.061  33.075  1.00  0.00              
ATOM   2780  CA  GLY A 175      -1.507  23.379  31.677  1.00  0.00              
ATOM   2781  C   GLY A 175      -1.592  24.868  31.406  1.00  0.00              
ATOM   2782  O   GLY A 175      -2.615  25.362  30.921  1.00  0.00              
ATOM   2783  H   GLY A 175      -1.952  22.736  33.676  1.00  0.00              
ATOM   2784 1HA  GLY A 175      -0.721  22.966  31.042  1.00  0.00              
ATOM   2785 2HA  GLY A 175      -2.462  22.933  31.407  1.00  0.00              
ATOM   2786  N   ASP A 176      -0.504  25.576  31.703  1.00  0.00              
ATOM   2787  CA  ASP A 176      -0.461  27.037  31.613  1.00  0.00              
ATOM   2788  C   ASP A 176      -0.367  27.573  30.184  1.00  0.00              
ATOM   2789  O   ASP A 176      -0.710  28.728  29.925  1.00  0.00              
ATOM   2790  CB  ASP A 176       0.721  27.569  32.431  1.00  0.00              
ATOM   2791  CG  ASP A 176       2.087  27.127  31.923  1.00  0.00              
ATOM   2792  OD1 ASP A 176       2.270  25.951  31.714  1.00  0.00              
ATOM   2793  OD2 ASP A 176       2.882  27.977  31.600  1.00  0.00              
ATOM   2794  H   ASP A 176       0.320  25.076  32.002  1.00  0.00              
ATOM   2795  HA  ASP A 176      -1.384  27.460  32.006  1.00  0.00              
ATOM   2796 1HB  ASP A 176       0.712  28.652  32.553  1.00  0.00              
ATOM   2797 2HB  ASP A 176       0.518  27.091  33.390  1.00  0.00              
ATOM   2798  N   GLY A 177       0.099  26.734  29.262  1.00  0.00              
ATOM   2799  CA  GLY A 177       0.144  27.094  27.850  1.00  0.00              
ATOM   2800  C   GLY A 177      -1.242  27.288  27.275  1.00  0.00              
ATOM   2801  O   GLY A 177      -1.515  28.302  26.636  1.00  0.00              
ATOM   2802  H   GLY A 177       0.430  25.823  29.549  1.00  0.00              
ATOM   2803 1HA  GLY A 177       0.703  28.023  27.737  1.00  0.00              
ATOM   2804 2HA  GLY A 177       0.645  26.301  27.296  1.00  0.00              
ATOM   2805  N   VAL A 178      -2.124  26.321  27.525  1.00  0.00              
ATOM   2806  CA  VAL A 178      -3.507  26.388  27.056  1.00  0.00              
ATOM   2807  C   VAL A 178      -4.299  27.426  27.845  1.00  0.00              
ATOM   2808  O   VAL A 178      -5.038  28.228  27.267  1.00  0.00              
ATOM   2809  CB  VAL A 178      -4.213  25.023  27.168  1.00  0.00              
ATOM   2810  CG1 VAL A 178      -5.679  25.147  26.780  1.00  0.00              
ATOM   2811  CG2 VAL A 178      -3.517  23.990  26.295  1.00  0.00              
ATOM   2812  H   VAL A 178      -1.823  25.519  28.059  1.00  0.00              
ATOM   2813  HA  VAL A 178      -3.559  26.717  26.017  1.00  0.00              
ATOM   2814  HB  VAL A 178      -4.138  24.670  28.196  1.00  0.00              
ATOM   2815 1HG1 VAL A 178      -6.162  24.173  26.866  1.00  0.00              
ATOM   2816 2HG1 VAL A 178      -6.172  25.856  27.444  1.00  0.00              
ATOM   2817 3HG1 VAL A 178      -5.754  25.499  25.752  1.00  0.00              
ATOM   2818 1HG2 VAL A 178      -4.028  23.032  26.387  1.00  0.00              
ATOM   2819 2HG2 VAL A 178      -3.544  24.317  25.255  1.00  0.00              
ATOM   2820 3HG2 VAL A 178      -2.481  23.881  26.616  1.00  0.00              
ATOM   2821  N   GLU A 179      -4.133  27.411  29.165  1.00  0.00              
ATOM   2822  CA  GLU A 179      -4.799  28.374  30.036  1.00  0.00              
ATOM   2823  C   GLU A 179      -4.490  29.804  29.595  1.00  0.00              
ATOM   2824  O   GLU A 179      -5.410  30.600  29.394  1.00  0.00              
ATOM   2825  CB  GLU A 179      -4.375  28.161  31.490  1.00  0.00              
ATOM   2826  CG  GLU A 179      -5.049  29.098  32.483  1.00  0.00              
ATOM   2827  CD  GLU A 179      -4.660  28.768  33.897  1.00  0.00              
ATOM   2828  OE1 GLU A 179      -3.910  27.841  34.085  1.00  0.00              
ATOM   2829  OE2 GLU A 179      -5.023  29.508  34.780  1.00  0.00              
ATOM   2830  H   GLU A 179      -3.531  26.713  29.574  1.00  0.00              
ATOM   2831  HA  GLU A 179      -5.880  28.248  29.966  1.00  0.00              
ATOM   2832 1HB  GLU A 179      -4.616  27.128  31.744  1.00  0.00              
ATOM   2833 2HB  GLU A 179      -3.295  28.303  31.532  1.00  0.00              
ATOM   2834 1HG  GLU A 179      -4.849  30.151  32.289  1.00  0.00              
ATOM   2835 2HG  GLU A 179      -6.110  28.899  32.342  1.00  0.00              
ATOM   2836  N   GLU A 180      -3.207  30.139  29.466  1.00  0.00              
ATOM   2837  CA  GLU A 180      -2.734  31.419  28.930  1.00  0.00              
ATOM   2838  C   GLU A 180      -3.504  31.839  27.678  1.00  0.00              
ATOM   2839  O   GLU A 180      -4.046  32.941  27.615  1.00  0.00              
ATOM   2840  CB  GLU A 180      -1.238  31.343  28.618  1.00  0.00              
ATOM   2841  CG  GLU A 180      -0.640  32.638  28.085  1.00  0.00              
ATOM   2842  CD  GLU A 180       0.834  32.494  27.831  1.00  0.00              
ATOM   2843  OE1 GLU A 180       1.536  32.090  28.727  1.00  0.00              
ATOM   2844  OE2 GLU A 180       1.245  32.681  26.710  1.00  0.00              
ATOM   2845  H   GLU A 180      -2.534  29.412  29.666  1.00  0.00              
ATOM   2846  HA  GLU A 180      -2.902  32.210  29.661  1.00  0.00              
ATOM   2847 1HB  GLU A 180      -0.734  31.065  29.544  1.00  0.00              
ATOM   2848 2HB  GLU A 180      -1.104  30.552  27.880  1.00  0.00              
ATOM   2849 1HG  GLU A 180      -1.130  33.002  27.183  1.00  0.00              
ATOM   2850 2HG  GLU A 180      -0.802  33.347  28.896  1.00  0.00              
ATOM   2851  N   ALA A 181      -3.559  30.948  26.695  1.00  0.00              
ATOM   2852  CA  ALA A 181      -4.199  31.246  25.420  1.00  0.00              
ATOM   2853  C   ALA A 181      -5.639  31.707  25.593  1.00  0.00              
ATOM   2854  O   ALA A 181      -6.092  32.617  24.898  1.00  0.00              
ATOM   2855  CB  ALA A 181      -4.137  30.039  24.502  1.00  0.00              
ATOM   2856  H   ALA A 181      -3.148  30.036  26.838  1.00  0.00              
ATOM   2857  HA  ALA A 181      -3.662  32.069  24.945  1.00  0.00              
ATOM   2858 1HB  ALA A 181      -4.618  30.279  23.554  1.00  0.00              
ATOM   2859 2HB  ALA A 181      -3.097  29.769  24.323  1.00  0.00              
ATOM   2860 3HB  ALA A 181      -4.654  29.203  24.968  1.00  0.00              
ATOM   2861  N   PHE A 182      -6.352  31.078  26.522  1.00  0.00              
ATOM   2862  CA  PHE A 182      -7.762  31.387  26.740  1.00  0.00              
ATOM   2863  C   PHE A 182      -8.019  31.989  28.124  1.00  0.00              
ATOM   2864  O   PHE A 182      -9.153  31.982  28.608  1.00  0.00              
ATOM   2865  CB  PHE A 182      -8.608  30.126  26.555  1.00  0.00              
ATOM   2866  CG  PHE A 182      -8.428  29.466  25.217  1.00  0.00              
ATOM   2867  CD1 PHE A 182      -7.713  28.284  25.101  1.00  0.00              
ATOM   2868  CD2 PHE A 182      -8.973  30.027  24.072  1.00  0.00              
ATOM   2869  CE1 PHE A 182      -7.546  27.676  23.871  1.00  0.00              
ATOM   2870  CE2 PHE A 182      -8.810  29.421  22.841  1.00  0.00              
ATOM   2871  CZ  PHE A 182      -8.095  28.245  22.741  1.00  0.00              
ATOM   2872  H   PHE A 182      -5.911  30.370  27.091  1.00  0.00              
ATOM   2873  HA  PHE A 182      -8.090  32.141  26.023  1.00  0.00              
ATOM   2874 1HB  PHE A 182      -8.345  29.383  27.306  1.00  0.00              
ATOM   2875 2HB  PHE A 182      -9.666  30.369  26.642  1.00  0.00              
ATOM   2876  HD1 PHE A 182      -7.280  27.834  25.995  1.00  0.00              
ATOM   2877  HD2 PHE A 182      -9.537  30.957  24.151  1.00  0.00              
ATOM   2878  HE1 PHE A 182      -6.982  26.747  23.795  1.00  0.00              
ATOM   2879  HE2 PHE A 182      -9.244  29.872  21.949  1.00  0.00              
ATOM   2880  HZ  PHE A 182      -7.964  27.767  21.771  1.00  0.00              
ATOM   2881  N   TYR A 183      -6.974  32.532  28.742  1.00  0.00              
ATOM   2882  CA  TYR A 183      -7.079  33.164  30.060  1.00  0.00              
ATOM   2883  C   TYR A 183      -8.064  34.330  30.124  1.00  0.00              
ATOM   2884  O   TYR A 183      -8.568  34.652  31.200  1.00  0.00              
ATOM   2885  CB  TYR A 183      -5.698  33.648  30.507  1.00  0.00              
ATOM   2886  CG  TYR A 183      -5.624  34.021  31.970  1.00  0.00              
ATOM   2887  CD1 TYR A 183      -5.609  33.045  32.956  1.00  0.00              
ATOM   2888  CD2 TYR A 183      -5.568  35.351  32.363  1.00  0.00              
ATOM   2889  CE1 TYR A 183      -5.542  33.382  34.294  1.00  0.00              
ATOM   2890  CE2 TYR A 183      -5.500  35.699  33.698  1.00  0.00              
ATOM   2891  CZ  TYR A 183      -5.486  34.710  34.661  1.00  0.00              
ATOM   2892  OH  TYR A 183      -5.419  35.053  35.992  1.00  0.00              
ATOM   2893  H   TYR A 183      -6.076  32.501  28.282  1.00  0.00              
ATOM   2894  HA  TYR A 183      -7.457  32.445  30.786  1.00  0.00              
ATOM   2895 1HB  TYR A 183      -4.992  32.841  30.302  1.00  0.00              
ATOM   2896 2HB  TYR A 183      -5.447  34.514  29.897  1.00  0.00              
ATOM   2897  HD1 TYR A 183      -5.651  31.998  32.659  1.00  0.00              
ATOM   2898  HD2 TYR A 183      -5.580  36.126  31.597  1.00  0.00              
ATOM   2899  HE1 TYR A 183      -5.530  32.604  35.058  1.00  0.00              
ATOM   2900  HE2 TYR A 183      -5.458  36.749  33.987  1.00  0.00              
ATOM   2901  HH  TYR A 183      -5.471  34.293  36.578  1.00  0.00              
ATOM   2902  N   VAL A 184      -8.346  34.945  28.975  1.00  0.00              
ATOM   2903  CA  VAL A 184      -9.162  36.165  28.918  1.00  0.00              
ATOM   2904  C   VAL A 184     -10.494  35.984  28.184  1.00  0.00              
ATOM   2905  O   VAL A 184     -11.047  36.948  27.655  1.00  0.00              
ATOM   2906  CB  VAL A 184      -8.386  37.311  28.241  1.00  0.00              
ATOM   2907  CG1 VAL A 184      -7.171  37.695  29.072  1.00  0.00              
ATOM   2908  CG2 VAL A 184      -7.963  36.911  26.836  1.00  0.00              
ATOM   2909  H   VAL A 184      -7.984  34.555  28.116  1.00  0.00              
ATOM   2910  HA  VAL A 184      -9.468  36.482  29.915  1.00  0.00              
ATOM   2911  HB  VAL A 184      -9.045  38.173  28.140  1.00  0.00              
ATOM   2912 1HG1 VAL A 184      -6.635  38.506  28.580  1.00  0.00              
ATOM   2913 2HG1 VAL A 184      -7.495  38.022  30.060  1.00  0.00              
ATOM   2914 3HG1 VAL A 184      -6.511  36.833  29.173  1.00  0.00              
ATOM   2915 1HG2 VAL A 184      -7.417  37.732  26.372  1.00  0.00              
ATOM   2916 2HG2 VAL A 184      -7.322  36.031  26.886  1.00  0.00              
ATOM   2917 3HG2 VAL A 184      -8.848  36.683  26.241  1.00  0.00              
ATOM   2918  N   THR A 185     -11.010  34.758  28.147  1.00  0.00              
ATOM   2919  CA  THR A 185     -12.285  34.502  27.473  1.00  0.00              
ATOM   2920  C   THR A 185     -13.149  33.464  28.181  1.00  0.00              
ATOM   2921  O   THR A 185     -12.640  32.540  28.819  1.00  0.00              
ATOM   2922  CB  THR A 185     -12.060  34.039  26.022  1.00  0.00              
ATOM   2923  OG1 THR A 185     -13.324  33.891  25.362  1.00  0.00              
ATOM   2924  CG2 THR A 185     -11.320  32.709  25.997  1.00  0.00              
ATOM   2925  H   THR A 185     -10.523  33.990  28.586  1.00  0.00              
ATOM   2926  HA  THR A 185     -12.887  35.412  27.464  1.00  0.00              
ATOM   2927  HB  THR A 185     -11.471  34.790  25.497  1.00  0.00              
ATOM   2928  HG1 THR A 185     -13.282  34.302  24.496  1.00  0.00              
ATOM   2929 1HG2 THR A 185     -11.170  32.398  24.963  1.00  0.00              
ATOM   2930 2HG2 THR A 185     -10.354  32.822  26.486  1.00  0.00              
ATOM   2931 3HG2 THR A 185     -11.908  31.957  26.521  1.00  0.00              
ATOM   2932  N   HIS A 186     -14.462  33.636  28.052  1.00  0.00              
ATOM   2933  CA  HIS A 186     -15.443  32.699  28.587  1.00  0.00              
ATOM   2934  C   HIS A 186     -15.749  31.575  27.594  1.00  0.00              
ATOM   2935  O   HIS A 186     -16.313  30.543  27.966  1.00  0.00              
ATOM   2936  CB  HIS A 186     -16.736  33.432  28.961  1.00  0.00              
ATOM   2937  CG  HIS A 186     -17.404  34.104  27.803  1.00  0.00              
ATOM   2938  ND1 HIS A 186     -16.911  35.257  27.225  1.00  0.00              
ATOM   2939  CD2 HIS A 186     -18.524  33.788  27.114  1.00  0.00              
ATOM   2940  CE1 HIS A 186     -17.702  35.618  26.230  1.00  0.00              
ATOM   2941  NE2 HIS A 186     -18.688  34.744  26.143  1.00  0.00              
ATOM   2942  H   HIS A 186     -14.784  34.458  27.560  1.00  0.00              
ATOM   2943  HA  HIS A 186     -15.042  32.215  29.477  1.00  0.00              
ATOM   2944 1HB  HIS A 186     -17.460  32.729  29.375  1.00  0.00              
ATOM   2945 2HB  HIS A 186     -16.526  34.210  29.694  1.00  0.00              
ATOM   2946  HD2 HIS A 186     -19.245  32.973  27.204  1.00  0.00              
ATOM   2947  HE1 HIS A 186     -17.481  36.509  25.643  1.00  0.00              
ATOM   2948  HE2 HIS A 186     -19.444  34.768  25.473  1.00  0.00              
ATOM   2949  N   ARG A 187     -15.371  31.784  26.334  1.00  0.00              
ATOM   2950  CA  ARG A 187     -15.682  30.842  25.255  1.00  0.00              
ATOM   2951  C   ARG A 187     -15.015  29.478  25.450  1.00  0.00              
ATOM   2952  O   ARG A 187     -15.534  28.455  24.999  1.00  0.00              
ATOM   2953  CB  ARG A 187     -15.349  31.423  23.889  1.00  0.00              
ATOM   2954  CG  ARG A 187     -16.261  32.550  23.434  1.00  0.00              
ATOM   2955  CD  ARG A 187     -15.874  33.167  22.140  1.00  0.00              
ATOM   2956  NE  ARG A 187     -16.731  34.262  21.714  1.00  0.00              
ATOM   2957  CZ  ARG A 187     -16.498  35.044  20.641  1.00  0.00              
ATOM   2958  NH1 ARG A 187     -15.419  34.883  19.908  1.00  0.00              
ATOM   2959  NH2 ARG A 187     -17.371  35.996  20.360  1.00  0.00              
ATOM   2960  H   ARG A 187     -14.854  32.623  26.120  1.00  0.00              
ATOM   2961  HA  ARG A 187     -16.754  30.642  25.236  1.00  0.00              
ATOM   2962 1HB  ARG A 187     -14.324  31.787  23.939  1.00  0.00              
ATOM   2963 2HB  ARG A 187     -15.408  30.604  23.173  1.00  0.00              
ATOM   2964 1HG  ARG A 187     -17.273  32.158  23.330  1.00  0.00              
ATOM   2965 2HG  ARG A 187     -16.251  33.332  24.196  1.00  0.00              
ATOM   2966 1HD  ARG A 187     -14.862  33.561  22.223  1.00  0.00              
ATOM   2967 2HD  ARG A 187     -15.906  32.406  21.361  1.00  0.00              
ATOM   2968  HE  ARG A 187     -17.593  34.602  22.120  1.00  0.00              
ATOM   2969 1HH1 ARG A 187     -14.752  34.162  20.146  1.00  0.00              
ATOM   2970 2HH1 ARG A 187     -15.261  35.478  19.108  1.00  0.00              
ATOM   2971 1HH2 ARG A 187     -18.186  36.117  20.945  1.00  0.00              
ATOM   2972 2HH2 ARG A 187     -17.219  36.597  19.564  1.00  0.00              
ATOM   2973  N   VAL A 188     -13.861  29.474  26.118  1.00  0.00              
ATOM   2974  CA  VAL A 188     -13.114  28.250  26.388  1.00  0.00              
ATOM   2975  C   VAL A 188     -12.786  28.155  27.872  1.00  0.00              
ATOM   2976  O   VAL A 188     -12.185  29.070  28.433  1.00  0.00              
ATOM   2977  CB  VAL A 188     -11.810  28.181  25.571  1.00  0.00              
ATOM   2978  CG1 VAL A 188     -11.070  26.883  25.858  1.00  0.00              
ATOM   2979  CG2 VAL A 188     -12.105  28.307  24.084  1.00  0.00              
ATOM   2980  H   VAL A 188     -13.497  30.356  26.446  1.00  0.00              
ATOM   2981  HA  VAL A 188     -13.709  27.363  26.161  1.00  0.00              
ATOM   2982  HB  VAL A 188     -11.178  29.027  25.841  1.00  0.00              
ATOM   2983 1HG1 VAL A 188     -10.151  26.852  25.272  1.00  0.00              
ATOM   2984 2HG1 VAL A 188     -10.826  26.830  26.919  1.00  0.00              
ATOM   2985 3HG1 VAL A 188     -11.701  26.037  25.587  1.00  0.00              
ATOM   2986 1HG2 VAL A 188     -11.173  28.257  23.522  1.00  0.00              
ATOM   2987 2HG2 VAL A 188     -12.761  27.492  23.774  1.00  0.00              
ATOM   2988 3HG2 VAL A 188     -12.595  29.261  23.890  1.00  0.00              
ATOM   2989  N   MET A 189     -13.173  27.050  28.505  1.00  0.00              
ATOM   2990  CA  MET A 189     -12.866  26.840  29.915  1.00  0.00              
ATOM   2991  C   MET A 189     -11.757  25.805  30.073  1.00  0.00              
ATOM   2992  O   MET A 189     -11.874  24.679  29.583  1.00  0.00              
ATOM   2993  CB  MET A 189     -14.118  26.401  30.671  1.00  0.00              
ATOM   2994  CG  MET A 189     -13.925  26.252  32.174  1.00  0.00              
ATOM   2995  SD  MET A 189     -15.472  25.929  33.044  1.00  0.00              
ATOM   2996  CE  MET A 189     -15.806  24.248  32.526  1.00  0.00              
ATOM   2997  H   MET A 189     -13.688  26.342  28.002  1.00  0.00              
ATOM   2998  HA  MET A 189     -12.500  27.767  30.357  1.00  0.00              
ATOM   2999 1HB  MET A 189     -14.885  27.148  30.476  1.00  0.00              
ATOM   3000 2HB  MET A 189     -14.425  25.444  30.248  1.00  0.00              
ATOM   3001 1HG  MET A 189     -13.237  25.426  32.348  1.00  0.00              
ATOM   3002 2HG  MET A 189     -13.488  27.176  32.553  1.00  0.00              
ATOM   3003 1HE  MET A 189     -16.734  23.903  32.983  1.00  0.00              
ATOM   3004 2HE  MET A 189     -15.901  24.214  31.440  1.00  0.00              
ATOM   3005 3HE  MET A 189     -14.986  23.601  32.840  1.00  0.00              
ATOM   3006  N   THR A 190     -10.683  26.191  30.755  1.00  0.00              
ATOM   3007  CA  THR A 190      -9.545  25.301  30.962  1.00  0.00              
ATOM   3008  C   THR A 190      -9.533  24.729  32.378  1.00  0.00              
ATOM   3009  O   THR A 190      -9.559  25.471  33.359  1.00  0.00              
ATOM   3010  CB  THR A 190      -8.211  26.024  30.701  1.00  0.00              
ATOM   3011  OG1 THR A 190      -8.155  26.451  29.334  1.00  0.00              
ATOM   3012  CG2 THR A 190      -7.038  25.098  30.988  1.00  0.00              
ATOM   3013  H   THR A 190     -10.655  27.126  31.139  1.00  0.00              
ATOM   3014  HA  THR A 190      -9.617  24.447  30.289  1.00  0.00              
ATOM   3015  HB  THR A 190      -8.149  26.898  31.348  1.00  0.00              
ATOM   3016  HG1 THR A 190      -8.661  27.260  29.231  1.00  0.00              
ATOM   3017 1HG2 THR A 190      -6.104  25.627  30.798  1.00  0.00              
ATOM   3018 2HG2 THR A 190      -7.072  24.781  32.030  1.00  0.00              
ATOM   3019 3HG2 THR A 190      -7.099  24.225  30.341  1.00  0.00              
ATOM   3020  N   VAL A 191      -9.496  23.402  32.462  1.00  0.00              
ATOM   3021  CA  VAL A 191      -9.459  22.692  33.733  1.00  0.00              
ATOM   3022  C   VAL A 191      -8.172  21.876  33.818  1.00  0.00              
ATOM   3023  O   VAL A 191      -8.019  20.873  33.116  1.00  0.00              
ATOM   3024  CB  VAL A 191     -10.674  21.763  33.909  1.00  0.00              
ATOM   3025  CG1 VAL A 191     -10.617  21.062  35.259  1.00  0.00              
ATOM   3026  CG2 VAL A 191     -11.970  22.548  33.773  1.00  0.00              
ATOM   3027  H   VAL A 191      -9.494  22.873  31.602  1.00  0.00              
ATOM   3028  HA  VAL A 191      -9.433  23.384  34.575  1.00  0.00              
ATOM   3029  HB  VAL A 191     -10.670  21.018  33.113  1.00  0.00              
ATOM   3030 1HG1 VAL A 191     -11.484  20.409  35.367  1.00  0.00              
ATOM   3031 2HG1 VAL A 191      -9.706  20.468  35.322  1.00  0.00              
ATOM   3032 3HG1 VAL A 191     -10.623  21.806  36.055  1.00  0.00              
ATOM   3033 1HG2 VAL A 191     -12.818  21.876  33.899  1.00  0.00              
ATOM   3034 2HG2 VAL A 191     -12.005  23.325  34.536  1.00  0.00              
ATOM   3035 3HG2 VAL A 191     -12.015  23.006  32.785  1.00  0.00              
ATOM   3036  N   SER A 192      -7.253  22.307  34.680  1.00  0.00              
ATOM   3037  CA  SER A 192      -5.966  21.639  34.833  1.00  0.00              
ATOM   3038  C   SER A 192      -5.771  20.958  36.193  1.00  0.00              
ATOM   3039  O   SER A 192      -5.820  21.604  37.237  1.00  0.00              
ATOM   3040  CB  SER A 192      -4.854  22.642  34.597  1.00  0.00              
ATOM   3041  OG  SER A 192      -3.587  22.081  34.801  1.00  0.00              
ATOM   3042  H   SER A 192      -7.457  23.121  35.244  1.00  0.00              
ATOM   3043  HA  SER A 192      -5.768  20.897  34.060  1.00  0.00              
ATOM   3044 1HB  SER A 192      -4.922  23.002  33.571  1.00  0.00              
ATOM   3045 2HB  SER A 192      -4.986  23.478  35.284  1.00  0.00              
ATOM   3046  HG  SER A 192      -3.385  22.077  35.739  1.00  0.00              
ATOM   3047  N   PHE A 193      -5.535  19.647  36.153  1.00  0.00              
ATOM   3048  CA  PHE A 193      -5.304  18.833  37.345  1.00  0.00              
ATOM   3049  C   PHE A 193      -3.798  18.654  37.501  1.00  0.00              
ATOM   3050  O   PHE A 193      -3.187  17.878  36.758  1.00  0.00              
ATOM   3051  CB  PHE A 193      -6.007  17.477  37.245  1.00  0.00              
ATOM   3052  CG  PHE A 193      -7.504  17.567  37.294  1.00  0.00              
ATOM   3053  CD1 PHE A 193      -8.237  17.812  36.140  1.00  0.00              
ATOM   3054  CD2 PHE A 193      -8.186  17.408  38.491  1.00  0.00              
ATOM   3055  CE1 PHE A 193      -9.616  17.895  36.185  1.00  0.00              
ATOM   3056  CE2 PHE A 193      -9.564  17.489  38.536  1.00  0.00              
ATOM   3057  CZ  PHE A 193     -10.279  17.733  37.381  1.00  0.00              
ATOM   3058  H   PHE A 193      -5.519  19.206  35.243  1.00  0.00              
ATOM   3059  HA  PHE A 193      -5.687  19.349  38.227  1.00  0.00              
ATOM   3060 1HB  PHE A 193      -5.753  16.993  36.304  1.00  0.00              
ATOM   3061 2HB  PHE A 193      -5.706  16.838  38.074  1.00  0.00              
ATOM   3062  HD1 PHE A 193      -7.712  17.937  35.194  1.00  0.00              
ATOM   3063  HD2 PHE A 193      -7.622  17.215  39.403  1.00  0.00              
ATOM   3064  HE1 PHE A 193     -10.178  18.088  35.271  1.00  0.00              
ATOM   3065  HE2 PHE A 193     -10.088  17.362  39.483  1.00  0.00              
ATOM   3066  HZ  PHE A 193     -11.365  17.799  37.417  1.00  0.00              
ATOM   3067  N   HIS A 194      -3.197  19.367  38.451  1.00  0.00              
ATOM   3068  CA  HIS A 194      -1.739  19.383  38.577  1.00  0.00              
ATOM   3069  C   HIS A 194      -1.235  19.484  40.005  1.00  0.00              
ATOM   3070  O   HIS A 194      -1.986  19.844  40.911  1.00  0.00              
ATOM   3071  CB  HIS A 194      -1.157  20.538  37.759  1.00  0.00              
ATOM   3072  CG  HIS A 194      -1.715  21.878  38.127  1.00  0.00              
ATOM   3073  ND1 HIS A 194      -2.855  22.393  37.549  1.00  0.00              
ATOM   3074  CD2 HIS A 194      -1.291  22.808  39.015  1.00  0.00              
ATOM   3075  CE1 HIS A 194      -3.109  23.582  38.065  1.00  0.00              
ATOM   3076  NE2 HIS A 194      -2.174  23.857  38.957  1.00  0.00              
ATOM   3077  H   HIS A 194      -3.754  19.907  39.097  1.00  0.00              
ATOM   3078  HA  HIS A 194      -1.331  18.442  38.209  1.00  0.00              
ATOM   3079 1HB  HIS A 194      -0.078  20.599  37.910  1.00  0.00              
ATOM   3080 2HB  HIS A 194      -1.367  20.393  36.700  1.00  0.00              
ATOM   3081  HD2 HIS A 194      -0.441  22.847  39.697  1.00  0.00              
ATOM   3082  HE1 HIS A 194      -3.974  24.158  37.738  1.00  0.00              
ATOM   3083  HE2 HIS A 194      -2.111  24.700  39.510  1.00  0.00              
ATOM   3084  N   LYS A 195       0.047  19.172  40.193  1.00  0.00              
ATOM   3085  CA  LYS A 195       0.642  19.166  41.523  1.00  0.00              
ATOM   3086  C   LYS A 195       0.963  20.591  41.933  1.00  0.00              
ATOM   3087  O   LYS A 195       1.585  21.334  41.175  1.00  0.00              
ATOM   3088  CB  LYS A 195       1.902  18.300  41.561  1.00  0.00              
ATOM   3089  CG  LYS A 195       2.137  17.588  42.886  1.00  0.00              
ATOM   3090  CD  LYS A 195       2.647  18.550  43.949  1.00  0.00              
ATOM   3091  CE  LYS A 195       3.252  17.802  45.128  1.00  0.00              
ATOM   3092  NZ  LYS A 195       4.514  17.107  44.758  1.00  0.00              
ATOM   3093  H   LYS A 195       0.621  18.935  39.397  1.00  0.00              
ATOM   3094  HA  LYS A 195      -0.071  18.764  42.244  1.00  0.00              
ATOM   3095 1HB  LYS A 195       1.806  17.562  40.764  1.00  0.00              
ATOM   3096 2HB  LYS A 195       2.747  18.956  41.348  1.00  0.00              
ATOM   3097 1HG  LYS A 195       1.193  17.149  43.215  1.00  0.00              
ATOM   3098 2HG  LYS A 195       2.869  16.797  42.729  1.00  0.00              
ATOM   3099 1HD  LYS A 195       3.404  19.194  43.499  1.00  0.00              
ATOM   3100 2HD  LYS A 195       1.813  19.159  44.295  1.00  0.00              
ATOM   3101 1HE  LYS A 195       3.453  18.521  45.921  1.00  0.00              
ATOM   3102 2HE  LYS A 195       2.524  17.071  45.477  1.00  0.00              
ATOM   3103 1HZ  LYS A 195       4.882  16.624  45.566  1.00  0.00              
ATOM   3104 2HZ  LYS A 195       4.329  16.439  44.023  1.00  0.00              
ATOM   3105 3HZ  LYS A 195       5.190  17.785  44.434  1.00  0.00              
ATOM   3106  N   PHE A 196       0.527  20.959  43.134  1.00  0.00              
ATOM   3107  CA  PHE A 196       0.773  22.285  43.682  1.00  0.00              
ATOM   3108  C   PHE A 196       1.723  22.202  44.874  1.00  0.00              
ATOM   3109  O   PHE A 196       1.345  21.712  45.942  1.00  0.00              
ATOM   3110  CB  PHE A 196      -0.542  22.949  44.095  1.00  0.00              
ATOM   3111  CG  PHE A 196      -0.367  24.303  44.722  1.00  0.00              
ATOM   3112  CD1 PHE A 196      -0.135  25.422  43.936  1.00  0.00              
ATOM   3113  CD2 PHE A 196      -0.432  24.461  46.098  1.00  0.00              
ATOM   3114  CE1 PHE A 196       0.027  26.668  44.511  1.00  0.00              
ATOM   3115  CE2 PHE A 196      -0.272  25.705  46.676  1.00  0.00              
ATOM   3116  CZ  PHE A 196      -0.042  26.810  45.881  1.00  0.00              
ATOM   3117  H   PHE A 196       0.007  20.290  43.683  1.00  0.00              
ATOM   3118  HA  PHE A 196       1.258  22.910  42.931  1.00  0.00              
ATOM   3119 1HB  PHE A 196      -1.181  23.089  43.224  1.00  0.00              
ATOM   3120 2HB  PHE A 196      -1.059  22.332  44.828  1.00  0.00              
ATOM   3121  HD1 PHE A 196      -0.082  25.310  42.852  1.00  0.00              
ATOM   3122  HD2 PHE A 196      -0.613  23.588  46.726  1.00  0.00              
ATOM   3123  HE1 PHE A 196       0.208  27.539  43.882  1.00  0.00              
ATOM   3124  HE2 PHE A 196      -0.326  25.815  47.758  1.00  0.00              
ATOM   3125  HZ  PHE A 196       0.086  27.792  46.335  1.00  0.00              
ATOM   3126  N   GLY A 197       2.954  22.677  44.679  1.00  0.00              
ATOM   3127  CA  GLY A 197       3.965  22.706  45.741  1.00  0.00              
ATOM   3128  C   GLY A 197       5.071  21.691  45.523  1.00  0.00              
ATOM   3129  O   GLY A 197       4.792  20.508  45.288  1.00  0.00              
ATOM   3130  H   GLY A 197       3.191  23.030  43.763  1.00  0.00              
ATOM   3131 1HA  GLY A 197       4.416  23.699  45.774  1.00  0.00              
ATOM   3132 2HA  GLY A 197       3.487  22.491  46.694  1.00  0.00              
ATOM   3133  N   ASP A 198       6.322  22.152  45.629  1.00  0.00              
ATOM   3134  CA  ASP A 198       7.522  21.321  45.432  1.00  0.00              
ATOM   3135  C   ASP A 198       7.475  20.591  44.090  1.00  0.00              
ATOM   3136  O   ASP A 198       7.886  19.429  43.971  1.00  0.00              
ATOM   3137  CB  ASP A 198       7.674  20.309  46.570  1.00  0.00              
ATOM   3138  CG  ASP A 198       7.886  20.934  47.942  1.00  0.00              
ATOM   3139  OD1 ASP A 198       8.739  21.781  48.063  1.00  0.00              
ATOM   3140  OD2 ASP A 198       7.095  20.680  48.818  1.00  0.00              
ATOM   3141  H   ASP A 198       6.431  23.130  45.859  1.00  0.00              
ATOM   3142  HA  ASP A 198       8.411  21.954  45.410  1.00  0.00              
ATOM   3143 1HB  ASP A 198       6.857  19.590  46.622  1.00  0.00              
ATOM   3144 2HB  ASP A 198       8.588  19.803  46.257  1.00  0.00              
ATOM   3145  N   TYR A 199       6.959  21.286  43.081  1.00  0.00              
ATOM   3146  CA  TYR A 199       6.787  20.715  41.754  1.00  0.00              
ATOM   3147  C   TYR A 199       6.843  21.814  40.695  1.00  0.00              
ATOM   3148  O   TYR A 199       7.176  22.962  40.992  1.00  0.00              
ATOM   3149  CB  TYR A 199       5.464  19.952  41.662  1.00  0.00              
ATOM   3150  CG  TYR A 199       5.533  18.707  40.804  1.00  0.00              
ATOM   3151  CD1 TYR A 199       6.379  17.658  41.136  1.00  0.00              
ATOM   3152  CD2 TYR A 199       4.751  18.583  39.666  1.00  0.00              
ATOM   3153  CE1 TYR A 199       6.446  16.519  40.357  1.00  0.00              
ATOM   3154  CE2 TYR A 199       4.809  17.449  38.880  1.00  0.00              
ATOM   3155  CZ  TYR A 199       5.658  16.419  39.228  1.00  0.00              
ATOM   3156  OH  TYR A 199       5.719  15.286  38.449  1.00  0.00              
ATOM   3157  H   TYR A 199       6.677  22.244  43.245  1.00  0.00              
ATOM   3158  HA  TYR A 199       7.601  20.022  41.542  1.00  0.00              
ATOM   3159 1HB  TYR A 199       5.178  19.677  42.678  1.00  0.00              
ATOM   3160 2HB  TYR A 199       4.725  20.637  41.248  1.00  0.00              
ATOM   3161  HD1 TYR A 199       6.998  17.745  42.030  1.00  0.00              
ATOM   3162  HD2 TYR A 199       4.082  19.401  39.395  1.00  0.00              
ATOM   3163  HE1 TYR A 199       7.114  15.703  40.630  1.00  0.00              
ATOM   3164  HE2 TYR A 199       4.187  17.372  37.988  1.00  0.00              
ATOM   3165  HH  TYR A 199       6.279  14.603  38.824  1.00  0.00              
ATOM   3166  N   PHE A 200       6.505  21.454  39.460  1.00  0.00              
ATOM   3167  CA  PHE A 200       6.603  22.365  38.342  1.00  0.00              
ATOM   3168  C   PHE A 200       5.194  22.640  37.562  1.00  0.00              
ATOM   3169  O   PHE A 200       4.669  21.673  37.423  1.00  0.00              
ATOM   3170  CB  PHE A 200       7.662  21.809  37.388  1.00  0.00              
ATOM   3171  CG  PHE A 200       9.069  21.947  37.898  1.00  0.00              
ATOM   3172  CD1 PHE A 200       9.636  20.957  38.686  1.00  0.00              
ATOM   3173  CD2 PHE A 200       9.827  23.067  37.591  1.00  0.00              
ATOM   3174  CE1 PHE A 200      10.930  21.083  39.156  1.00  0.00              
ATOM   3175  CE2 PHE A 200      11.121  23.195  38.058  1.00  0.00              
ATOM   3176  CZ  PHE A 200      11.672  22.201  38.842  1.00  0.00              
ATOM   3177  H   PHE A 200       6.169  20.514  39.302  1.00  0.00              
ATOM   3178  HA  PHE A 200       6.898  23.354  38.694  1.00  0.00              
ATOM   3179 1HB  PHE A 200       7.495  20.747  37.219  1.00  0.00              
ATOM   3180 2HB  PHE A 200       7.623  22.338  36.437  1.00  0.00              
ATOM   3181  HD1 PHE A 200       9.049  20.072  38.934  1.00  0.00              
ATOM   3182  HD2 PHE A 200       9.391  23.852  36.973  1.00  0.00              
ATOM   3183  HE1 PHE A 200      11.363  20.297  39.775  1.00  0.00              
ATOM   3184  HE2 PHE A 200      11.706  24.080  37.810  1.00  0.00              
ATOM   3185  HZ  PHE A 200      12.691  22.301  39.213  1.00  0.00              
ATOM   3186  N   PRO A 201       4.199  23.875  37.823  1.00  0.00              
ATOM   3187  CA  PRO A 201       5.318  24.861  37.707  1.00  0.00              
ATOM   3188  C   PRO A 201       5.423  25.389  39.137  1.00  0.00              
ATOM   3189  O   PRO A 201       5.835  26.534  39.368  1.00  0.00              
ATOM   3190  CB  PRO A 201       4.793  25.959  36.776  1.00  0.00              
ATOM   3191  CG  PRO A 201       3.313  26.086  36.899  1.00  0.00              
ATOM   3192  CD  PRO A 201       3.232  24.969  38.041  1.00  0.00              
ATOM   3193  HA  PRO A 201       6.263  24.395  37.391  1.00  0.00              
ATOM   3194 1HB  PRO A 201       5.241  26.935  37.012  1.00  0.00              
ATOM   3195 2HB  PRO A 201       5.029  25.742  35.724  1.00  0.00              
ATOM   3196 1HG  PRO A 201       3.026  27.109  37.184  1.00  0.00              
ATOM   3197 2HG  PRO A 201       2.813  25.865  35.945  1.00  0.00              
ATOM   3198 1HD  PRO A 201       3.277  25.399  39.053  1.00  0.00              
ATOM   3199 2HD  PRO A 201       2.304  24.382  37.984  1.00  0.00              
ATOM   3200  N   GLY A 202       5.011  24.533  40.086  1.00  0.00              
ATOM   3201  CA  GLY A 202       5.106  24.850  41.521  1.00  0.00              
ATOM   3202  C   GLY A 202       3.868  25.553  42.064  1.00  0.00              
ATOM   3203  O   GLY A 202       3.414  25.250  43.171  1.00  0.00              
ATOM   3204  H   GLY A 202       4.624  23.643  39.805  1.00  0.00              
ATOM   3205 1HA  GLY A 202       5.242  23.927  42.083  1.00  0.00              
ATOM   3206 2HA  GLY A 202       5.963  25.504  41.685  1.00  0.00              
ATOM   3207  N   THR A 203       3.320  26.493  41.292  1.00  0.00              
ATOM   3208  CA  THR A 203       2.212  27.320  41.765  1.00  0.00              
ATOM   3209  C   THR A 203       0.972  27.185  40.874  1.00  0.00              
ATOM   3210  O   THR A 203       0.918  26.316  39.999  1.00  0.00              
ATOM   3211  CB  THR A 203       2.616  28.804  41.837  1.00  0.00              
ATOM   3212  OG1 THR A 203       1.623  29.539  42.565  1.00  0.00              
ATOM   3213  CG2 THR A 203       2.748  29.390  40.440  1.00  0.00              
ATOM   3214  H   THR A 203       3.676  26.636  40.358  1.00  0.00              
ATOM   3215  HA  THR A 203       1.904  26.991  42.758  1.00  0.00              
ATOM   3216  HB  THR A 203       3.571  28.887  42.358  1.00  0.00              
ATOM   3217  HG1 THR A 203       1.772  30.480  42.450  1.00  0.00              
ATOM   3218 1HG2 THR A 203       3.035  30.439  40.510  1.00  0.00              
ATOM   3219 2HG2 THR A 203       3.512  28.840  39.887  1.00  0.00              
ATOM   3220 3HG2 THR A 203       1.796  29.307  39.920  1.00  0.00              
ATOM   3221  N   GLY A 204      -0.025  28.032  41.130  1.00  0.00              
ATOM   3222  CA  GLY A 204      -1.273  28.030  40.372  1.00  0.00              
ATOM   3223  C   GLY A 204      -2.379  27.157  40.932  1.00  0.00              
ATOM   3224  O   GLY A 204      -2.893  26.279  40.236  1.00  0.00              
ATOM   3225  H   GLY A 204       0.095  28.700  41.877  1.00  0.00              
ATOM   3226 1HA  GLY A 204      -1.666  29.047  40.331  1.00  0.00              
ATOM   3227 2HA  GLY A 204      -1.076  27.677  39.360  1.00  0.00              
ATOM   3228  N   ASP A 205      -2.761  27.401  42.184  1.00  0.00              
ATOM   3229  CA  ASP A 205      -3.878  26.683  42.798  1.00  0.00              
ATOM   3230  C   ASP A 205      -5.218  27.348  42.463  1.00  0.00              
ATOM   3231  O   ASP A 205      -5.289  28.216  41.587  1.00  0.00              
ATOM   3232  CB  ASP A 205      -3.694  26.604  44.317  1.00  0.00              
ATOM   3233  CG  ASP A 205      -3.800  27.944  45.033  1.00  0.00              
ATOM   3234  OD1 ASP A 205      -4.301  28.872  44.443  1.00  0.00              
ATOM   3235  OD2 ASP A 205      -3.527  27.988  46.208  1.00  0.00              
ATOM   3236  H   ASP A 205      -2.269  28.099  42.724  1.00  0.00              
ATOM   3237  HA  ASP A 205      -3.930  25.669  42.400  1.00  0.00              
ATOM   3238 1HB  ASP A 205      -4.357  25.882  44.797  1.00  0.00              
ATOM   3239 2HB  ASP A 205      -2.667  26.245  44.366  1.00  0.00              
ATOM   3240  N   ILE A 206      -6.269  26.937  43.165  1.00  0.00              
ATOM   3241  CA  ILE A 206      -7.632  27.377  42.873  1.00  0.00              
ATOM   3242  C   ILE A 206      -7.737  28.904  42.834  1.00  0.00              
ATOM   3243  O   ILE A 206      -8.530  29.456  42.072  1.00  0.00              
ATOM   3244  CB  ILE A 206      -8.632  26.832  43.909  1.00  0.00              
ATOM   3245  CG1 ILE A 206      -8.783  25.316  43.757  1.00  0.00              
ATOM   3246  CG2 ILE A 206      -9.980  27.521  43.762  1.00  0.00              
ATOM   3247  CD1 ILE A 206      -9.559  24.664  44.880  1.00  0.00              
ATOM   3248  H   ILE A 206      -6.113  26.296  43.929  1.00  0.00              
ATOM   3249  HA  ILE A 206      -7.932  27.060  41.874  1.00  0.00              
ATOM   3250  HB  ILE A 206      -8.240  27.010  44.909  1.00  0.00              
ATOM   3251 1HG1 ILE A 206      -9.291  25.133  42.811  1.00  0.00              
ATOM   3252 2HG1 ILE A 206      -7.779  24.893  43.717  1.00  0.00              
ATOM   3253 1HG2 ILE A 206     -10.675  27.123  44.501  1.00  0.00              
ATOM   3254 2HG2 ILE A 206      -9.859  28.593  43.918  1.00  0.00              
ATOM   3255 3HG2 ILE A 206     -10.373  27.343  42.761  1.00  0.00              
ATOM   3256 1HD1 ILE A 206      -9.624  23.590  44.703  1.00  0.00              
ATOM   3257 2HD1 ILE A 206      -9.050  24.845  45.827  1.00  0.00              
ATOM   3258 3HD1 ILE A 206     -10.562  25.085  44.921  1.00  0.00              
ATOM   3259  N   THR A 207      -6.919  29.574  43.644  1.00  0.00              
ATOM   3260  CA  THR A 207      -6.931  31.034  43.740  1.00  0.00              
ATOM   3261  C   THR A 207      -6.959  31.750  42.386  1.00  0.00              
ATOM   3262  O   THR A 207      -7.655  32.751  42.224  1.00  0.00              
ATOM   3263  CB  THR A 207      -5.708  31.537  44.529  1.00  0.00              
ATOM   3264  OG1 THR A 207      -5.690  30.928  45.826  1.00  0.00              
ATOM   3265  CG2 THR A 207      -5.758  33.049  44.684  1.00  0.00              
ATOM   3266  H   THR A 207      -6.268  29.049  44.209  1.00  0.00              
ATOM   3267  HA  THR A 207      -7.839  31.363  44.243  1.00  0.00              
ATOM   3268  HB  THR A 207      -4.801  31.257  43.994  1.00  0.00              
ATOM   3269  HG1 THR A 207      -5.249  30.077  45.774  1.00  0.00              
ATOM   3270 1HG2 THR A 207      -4.886  33.386  45.244  1.00  0.00              
ATOM   3271 2HG2 THR A 207      -5.761  33.516  43.699  1.00  0.00              
ATOM   3272 3HG2 THR A 207      -6.664  33.329  45.220  1.00  0.00              
ATOM   3273  N   ASP A 208      -6.202  31.230  41.424  1.00  0.00              
ATOM   3274  CA  ASP A 208      -6.162  31.776  40.069  1.00  0.00              
ATOM   3275  C   ASP A 208      -7.313  31.166  39.269  1.00  0.00              
ATOM   3276  O   ASP A 208      -7.285  29.977  38.941  1.00  0.00              
ATOM   3277  CB  ASP A 208      -4.818  31.490  39.395  1.00  0.00              
ATOM   3278  CG  ASP A 208      -4.672  32.095  38.005  1.00  0.00              
ATOM   3279  OD1 ASP A 208      -5.625  32.654  37.518  1.00  0.00              
ATOM   3280  OD2 ASP A 208      -3.571  32.133  37.509  1.00  0.00              
ATOM   3281  H   ASP A 208      -5.637  30.423  41.645  1.00  0.00              
ATOM   3282  HA  ASP A 208      -6.304  32.856  40.105  1.00  0.00              
ATOM   3283 1HB  ASP A 208      -3.959  31.767  40.005  1.00  0.00              
ATOM   3284 2HB  ASP A 208      -4.872  30.405  39.314  1.00  0.00              
ATOM   3285  N   VAL A 209      -8.327  31.978  38.970  1.00  0.00              
ATOM   3286  CA  VAL A 209      -9.523  31.499  38.259  1.00  0.00              
ATOM   3287  C   VAL A 209      -9.689  32.128  36.873  1.00  0.00              
ATOM   3288  O   VAL A 209     -10.506  31.672  36.071  1.00  0.00              
ATOM   3289  CB  VAL A 209     -10.800  31.773  39.075  1.00  0.00              
ATOM   3290  CG1 VAL A 209     -10.740  31.053  40.414  1.00  0.00              
ATOM   3291  CG2 VAL A 209     -10.988  33.268  39.284  1.00  0.00              
ATOM   3292  H   VAL A 209      -8.270  32.949  39.238  1.00  0.00              
ATOM   3293  HA  VAL A 209      -9.459  30.430  38.052  1.00  0.00              
ATOM   3294  HB  VAL A 209     -11.663  31.421  38.511  1.00  0.00              
ATOM   3295 1HG1 VAL A 209     -11.651  31.257  40.978  1.00  0.00              
ATOM   3296 2HG1 VAL A 209     -10.651  29.980  40.247  1.00  0.00              
ATOM   3297 3HG1 VAL A 209      -9.878  31.406  40.979  1.00  0.00              
ATOM   3298 1HG2 VAL A 209     -11.895  33.444  39.862  1.00  0.00              
ATOM   3299 2HG2 VAL A 209     -10.130  33.670  39.823  1.00  0.00              
ATOM   3300 3HG2 VAL A 209     -11.074  33.763  38.317  1.00  0.00              
ATOM   3301  N   GLY A 210      -8.913  33.171  36.599  1.00  0.00              
ATOM   3302  CA  GLY A 210      -9.012  33.900  35.340  1.00  0.00              
ATOM   3303  C   GLY A 210      -9.147  35.399  35.551  1.00  0.00              
ATOM   3304  O   GLY A 210      -9.051  35.890  36.678  1.00  0.00              
ATOM   3305  H   GLY A 210      -8.234  33.465  37.285  1.00  0.00              
ATOM   3306 1HA  GLY A 210      -8.115  33.715  34.750  1.00  0.00              
ATOM   3307 2HA  GLY A 210      -9.884  33.549  34.792  1.00  0.00              
ATOM   3308  N   VAL A 211      -9.373  36.122  34.456  1.00  0.00              
ATOM   3309  CA  VAL A 211      -9.562  37.569  34.492  1.00  0.00              
ATOM   3310  C   VAL A 211     -10.618  38.005  33.479  1.00  0.00              
ATOM   3311  O   VAL A 211     -10.666  37.485  32.362  1.00  0.00              
ATOM   3312  CB  VAL A 211      -8.247  38.320  34.208  1.00  0.00              
ATOM   3313  CG1 VAL A 211      -7.825  38.126  32.759  1.00  0.00              
ATOM   3314  CG2 VAL A 211      -8.400  39.800  34.523  1.00  0.00              
ATOM   3315  H   VAL A 211      -9.415  35.643  33.569  1.00  0.00              
ATOM   3316  HA  VAL A 211      -9.946  37.896  35.461  1.00  0.00              
ATOM   3317  HB  VAL A 211      -7.470  37.935  34.868  1.00  0.00              
ATOM   3318 1HG1 VAL A 211      -6.894  38.663  32.576  1.00  0.00              
ATOM   3319 2HG1 VAL A 211      -7.675  37.064  32.563  1.00  0.00              
ATOM   3320 3HG1 VAL A 211      -8.601  38.512  32.099  1.00  0.00              
ATOM   3321 1HG2 VAL A 211      -7.462  40.316  34.317  1.00  0.00              
ATOM   3322 2HG2 VAL A 211      -9.191  40.223  33.902  1.00  0.00              
ATOM   3323 3HG2 VAL A 211      -8.659  39.924  35.575  1.00  0.00              
ATOM   3324  N   ASN A 212     -11.457  38.960  33.877  1.00  0.00              
ATOM   3325  CA  ASN A 212     -12.511  39.493  33.009  1.00  0.00              
ATOM   3326  C   ASN A 212     -13.418  38.394  32.494  1.00  0.00              
ATOM   3327  O   ASN A 212     -14.051  37.689  33.283  1.00  0.00              
ATOM   3328  CB  ASN A 212     -11.932  40.273  31.843  1.00  0.00              
ATOM   3329  CG  ASN A 212     -11.186  41.512  32.255  1.00  0.00              
ATOM   3330  OD1 ASN A 212     -11.473  42.117  33.294  1.00  0.00              
ATOM   3331  ND2 ASN A 212     -10.286  41.937  31.406  1.00  0.00              
ATOM   3332  H   ASN A 212     -11.358  39.330  34.811  1.00  0.00              
ATOM   3333  HA  ASN A 212     -13.148  40.174  33.575  1.00  0.00              
ATOM   3334 1HB  ASN A 212     -11.376  39.766  31.054  1.00  0.00              
ATOM   3335 2HB  ASN A 212     -12.913  40.563  31.468  1.00  0.00              
ATOM   3336 1HD2 ASN A 212      -9.750  42.756  31.614  1.00  0.00              
ATOM   3337 2HD2 ASN A 212     -10.133  41.444  30.550  1.00  0.00              
ATOM   3338  N   HIS A 213     -13.470  38.246  31.169  1.00  0.00              
ATOM   3339  CA  HIS A 213     -14.302  37.224  30.528  1.00  0.00              
ATOM   3340  C   HIS A 213     -13.828  35.816  30.873  1.00  0.00              
ATOM   3341  O   HIS A 213     -14.612  34.866  30.844  1.00  0.00              
ATOM   3342  CB  HIS A 213     -14.310  37.409  29.008  1.00  0.00              
ATOM   3343  CG  HIS A 213     -15.115  38.588  28.551  1.00  0.00              
ATOM   3344  ND1 HIS A 213     -16.490  38.627  28.637  1.00  0.00              
ATOM   3345  CD2 HIS A 213     -14.738  39.766  28.003  1.00  0.00              
ATOM   3346  CE1 HIS A 213     -16.926  39.781  28.162  1.00  0.00              
ATOM   3347  NE2 HIS A 213     -15.881  40.490  27.770  1.00  0.00              
ATOM   3348  H   HIS A 213     -12.917  38.862  30.592  1.00  0.00              
ATOM   3349  HA  HIS A 213     -15.324  37.301  30.896  1.00  0.00              
ATOM   3350 1HB  HIS A 213     -13.296  37.566  28.642  1.00  0.00              
ATOM   3351 2HB  HIS A 213     -14.740  36.533  28.525  1.00  0.00              
ATOM   3352  HD2 HIS A 213     -13.765  40.185  27.744  1.00  0.00              
ATOM   3353  HE1 HIS A 213     -17.991  40.008  28.142  1.00  0.00              
ATOM   3354  HE2 HIS A 213     -15.911  41.414  27.365  1.00  0.00              
ATOM   3355  N   GLY A 214     -12.545  35.698  31.207  1.00  0.00              
ATOM   3356  CA  GLY A 214     -11.956  34.425  31.599  1.00  0.00              
ATOM   3357  C   GLY A 214     -12.054  34.092  33.075  1.00  0.00              
ATOM   3358  O   GLY A 214     -11.677  32.989  33.481  1.00  0.00              
ATOM   3359  H   GLY A 214     -11.963  36.523  31.186  1.00  0.00              
ATOM   3360 1HA  GLY A 214     -12.456  33.620  31.057  1.00  0.00              
ATOM   3361 2HA  GLY A 214     -10.897  34.430  31.343  1.00  0.00              
ATOM   3362  N   LYS A 215     -12.549  35.034  33.882  1.00  0.00              
ATOM   3363  CA  LYS A 215     -12.670  34.809  35.324  1.00  0.00              
ATOM   3364  C   LYS A 215     -13.684  33.706  35.621  1.00  0.00              
ATOM   3365  O   LYS A 215     -14.823  33.755  35.145  1.00  0.00              
ATOM   3366  CB  LYS A 215     -13.071  36.100  36.039  1.00  0.00              
ATOM   3367  CG  LYS A 215     -12.949  36.044  37.556  1.00  0.00              
ATOM   3368  CD  LYS A 215     -13.279  37.388  38.188  1.00  0.00              
ATOM   3369  CE  LYS A 215     -13.072  37.357  39.695  1.00  0.00              
ATOM   3370  NZ  LYS A 215     -13.378  38.670  40.326  1.00  0.00              
ATOM   3371  H   LYS A 215     -12.848  35.917  33.493  1.00  0.00              
ATOM   3372  HA  LYS A 215     -11.714  34.474  35.728  1.00  0.00              
ATOM   3373 1HB  LYS A 215     -12.429  36.892  35.653  1.00  0.00              
ATOM   3374 2HB  LYS A 215     -14.106  36.308  35.767  1.00  0.00              
ATOM   3375 1HG  LYS A 215     -13.639  35.286  37.931  1.00  0.00              
ATOM   3376 2HG  LYS A 215     -11.928  35.762  37.811  1.00  0.00              
ATOM   3377 1HD  LYS A 215     -12.631  38.147  37.747  1.00  0.00              
ATOM   3378 2HD  LYS A 215     -14.319  37.628  37.970  1.00  0.00              
ATOM   3379 1HE  LYS A 215     -13.724  36.592  40.115  1.00  0.00              
ATOM   3380 2HE  LYS A 215     -12.033  37.094  39.892  1.00  0.00              
ATOM   3381 1HZ  LYS A 215     -13.228  38.607  41.323  1.00  0.00              
ATOM   3382 2HZ  LYS A 215     -12.772  39.379  39.938  1.00  0.00              
ATOM   3383 3HZ  LYS A 215     -14.341  38.914  40.145  1.00  0.00              
ATOM   3384  N   TYR A 216     -13.248  32.731  36.425  1.00  0.00              
ATOM   3385  CA  TYR A 216     -13.975  31.481  36.707  1.00  0.00              
ATOM   3386  C   TYR A 216     -14.090  30.569  35.484  1.00  0.00              
ATOM   3387  O   TYR A 216     -14.969  29.707  35.416  1.00  0.00              
ATOM   3388  CB  TYR A 216     -15.374  31.796  37.243  1.00  0.00              
ATOM   3389  CG  TYR A 216     -15.378  32.708  38.449  1.00  0.00              
ATOM   3390  CD1 TYR A 216     -15.957  33.968  38.388  1.00  0.00              
ATOM   3391  CD2 TYR A 216     -14.805  32.306  39.646  1.00  0.00              
ATOM   3392  CE1 TYR A 216     -15.963  34.805  39.486  1.00  0.00              
ATOM   3393  CE2 TYR A 216     -14.806  33.135  40.751  1.00  0.00              
ATOM   3394  CZ  TYR A 216     -15.386  34.385  40.668  1.00  0.00              
ATOM   3395  OH  TYR A 216     -15.390  35.214  41.766  1.00  0.00              
ATOM   3396  H   TYR A 216     -12.350  32.887  36.860  1.00  0.00              
ATOM   3397  HA  TYR A 216     -13.437  30.899  37.458  1.00  0.00              
ATOM   3398 1HB  TYR A 216     -15.933  32.264  36.431  1.00  0.00              
ATOM   3399 2HB  TYR A 216     -15.840  30.846  37.504  1.00  0.00              
ATOM   3400  HD1 TYR A 216     -16.410  34.293  37.452  1.00  0.00              
ATOM   3401  HD2 TYR A 216     -14.348  31.319  39.706  1.00  0.00              
ATOM   3402  HE1 TYR A 216     -16.420  35.792  39.424  1.00  0.00              
ATOM   3403  HE2 TYR A 216     -14.349  32.802  41.683  1.00  0.00              
ATOM   3404  HH  TYR A 216     -14.964  34.823  42.533  1.00  0.00              
ATOM   3405  N   TYR A 217     -13.179  30.755  34.532  1.00  0.00              
ATOM   3406  CA  TYR A 217     -13.085  29.878  33.371  1.00  0.00              
ATOM   3407  C   TYR A 217     -11.681  29.285  33.182  1.00  0.00              
ATOM   3408  O   TYR A 217     -11.406  28.633  32.172  1.00  0.00              
ATOM   3409  CB  TYR A 217     -13.500  30.641  32.111  1.00  0.00              
ATOM   3410  CG  TYR A 217     -14.939  31.106  32.122  1.00  0.00              
ATOM   3411  CD1 TYR A 217     -15.265  32.408  32.475  1.00  0.00              
ATOM   3412  CD2 TYR A 217     -15.968  30.243  31.777  1.00  0.00              
ATOM   3413  CE1 TYR A 217     -16.578  32.838  32.487  1.00  0.00              
ATOM   3414  CE2 TYR A 217     -17.284  30.662  31.785  1.00  0.00              
ATOM   3415  CZ  TYR A 217     -17.585  31.961  32.141  1.00  0.00              
ATOM   3416  OH  TYR A 217     -18.895  32.383  32.149  1.00  0.00              
ATOM   3417  H   TYR A 217     -12.535  31.529  34.619  1.00  0.00              
ATOM   3418  HA  TYR A 217     -13.745  29.020  33.501  1.00  0.00              
ATOM   3419 1HB  TYR A 217     -12.839  31.505  32.024  1.00  0.00              
ATOM   3420 2HB  TYR A 217     -13.340  29.975  31.264  1.00  0.00              
ATOM   3421  HD1 TYR A 217     -14.463  33.095  32.748  1.00  0.00              
ATOM   3422  HD2 TYR A 217     -15.724  29.218  31.497  1.00  0.00              
ATOM   3423  HE1 TYR A 217     -16.819  33.863  32.767  1.00  0.00              
ATOM   3424  HE2 TYR A 217     -18.079  29.967  31.511  1.00  0.00              
ATOM   3425  HH  TYR A 217     -18.991  33.302  32.411  1.00  0.00              
ATOM   3426  N   SER A 218     -10.800  29.515  34.150  1.00  0.00              
ATOM   3427  CA  SER A 218      -9.494  28.866  34.182  1.00  0.00              
ATOM   3428  C   SER A 218      -9.317  28.098  35.488  1.00  0.00              
ATOM   3429  O   SER A 218      -8.666  28.571  36.420  1.00  0.00              
ATOM   3430  CB  SER A 218      -8.391  29.892  34.011  1.00  0.00              
ATOM   3431  OG  SER A 218      -8.493  30.578  32.794  1.00  0.00              
ATOM   3432  H   SER A 218     -11.045  30.163  34.885  1.00  0.00              
ATOM   3433  HA  SER A 218      -9.315  28.213  33.327  1.00  0.00              
ATOM   3434 1HB  SER A 218      -8.453  30.610  34.829  1.00  0.00              
ATOM   3435 2HB  SER A 218      -7.430  29.381  34.050  1.00  0.00              
ATOM   3436  HG  SER A 218      -8.132  30.035  32.089  1.00  0.00              
ATOM   3437  N   VAL A 219      -9.913  26.913  35.544  1.00  0.00              
ATOM   3438  CA  VAL A 219      -9.926  26.092  36.752  1.00  0.00              
ATOM   3439  C   VAL A 219      -8.552  25.463  36.994  1.00  0.00              
ATOM   3440  O   VAL A 219      -8.025  24.755  36.135  1.00  0.00              
ATOM   3441  CB  VAL A 219     -10.987  24.978  36.670  1.00  0.00              
ATOM   3442  CG1 VAL A 219     -10.930  24.095  37.907  1.00  0.00              
ATOM   3443  CG2 VAL A 219     -12.376  25.576  36.508  1.00  0.00              
ATOM   3444  H   VAL A 219     -10.374  26.572  34.713  1.00  0.00              
ATOM   3445  HA  VAL A 219     -10.125  26.694  37.639  1.00  0.00              
ATOM   3446  HB  VAL A 219     -10.798  24.374  35.782  1.00  0.00              
ATOM   3447 1HG1 VAL A 219     -11.686  23.313  37.832  1.00  0.00              
ATOM   3448 2HG1 VAL A 219      -9.943  23.638  37.982  1.00  0.00              
ATOM   3449 3HG1 VAL A 219     -11.120  24.698  38.794  1.00  0.00              
ATOM   3450 1HG2 VAL A 219     -13.114  24.776  36.451  1.00  0.00              
ATOM   3451 2HG2 VAL A 219     -12.599  26.214  37.364  1.00  0.00              
ATOM   3452 3HG2 VAL A 219     -12.414  26.169  35.594  1.00  0.00              
ATOM   3453  N   ASN A 220      -7.973  25.737  38.159  1.00  0.00              
ATOM   3454  CA  ASN A 220      -6.655  25.216  38.514  1.00  0.00              
ATOM   3455  C   ASN A 220      -6.690  24.355  39.764  1.00  0.00              
ATOM   3456  O   ASN A 220      -6.849  24.866  40.870  1.00  0.00              
ATOM   3457  CB  ASN A 220      -5.650  26.339  38.691  1.00  0.00              
ATOM   3458  CG  ASN A 220      -5.292  27.039  37.410  1.00  0.00              
ATOM   3459  OD1 ASN A 220      -4.649  26.465  36.523  1.00  0.00              
ATOM   3460  ND2 ASN A 220      -5.633  28.301  37.342  1.00  0.00              
ATOM   3461  H   ASN A 220      -8.461  26.325  38.819  1.00  0.00              
ATOM   3462  HA  ASN A 220      -6.290  24.566  37.717  1.00  0.00              
ATOM   3463 1HB  ASN A 220      -5.775  27.080  39.481  1.00  0.00              
ATOM   3464 2HB  ASN A 220      -4.841  25.658  38.957  1.00  0.00              
ATOM   3465 1HD2 ASN A 220      -5.427  28.830  36.518  1.00  0.00              
ATOM   3466 2HD2 ASN A 220      -6.099  28.735  38.112  1.00  0.00              
ATOM   3467  N   VAL A 221      -6.541  23.046  39.578  1.00  0.00              
ATOM   3468  CA  VAL A 221      -6.769  22.085  40.646  1.00  0.00              
ATOM   3469  C   VAL A 221      -5.444  21.702  41.302  1.00  0.00              
ATOM   3470  O   VAL A 221      -4.614  21.031  40.679  1.00  0.00              
ATOM   3471  CB  VAL A 221      -7.472  20.816  40.131  1.00  0.00              
ATOM   3472  CG1 VAL A 221      -7.744  19.854  41.278  1.00  0.00              
ATOM   3473  CG2 VAL A 221      -8.769  21.175  39.421  1.00  0.00              
ATOM   3474  H   VAL A 221      -6.259  22.712  38.666  1.00  0.00              
ATOM   3475  HA  VAL A 221      -7.374  22.516  41.445  1.00  0.00              
ATOM   3476  HB  VAL A 221      -6.832  20.331  39.394  1.00  0.00              
ATOM   3477 1HG1 VAL A 221      -8.241  18.962  40.895  1.00  0.00              
ATOM   3478 2HG1 VAL A 221      -6.801  19.570  41.746  1.00  0.00              
ATOM   3479 3HG1 VAL A 221      -8.385  20.338  42.014  1.00  0.00              
ATOM   3480 1HG2 VAL A 221      -9.252  20.267  39.062  1.00  0.00              
ATOM   3481 2HG2 VAL A 221      -9.432  21.690  40.116  1.00  0.00              
ATOM   3482 3HG2 VAL A 221      -8.552  21.828  38.575  1.00  0.00              
ATOM   3483  N   PRO A 222      -5.233  22.132  42.561  1.00  0.00              
ATOM   3484  CA  PRO A 222      -3.995  21.815  43.280  1.00  0.00              
ATOM   3485  C   PRO A 222      -3.996  20.380  43.805  1.00  0.00              
ATOM   3486  O   PRO A 222      -4.893  20.003  44.563  1.00  0.00              
ATOM   3487  CB  PRO A 222      -3.951  22.842  44.417  1.00  0.00              
ATOM   3488  CG  PRO A 222      -5.382  23.114  44.727  1.00  0.00              
ATOM   3489  CD  PRO A 222      -6.100  23.021  43.406  1.00  0.00              
ATOM   3490  HA  PRO A 222      -3.103  21.875  42.638  1.00  0.00              
ATOM   3491 1HB  PRO A 222      -3.421  22.444  45.297  1.00  0.00              
ATOM   3492 2HB  PRO A 222      -3.427  23.759  44.113  1.00  0.00              
ATOM   3493 1HG  PRO A 222      -5.781  22.383  45.446  1.00  0.00              
ATOM   3494 2HG  PRO A 222      -5.509  24.110  45.176  1.00  0.00              
ATOM   3495 1HD  PRO A 222      -7.108  22.592  43.511  1.00  0.00              
ATOM   3496 2HD  PRO A 222      -6.218  24.004  42.927  1.00  0.00              
ATOM   3497  N   LEU A 223      -3.006  19.590  43.390  1.00  0.00              
ATOM   3498  CA  LEU A 223      -2.858  18.215  43.874  1.00  0.00              
ATOM   3499  C   LEU A 223      -1.577  17.997  44.683  1.00  0.00              
ATOM   3500  O   LEU A 223      -0.601  18.734  44.538  1.00  0.00              
ATOM   3501  CB  LEU A 223      -2.897  17.244  42.687  1.00  0.00              
ATOM   3502  CG  LEU A 223      -4.101  17.405  41.751  1.00  0.00              
ATOM   3503  CD1 LEU A 223      -3.975  16.451  40.571  1.00  0.00              
ATOM   3504  CD2 LEU A 223      -5.386  17.143  42.523  1.00  0.00              
ATOM   3505  H   LEU A 223      -2.339  19.953  42.724  1.00  0.00              
ATOM   3506  HA  LEU A 223      -3.673  17.979  44.557  1.00  0.00              
ATOM   3507 1HB  LEU A 223      -1.983  17.550  42.179  1.00  0.00              
ATOM   3508 2HB  LEU A 223      -2.802  16.207  43.012  1.00  0.00              
ATOM   3509  HG  LEU A 223      -4.118  18.445  41.421  1.00  0.00              
ATOM   3510 1HD1 LEU A 223      -4.834  16.573  39.911  1.00  0.00              
ATOM   3511 2HD1 LEU A 223      -3.062  16.673  40.019  1.00  0.00              
ATOM   3512 3HD1 LEU A 223      -3.941  15.425  40.935  1.00  0.00              
ATOM   3513 1HD2 LEU A 223      -6.241  17.258  41.856  1.00  0.00              
ATOM   3514 2HD2 LEU A 223      -5.368  16.128  42.921  1.00  0.00              
ATOM   3515 3HD2 LEU A 223      -5.468  17.853  43.344  1.00  0.00              
ATOM   3516  N   ASN A 224      -1.606  16.982  45.541  1.00  0.00              
ATOM   3517  CA  ASN A 224      -0.413  16.516  46.243  1.00  0.00              
ATOM   3518  C   ASN A 224      -0.050  15.095  45.806  1.00  0.00              
ATOM   3519  O   ASN A 224      -0.869  14.397  45.208  1.00  0.00              
ATOM   3520  CB  ASN A 224      -0.592  16.578  47.748  1.00  0.00              
ATOM   3521  CG  ASN A 224      -0.725  17.976  48.284  1.00  0.00              
ATOM   3522  OD1 ASN A 224      -0.189  18.935  47.716  1.00  0.00              
ATOM   3523  ND2 ASN A 224      -1.367  18.087  49.420  1.00  0.00              
ATOM   3524  H   ASN A 224      -2.488  16.520  45.711  1.00  0.00              
ATOM   3525  HA  ASN A 224       0.437  17.149  45.989  1.00  0.00              
ATOM   3526 1HB  ASN A 224      -1.314  15.933  48.251  1.00  0.00              
ATOM   3527 2HB  ASN A 224       0.417  16.219  47.949  1.00  0.00              
ATOM   3528 1HD2 ASN A 224      -1.493  18.990  49.836  1.00  0.00              
ATOM   3529 2HD2 ASN A 224      -1.730  17.273  49.870  1.00  0.00              
ATOM   3530  N   ASP A 225       1.174  14.676  46.119  1.00  0.00              
ATOM   3531  CA  ASP A 225       1.680  13.356  45.748  1.00  0.00              
ATOM   3532  C   ASP A 225       0.930  12.178  46.375  1.00  0.00              
ATOM   3533  O   ASP A 225       0.300  12.314  47.424  1.00  0.00              
ATOM   3534  CB  ASP A 225       3.164  13.260  46.112  1.00  0.00              
ATOM   3535  CG  ASP A 225       4.087  14.062  45.205  1.00  0.00              
ATOM   3536  OD1 ASP A 225       3.633  14.522  44.184  1.00  0.00              
ATOM   3537  OD2 ASP A 225       5.190  14.342  45.612  1.00  0.00              
ATOM   3538  H   ASP A 225       1.772  15.306  46.632  1.00  0.00              
ATOM   3539  HA  ASP A 225       1.566  13.203  44.674  1.00  0.00              
ATOM   3540 1HB  ASP A 225       3.372  13.508  47.153  1.00  0.00              
ATOM   3541 2HB  ASP A 225       3.332  12.195  45.951  1.00  0.00              
ATOM   3542  N   GLY A 226       0.996  11.037  45.693  1.00  0.00              
ATOM   3543  CA  GLY A 226       0.395   9.785  46.156  1.00  0.00              
ATOM   3544  C   GLY A 226      -1.105   9.595  46.074  1.00  0.00              
ATOM   3545  O   GLY A 226      -1.664   8.791  46.825  1.00  0.00              
ATOM   3546  H   GLY A 226       1.488  11.049  44.810  1.00  0.00              
ATOM   3547 1HA  GLY A 226       0.807   8.956  45.578  1.00  0.00              
ATOM   3548 2HA  GLY A 226       0.632   9.645  47.210  1.00  0.00              
ATOM   3549  N   MET A 227      -1.754  10.308  45.156  1.00  0.00              
ATOM   3550  CA  MET A 227      -3.199  10.177  44.952  1.00  0.00              
ATOM   3551  C   MET A 227      -3.606   8.745  44.555  1.00  0.00              
ATOM   3552  O   MET A 227      -2.913   8.085  43.776  1.00  0.00              
ATOM   3553  CB  MET A 227      -3.663  11.168  43.887  1.00  0.00              
ATOM   3554  CG  MET A 227      -3.660  12.623  44.337  1.00  0.00              
ATOM   3555  SD  MET A 227      -4.225  13.750  43.047  1.00  0.00              
ATOM   3556  CE  MET A 227      -5.933  13.239  42.875  1.00  0.00              
ATOM   3557  H   MET A 227      -1.234  10.957  44.585  1.00  0.00              
ATOM   3558  HA  MET A 227      -3.726  10.387  45.882  1.00  0.00              
ATOM   3559 1HB  MET A 227      -2.996  11.051  43.033  1.00  0.00              
ATOM   3560 2HB  MET A 227      -4.675  10.878  43.601  1.00  0.00              
ATOM   3561 1HG  MET A 227      -4.316  12.712  45.202  1.00  0.00              
ATOM   3562 2HG  MET A 227      -2.643  12.888  44.623  1.00  0.00              
ATOM   3563 1HE  MET A 227      -6.419  13.846  42.111  1.00  0.00              
ATOM   3564 2HE  MET A 227      -5.971  12.189  42.584  1.00  0.00              
ATOM   3565 3HE  MET A 227      -6.449  13.372  43.826  1.00  0.00              
ATOM   3566  N   THR A 228      -4.715   8.275  45.131  1.00  0.00              
ATOM   3567  CA  THR A 228      -5.298   6.966  44.830  1.00  0.00              
ATOM   3568  C   THR A 228      -6.198   7.047  43.612  1.00  0.00              
ATOM   3569  O   THR A 228      -6.573   8.138  43.183  1.00  0.00              
ATOM   3570  CB  THR A 228      -6.110   6.411  46.015  1.00  0.00              
ATOM   3571  OG1 THR A 228      -7.257   7.241  46.242  1.00  0.00              
ATOM   3572  CG2 THR A 228      -5.259   6.374  47.275  1.00  0.00              
ATOM   3573  H   THR A 228      -5.164   8.869  45.813  1.00  0.00              
ATOM   3574  HA  THR A 228      -4.506   6.255  44.590  1.00  0.00              
ATOM   3575  HB  THR A 228      -6.445   5.402  45.775  1.00  0.00              
ATOM   3576  HG1 THR A 228      -7.506   7.195  47.168  1.00  0.00              
ATOM   3577 1HG2 THR A 228      -5.848   5.980  48.100  1.00  0.00              
ATOM   3578 2HG2 THR A 228      -4.391   5.734  47.108  1.00  0.00              
ATOM   3579 3HG2 THR A 228      -4.925   7.382  47.515  1.00  0.00              
ATOM   3580  N   ASP A 229      -6.565   5.883  43.082  1.00  0.00              
ATOM   3581  CA  ASP A 229      -7.508   5.800  41.975  1.00  0.00              
ATOM   3582  C   ASP A 229      -8.784   6.527  42.363  1.00  0.00              
ATOM   3583  O   ASP A 229      -9.344   7.278  41.562  1.00  0.00              
ATOM   3584  CB  ASP A 229      -7.807   4.345  41.608  1.00  0.00              
ATOM   3585  CG  ASP A 229      -6.640   3.606  40.965  1.00  0.00              
ATOM   3586  OD1 ASP A 229      -5.679   4.247  40.612  1.00  0.00              
ATOM   3587  OD2 ASP A 229      -6.651   2.399  40.974  1.00  0.00              
ATOM   3588  H   ASP A 229      -6.174   5.031  43.460  1.00  0.00              
ATOM   3589  HA  ASP A 229      -7.091   6.295  41.097  1.00  0.00              
ATOM   3590 1HB  ASP A 229      -8.193   3.757  42.441  1.00  0.00              
ATOM   3591 2HB  ASP A 229      -8.595   4.491  40.869  1.00  0.00              
ATOM   3592  N   ASP A 230      -9.226   6.308  43.602  1.00  0.00              
ATOM   3593  CA  ASP A 230     -10.413   6.969  44.145  1.00  0.00              
ATOM   3594  C   ASP A 230     -10.266   8.486  44.218  1.00  0.00              
ATOM   3595  O   ASP A 230     -11.176   9.214  43.821  1.00  0.00              
ATOM   3596  CB  ASP A 230     -10.731   6.416  45.537  1.00  0.00              
ATOM   3597  CG  ASP A 230     -11.297   5.002  45.538  1.00  0.00              
ATOM   3598  OD1 ASP A 230     -11.663   4.529  44.488  1.00  0.00              
ATOM   3599  OD2 ASP A 230     -11.214   4.352  46.552  1.00  0.00              
ATOM   3600  H   ASP A 230      -8.714   5.660  44.184  1.00  0.00              
ATOM   3601  HA  ASP A 230     -11.267   6.789  43.491  1.00  0.00              
ATOM   3602 1HB  ASP A 230      -9.890   6.471  46.229  1.00  0.00              
ATOM   3603 2HB  ASP A 230     -11.506   7.117  45.849  1.00  0.00              
ATOM   3604  N   ALA A 231      -9.125   8.954  44.719  1.00  0.00              
ATOM   3605  CA  ALA A 231      -8.877  10.389  44.848  1.00  0.00              
ATOM   3606  C   ALA A 231      -9.038  11.073  43.494  1.00  0.00              
ATOM   3607  O   ALA A 231      -9.673  12.125  43.396  1.00  0.00              
ATOM   3608  CB  ALA A 231      -7.476  10.664  45.403  1.00  0.00              
ATOM   3609  H   ALA A 231      -8.412   8.303  45.017  1.00  0.00              
ATOM   3610  HA  ALA A 231      -9.617  10.812  45.528  1.00  0.00              
ATOM   3611 1HB  ALA A 231      -7.325  11.741  45.487  1.00  0.00              
ATOM   3612 2HB  ALA A 231      -7.378  10.205  46.386  1.00  0.00              
ATOM   3613 3HB  ALA A 231      -6.731  10.245  44.729  1.00  0.00              
ATOM   3614  N   PHE A 232      -8.473  10.445  42.459  1.00  0.00              
ATOM   3615  CA  PHE A 232      -8.484  10.961  41.090  1.00  0.00              
ATOM   3616  C   PHE A 232      -9.890  11.028  40.507  1.00  0.00              
ATOM   3617  O   PHE A 232     -10.299  12.069  39.999  1.00  0.00              
ATOM   3618  CB  PHE A 232      -7.594  10.098  40.193  1.00  0.00              
ATOM   3619  CG  PHE A 232      -6.185  10.604  40.072  1.00  0.00              
ATOM   3620  CD1 PHE A 232      -5.149   9.981  40.753  1.00  0.00              
ATOM   3621  CD2 PHE A 232      -5.892  11.702  39.279  1.00  0.00              
ATOM   3622  CE1 PHE A 232      -3.852  10.445  40.642  1.00  0.00              
ATOM   3623  CE2 PHE A 232      -4.596  12.168  39.165  1.00  0.00              
ATOM   3624  CZ  PHE A 232      -3.575  11.538  39.848  1.00  0.00              
ATOM   3625  H   PHE A 232      -8.013   9.566  42.650  1.00  0.00              
ATOM   3626  HA  PHE A 232      -8.108  11.985  41.076  1.00  0.00              
ATOM   3627 1HB  PHE A 232      -7.529   9.086  40.591  1.00  0.00              
ATOM   3628 2HB  PHE A 232      -8.001  10.065  39.183  1.00  0.00              
ATOM   3629  HD1 PHE A 232      -5.367   9.116  41.379  1.00  0.00              
ATOM   3630  HD2 PHE A 232      -6.699  12.200  38.740  1.00  0.00              
ATOM   3631  HE1 PHE A 232      -3.047   9.947  41.182  1.00  0.00              
ATOM   3632  HE2 PHE A 232      -4.379  13.032  38.538  1.00  0.00              
ATOM   3633  HZ  PHE A 232      -2.553  11.905  39.762  1.00  0.00              
ATOM   3634  N   VAL A 233     -10.624   9.922  40.587  1.00  0.00              
ATOM   3635  CA  VAL A 233     -11.935   9.826  39.955  1.00  0.00              
ATOM   3636  C   VAL A 233     -12.964  10.665  40.703  1.00  0.00              
ATOM   3637  O   VAL A 233     -13.950  11.107  40.115  1.00  0.00              
ATOM   3638  CB  VAL A 233     -12.424   8.367  39.884  1.00  0.00              
ATOM   3639  CG1 VAL A 233     -11.444   7.513  39.096  1.00  0.00              
ATOM   3640  CG2 VAL A 233     -12.616   7.804  41.284  1.00  0.00              
ATOM   3641  H   VAL A 233     -10.268   9.129  41.100  1.00  0.00              
ATOM   3642  HA  VAL A 233     -11.917  10.235  38.943  1.00  0.00              
ATOM   3643  HB  VAL A 233     -13.400   8.345  39.398  1.00  0.00              
ATOM   3644 1HG1 VAL A 233     -11.805   6.485  39.057  1.00  0.00              
ATOM   3645 2HG1 VAL A 233     -11.352   7.904  38.083  1.00  0.00              
ATOM   3646 3HG1 VAL A 233     -10.469   7.533  39.583  1.00  0.00              
ATOM   3647 1HG2 VAL A 233     -12.964   6.772  41.215  1.00  0.00              
ATOM   3648 2HG2 VAL A 233     -11.668   7.833  41.820  1.00  0.00              
ATOM   3649 3HG2 VAL A 233     -13.356   8.399  41.819  1.00  0.00              
ATOM   3650  N   ASP A 234     -12.708  10.896  41.990  1.00  0.00              
ATOM   3651  CA  ASP A 234     -13.535  11.779  42.817  1.00  0.00              
ATOM   3652  C   ASP A 234     -13.429  13.258  42.434  1.00  0.00              
ATOM   3653  O   ASP A 234     -14.452  13.927  42.260  1.00  0.00              
ATOM   3654  CB  ASP A 234     -13.162  11.606  44.291  1.00  0.00              
ATOM   3655  CG  ASP A 234     -13.690  10.327  44.927  1.00  0.00              
ATOM   3656  OD1 ASP A 234     -14.515   9.683  44.324  1.00  0.00              
ATOM   3657  OD2 ASP A 234     -13.154   9.922  45.931  1.00  0.00              
ATOM   3658  H   ASP A 234     -11.908  10.440  42.406  1.00  0.00              
ATOM   3659  HA  ASP A 234     -14.588  11.529  42.684  1.00  0.00              
ATOM   3660 1HB  ASP A 234     -12.092  11.692  44.482  1.00  0.00              
ATOM   3661 2HB  ASP A 234     -13.679  12.465  44.721  1.00  0.00              
ATOM   3662  N   LEU A 235     -12.204  13.767  42.311  1.00  0.00              
ATOM   3663  CA  LEU A 235     -11.992  15.151  41.858  1.00  0.00              
ATOM   3664  C   LEU A 235     -12.417  15.385  40.399  1.00  0.00              
ATOM   3665  O   LEU A 235     -13.073  16.382  40.097  1.00  0.00              
ATOM   3666  CB  LEU A 235     -10.517  15.530  42.037  1.00  0.00              
ATOM   3667  CG  LEU A 235     -10.065  15.723  43.490  1.00  0.00              
ATOM   3668  CD1 LEU A 235      -8.566  15.990  43.539  1.00  0.00              
ATOM   3669  CD2 LEU A 235     -10.839  16.873  44.116  1.00  0.00              
ATOM   3670  H   LEU A 235     -11.402  13.195  42.530  1.00  0.00              
ATOM   3671  HA  LEU A 235     -12.612  15.827  42.446  1.00  0.00              
ATOM   3672 1HB  LEU A 235     -10.053  14.640  41.616  1.00  0.00              
ATOM   3673 2HB  LEU A 235     -10.248  16.399  41.437  1.00  0.00              
ATOM   3674  HG  LEU A 235     -10.323  14.813  44.033  1.00  0.00              
ATOM   3675 1HD1 LEU A 235      -8.254  16.125  44.575  1.00  0.00              
ATOM   3676 2HD1 LEU A 235      -8.031  15.144  43.108  1.00  0.00              
ATOM   3677 3HD1 LEU A 235      -8.339  16.892  42.972  1.00  0.00              
ATOM   3678 1HD2 LEU A 235     -10.517  17.009  45.149  1.00  0.00              
ATOM   3679 2HD2 LEU A 235     -10.650  17.788  43.553  1.00  0.00              
ATOM   3680 3HD2 LEU A 235     -11.905  16.649  44.095  1.00  0.00              
ATOM   3681  N   PHE A 236     -12.058  14.461  39.510  1.00  0.00              
ATOM   3682  CA  PHE A 236     -12.453  14.554  38.104  1.00  0.00              
ATOM   3683  C   PHE A 236     -13.964  14.519  37.915  1.00  0.00              
ATOM   3684  O   PHE A 236     -14.520  15.350  37.194  1.00  0.00              
ATOM   3685  CB  PHE A 236     -11.807  13.423  37.302  1.00  0.00              
ATOM   3686  CG  PHE A 236     -10.460  13.774  36.737  1.00  0.00              
ATOM   3687  CD1 PHE A 236      -9.329  13.754  37.539  1.00  0.00              
ATOM   3688  CD2 PHE A 236     -10.321  14.124  35.402  1.00  0.00              
ATOM   3689  CE1 PHE A 236      -8.089  14.077  37.020  1.00  0.00              
ATOM   3690  CE2 PHE A 236      -9.083  14.446  34.881  1.00  0.00              
ATOM   3691  CZ  PHE A 236      -7.966  14.422  35.691  1.00  0.00              
ATOM   3692  H   PHE A 236     -11.500  13.678  39.815  1.00  0.00              
ATOM   3693  HA  PHE A 236     -12.128  15.509  37.690  1.00  0.00              
ATOM   3694 1HB  PHE A 236     -11.662  12.549  37.935  1.00  0.00              
ATOM   3695 2HB  PHE A 236     -12.439  13.156  36.456  1.00  0.00              
ATOM   3696  HD1 PHE A 236      -9.426  13.479  38.590  1.00  0.00              
ATOM   3697  HD2 PHE A 236     -11.204  14.144  34.762  1.00  0.00              
ATOM   3698  HE1 PHE A 236      -7.209  14.057  37.662  1.00  0.00              
ATOM   3699  HE2 PHE A 236      -8.988  14.720  33.830  1.00  0.00              
ATOM   3700  HZ  PHE A 236      -6.990  14.678  35.282  1.00  0.00              
ATOM   3701  N   LYS A 237     -14.621  13.550  38.552  1.00  0.00              
ATOM   3702  CA  LYS A 237     -16.080  13.423  38.473  1.00  0.00              
ATOM   3703  C   LYS A 237     -16.837  14.644  39.037  1.00  0.00              
ATOM   3704  O   LYS A 237     -17.758  15.140  38.378  1.00  0.00              
ATOM   3705  CB  LYS A 237     -16.526  12.157  39.205  1.00  0.00              
ATOM   3706  CG  LYS A 237     -18.021  11.875  39.121  1.00  0.00              
ATOM   3707  CD  LYS A 237     -18.367  10.534  39.751  1.00  0.00              
ATOM   3708  CE  LYS A 237     -19.861  10.256  39.675  1.00  0.00              
ATOM   3709  NZ  LYS A 237     -20.213   8.937  40.268  1.00  0.00              
ATOM   3710  H   LYS A 237     -14.098  12.885  39.104  1.00  0.00              
ATOM   3711  HA  LYS A 237     -16.388  13.359  37.430  1.00  0.00              
ATOM   3712 1HB  LYS A 237     -15.975  11.324  38.768  1.00  0.00              
ATOM   3713 2HB  LYS A 237     -16.238  12.273  40.250  1.00  0.00              
ATOM   3714 1HG  LYS A 237     -18.553  12.671  39.644  1.00  0.00              
ATOM   3715 2HG  LYS A 237     -18.314  11.871  38.072  1.00  0.00              
ATOM   3716 1HD  LYS A 237     -17.824   9.751  39.221  1.00  0.00              
ATOM   3717 2HD  LYS A 237     -18.054  10.549  40.794  1.00  0.00              
ATOM   3718 1HE  LYS A 237     -20.384  11.046  40.213  1.00  0.00              
ATOM   3719 2HE  LYS A 237     -20.159  10.274  38.627  1.00  0.00              
ATOM   3720 1HZ  LYS A 237     -21.210   8.792  40.198  1.00  0.00              
ATOM   3721 2HZ  LYS A 237     -19.729   8.204  39.769  1.00  0.00              
ATOM   3722 3HZ  LYS A 237     -19.938   8.921  41.240  1.00  0.00              
ATOM   3723  N   VAL A 238     -16.444  15.143  40.239  1.00  0.00              
ATOM   3724  CA  VAL A 238     -17.159  16.301  40.788  1.00  0.00              
ATOM   3725  C   VAL A 238     -16.978  17.553  39.933  1.00  0.00              
ATOM   3726  O   VAL A 238     -17.960  18.208  39.593  1.00  0.00              
ATOM   3727  CB  VAL A 238     -16.700  16.614  42.224  1.00  0.00              
ATOM   3728  CG1 VAL A 238     -17.276  17.943  42.690  1.00  0.00              
ATOM   3729  CG2 VAL A 238     -17.113  15.496  43.170  1.00  0.00              
ATOM   3730  H   VAL A 238     -15.681  14.742  40.766  1.00  0.00              
ATOM   3731  HA  VAL A 238     -18.237  16.137  40.789  1.00  0.00              
ATOM   3732  HB  VAL A 238     -15.612  16.661  42.246  1.00  0.00              
ATOM   3733 1HG1 VAL A 238     -16.941  18.148  43.707  1.00  0.00              
ATOM   3734 2HG1 VAL A 238     -16.934  18.739  42.029  1.00  0.00              
ATOM   3735 3HG1 VAL A 238     -18.364  17.895  42.670  1.00  0.00              
ATOM   3736 1HG2 VAL A 238     -16.780  15.733  44.181  1.00  0.00              
ATOM   3737 2HG2 VAL A 238     -18.198  15.393  43.160  1.00  0.00              
ATOM   3738 3HG2 VAL A 238     -16.656  14.560  42.849  1.00  0.00              
ATOM   3739  N   VAL A 239     -15.728  17.861  39.580  1.00  0.00              
ATOM   3740  CA  VAL A 239     -15.405  19.028  38.763  1.00  0.00              
ATOM   3741  C   VAL A 239     -16.064  18.959  37.379  1.00  0.00              
ATOM   3742  O   VAL A 239     -16.716  19.915  36.960  1.00  0.00              
ATOM   3743  CB  VAL A 239     -13.883  19.182  38.588  1.00  0.00              
ATOM   3744  CG1 VAL A 239     -13.571  20.275  37.577  1.00  0.00              
ATOM   3745  CG2 VAL A 239     -13.221  19.488  39.922  1.00  0.00              
ATOM   3746  H   VAL A 239     -14.981  17.258  39.893  1.00  0.00              
ATOM   3747  HA  VAL A 239     -15.803  19.943  39.203  1.00  0.00              
ATOM   3748  HB  VAL A 239     -13.469  18.236  38.238  1.00  0.00              
ATOM   3749 1HG1 VAL A 239     -12.491  20.370  37.465  1.00  0.00              
ATOM   3750 2HG1 VAL A 239     -14.014  20.019  36.615  1.00  0.00              
ATOM   3751 3HG1 VAL A 239     -13.984  21.222  37.926  1.00  0.00              
ATOM   3752 1HG2 VAL A 239     -12.146  19.592  39.780  1.00  0.00              
ATOM   3753 2HG2 VAL A 239     -13.626  20.416  40.324  1.00  0.00              
ATOM   3754 3HG2 VAL A 239     -13.416  18.673  40.621  1.00  0.00              
ATOM   3755  N   ILE A 240     -15.908  17.830  36.687  1.00  0.00              
ATOM   3756  CA  ILE A 240     -16.515  17.667  35.362  1.00  0.00              
ATOM   3757  C   ILE A 240     -18.040  17.715  35.389  1.00  0.00              
ATOM   3758  O   ILE A 240     -18.650  18.338  34.517  1.00  0.00              
ATOM   3759  CB  ILE A 240     -16.078  16.340  34.714  1.00  0.00              
ATOM   3760  CG1 ILE A 240     -14.590  16.385  34.357  1.00  0.00              
ATOM   3761  CG2 ILE A 240     -16.917  16.051  33.479  1.00  0.00              
ATOM   3762  CD1 ILE A 240     -14.006  15.036  34.004  1.00  0.00              
ATOM   3763  H   ILE A 240     -15.367  17.071  37.079  1.00  0.00              
ATOM   3764  HA  ILE A 240     -16.245  18.500  34.712  1.00  0.00              
ATOM   3765  HB  ILE A 240     -16.204  15.534  35.436  1.00  0.00              
ATOM   3766 1HG1 ILE A 240     -14.480  17.061  33.510  1.00  0.00              
ATOM   3767 2HG1 ILE A 240     -14.063  16.795  35.218  1.00  0.00              
ATOM   3768 1HG2 ILE A 240     -16.595  15.110  33.033  1.00  0.00              
ATOM   3769 2HG2 ILE A 240     -17.967  15.977  33.761  1.00  0.00              
ATOM   3770 3HG2 ILE A 240     -16.791  16.856  32.756  1.00  0.00              
ATOM   3771 1HD1 ILE A 240     -12.949  15.148  33.763  1.00  0.00              
ATOM   3772 2HD1 ILE A 240     -14.115  14.359  34.852  1.00  0.00              
ATOM   3773 3HD1 ILE A 240     -14.532  14.625  33.143  1.00  0.00              
ATOM   3774  N   ASP A 241     -18.646  17.069  36.384  1.00  0.00              
ATOM   3775  CA  ASP A 241     -20.103  17.089  36.541  1.00  0.00              
ATOM   3776  C   ASP A 241     -20.605  18.523  36.660  1.00  0.00              
ATOM   3777  O   ASP A 241     -21.552  18.913  35.977  1.00  0.00              
ATOM   3778  CB  ASP A 241     -20.530  16.278  37.767  1.00  0.00              
ATOM   3779  CG  ASP A 241     -22.034  16.242  38.005  1.00  0.00              
ATOM   3780  OD1 ASP A 241     -22.742  15.778  37.143  1.00  0.00              
ATOM   3781  OD2 ASP A 241     -22.448  16.531  39.103  1.00  0.00              
ATOM   3782  H   ASP A 241     -18.089  16.552  37.046  1.00  0.00              
ATOM   3783  HA  ASP A 241     -20.575  16.658  35.658  1.00  0.00              
ATOM   3784 1HB  ASP A 241     -20.138  15.260  37.773  1.00  0.00              
ATOM   3785 2HB  ASP A 241     -20.051  16.857  38.557  1.00  0.00              
ATOM   3786  N   LYS A 242     -19.951  19.294  37.526  1.00  0.00              
ATOM   3787  CA  LYS A 242     -20.324  20.677  37.792  1.00  0.00              
ATOM   3788  C   LYS A 242     -20.139  21.549  36.552  1.00  0.00              
ATOM   3789  O   LYS A 242     -20.929  22.464  36.311  1.00  0.00              
ATOM   3790  CB  LYS A 242     -19.505  21.236  38.957  1.00  0.00              
ATOM   3791  CG  LYS A 242     -19.860  20.646  40.316  1.00  0.00              
ATOM   3792  CD  LYS A 242     -21.263  21.048  40.744  1.00  0.00              
ATOM   3793  CE  LYS A 242     -21.616  20.463  42.104  1.00  0.00              
ATOM   3794  NZ  LYS A 242     -23.012  20.787  42.504  1.00  0.00              
ATOM   3795  H   LYS A 242     -19.162  18.897  38.014  1.00  0.00              
ATOM   3796  HA  LYS A 242     -21.381  20.730  38.053  1.00  0.00              
ATOM   3797 1HB  LYS A 242     -18.457  21.034  38.736  1.00  0.00              
ATOM   3798 2HB  LYS A 242     -19.670  22.313  38.976  1.00  0.00              
ATOM   3799 1HG  LYS A 242     -19.797  19.559  40.248  1.00  0.00              
ATOM   3800 2HG  LYS A 242     -19.139  21.006  41.049  1.00  0.00              
ATOM   3801 1HD  LYS A 242     -21.314  22.136  40.792  1.00  0.00              
ATOM   3802 2HD  LYS A 242     -21.971  20.685  39.999  1.00  0.00              
ATOM   3803 1HE  LYS A 242     -21.495  19.382  42.053  1.00  0.00              
ATOM   3804 2HE  LYS A 242     -20.924  20.871  42.841  1.00  0.00              
ATOM   3805 1HZ  LYS A 242     -23.206  20.383  43.409  1.00  0.00              
ATOM   3806 2HZ  LYS A 242     -23.125  21.790  42.552  1.00  0.00              
ATOM   3807 3HZ  LYS A 242     -23.654  20.409  41.822  1.00  0.00              
ATOM   3808  N   CYS A 243     -19.102  21.260  35.770  1.00  0.00              
ATOM   3809  CA  CYS A 243     -18.849  22.002  34.540  1.00  0.00              
ATOM   3810  C   CYS A 243     -19.953  21.719  33.529  1.00  0.00              
ATOM   3811  O   CYS A 243     -20.438  22.633  32.868  1.00  0.00              
ATOM   3812  CB  CYS A 243     -17.513  21.433  34.061  1.00  0.00              
ATOM   3813  SG  CYS A 243     -16.081  21.966  35.030  1.00  0.00              
ATOM   3814  H   CYS A 243     -18.477  20.512  36.029  1.00  0.00              
ATOM   3815  HA  CYS A 243     -18.731  23.074  34.698  1.00  0.00              
ATOM   3816 1HB  CYS A 243     -17.526  20.344  34.114  1.00  0.00              
ATOM   3817 2HB  CYS A 243     -17.317  21.746  33.035  1.00  0.00              
ATOM   3818  HG  CYS A 243     -15.279  20.976  34.647  1.00  0.00              
ATOM   3819  N   VAL A 244     -20.358  20.455  33.429  1.00  0.00              
ATOM   3820  CA  VAL A 244     -21.399  20.055  32.492  1.00  0.00              
ATOM   3821  C   VAL A 244     -22.726  20.708  32.858  1.00  0.00              
ATOM   3822  O   VAL A 244     -23.490  21.112  31.985  1.00  0.00              
ATOM   3823  CB  VAL A 244     -21.578  18.525  32.457  1.00  0.00              
ATOM   3824  CG1 VAL A 244     -22.834  18.153  31.685  1.00  0.00              
ATOM   3825  CG2 VAL A 244     -20.357  17.860  31.839  1.00  0.00              
ATOM   3826  H   VAL A 244     -19.932  19.754  34.019  1.00  0.00              
ATOM   3827  HA  VAL A 244     -21.178  20.399  31.480  1.00  0.00              
ATOM   3828  HB  VAL A 244     -21.657  18.155  33.480  1.00  0.00              
ATOM   3829 1HG1 VAL A 244     -22.945  17.068  31.671  1.00  0.00              
ATOM   3830 2HG1 VAL A 244     -23.704  18.600  32.167  1.00  0.00              
ATOM   3831 3HG1 VAL A 244     -22.755  18.522  30.662  1.00  0.00              
ATOM   3832 1HG2 VAL A 244     -20.500  16.780  31.824  1.00  0.00              
ATOM   3833 2HG2 VAL A 244     -20.223  18.224  30.821  1.00  0.00              
ATOM   3834 3HG2 VAL A 244     -19.473  18.100  32.431  1.00  0.00              
ATOM   3835  N   GLN A 245     -22.976  20.819  34.159  1.00  0.00              
ATOM   3836  CA  GLN A 245     -24.200  21.416  34.685  1.00  0.00              
ATOM   3837  C   GLN A 245     -24.223  22.935  34.489  1.00  0.00              
ATOM   3838  O   GLN A 245     -25.245  23.500  34.099  1.00  0.00              
ATOM   3839  CB  GLN A 245     -24.352  21.086  36.172  1.00  0.00              
ATOM   3840  CG  GLN A 245     -24.739  19.644  36.453  1.00  0.00              
ATOM   3841  CD  GLN A 245     -24.763  19.330  37.937  1.00  0.00              
ATOM   3842  OE1 GLN A 245     -24.418  20.173  38.770  1.00  0.00              
ATOM   3843  NE2 GLN A 245     -25.168  18.111  38.276  1.00  0.00              
ATOM   3844  H   GLN A 245     -22.281  20.475  34.807  1.00  0.00              
ATOM   3845  HA  GLN A 245     -25.058  21.028  34.139  1.00  0.00              
ATOM   3846 1HB  GLN A 245     -23.395  21.310  36.644  1.00  0.00              
ATOM   3847 2HB  GLN A 245     -25.116  21.755  36.567  1.00  0.00              
ATOM   3848 1HG  GLN A 245     -25.605  19.166  35.996  1.00  0.00              
ATOM   3849 2HG  GLN A 245     -23.827  19.225  36.027  1.00  0.00              
ATOM   3850 1HE2 GLN A 245     -25.204  17.846  39.241  1.00  0.00              
ATOM   3851 2HE2 GLN A 245     -25.437  17.458  37.569  1.00  0.00              
ATOM   3852  N   THR A 246     -23.091  23.586  34.746  1.00  0.00              
ATOM   3853  CA  THR A 246     -23.012  25.044  34.669  1.00  0.00              
ATOM   3854  C   THR A 246     -22.506  25.575  33.332  1.00  0.00              
ATOM   3855  O   THR A 246     -23.188  26.363  32.678  1.00  0.00              
ATOM   3856  CB  THR A 246     -22.104  25.598  35.782  1.00  0.00              
ATOM   3857  OG1 THR A 246     -20.783  25.060  35.638  1.00  0.00              
ATOM   3858  CG2 THR A 246     -22.651  25.227  37.152  1.00  0.00              
ATOM   3859  H   THR A 246     -22.267  23.062  34.998  1.00  0.00              
ATOM   3860  HA  THR A 246     -24.008  25.476  34.774  1.00  0.00              
ATOM   3861  HB  THR A 246     -22.056  26.684  35.693  1.00  0.00              
ATOM   3862  HG1 THR A 246     -20.841  24.132  35.398  1.00  0.00              
ATOM   3863 1HG2 THR A 246     -21.996  25.628  37.925  1.00  0.00              
ATOM   3864 2HG2 THR A 246     -23.651  25.645  37.269  1.00  0.00              
ATOM   3865 3HG2 THR A 246     -22.698  24.143  37.242  1.00  0.00              
ATOM   3866  N   TYR A 247     -21.314  25.133  32.931  1.00  0.00              
ATOM   3867  CA  TYR A 247     -20.685  25.584  31.692  1.00  0.00              
ATOM   3868  C   TYR A 247     -21.327  24.995  30.432  1.00  0.00              
ATOM   3869  O   TYR A 247     -21.454  25.692  29.428  1.00  0.00              
ATOM   3870  CB  TYR A 247     -19.193  25.240  31.714  1.00  0.00              
ATOM   3871  CG  TYR A 247     -18.396  25.900  30.612  1.00  0.00              
ATOM   3872  CD1 TYR A 247     -18.232  27.277  30.574  1.00  0.00              
ATOM   3873  CD2 TYR A 247     -17.805  25.140  29.612  1.00  0.00              
ATOM   3874  CE1 TYR A 247     -17.505  27.883  29.569  1.00  0.00              
ATOM   3875  CE2 TYR A 247     -17.075  25.736  28.601  1.00  0.00              
ATOM   3876  CZ  TYR A 247     -16.928  27.107  28.584  1.00  0.00              
ATOM   3877  OH  TYR A 247     -16.200  27.706  27.580  1.00  0.00              
ATOM   3878  H   TYR A 247     -20.833  24.461  33.511  1.00  0.00              
ATOM   3879  HA  TYR A 247     -20.797  26.665  31.591  1.00  0.00              
ATOM   3880 1HB  TYR A 247     -18.804  25.557  32.684  1.00  0.00              
ATOM   3881 2HB  TYR A 247     -19.112  24.158  31.627  1.00  0.00              
ATOM   3882  HD1 TYR A 247     -18.692  27.881  31.356  1.00  0.00              
ATOM   3883  HD2 TYR A 247     -17.926  24.057  29.633  1.00  0.00              
ATOM   3884  HE1 TYR A 247     -17.386  28.966  29.552  1.00  0.00              
ATOM   3885  HE2 TYR A 247     -16.619  25.122  27.825  1.00  0.00              
ATOM   3886  HH  TYR A 247     -16.175  28.662  27.654  1.00  0.00              
ATOM   3887  N   ARG A 248     -21.722  23.722  30.495  1.00  0.00              
ATOM   3888  CA  ARG A 248     -22.428  23.033  29.393  1.00  0.00              
ATOM   3889  C   ARG A 248     -21.700  23.069  28.040  1.00  0.00              
ATOM   3890  O   ARG A 248     -22.244  23.584  27.061  1.00  0.00              
ATOM   3891  CB  ARG A 248     -23.851  23.552  29.243  1.00  0.00              
ATOM   3892  CG  ARG A 248     -24.732  23.369  30.468  1.00  0.00              
ATOM   3893  CD  ARG A 248     -26.003  24.136  30.429  1.00  0.00              
ATOM   3894  NE  ARG A 248     -26.665  24.272  31.717  1.00  0.00              
ATOM   3895  CZ  ARG A 248     -27.873  24.839  31.900  1.00  0.00              
ATOM   3896  NH1 ARG A 248     -28.538  25.358  30.891  1.00  0.00              
ATOM   3897  NH2 ARG A 248     -28.363  24.882  33.126  1.00  0.00              
ATOM   3898  H   ARG A 248     -21.521  23.213  31.343  1.00  0.00              
ATOM   3899  HA  ARG A 248     -22.523  21.971  29.622  1.00  0.00              
ATOM   3900 1HB  ARG A 248     -23.779  24.613  29.007  1.00  0.00              
ATOM   3901 2HB  ARG A 248     -24.295  23.022  28.400  1.00  0.00              
ATOM   3902 1HG  ARG A 248     -24.980  22.312  30.562  1.00  0.00              
ATOM   3903 2HG  ARG A 248     -24.172  23.690  31.348  1.00  0.00              
ATOM   3904 1HD  ARG A 248     -25.799  25.141  30.060  1.00  0.00              
ATOM   3905 2HD  ARG A 248     -26.698  23.636  29.755  1.00  0.00              
ATOM   3906  HE  ARG A 248     -26.354  23.983  32.635  1.00  0.00              
ATOM   3907 1HH1 ARG A 248     -28.141  25.333  29.962  1.00  0.00              
ATOM   3908 2HH1 ARG A 248     -29.442  25.778  31.049  1.00  0.00              
ATOM   3909 1HH2 ARG A 248     -27.831  24.495  33.893  1.00  0.00              
ATOM   3910 2HH2 ARG A 248     -29.266  25.302  33.291  1.00  0.00              
ATOM   3911  N   PRO A 249     -20.473  22.516  27.972  1.00  0.00              
ATOM   3912  CA  PRO A 249     -19.715  22.625  26.723  1.00  0.00              
ATOM   3913  C   PRO A 249     -20.288  21.765  25.603  1.00  0.00              
ATOM   3914  O   PRO A 249     -20.848  20.696  25.869  1.00  0.00              
ATOM   3915  CB  PRO A 249     -18.303  22.178  27.113  1.00  0.00              
ATOM   3916  CG  PRO A 249     -18.505  21.307  28.305  1.00  0.00              
ATOM   3917  CD  PRO A 249     -19.663  21.914  29.052  1.00  0.00              
ATOM   3918  HA  PRO A 249     -19.727  23.642  26.305  1.00  0.00              
ATOM   3919 1HB  PRO A 249     -17.814  21.628  26.296  1.00  0.00              
ATOM   3920 2HB  PRO A 249     -17.660  23.038  27.353  1.00  0.00              
ATOM   3921 1HG  PRO A 249     -18.726  20.271  28.008  1.00  0.00              
ATOM   3922 2HG  PRO A 249     -17.602  21.276  28.933  1.00  0.00              
ATOM   3923 1HD  PRO A 249     -20.240  21.161  29.608  1.00  0.00              
ATOM   3924 2HD  PRO A 249     -19.337  22.671  29.780  1.00  0.00              
ATOM   3925  N   GLY A 250     -20.146  22.233  24.366  1.00  0.00              
ATOM   3926  CA  GLY A 250     -20.613  21.484  23.196  1.00  0.00              
ATOM   3927  C   GLY A 250     -19.537  20.550  22.627  1.00  0.00              
ATOM   3928  O   GLY A 250     -19.835  19.661  21.827  1.00  0.00              
ATOM   3929  H   GLY A 250     -19.704  23.132  24.228  1.00  0.00              
ATOM   3930 1HA  GLY A 250     -21.475  20.881  23.480  1.00  0.00              
ATOM   3931 2HA  GLY A 250     -20.905  22.186  22.416  1.00  0.00              
ATOM   3932  N   ALA A 251     -18.293  20.772  23.047  1.00  0.00              
ATOM   3933  CA  ALA A 251     -17.153  19.921  22.690  1.00  0.00              
ATOM   3934  C   ALA A 251     -16.148  19.897  23.838  1.00  0.00              
ATOM   3935  O   ALA A 251     -15.859  20.933  24.441  1.00  0.00              
ATOM   3936  CB  ALA A 251     -16.491  20.412  21.413  1.00  0.00              
ATOM   3937  H   ALA A 251     -18.141  21.574  23.642  1.00  0.00              
ATOM   3938  HA  ALA A 251     -17.513  18.905  22.530  1.00  0.00              
ATOM   3939 1HB  ALA A 251     -15.649  19.765  21.168  1.00  0.00              
ATOM   3940 2HB  ALA A 251     -17.214  20.393  20.595  1.00  0.00              
ATOM   3941 3HB  ALA A 251     -16.134  21.431  21.557  1.00  0.00              
ATOM   3942  N   ILE A 252     -15.624  18.715  24.144  1.00  0.00              
ATOM   3943  CA  ILE A 252     -14.663  18.560  25.241  1.00  0.00              
ATOM   3944  C   ILE A 252     -13.397  17.857  24.752  1.00  0.00              
ATOM   3945  O   ILE A 252     -13.465  16.807  24.114  1.00  0.00              
ATOM   3946  CB  ILE A 252     -15.261  17.764  26.415  1.00  0.00              
ATOM   3947  CG1 ILE A 252     -16.475  18.497  26.993  1.00  0.00              
ATOM   3948  CG2 ILE A 252     -14.212  17.535  27.492  1.00  0.00              
ATOM   3949  CD1 ILE A 252     -17.272  17.674  27.980  1.00  0.00              
ATOM   3950  H   ILE A 252     -15.894  17.902  23.610  1.00  0.00              
ATOM   3951  HA  ILE A 252     -14.328  19.533  25.599  1.00  0.00              
ATOM   3952  HB  ILE A 252     -15.620  16.803  26.047  1.00  0.00              
ATOM   3953 1HG1 ILE A 252     -16.108  19.397  27.483  1.00  0.00              
ATOM   3954 2HG1 ILE A 252     -17.114  18.776  26.154  1.00  0.00              
ATOM   3955 1HG2 ILE A 252     -14.652  16.972  28.315  1.00  0.00              
ATOM   3956 2HG2 ILE A 252     -13.378  16.974  27.074  1.00  0.00              
ATOM   3957 3HG2 ILE A 252     -13.854  18.496  27.862  1.00  0.00              
ATOM   3958 1HD1 ILE A 252     -18.116  18.260  28.345  1.00  0.00              
ATOM   3959 2HD1 ILE A 252     -17.642  16.773  27.489  1.00  0.00              
ATOM   3960 3HD1 ILE A 252     -16.637  17.395  28.819  1.00  0.00              
ATOM   3961  N   ILE A 253     -12.243  18.453  25.038  1.00  0.00              
ATOM   3962  CA  ILE A 253     -10.963  17.855  24.694  1.00  0.00              
ATOM   3963  C   ILE A 253     -10.327  17.329  25.971  1.00  0.00              
ATOM   3964  O   ILE A 253     -10.167  18.061  26.949  1.00  0.00              
ATOM   3965  CB  ILE A 253     -10.015  18.857  24.010  1.00  0.00              
ATOM   3966  CG1 ILE A 253     -10.635  19.377  22.710  1.00  0.00              
ATOM   3967  CG2 ILE A 253      -8.665  18.211  23.738  1.00  0.00              
ATOM   3968  CD1 ILE A 253      -9.818  20.452  22.031  1.00  0.00              
ATOM   3969  H   ILE A 253     -12.260  19.346  25.508  1.00  0.00              
ATOM   3970  HA  ILE A 253     -11.103  16.997  24.037  1.00  0.00              
ATOM   3971  HB  ILE A 253      -9.881  19.720  24.661  1.00  0.00              
ATOM   3972 1HG1 ILE A 253     -10.744  18.526  22.039  1.00  0.00              
ATOM   3973 2HG1 ILE A 253     -11.621  19.772  22.957  1.00  0.00              
ATOM   3974 1HG2 ILE A 253      -8.008  18.932  23.254  1.00  0.00              
ATOM   3975 2HG2 ILE A 253      -8.220  17.889  24.678  1.00  0.00              
ATOM   3976 3HG2 ILE A 253      -8.799  17.348  23.086  1.00  0.00              
ATOM   3977 1HD1 ILE A 253     -10.321  20.771  21.118  1.00  0.00              
ATOM   3978 2HD1 ILE A 253      -9.710  21.306  22.701  1.00  0.00              
ATOM   3979 3HD1 ILE A 253      -8.833  20.059  21.782  1.00  0.00              
ATOM   3980  N   ILE A 254      -9.984  16.049  25.961  1.00  0.00              
ATOM   3981  CA  ILE A 254      -9.297  15.442  27.088  1.00  0.00              
ATOM   3982  C   ILE A 254      -7.895  14.997  26.704  1.00  0.00              
ATOM   3983  O   ILE A 254      -7.717  14.106  25.873  1.00  0.00              
ATOM   3984  CB  ILE A 254     -10.076  14.233  27.639  1.00  0.00              
ATOM   3985  CG1 ILE A 254     -11.474  14.662  28.094  1.00  0.00              
ATOM   3986  CG2 ILE A 254      -9.314  13.587  28.785  1.00  0.00              
ATOM   3987  CD1 ILE A 254     -12.317  13.526  28.627  1.00  0.00              
ATOM   3988  H   ILE A 254     -10.204  15.479  25.156  1.00  0.00              
ATOM   3989  HA  ILE A 254      -9.147  16.171  27.884  1.00  0.00              
ATOM   3990  HB  ILE A 254     -10.216  13.506  26.839  1.00  0.00              
ATOM   3991 1HG1 ILE A 254     -11.345  15.414  28.871  1.00  0.00              
ATOM   3992 2HG1 ILE A 254     -11.971  15.110  27.234  1.00  0.00              
ATOM   3993 1HG2 ILE A 254      -9.879  12.735  29.163  1.00  0.00              
ATOM   3994 2HG2 ILE A 254      -8.342  13.248  28.430  1.00  0.00              
ATOM   3995 3HG2 ILE A 254      -9.175  14.313  29.586  1.00  0.00              
ATOM   3996 1HD1 ILE A 254     -13.293  13.907  28.929  1.00  0.00              
ATOM   3997 2HD1 ILE A 254     -12.448  12.772  27.849  1.00  0.00              
ATOM   3998 3HD1 ILE A 254     -11.823  13.077  29.487  1.00  0.00              
ATOM   3999  N   GLN A 255      -6.902  15.638  27.308  1.00  0.00              
ATOM   4000  CA  GLN A 255      -5.512  15.269  27.101  1.00  0.00              
ATOM   4001  C   GLN A 255      -5.134  14.268  28.188  1.00  0.00              
ATOM   4002  O   GLN A 255      -5.296  14.543  29.377  1.00  0.00              
ATOM   4003  CB  GLN A 255      -4.595  16.495  27.151  1.00  0.00              
ATOM   4004  CG  GLN A 255      -3.122  16.164  27.312  1.00  0.00              
ATOM   4005  CD  GLN A 255      -2.658  16.276  28.752  1.00  0.00              
ATOM   4006  OE1 GLN A 255      -3.103  15.521  29.622  1.00  0.00              
ATOM   4007  NE2 GLN A 255      -1.763  17.219  29.012  1.00  0.00              
ATOM   4008  H   GLN A 255      -7.123  16.403  27.929  1.00  0.00              
ATOM   4009  HA  GLN A 255      -5.402  14.788  26.129  1.00  0.00              
ATOM   4010 1HB  GLN A 255      -4.752  17.043  26.223  1.00  0.00              
ATOM   4011 2HB  GLN A 255      -4.929  17.104  27.991  1.00  0.00              
ATOM   4012 1HG  GLN A 255      -2.666  15.272  26.881  1.00  0.00              
ATOM   4013 2HG  GLN A 255      -2.776  17.045  26.769  1.00  0.00              
ATOM   4014 1HE2 GLN A 255      -1.418  17.341  29.945  1.00  0.00              
ATOM   4015 2HE2 GLN A 255      -1.428  17.810  28.279  1.00  0.00              
ATOM   4016  N   CYS A 256      -4.641  13.106  27.775  1.00  0.00              
ATOM   4017  CA  CYS A 256      -4.348  12.022  28.705  1.00  0.00              
ATOM   4018  C   CYS A 256      -2.845  11.797  28.840  1.00  0.00              
ATOM   4019  O   CYS A 256      -2.321  10.768  28.417  1.00  0.00              
ATOM   4020  CB  CYS A 256      -5.014  10.818  28.038  1.00  0.00              
ATOM   4021  SG  CYS A 256      -6.811  10.952  27.874  1.00  0.00              
ATOM   4022  H   CYS A 256      -4.463  12.971  26.791  1.00  0.00              
ATOM   4023  HA  CYS A 256      -4.791  12.166  29.691  1.00  0.00              
ATOM   4024 1HB  CYS A 256      -4.628  10.685  27.027  1.00  0.00              
ATOM   4025 2HB  CYS A 256      -4.831   9.916  28.620  1.00  0.00              
ATOM   4026  HG  CYS A 256      -6.794  11.725  26.793  1.00  0.00              
ATOM   4027  N   GLY A 257      -2.159  12.774  29.430  1.00  0.00              
ATOM   4028  CA  GLY A 257      -0.741  12.651  29.766  1.00  0.00              
ATOM   4029  C   GLY A 257      -0.486  11.418  30.608  1.00  0.00              
ATOM   4030  O   GLY A 257      -1.198  11.153  31.575  1.00  0.00              
ATOM   4031  H   GLY A 257      -2.645  13.632  29.653  1.00  0.00              
ATOM   4032 1HA  GLY A 257      -0.162  12.582  28.845  1.00  0.00              
ATOM   4033 2HA  GLY A 257      -0.429  13.534  30.323  1.00  0.00              
ATOM   4034  N   ALA A 258       0.541  10.666  30.230  1.00  0.00              
ATOM   4035  CA  ALA A 258       0.819   9.370  30.835  1.00  0.00              
ATOM   4036  C   ALA A 258       1.683   9.430  32.106  1.00  0.00              
ATOM   4037  O   ALA A 258       1.710   8.464  32.879  1.00  0.00              
ATOM   4038  CB  ALA A 258       1.464   8.459  29.792  1.00  0.00              
ATOM   4039  H   ALA A 258       1.146  11.007  29.496  1.00  0.00              
ATOM   4040  HA  ALA A 258      -0.121   8.924  31.154  1.00  0.00              
ATOM   4041 1HB  ALA A 258       1.673   7.487  30.241  1.00  0.00              
ATOM   4042 2HB  ALA A 258       0.781   8.330  28.951  1.00  0.00              
ATOM   4043 3HB  ALA A 258       2.392   8.907  29.441  1.00  0.00              
ATOM   4044  N   ASP A 259       2.379  10.550  32.321  1.00  0.00              
ATOM   4045  CA  ASP A 259       3.297  10.705  33.467  1.00  0.00              
ATOM   4046  C   ASP A 259       2.589  10.863  34.814  1.00  0.00              
ATOM   4047  O   ASP A 259       3.233  11.097  35.839  1.00  0.00              
ATOM   4048  CB  ASP A 259       4.218  11.906  33.240  1.00  0.00              
ATOM   4049  CG  ASP A 259       3.505  13.252  33.231  1.00  0.00              
ATOM   4050  OD1 ASP A 259       2.318  13.274  33.447  1.00  0.00              
ATOM   4051  OD2 ASP A 259       4.175  14.255  33.164  1.00  0.00              
ATOM   4052  H   ASP A 259       2.270  11.315  31.672  1.00  0.00              
ATOM   4053  HA  ASP A 259       3.905   9.807  33.575  1.00  0.00              
ATOM   4054 1HB  ASP A 259       5.059  11.947  33.933  1.00  0.00              
ATOM   4055 2HB  ASP A 259       4.582  11.682  32.238  1.00  0.00              
ATOM   4056  N   SER A 260       1.264  10.726  34.802  1.00  0.00              
ATOM   4057  CA  SER A 260       0.468  10.727  36.028  1.00  0.00              
ATOM   4058  C   SER A 260       0.392   9.330  36.660  1.00  0.00              
ATOM   4059  O   SER A 260      -0.076   9.182  37.789  1.00  0.00              
ATOM   4060  CB  SER A 260      -0.925  11.250  35.735  1.00  0.00              
ATOM   4061  OG  SER A 260      -1.635  10.403  34.874  1.00  0.00              
ATOM   4062  H   SER A 260       0.799  10.620  33.913  1.00  0.00              
ATOM   4063  HA  SER A 260       0.817  11.442  36.773  1.00  0.00              
ATOM   4064 1HB  SER A 260      -1.469  11.336  36.675  1.00  0.00              
ATOM   4065 2HB  SER A 260      -0.840  12.233  35.275  1.00  0.00              
ATOM   4066  HG  SER A 260      -1.511  10.693  33.967  1.00  0.00              
ATOM   4067  N   LEU A 261       0.861   8.316  35.931  1.00  0.00              
ATOM   4068  CA  LEU A 261       0.730   6.917  36.349  1.00  0.00              
ATOM   4069  C   LEU A 261       1.814   6.496  37.320  1.00  0.00              
ATOM   4070  O   LEU A 261       2.885   7.104  37.381  1.00  0.00              
ATOM   4071  CB  LEU A 261       0.749   5.998  35.120  1.00  0.00              
ATOM   4072  CG  LEU A 261      -0.461   6.132  34.186  1.00  0.00              
ATOM   4073  CD1 LEU A 261      -0.235   5.318  32.920  1.00  0.00              
ATOM   4074  CD2 LEU A 261      -1.717   5.670  34.910  1.00  0.00              
ATOM   4075  H   LEU A 261       1.322   8.526  35.058  1.00  0.00              
ATOM   4076  HA  LEU A 261      -0.211   6.781  36.879  1.00  0.00              
ATOM   4077 1HB  LEU A 261       1.644   6.376  34.630  1.00  0.00              
ATOM   4078 2HB  LEU A 261       0.899   4.955  35.399  1.00  0.00              
ATOM   4079  HG  LEU A 261      -0.579   7.193  33.960  1.00  0.00              
ATOM   4080 1HD1 LEU A 261      -1.098   5.420  32.262  1.00  0.00              
ATOM   4081 2HD1 LEU A 261       0.655   5.682  32.407  1.00  0.00              
ATOM   4082 3HD1 LEU A 261      -0.100   4.269  33.182  1.00  0.00              
ATOM   4083 1HD2 LEU A 261      -2.575   5.766  34.244  1.00  0.00              
ATOM   4084 2HD2 LEU A 261      -1.602   4.626  35.205  1.00  0.00              
ATOM   4085 3HD2 LEU A 261      -1.874   6.283  35.796  1.00  0.00              
ATOM   4086  N   THR A 262       1.519   5.436  38.065  1.00  0.00              
ATOM   4087  CA  THR A 262       2.463   4.809  38.973  1.00  0.00              
ATOM   4088  C   THR A 262       3.635   4.209  38.207  1.00  0.00              
ATOM   4089  O   THR A 262       3.442   3.461  37.246  1.00  0.00              
ATOM   4090  CB  THR A 262       1.792   3.712  39.820  1.00  0.00              
ATOM   4091  OG1 THR A 262       0.695   4.273  40.552  1.00  0.00              
ATOM   4092  CG2 THR A 262       2.790   3.102  40.792  1.00  0.00              
ATOM   4093  H   THR A 262       0.586   5.056  37.987  1.00  0.00              
ATOM   4094  HA  THR A 262       2.883   5.560  39.645  1.00  0.00              
ATOM   4095  HB  THR A 262       1.414   2.935  39.155  1.00  0.00              
ATOM   4096  HG1 THR A 262       0.649   3.866  41.420  1.00  0.00              
ATOM   4097 1HG2 THR A 262       2.297   2.329  41.381  1.00  0.00              
ATOM   4098 2HG2 THR A 262       3.620   2.667  40.236  1.00  0.00              
ATOM   4099 3HG2 THR A 262       3.166   3.880  41.456  1.00  0.00              
ATOM   4100  N   GLY A 263       4.844   4.586  38.608  1.00  0.00              
ATOM   4101  CA  GLY A 263       6.063   4.014  38.049  1.00  0.00              
ATOM   4102  C   GLY A 263       6.760   4.886  37.018  1.00  0.00              
ATOM   4103  O   GLY A 263       7.816   4.512  36.506  1.00  0.00              
ATOM   4104  H   GLY A 263       4.915   5.264  39.353  1.00  0.00              
ATOM   4105 1HA  GLY A 263       6.775   3.837  38.856  1.00  0.00              
ATOM   4106 2HA  GLY A 263       5.823   3.070  37.563  1.00  0.00              
ATOM   4107  N   ASP A 264       6.176   6.041  36.710  1.00  0.00              
ATOM   4108  CA  ASP A 264       6.806   6.996  35.804  1.00  0.00              
ATOM   4109  C   ASP A 264       8.044   7.606  36.447  1.00  0.00              
ATOM   4110  O   ASP A 264       8.110   7.749  37.668  1.00  0.00              
ATOM   4111  CB  ASP A 264       5.832   8.100  35.402  1.00  0.00              
ATOM   4112  CG  ASP A 264       6.410   9.025  34.346  1.00  0.00              
ATOM   4113  OD1 ASP A 264       6.381   8.649  33.155  1.00  0.00              
ATOM   4114  OD2 ASP A 264       6.893  10.122  34.707  1.00  0.00              
ATOM   4115  H   ASP A 264       5.274   6.266  37.111  1.00  0.00              
ATOM   4116  HA  ASP A 264       7.138   6.483  34.902  1.00  0.00              
ATOM   4117 1HB  ASP A 264       4.854   7.727  35.093  1.00  0.00              
ATOM   4118 2HB  ASP A 264       5.736   8.628  36.353  1.00  0.00              
ATOM   4119  N   ARG A 265       9.020   7.955  35.616  1.00  0.00              
ATOM   4120  CA  ARG A 265      10.289   8.511  36.082  1.00  0.00              
ATOM   4121  C   ARG A 265      10.053   9.800  36.869  1.00  0.00              
ATOM   4122  O   ARG A 265      10.677  10.017  37.910  1.00  0.00              
ATOM   4123  CB  ARG A 265      11.280   8.720  34.946  1.00  0.00              
ATOM   4124  CG  ARG A 265      11.938   7.450  34.431  1.00  0.00              
ATOM   4125  CD  ARG A 265      12.955   7.675  33.372  1.00  0.00              
ATOM   4126  NE  ARG A 265      12.405   7.892  32.044  1.00  0.00              
ATOM   4127  CZ  ARG A 265      13.053   8.517  31.041  1.00  0.00              
ATOM   4128  NH1 ARG A 265      14.254   9.021  31.220  1.00  0.00              
ATOM   4129  NH2 ARG A 265      12.437   8.633  29.877  1.00  0.00              
ATOM   4130  H   ARG A 265       8.873   7.828  34.624  1.00  0.00              
ATOM   4131  HA  ARG A 265      10.773   7.810  36.760  1.00  0.00              
ATOM   4132 1HB  ARG A 265      10.737   9.199  34.133  1.00  0.00              
ATOM   4133 2HB  ARG A 265      12.050   9.397  35.317  1.00  0.00              
ATOM   4134 1HG  ARG A 265      12.427   6.948  35.266  1.00  0.00              
ATOM   4135 2HG  ARG A 265      11.163   6.802  34.021  1.00  0.00              
ATOM   4136 1HD  ARG A 265      13.546   8.554  33.629  1.00  0.00              
ATOM   4137 2HD  ARG A 265      13.607   6.803  33.317  1.00  0.00              
ATOM   4138  HE  ARG A 265      11.504   7.629  31.669  1.00  0.00              
ATOM   4139 1HH1 ARG A 265      14.704   8.939  32.121  1.00  0.00              
ATOM   4140 2HH1 ARG A 265      14.722   9.485  30.455  1.00  0.00              
ATOM   4141 1HH2 ARG A 265      11.506   8.256  29.761  1.00  0.00              
ATOM   4142 2HH2 ARG A 265      12.900   9.097  29.110  1.00  0.00              
ATOM   4143  N   LEU A 266       9.141  10.632  36.369  1.00  0.00              
ATOM   4144  CA  LEU A 266       8.870  11.950  36.949  1.00  0.00              
ATOM   4145  C   LEU A 266       7.559  12.010  37.737  1.00  0.00              
ATOM   4146  O   LEU A 266       7.401  12.847  38.628  1.00  0.00              
ATOM   4147  CB  LEU A 266       8.857  13.009  35.839  1.00  0.00              
ATOM   4148  CG  LEU A 266      10.222  13.629  35.514  1.00  0.00              
ATOM   4149  CD1 LEU A 266      11.092  12.619  34.779  1.00  0.00              
ATOM   4150  CD2 LEU A 266      10.023  14.881  34.673  1.00  0.00              
ATOM   4151  H   LEU A 266       8.616  10.335  35.560  1.00  0.00              
ATOM   4152  HA  LEU A 266       9.647  12.198  37.672  1.00  0.00              
ATOM   4153 1HB  LEU A 266       8.520  12.390  35.009  1.00  0.00              
ATOM   4154 2HB  LEU A 266       8.121  13.789  36.034  1.00  0.00              
ATOM   4155  HG  LEU A 266      10.674  13.930  36.458  1.00  0.00              
ATOM   4156 1HD1 LEU A 266      12.060  13.068  34.552  1.00  0.00              
ATOM   4157 2HD1 LEU A 266      11.241  11.741  35.408  1.00  0.00              
ATOM   4158 3HD1 LEU A 266      10.604  12.323  33.852  1.00  0.00              
ATOM   4159 1HD2 LEU A 266      10.994  15.322  34.443  1.00  0.00              
ATOM   4160 2HD2 LEU A 266       9.513  14.621  33.745  1.00  0.00              
ATOM   4161 3HD2 LEU A 266       9.421  15.602  35.228  1.00  0.00              
ATOM   4162  N   GLY A 267       6.628  11.122  37.402  1.00  0.00              
ATOM   4163  CA  GLY A 267       5.351  11.017  38.109  1.00  0.00              
ATOM   4164  C   GLY A 267       5.500  10.584  39.555  1.00  0.00              
ATOM   4165  O   GLY A 267       6.360   9.770  39.880  1.00  0.00              
ATOM   4166  H   GLY A 267       6.817  10.497  36.631  1.00  0.00              
ATOM   4167 1HA  GLY A 267       4.857  11.987  38.097  1.00  0.00              
ATOM   4168 2HA  GLY A 267       4.724  10.283  37.603  1.00  0.00              
ATOM   4169  N   ARG A 268       4.654  11.138  40.416  1.00  0.00              
ATOM   4170  CA  ARG A 268       4.674  10.819  41.846  1.00  0.00              
ATOM   4171  C   ARG A 268       3.268  10.575  42.406  1.00  0.00              
ATOM   4172  O   ARG A 268       2.988  10.866  43.572  1.00  0.00              
ATOM   4173  CB  ARG A 268       5.411  11.879  42.651  1.00  0.00              
ATOM   4174  CG  ARG A 268       6.888  12.019  42.323  1.00  0.00              
ATOM   4175  CD  ARG A 268       7.723  10.869  42.754  1.00  0.00              
ATOM   4176  NE  ARG A 268       9.150  11.047  42.543  1.00  0.00              
ATOM   4177  CZ  ARG A 268       9.788  10.795  41.383  1.00  0.00              
ATOM   4178  NH1 ARG A 268       9.140  10.320  40.342  1.00  0.00              
ATOM   4179  NH2 ARG A 268      11.089  11.016  41.326  1.00  0.00              
ATOM   4180  H   ARG A 268       3.974  11.801  40.069  1.00  0.00              
ATOM   4181  HA  ARG A 268       5.224   9.891  42.009  1.00  0.00              
ATOM   4182 1HB  ARG A 268       4.910  12.828  42.462  1.00  0.00              
ATOM   4183 2HB  ARG A 268       5.301  11.613  43.702  1.00  0.00              
ATOM   4184 1HG  ARG A 268       6.996  12.127  41.244  1.00  0.00              
ATOM   4185 2HG  ARG A 268       7.270  12.914  42.817  1.00  0.00              
ATOM   4186 1HD  ARG A 268       7.570  10.701  43.821  1.00  0.00              
ATOM   4187 2HD  ARG A 268       7.418   9.981  42.198  1.00  0.00              
ATOM   4188  HE  ARG A 268       9.861  11.368  43.186  1.00  0.00              
ATOM   4189 1HH1 ARG A 268       8.148  10.141  40.407  1.00  0.00              
ATOM   4190 2HH1 ARG A 268       9.636  10.138  39.482  1.00  0.00              
ATOM   4191 1HH2 ARG A 268      11.577  11.365  42.142  1.00  0.00              
ATOM   4192 2HH2 ARG A 268      11.592  10.835  40.470  1.00  0.00              
ATOM   4193  N   PHE A 269       2.391  10.046  41.555  1.00  0.00              
ATOM   4194  CA  PHE A 269       0.996   9.803  41.906  1.00  0.00              
ATOM   4195  C   PHE A 269       0.722   8.316  41.762  1.00  0.00              
ATOM   4196  O   PHE A 269       1.125   7.705  40.772  1.00  0.00              
ATOM   4197  CB  PHE A 269       0.048  10.617  41.022  1.00  0.00              
ATOM   4198  CG  PHE A 269       0.184  12.103  41.197  1.00  0.00              
ATOM   4199  CD1 PHE A 269       1.228  12.794  40.602  1.00  0.00              
ATOM   4200  CD2 PHE A 269      -0.733  12.813  41.958  1.00  0.00              
ATOM   4201  CE1 PHE A 269       1.354  14.161  40.762  1.00  0.00              
ATOM   4202  CE2 PHE A 269      -0.611  14.179  42.120  1.00  0.00              
ATOM   4203  CZ  PHE A 269       0.435  14.853  41.521  1.00  0.00              
ATOM   4204  H   PHE A 269       2.715   9.806  40.629  1.00  0.00              
ATOM   4205  HA  PHE A 269       0.820  10.086  42.942  1.00  0.00              
ATOM   4206 1HB  PHE A 269       0.243  10.408  39.971  1.00  0.00              
ATOM   4207 2HB  PHE A 269      -0.986  10.369  41.255  1.00  0.00              
ATOM   4208  HD1 PHE A 269       1.955  12.246  40.001  1.00  0.00              
ATOM   4209  HD2 PHE A 269      -1.558  12.280  42.432  1.00  0.00              
ATOM   4210  HE1 PHE A 269       2.180  14.691  40.289  1.00  0.00              
ATOM   4211  HE2 PHE A 269      -1.338  14.725  42.720  1.00  0.00              
ATOM   4212  HZ  PHE A 269       0.533  15.930  41.649  1.00  0.00              
ATOM   4213  N   ASN A 270       0.044   7.733  42.742  1.00  0.00              
ATOM   4214  CA  ASN A 270      -0.210   6.298  42.758  1.00  0.00              
ATOM   4215  C   ASN A 270      -1.457   5.945  41.945  1.00  0.00              
ATOM   4216  O   ASN A 270      -2.436   5.413  42.473  1.00  0.00              
ATOM   4217  CB  ASN A 270      -0.342   5.777  44.178  1.00  0.00              
ATOM   4218  CG  ASN A 270      -0.081   4.302  44.307  1.00  0.00              
ATOM   4219  OD1 ASN A 270       0.012   3.577  43.310  1.00  0.00              
ATOM   4220  ND2 ASN A 270      -0.044   3.841  45.532  1.00  0.00              
ATOM   4221  H   ASN A 270      -0.308   8.302  43.499  1.00  0.00              
ATOM   4222  HA  ASN A 270       0.622   5.771  42.287  1.00  0.00              
ATOM   4223 1HB  ASN A 270       0.132   6.299  45.010  1.00  0.00              
ATOM   4224 2HB  ASN A 270      -1.418   5.948  44.208  1.00  0.00              
ATOM   4225 1HD2 ASN A 270       0.126   2.868  45.694  1.00  0.00              
ATOM   4226 2HD2 ASN A 270      -0.185   4.460  46.304  1.00  0.00              
ATOM   4227  N   LEU A 271      -1.408   6.252  40.651  1.00  0.00              
ATOM   4228  CA  LEU A 271      -2.557   6.078  39.773  1.00  0.00              
ATOM   4229  C   LEU A 271      -2.365   4.909  38.819  1.00  0.00              
ATOM   4230  O   LEU A 271      -1.340   4.801  38.146  1.00  0.00              
ATOM   4231  CB  LEU A 271      -2.817   7.368  38.985  1.00  0.00              
ATOM   4232  CG  LEU A 271      -3.950   7.286  37.955  1.00  0.00              
ATOM   4233  CD1 LEU A 271      -5.277   7.028  38.656  1.00  0.00              
ATOM   4234  CD2 LEU A 271      -4.006   8.579  37.155  1.00  0.00              
ATOM   4235  H   LEU A 271      -0.547   6.617  40.270  1.00  0.00              
ATOM   4236  HA  LEU A 271      -3.437   5.842  40.369  1.00  0.00              
ATOM   4237 1HB  LEU A 271      -3.106   8.022  39.807  1.00  0.00              
ATOM   4238 2HB  LEU A 271      -1.907   7.748  38.521  1.00  0.00              
ATOM   4239  HG  LEU A 271      -3.703   6.478  37.265  1.00  0.00              
ATOM   4240 1HD1 LEU A 271      -6.075   6.971  37.917  1.00  0.00              
ATOM   4241 2HD1 LEU A 271      -5.222   6.087  39.203  1.00  0.00              
ATOM   4242 3HD1 LEU A 271      -5.484   7.841  39.352  1.00  0.00              
ATOM   4243 1HD2 LEU A 271      -4.811   8.519  36.422  1.00  0.00              
ATOM   4244 2HD2 LEU A 271      -4.189   9.416  37.829  1.00  0.00              
ATOM   4245 3HD2 LEU A 271      -3.057   8.729  36.639  1.00  0.00              
ATOM   4246  N   THR A 272      -3.363   4.038  38.763  1.00  0.00              
ATOM   4247  CA  THR A 272      -3.317   2.890  37.878  1.00  0.00              
ATOM   4248  C   THR A 272      -3.905   3.284  36.529  1.00  0.00              
ATOM   4249  O   THR A 272      -4.562   4.321  36.407  1.00  0.00              
ATOM   4250  CB  THR A 272      -4.089   1.685  38.449  1.00  0.00              
ATOM   4251  OG1 THR A 272      -5.490   1.981  38.475  1.00  0.00              
ATOM   4252  CG2 THR A 272      -3.615   1.371  39.861  1.00  0.00              
ATOM   4253  H   THR A 272      -4.173   4.176  39.349  1.00  0.00              
ATOM   4254  HA  THR A 272      -2.282   2.590  37.715  1.00  0.00              
ATOM   4255  HB  THR A 272      -3.920   0.819  37.809  1.00  0.00              
ATOM   4256  HG1 THR A 272      -5.834   1.827  39.357  1.00  0.00              
ATOM   4257 1HG2 THR A 272      -4.171   0.517  40.247  1.00  0.00              
ATOM   4258 2HG2 THR A 272      -2.551   1.135  39.842  1.00  0.00              
ATOM   4259 3HG2 THR A 272      -3.785   2.235  40.500  1.00  0.00              
ATOM   4260  N   ILE A 273      -3.659   2.453  35.519  1.00  0.00              
ATOM   4261  CA  ILE A 273      -4.188   2.656  34.172  1.00  0.00              
ATOM   4262  C   ILE A 273      -5.719   2.565  34.163  1.00  0.00              
ATOM   4263  O   ILE A 273      -6.390   3.342  33.481  1.00  0.00              
ATOM   4264  CB  ILE A 273      -3.612   1.629  33.180  1.00  0.00              
ATOM   4265  CG1 ILE A 273      -2.133   1.917  32.911  1.00  0.00              
ATOM   4266  CG2 ILE A 273      -4.404   1.641  31.882  1.00  0.00              
ATOM   4267  CD1 ILE A 273      -1.418   0.806  32.177  1.00  0.00              
ATOM   4268  H   ILE A 273      -3.078   1.646  35.703  1.00  0.00              
ATOM   4269  HA  ILE A 273      -3.968   3.665  33.822  1.00  0.00              
ATOM   4270  HB  ILE A 273      -3.662   0.636  33.627  1.00  0.00              
ATOM   4271 1HG1 ILE A 273      -2.082   2.833  32.323  1.00  0.00              
ATOM   4272 2HG1 ILE A 273      -1.654   2.080  33.877  1.00  0.00              
ATOM   4273 1HG2 ILE A 273      -3.984   0.910  31.192  1.00  0.00              
ATOM   4274 2HG2 ILE A 273      -5.444   1.389  32.088  1.00  0.00              
ATOM   4275 3HG2 ILE A 273      -4.353   2.634  31.434  1.00  0.00              
ATOM   4276 1HD1 ILE A 273      -0.374   1.082  32.023  1.00  0.00              
ATOM   4277 2HD1 ILE A 273      -1.466  -0.111  32.765  1.00  0.00              
ATOM   4278 3HD1 ILE A 273      -1.893   0.642  31.211  1.00  0.00              
ATOM   4279  N   LYS A 274      -6.261   1.621  34.930  1.00  0.00              
ATOM   4280  CA  LYS A 274      -7.705   1.466  35.057  1.00  0.00              
ATOM   4281  C   LYS A 274      -8.358   2.698  35.690  1.00  0.00              
ATOM   4282  O   LYS A 274      -9.423   3.141  35.248  1.00  0.00              
ATOM   4283  CB  LYS A 274      -8.031   0.219  35.880  1.00  0.00              
ATOM   4284  CG  LYS A 274      -9.518  -0.098  35.980  1.00  0.00              
ATOM   4285  CD  LYS A 274      -9.753  -1.452  36.632  1.00  0.00              
ATOM   4286  CE  LYS A 274     -11.235  -1.789  36.692  1.00  0.00              
ATOM   4287  NZ  LYS A 274     -11.475  -3.149  37.246  1.00  0.00              
ATOM   4288  H   LYS A 274      -5.653   0.995  35.435  1.00  0.00              
ATOM   4289  HA  LYS A 274      -8.155   1.361  34.069  1.00  0.00              
ATOM   4290 1HB  LYS A 274      -7.513  -0.618  35.411  1.00  0.00              
ATOM   4291 2HB  LYS A 274      -7.628   0.380  36.880  1.00  0.00              
ATOM   4292 1HG  LYS A 274      -9.999   0.681  36.573  1.00  0.00              
ATOM   4293 2HG  LYS A 274      -9.939  -0.100  34.975  1.00  0.00              
ATOM   4294 1HD  LYS A 274      -9.229  -2.213  36.052  1.00  0.00              
ATOM   4295 2HD  LYS A 274      -9.346  -1.425  37.643  1.00  0.00              
ATOM   4296 1HE  LYS A 274     -11.729  -1.049  37.320  1.00  0.00              
ATOM   4297 2HE  LYS A 274     -11.639  -1.734  35.681  1.00  0.00              
ATOM   4298 1HZ  LYS A 274     -12.468  -3.333  37.269  1.00  0.00              
ATOM   4299 2HZ  LYS A 274     -11.018  -3.836  36.664  1.00  0.00              
ATOM   4300 3HZ  LYS A 274     -11.102  -3.201  38.184  1.00  0.00              
ATOM   4301  N   GLY A 275      -7.708   3.248  36.712  1.00  0.00              
ATOM   4302  CA  GLY A 275      -8.181   4.468  37.357  1.00  0.00              
ATOM   4303  C   GLY A 275      -7.925   5.699  36.507  1.00  0.00              
ATOM   4304  O   GLY A 275      -8.597   6.722  36.656  1.00  0.00              
ATOM   4305  H   GLY A 275      -6.866   2.807  37.050  1.00  0.00              
ATOM   4306 1HA  GLY A 275      -9.254   4.386  37.532  1.00  0.00              
ATOM   4307 2HA  GLY A 275      -7.667   4.590  38.310  1.00  0.00              
ATOM   4308  N   HIS A 276      -6.945   5.585  35.615  1.00  0.00              
ATOM   4309  CA  HIS A 276      -6.562   6.664  34.713  1.00  0.00              
ATOM   4310  C   HIS A 276      -7.621   6.877  33.632  1.00  0.00              
ATOM   4311  O   HIS A 276      -8.037   8.005  33.375  1.00  0.00              
ATOM   4312  CB  HIS A 276      -5.203   6.373  34.068  1.00  0.00              
ATOM   4313  CG  HIS A 276      -4.629   7.538  33.323  1.00  0.00              
ATOM   4314  ND1 HIS A 276      -5.037   7.880  32.050  1.00  0.00              
ATOM   4315  CD2 HIS A 276      -3.680   8.439  33.669  1.00  0.00              
ATOM   4316  CE1 HIS A 276      -4.362   8.943  31.647  1.00  0.00              
ATOM   4317  NE2 HIS A 276      -3.533   9.301  32.610  1.00  0.00              
ATOM   4318  H   HIS A 276      -6.449   4.707  35.568  1.00  0.00              
ATOM   4319  HA  HIS A 276      -6.493   7.600  35.268  1.00  0.00              
ATOM   4320 1HB  HIS A 276      -4.474   6.104  34.833  1.00  0.00              
ATOM   4321 2HB  HIS A 276      -5.294   5.558  33.351  1.00  0.00              
ATOM   4322  HD1 HIS A 276      -5.782   7.457  31.534  1.00  0.00              
ATOM   4323  HD2 HIS A 276      -3.077   8.570  34.568  1.00  0.00              
ATOM   4324  HE1 HIS A 276      -4.541   9.372  30.661  1.00  0.00              
ATOM   4325  N   ALA A 277      -8.058   5.782  33.016  1.00  0.00              
ATOM   4326  CA  ALA A 277      -9.048   5.837  31.948  1.00  0.00              
ATOM   4327  C   ALA A 277     -10.372   6.411  32.426  1.00  0.00              
ATOM   4328  O   ALA A 277     -11.124   6.978  31.632  1.00  0.00              
ATOM   4329  CB  ALA A 277      -9.255   4.458  31.343  1.00  0.00              
ATOM   4330  H   ALA A 277      -7.692   4.886  33.303  1.00  0.00              
ATOM   4331  HA  ALA A 277      -8.679   6.499  31.163  1.00  0.00              
ATOM   4332 1HB  ALA A 277      -9.997   4.520  30.546  1.00  0.00              
ATOM   4333 2HB  ALA A 277      -8.313   4.094  30.932  1.00  0.00              
ATOM   4334 3HB  ALA A 277      -9.607   3.774  32.111  1.00  0.00              
ATOM   4335  N   ARG A 278     -10.653   6.263  33.721  1.00  0.00              
ATOM   4336  CA  ARG A 278     -11.922   6.721  34.299  1.00  0.00              
ATOM   4337  C   ARG A 278     -12.091   8.235  34.117  1.00  0.00              
ATOM   4338  O   ARG A 278     -13.214   8.729  34.013  1.00  0.00              
ATOM   4339  CB  ARG A 278     -12.071   6.313  35.757  1.00  0.00              
ATOM   4340  CG  ARG A 278     -12.326   4.831  35.983  1.00  0.00              
ATOM   4341  CD  ARG A 278     -12.335   4.422  37.411  1.00  0.00              
ATOM   4342  NE  ARG A 278     -12.536   2.998  37.629  1.00  0.00              
ATOM   4343  CZ  ARG A 278     -12.449   2.388  38.827  1.00  0.00              
ATOM   4344  NH1 ARG A 278     -12.131   3.063  39.909  1.00  0.00              
ATOM   4345  NH2 ARG A 278     -12.671   1.086  38.882  1.00  0.00              
ATOM   4346  H   ARG A 278      -9.972   5.822  34.320  1.00  0.00              
ATOM   4347  HA  ARG A 278     -12.756   6.249  33.780  1.00  0.00              
ATOM   4348 1HB  ARG A 278     -11.152   6.601  36.264  1.00  0.00              
ATOM   4349 2HB  ARG A 278     -12.905   6.886  36.163  1.00  0.00              
ATOM   4350 1HG  ARG A 278     -13.296   4.576  35.555  1.00  0.00              
ATOM   4351 2HG  ARG A 278     -11.545   4.264  35.475  1.00  0.00              
ATOM   4352 1HD  ARG A 278     -11.380   4.690  37.861  1.00  0.00              
ATOM   4353 2HD  ARG A 278     -13.139   4.948  37.925  1.00  0.00              
ATOM   4354  HE  ARG A 278     -12.760   2.270  36.964  1.00  0.00              
ATOM   4355 1HH1 ARG A 278     -11.947   4.054  39.847  1.00  0.00              
ATOM   4356 2HH1 ARG A 278     -12.071   2.587  40.798  1.00  0.00              
ATOM   4357 1HH2 ARG A 278     -12.897   0.580  38.037  1.00  0.00              
ATOM   4358 2HH2 ARG A 278     -12.612   0.604  39.766  1.00  0.00              
ATOM   4359  N   CYS A 279     -10.969   8.952  34.074  1.00  0.00              
ATOM   4360  CA  CYS A 279     -10.964  10.399  33.879  1.00  0.00              
ATOM   4361  C   CYS A 279     -11.567  10.770  32.527  1.00  0.00              
ATOM   4362  O   CYS A 279     -12.116  11.862  32.370  1.00  0.00              
ATOM   4363  CB  CYS A 279      -9.475  10.742  33.918  1.00  0.00              
ATOM   4364  SG  CYS A 279      -8.681  10.455  35.518  1.00  0.00              
ATOM   4365  H   CYS A 279     -10.091   8.466  34.182  1.00  0.00              
ATOM   4366  HA  CYS A 279     -11.468  10.947  34.677  1.00  0.00              
ATOM   4367 1HB  CYS A 279      -8.929  10.134  33.196  1.00  0.00              
ATOM   4368 2HB  CYS A 279      -9.325  11.797  33.691  1.00  0.00              
ATOM   4369  HG  CYS A 279      -9.314   9.317  35.784  1.00  0.00              
ATOM   4370  N   VAL A 280     -11.464   9.854  31.568  1.00  0.00              
ATOM   4371  CA  VAL A 280     -12.083  10.020  30.255  1.00  0.00              
ATOM   4372  C   VAL A 280     -13.536   9.551  30.302  1.00  0.00              
ATOM   4373  O   VAL A 280     -14.424  10.223  29.784  1.00  0.00              
ATOM   4374  CB  VAL A 280     -11.328   9.240  29.162  1.00  0.00              
ATOM   4375  CG1 VAL A 280     -12.036   9.380  27.823  1.00  0.00              
ATOM   4376  CG2 VAL A 280      -9.891   9.725  29.058  1.00  0.00              
ATOM   4377  H   VAL A 280     -10.938   9.014  31.760  1.00  0.00              
ATOM   4378  HA  VAL A 280     -12.123  11.072  29.966  1.00  0.00              
ATOM   4379  HB  VAL A 280     -11.287   8.187  29.443  1.00  0.00              
ATOM   4380 1HG1 VAL A 280     -11.489   8.822  27.062  1.00  0.00              
ATOM   4381 2HG1 VAL A 280     -13.048   8.985  27.903  1.00  0.00              
ATOM   4382 3HG1 VAL A 280     -12.076  10.432  27.541  1.00  0.00              
ATOM   4383 1HG2 VAL A 280      -9.372   9.163  28.282  1.00  0.00              
ATOM   4384 2HG2 VAL A 280      -9.883  10.786  28.804  1.00  0.00              
ATOM   4385 3HG2 VAL A 280      -9.385   9.576  30.012  1.00  0.00              
ATOM   4386  N   GLU A 281     -13.759   8.408  30.948  1.00  0.00              
ATOM   4387  CA  GLU A 281     -15.088   7.824  31.095  1.00  0.00              
ATOM   4388  C   GLU A 281     -16.096   8.825  31.670  1.00  0.00              
ATOM   4389  O   GLU A 281     -17.259   8.850  31.260  1.00  0.00              
ATOM   4390  CB  GLU A 281     -15.021   6.580  31.983  1.00  0.00              
ATOM   4391  CG  GLU A 281     -16.357   5.877  32.183  1.00  0.00              
ATOM   4392  CD  GLU A 281     -16.206   4.651  33.040  1.00  0.00              
ATOM   4393  OE1 GLU A 281     -15.106   4.366  33.448  1.00  0.00              
ATOM   4394  OE2 GLU A 281     -17.205   4.062  33.380  1.00  0.00              
ATOM   4395  H   GLU A 281     -12.965   7.932  31.350  1.00  0.00              
ATOM   4396  HA  GLU A 281     -15.477   7.536  30.118  1.00  0.00              
ATOM   4397 1HB  GLU A 281     -14.316   5.892  31.516  1.00  0.00              
ATOM   4398 2HB  GLU A 281     -14.631   6.898  32.950  1.00  0.00              
ATOM   4399 1HG  GLU A 281     -17.127   6.522  32.606  1.00  0.00              
ATOM   4400 2HG  GLU A 281     -16.644   5.582  31.175  1.00  0.00              
ATOM   4401  N   HIS A 282     -15.640   9.653  32.608  1.00  0.00              
ATOM   4402  CA  HIS A 282     -16.501  10.634  33.269  1.00  0.00              
ATOM   4403  C   HIS A 282     -17.211  11.552  32.268  1.00  0.00              
ATOM   4404  O   HIS A 282     -18.413  11.801  32.393  1.00  0.00              
ATOM   4405  CB  HIS A 282     -15.687  11.477  34.257  1.00  0.00              
ATOM   4406  CG  HIS A 282     -15.221  10.713  35.457  1.00  0.00              
ATOM   4407  ND1 HIS A 282     -16.017   9.795  36.110  1.00  0.00              
ATOM   4408  CD2 HIS A 282     -14.042  10.731  36.122  1.00  0.00              
ATOM   4409  CE1 HIS A 282     -15.346   9.281  37.126  1.00  0.00              
ATOM   4410  NE2 HIS A 282     -14.147   9.832  37.155  1.00  0.00              
ATOM   4411  H   HIS A 282     -14.667   9.599  32.870  1.00  0.00              
ATOM   4412  HA  HIS A 282     -17.293  10.120  33.814  1.00  0.00              
ATOM   4413 1HB  HIS A 282     -14.793  11.868  33.770  1.00  0.00              
ATOM   4414 2HB  HIS A 282     -16.290  12.305  34.629  1.00  0.00              
ATOM   4415  HD1 HIS A 282     -16.926   9.492  35.824  1.00  0.00              
ATOM   4416  HD2 HIS A 282     -13.119  11.292  35.979  1.00  0.00              
ATOM   4417  HE1 HIS A 282     -15.804   8.530  37.770  1.00  0.00              
ATOM   4418  N   VAL A 283     -16.462  12.045  31.279  1.00  0.00              
ATOM   4419  CA  VAL A 283     -17.008  12.882  30.206  1.00  0.00              
ATOM   4420  C   VAL A 283     -17.798  12.032  29.207  1.00  0.00              
ATOM   4421  O   VAL A 283     -18.860  12.433  28.730  1.00  0.00              
ATOM   4422  CB  VAL A 283     -15.898  13.644  29.458  1.00  0.00              
ATOM   4423  CG1 VAL A 283     -16.449  14.275  28.187  1.00  0.00              
ATOM   4424  CG2 VAL A 283     -15.283  14.707  30.355  1.00  0.00              
ATOM   4425  H   VAL A 283     -15.477  11.826  31.279  1.00  0.00              
ATOM   4426  HA  VAL A 283     -17.725  13.608  30.595  1.00  0.00              
ATOM   4427  HB  VAL A 283     -15.101  12.947  29.201  1.00  0.00              
ATOM   4428 1HG1 VAL A 283     -15.651  14.809  27.671  1.00  0.00              
ATOM   4429 2HG1 VAL A 283     -16.844  13.495  27.536  1.00  0.00              
ATOM   4430 3HG1 VAL A 283     -17.245  14.973  28.443  1.00  0.00              
ATOM   4431 1HG2 VAL A 283     -14.501  15.235  29.811  1.00  0.00              
ATOM   4432 2HG2 VAL A 283     -16.054  15.415  30.661  1.00  0.00              
ATOM   4433 3HG2 VAL A 283     -14.854  14.234  31.239  1.00  0.00              
ATOM   4434  N   ARG A 284     -17.269  10.847  28.915  1.00  0.00              
ATOM   4435  CA  ARG A 284     -17.899   9.897  28.011  1.00  0.00              
ATOM   4436  C   ARG A 284     -19.370   9.689  28.362  1.00  0.00              
ATOM   4437  O   ARG A 284     -20.221   9.649  27.468  1.00  0.00              
ATOM   4438  CB  ARG A 284     -17.146   8.576  27.957  1.00  0.00              
ATOM   4439  CG  ARG A 284     -17.622   7.612  26.881  1.00  0.00              
ATOM   4440  CD  ARG A 284     -17.196   6.204  27.089  1.00  0.00              
ATOM   4441  NE  ARG A 284     -17.864   5.528  28.189  1.00  0.00              
ATOM   4442  CZ  ARG A 284     -17.477   4.347  28.710  1.00  0.00              
ATOM   4443  NH1 ARG A 284     -16.453   3.691  28.212  1.00  0.00              
ATOM   4444  NH2 ARG A 284     -18.170   3.854  29.722  1.00  0.00              
ATOM   4445  H   ARG A 284     -16.389  10.604  29.347  1.00  0.00              
ATOM   4446  HA  ARG A 284     -17.876  10.285  26.992  1.00  0.00              
ATOM   4447 1HB  ARG A 284     -16.097   8.814  27.787  1.00  0.00              
ATOM   4448 2HB  ARG A 284     -17.257   8.106  28.934  1.00  0.00              
ATOM   4449 1HG  ARG A 284     -18.711   7.632  26.854  1.00  0.00              
ATOM   4450 2HG  ARG A 284     -17.228   7.944  25.920  1.00  0.00              
ATOM   4451 1HD  ARG A 284     -17.402   5.635  26.183  1.00  0.00              
ATOM   4452 2HD  ARG A 284     -16.126   6.184  27.294  1.00  0.00              
ATOM   4453  HE  ARG A 284     -18.679   5.809  28.718  1.00  0.00              
ATOM   4454 1HH1 ARG A 284     -15.945   4.073  27.427  1.00  0.00              
ATOM   4455 2HH1 ARG A 284     -16.179   2.807  28.616  1.00  0.00              
ATOM   4456 1HH2 ARG A 284     -18.965   4.364  30.081  1.00  0.00              
ATOM   4457 2HH2 ARG A 284     -17.902   2.971  30.130  1.00  0.00              
ATOM   4458  N   SER A 285     -19.659   9.585  29.660  1.00  0.00              
ATOM   4459  CA  SER A 285     -21.012   9.298  30.151  1.00  0.00              
ATOM   4460  C   SER A 285     -22.030  10.395  29.843  1.00  0.00              
ATOM   4461  O   SER A 285     -23.236  10.165  29.952  1.00  0.00              
ATOM   4462  CB  SER A 285     -20.964   9.054  31.647  1.00  0.00              
ATOM   4463  OG  SER A 285     -20.686  10.226  32.363  1.00  0.00              
ATOM   4464  H   SER A 285     -18.911   9.712  30.327  1.00  0.00              
ATOM   4465  HA  SER A 285     -21.412   8.352  29.785  1.00  0.00              
ATOM   4466 1HB  SER A 285     -21.930   8.663  31.967  1.00  0.00              
ATOM   4467 2HB  SER A 285     -20.189   8.318  31.856  1.00  0.00              
ATOM   4468  HG  SER A 285     -19.828  10.566  32.098  1.00  0.00              
ATOM   4469  N   TYR A 286     -21.546  11.574  29.452  1.00  0.00              
ATOM   4470  CA  TYR A 286     -22.424  12.708  29.134  1.00  0.00              
ATOM   4471  C   TYR A 286     -22.728  12.856  27.640  1.00  0.00              
ATOM   4472  O   TYR A 286     -23.499  13.732  27.240  1.00  0.00              
ATOM   4473  CB  TYR A 286     -21.803  14.006  29.655  1.00  0.00              
ATOM   4474  CG  TYR A 286     -21.691  14.070  31.162  1.00  0.00              
ATOM   4475  CD1 TYR A 286     -20.461  13.950  31.791  1.00  0.00              
ATOM   4476  CD2 TYR A 286     -22.817  14.254  31.951  1.00  0.00              
ATOM   4477  CE1 TYR A 286     -20.353  14.007  33.167  1.00  0.00              
ATOM   4478  CE2 TYR A 286     -22.722  14.313  33.327  1.00  0.00              
ATOM   4479  CZ  TYR A 286     -21.487  14.190  33.932  1.00  0.00              
ATOM   4480  OH  TYR A 286     -21.387  14.249  35.303  1.00  0.00              
ATOM   4481  H   TYR A 286     -20.547  11.688  29.373  1.00  0.00              
ATOM   4482  HA  TYR A 286     -23.396  12.569  29.606  1.00  0.00              
ATOM   4483 1HB  TYR A 286     -20.808  14.088  29.213  1.00  0.00              
ATOM   4484 2HB  TYR A 286     -22.426  14.826  29.301  1.00  0.00              
ATOM   4485  HD1 TYR A 286     -19.569  13.806  31.180  1.00  0.00              
ATOM   4486  HD2 TYR A 286     -23.789  14.350  31.467  1.00  0.00              
ATOM   4487  HE1 TYR A 286     -19.380  13.911  33.648  1.00  0.00              
ATOM   4488  HE2 TYR A 286     -23.619  14.457  33.930  1.00  0.00              
ATOM   4489  HH  TYR A 286     -22.134  14.689  35.716  1.00  0.00              
ATOM   4490  N   ASN A 287     -22.114  11.987  26.832  1.00  0.00              
ATOM   4491  CA  ASN A 287     -22.285  11.957  25.376  1.00  0.00              
ATOM   4492  C   ASN A 287     -21.991  13.284  24.689  1.00  0.00              
ATOM   4493  O   ASN A 287     -22.752  13.745  23.839  1.00  0.00              
ATOM   4494  CB  ASN A 287     -23.685  11.500  25.008  1.00  0.00              
ATOM   4495  CG  ASN A 287     -23.826  11.077  23.573  1.00  0.00              
ATOM   4496  OD1 ASN A 287     -22.863  10.630  22.939  1.00  0.00              
ATOM   4497  ND2 ASN A 287     -24.999  11.291  23.033  1.00  0.00              
ATOM   4498  H   ASN A 287     -21.498  11.317  27.271  1.00  0.00              
ATOM   4499  HA  ASN A 287     -21.577  11.253  24.935  1.00  0.00              
ATOM   4500 1HB  ASN A 287     -24.228  10.799  25.643  1.00  0.00              
ATOM   4501 2HB  ASN A 287     -24.109  12.498  25.123  1.00  0.00              
ATOM   4502 1HD2 ASN A 287     -25.165  11.034  22.081  1.00  0.00              
ATOM   4503 2HD2 ASN A 287     -25.728  11.711  23.573  1.00  0.00              
ATOM   4504  N   ILE A 288     -20.881  13.897  25.078  1.00  0.00              
ATOM   4505  CA  ILE A 288     -20.472  15.167  24.508  1.00  0.00              
ATOM   4506  C   ILE A 288     -19.348  14.939  23.509  1.00  0.00              
ATOM   4507  O   ILE A 288     -18.419  14.186  23.803  1.00  0.00              
ATOM   4508  CB  ILE A 288     -20.008  16.160  25.589  1.00  0.00              
ATOM   4509  CG1 ILE A 288     -21.157  16.478  26.550  1.00  0.00              
ATOM   4510  CG2 ILE A 288     -19.477  17.433  24.950  1.00  0.00              
ATOM   4511  CD1 ILE A 288     -20.728  17.239  27.784  1.00  0.00              
ATOM   4512  H   ILE A 288     -20.305  13.469  25.789  1.00  0.00              
ATOM   4513  HA  ILE A 288     -21.288  15.612  23.938  1.00  0.00              
ATOM   4514  HB  ILE A 288     -19.221  15.696  26.183  1.00  0.00              
ATOM   4515 1HG1 ILE A 288     -21.889  17.065  25.997  1.00  0.00              
ATOM   4516 2HG1 ILE A 288     -21.603  15.528  26.847  1.00  0.00              
ATOM   4517 1HG2 ILE A 288     -19.154  18.124  25.728  1.00  0.00              
ATOM   4518 2HG2 ILE A 288     -18.632  17.192  24.306  1.00  0.00              
ATOM   4519 3HG2 ILE A 288     -20.264  17.899  24.356  1.00  0.00              
ATOM   4520 1HD1 ILE A 288     -21.595  17.428  28.416  1.00  0.00              
ATOM   4521 2HD1 ILE A 288     -19.995  16.652  28.339  1.00  0.00              
ATOM   4522 3HD1 ILE A 288     -20.282  18.189  27.490  1.00  0.00              
ATOM   4523  N   PRO A 289     -19.436  15.562  22.315  1.00  0.00              
ATOM   4524  CA  PRO A 289     -18.382  15.403  21.315  1.00  0.00              
ATOM   4525  C   PRO A 289     -16.998  15.455  21.965  1.00  0.00              
ATOM   4526  O   PRO A 289     -16.595  16.487  22.512  1.00  0.00              
ATOM   4527  CB  PRO A 289     -18.618  16.589  20.384  1.00  0.00              
ATOM   4528  CG  PRO A 289     -20.100  16.747  20.402  1.00  0.00              
ATOM   4529  CD  PRO A 289     -20.543  16.437  21.810  1.00  0.00              
ATOM   4530  HA  PRO A 289     -18.420  14.429  20.806  1.00  0.00              
ATOM   4531 1HB  PRO A 289     -18.107  17.493  20.742  1.00  0.00              
ATOM   4532 2HB  PRO A 289     -18.243  16.386  19.370  1.00  0.00              
ATOM   4533 1HG  PRO A 289     -20.396  17.770  20.121  1.00  0.00              
ATOM   4534 2HG  PRO A 289     -20.583  16.067  19.685  1.00  0.00              
ATOM   4535 1HD  PRO A 289     -20.653  17.343  22.422  1.00  0.00              
ATOM   4536 2HD  PRO A 289     -21.513  15.915  21.835  1.00  0.00              
ATOM   4537  N   LEU A 290     -16.297  14.323  21.916  1.00  0.00              
ATOM   4538  CA  LEU A 290     -15.090  14.125  22.710  1.00  0.00              
ATOM   4539  C   LEU A 290     -13.853  13.954  21.845  1.00  0.00              
ATOM   4540  O   LEU A 290     -13.826  13.131  20.934  1.00  0.00              
ATOM   4541  CB  LEU A 290     -15.262  12.908  23.628  1.00  0.00              
ATOM   4542  CG  LEU A 290     -14.003  12.490  24.399  1.00  0.00              
ATOM   4543  CD1 LEU A 290     -13.585  13.597  25.357  1.00  0.00              
ATOM   4544  CD2 LEU A 290     -14.275  11.198  25.155  1.00  0.00              
ATOM   4545  H   LEU A 290     -16.616  13.581  21.311  1.00  0.00              
ATOM   4546  HA  LEU A 290     -14.907  15.008  23.320  1.00  0.00              
ATOM   4547 1HB  LEU A 290     -16.005  13.308  24.316  1.00  0.00              
ATOM   4548 2HB  LEU A 290     -15.682  12.056  23.095  1.00  0.00              
ATOM   4549  HG  LEU A 290     -13.224  12.288  23.663  1.00  0.00              
ATOM   4550 1HD1 LEU A 290     -12.690  13.291  25.900  1.00  0.00              
ATOM   4551 2HD1 LEU A 290     -13.373  14.506  24.792  1.00  0.00              
ATOM   4552 3HD1 LEU A 290     -14.390  13.789  26.065  1.00  0.00              
ATOM   4553 1HD2 LEU A 290     -13.380  10.901  25.702  1.00  0.00              
ATOM   4554 2HD2 LEU A 290     -15.095  11.352  25.857  1.00  0.00              
ATOM   4555 3HD2 LEU A 290     -14.545  10.412  24.449  1.00  0.00              
ATOM   4556  N   LEU A 291     -12.825  14.736  22.146  1.00  0.00              
ATOM   4557  CA  LEU A 291     -11.534  14.580  21.501  1.00  0.00              
ATOM   4558  C   LEU A 291     -10.502  14.081  22.506  1.00  0.00              
ATOM   4559  O   LEU A 291     -10.097  14.807  23.422  1.00  0.00              
ATOM   4560  CB  LEU A 291     -11.085  15.905  20.874  1.00  0.00              
ATOM   4561  CG  LEU A 291      -9.699  15.881  20.218  1.00  0.00              
ATOM   4562  CD1 LEU A 291      -9.688  14.893  19.059  1.00  0.00              
ATOM   4563  CD2 LEU A 291      -9.338  17.279  19.737  1.00  0.00              
ATOM   4564  H   LEU A 291     -12.943  15.460  22.840  1.00  0.00              
ATOM   4565  HA  LEU A 291     -11.607  13.828  20.717  1.00  0.00              
ATOM   4566 1HB  LEU A 291     -11.856  16.011  20.113  1.00  0.00              
ATOM   4567 2HB  LEU A 291     -11.156  16.731  21.582  1.00  0.00              
ATOM   4568  HG  LEU A 291      -8.982  15.598  20.988  1.00  0.00              
ATOM   4569 1HD1 LEU A 291      -8.699  14.882  18.600  1.00  0.00              
ATOM   4570 2HD1 LEU A 291      -9.924  13.896  19.429  1.00  0.00              
ATOM   4571 3HD1 LEU A 291     -10.429  15.193  18.319  1.00  0.00              
ATOM   4572 1HD2 LEU A 291      -8.352  17.260  19.272  1.00  0.00              
ATOM   4573 2HD2 LEU A 291     -10.079  17.617  19.010  1.00  0.00              
ATOM   4574 3HD2 LEU A 291      -9.325  17.963  20.586  1.00  0.00              
ATOM   4575  N   VAL A 292     -10.089  12.829  22.325  1.00  0.00              
ATOM   4576  CA  VAL A 292      -9.140  12.186  23.220  1.00  0.00              
ATOM   4577  C   VAL A 292      -7.731  12.251  22.653  1.00  0.00              
ATOM   4578  O   VAL A 292      -7.433  11.650  21.623  1.00  0.00              
ATOM   4579  CB  VAL A 292      -9.513  10.714  23.479  1.00  0.00              
ATOM   4580  CG1 VAL A 292      -8.487  10.057  24.391  1.00  0.00              
ATOM   4581  CG2 VAL A 292     -10.904  10.616  24.087  1.00  0.00              
ATOM   4582  H   VAL A 292     -10.450  12.311  21.535  1.00  0.00              
ATOM   4583  HA  VAL A 292      -9.085  12.705  24.178  1.00  0.00              
ATOM   4584  HB  VAL A 292      -9.545  10.184  22.527  1.00  0.00              
ATOM   4585 1HG1 VAL A 292      -8.766   9.017  24.564  1.00  0.00              
ATOM   4586 2HG1 VAL A 292      -7.505  10.095  23.920  1.00  0.00              
ATOM   4587 3HG1 VAL A 292      -8.455  10.586  25.343  1.00  0.00              
ATOM   4588 1HG2 VAL A 292     -11.151   9.570  24.264  1.00  0.00              
ATOM   4589 2HG2 VAL A 292     -10.926  11.159  25.032  1.00  0.00              
ATOM   4590 3HG2 VAL A 292     -11.632  11.050  23.402  1.00  0.00              
ATOM   4591  N   LEU A 293      -6.874  12.995  23.340  1.00  0.00              
ATOM   4592  CA  LEU A 293      -5.532  13.270  22.859  1.00  0.00              
ATOM   4593  C   LEU A 293      -4.498  12.648  23.783  1.00  0.00              
ATOM   4594  O   LEU A 293      -4.752  12.449  24.969  1.00  0.00              
ATOM   4595  CB  LEU A 293      -5.307  14.782  22.739  1.00  0.00              
ATOM   4596  CG  LEU A 293      -6.315  15.523  21.851  1.00  0.00              
ATOM   4597  CD1 LEU A 293      -6.008  17.015  21.847  1.00  0.00              
ATOM   4598  CD2 LEU A 293      -6.262  14.958  20.440  1.00  0.00              
ATOM   4599  H   LEU A 293      -7.168  13.382  24.226  1.00  0.00              
ATOM   4600  HA  LEU A 293      -5.395  12.814  21.879  1.00  0.00              
ATOM   4601 1HB  LEU A 293      -5.447  15.065  23.781  1.00  0.00              
ATOM   4602 2HB  LEU A 293      -4.287  15.016  22.433  1.00  0.00              
ATOM   4603  HG  LEU A 293      -7.309  15.324  22.254  1.00  0.00              
ATOM   4604 1HD1 LEU A 293      -6.729  17.533  21.214  1.00  0.00              
ATOM   4605 2HD1 LEU A 293      -6.074  17.403  22.863  1.00  0.00              
ATOM   4606 3HD1 LEU A 293      -5.003  17.178  21.460  1.00  0.00              
ATOM   4607 1HD2 LEU A 293      -6.980  15.485  19.810  1.00  0.00              
ATOM   4608 2HD2 LEU A 293      -5.259  15.086  20.033  1.00  0.00              
ATOM   4609 3HD2 LEU A 293      -6.512  13.897  20.463  1.00  0.00              
ATOM   4610  N   GLY A 294      -3.329  12.344  23.230  1.00  0.00              
ATOM   4611  CA  GLY A 294      -2.220  11.830  24.017  1.00  0.00              
ATOM   4612  C   GLY A 294      -1.554  12.931  24.810  1.00  0.00              
ATOM   4613  O   GLY A 294      -2.203  13.885  25.224  1.00  0.00              
ATOM   4614  H   GLY A 294      -3.209  12.470  22.235  1.00  0.00              
ATOM   4615 1HA  GLY A 294      -2.593  11.074  24.706  1.00  0.00              
ATOM   4616 2HA  GLY A 294      -1.486  11.383  23.347  1.00  0.00              
ATOM   4617  N   GLY A 295      -0.247  12.794  25.004  1.00  0.00              
ATOM   4618  CA  GLY A 295       0.532  13.731  25.799  1.00  0.00              
ATOM   4619  C   GLY A 295       1.957  13.237  25.937  1.00  0.00              
ATOM   4620  O   GLY A 295       2.414  12.414  25.141  1.00  0.00              
ATOM   4621  H   GLY A 295       0.216  12.003  24.578  1.00  0.00              
ATOM   4622 1HA  GLY A 295       0.529  14.705  25.308  1.00  0.00              
ATOM   4623 2HA  GLY A 295       0.082  13.821  26.787  1.00  0.00              
ATOM   4624  N   GLY A 296       2.566  13.708  27.018  1.00  0.00              
ATOM   4625  CA  GLY A 296       3.892  13.203  27.350  1.00  0.00              
ATOM   4626  C   GLY A 296       3.868  11.964  28.221  1.00  0.00              
ATOM   4627  O   GLY A 296       2.817  11.360  28.440  1.00  0.00              
ATOM   4628  H   GLY A 296       2.161  14.441  27.586  1.00  0.00              
ATOM   4629 1HA  GLY A 296       4.418  12.952  26.429  1.00  0.00              
ATOM   4630 2HA  GLY A 296       4.444  13.977  27.883  1.00  0.00              
ATOM   4631  N   GLY A 297       5.041  11.601  28.729  1.00  0.00              
ATOM   4632  CA  GLY A 297       5.219  10.419  29.565  1.00  0.00              
ATOM   4633  C   GLY A 297       6.676  10.032  29.490  1.00  0.00              
ATOM   4634  O   GLY A 297       7.333  10.302  28.484  1.00  0.00              
ATOM   4635  H   GLY A 297       5.843  12.178  28.517  1.00  0.00              
ATOM   4636 1HA  GLY A 297       4.932  10.663  30.589  1.00  0.00              
ATOM   4637 2HA  GLY A 297       4.582   9.620  29.190  1.00  0.00              
ATOM   4638  N   TYR A 298       7.189   9.409  30.552  1.00  0.00              
ATOM   4639  CA  TYR A 298       8.616   9.087  30.621  1.00  0.00              
ATOM   4640  C   TYR A 298       8.976   7.614  30.850  1.00  0.00              
ATOM   4641  O   TYR A 298      10.064   7.177  30.473  1.00  0.00              
ATOM   4642  CB  TYR A 298       9.261   9.927  31.724  1.00  0.00              
ATOM   4643  CG  TYR A 298       9.305  11.408  31.419  1.00  0.00              
ATOM   4644  CD1 TYR A 298       8.249  12.239  31.759  1.00  0.00              
ATOM   4645  CD2 TYR A 298      10.407  11.972  30.791  1.00  0.00              
ATOM   4646  CE1 TYR A 298       8.285  13.593  31.481  1.00  0.00              
ATOM   4647  CE2 TYR A 298      10.454  13.322  30.509  1.00  0.00              
ATOM   4648  CZ  TYR A 298       9.389  14.131  30.858  1.00  0.00              
ATOM   4649  OH  TYR A 298       9.433  15.478  30.580  1.00  0.00              
ATOM   4650  H   TYR A 298       6.589   9.154  31.322  1.00  0.00              
ATOM   4651  HA  TYR A 298       9.095   9.312  29.667  1.00  0.00              
ATOM   4652 1HB  TYR A 298       8.684   9.762  32.636  1.00  0.00              
ATOM   4653 2HB  TYR A 298      10.275   9.553  31.863  1.00  0.00              
ATOM   4654  HD1 TYR A 298       7.378  11.807  32.254  1.00  0.00              
ATOM   4655  HD2 TYR A 298      11.242  11.327  30.518  1.00  0.00              
ATOM   4656  HE1 TYR A 298       7.447  14.232  31.754  1.00  0.00              
ATOM   4657  HE2 TYR A 298      11.328  13.746  30.014  1.00  0.00              
ATOM   4658  HH  TYR A 298       8.570  15.896  30.612  1.00  0.00              
ATOM   4659  N   THR A 299       8.066   6.854  31.461  1.00  0.00              
ATOM   4660  CA  THR A 299       8.141   5.390  31.431  1.00  0.00              
ATOM   4661  C   THR A 299       7.249   4.947  30.270  1.00  0.00              
ATOM   4662  O   THR A 299       6.019   4.952  30.378  1.00  0.00              
ATOM   4663  CB  THR A 299       7.675   4.736  32.744  1.00  0.00              
ATOM   4664  OG1 THR A 299       8.552   5.122  33.811  1.00  0.00              
ATOM   4665  CG2 THR A 299       7.675   3.221  32.615  1.00  0.00              
ATOM   4666  H   THR A 299       7.306   7.298  31.958  1.00  0.00              
ATOM   4667  HA  THR A 299       9.168   5.077  31.245  1.00  0.00              
ATOM   4668  HB  THR A 299       6.666   5.080  32.974  1.00  0.00              
ATOM   4669  HG1 THR A 299       8.217   4.775  34.641  1.00  0.00              
ATOM   4670 1HG2 THR A 299       7.343   2.776  33.553  1.00  0.00              
ATOM   4671 2HG2 THR A 299       7.000   2.924  31.813  1.00  0.00              
ATOM   4672 3HG2 THR A 299       8.683   2.876  32.387  1.00  0.00              
ATOM   4673  N   ILE A 300       7.889   4.580  29.158  1.00  0.00              
ATOM   4674  CA  ILE A 300       7.181   4.258  27.911  1.00  0.00              
ATOM   4675  C   ILE A 300       6.268   3.021  27.951  1.00  0.00              
ATOM   4676  O   ILE A 300       5.362   2.898  27.122  1.00  0.00              
ATOM   4677  CB  ILE A 300       8.192   4.063  26.766  1.00  0.00              
ATOM   4678  CG1 ILE A 300       9.144   2.907  27.085  1.00  0.00              
ATOM   4679  CG2 ILE A 300       8.970   5.346  26.519  1.00  0.00              
ATOM   4680  CD1 ILE A 300      10.083   2.560  25.952  1.00  0.00              
ATOM   4681  H   ILE A 300       8.896   4.521  29.182  1.00  0.00              
ATOM   4682  HA  ILE A 300       6.472   5.045  27.658  1.00  0.00              
ATOM   4683  HB  ILE A 300       7.653   3.785  25.860  1.00  0.00              
ATOM   4684 1HG1 ILE A 300       9.723   3.196  27.961  1.00  0.00              
ATOM   4685 2HG1 ILE A 300       8.530   2.039  27.326  1.00  0.00              
ATOM   4686 1HG2 ILE A 300       9.680   5.191  25.707  1.00  0.00              
ATOM   4687 2HG2 ILE A 300       8.280   6.144  26.249  1.00  0.00              
ATOM   4688 3HG2 ILE A 300       9.510   5.624  27.424  1.00  0.00              
ATOM   4689 1HD1 ILE A 300      10.726   1.732  26.253  1.00  0.00              
ATOM   4690 2HD1 ILE A 300       9.505   2.269  25.075  1.00  0.00              
ATOM   4691 3HD1 ILE A 300      10.698   3.426  25.710  1.00  0.00              
ATOM   4692  N   ARG A 301       6.498   2.128  28.914  1.00  0.00              
ATOM   4693  CA  ARG A 301       5.605   0.991  29.145  1.00  0.00              
ATOM   4694  C   ARG A 301       4.233   1.475  29.589  1.00  0.00              
ATOM   4695  O   ARG A 301       3.210   1.035  29.065  1.00  0.00              
ATOM   4696  CB  ARG A 301       6.186  -0.016  30.126  1.00  0.00              
ATOM   4697  CG  ARG A 301       7.351  -0.834  29.589  1.00  0.00              
ATOM   4698  CD  ARG A 301       7.733  -1.988  30.441  1.00  0.00              
ATOM   4699  NE  ARG A 301       8.204  -1.628  31.769  1.00  0.00              
ATOM   4700  CZ  ARG A 301       9.479  -1.312  32.069  1.00  0.00              
ATOM   4701  NH1 ARG A 301      10.419  -1.347  31.151  1.00  0.00              
ATOM   4702  NH2 ARG A 301       9.765  -0.988  33.318  1.00  0.00              
ATOM   4703  H   ARG A 301       7.314   2.239  29.499  1.00  0.00              
ATOM   4704  HA  ARG A 301       5.465   0.437  28.217  1.00  0.00              
ATOM   4705 1HB  ARG A 301       6.514   0.543  31.001  1.00  0.00              
ATOM   4706 2HB  ARG A 301       5.376  -0.689  30.408  1.00  0.00              
ATOM   4707 1HG  ARG A 301       7.080  -1.218  28.605  1.00  0.00              
ATOM   4708 2HG  ARG A 301       8.219  -0.180  29.497  1.00  0.00              
ATOM   4709 1HD  ARG A 301       6.867  -2.637  30.567  1.00  0.00              
ATOM   4710 2HD  ARG A 301       8.533  -2.541  29.950  1.00  0.00              
ATOM   4711  HE  ARG A 301       7.691  -1.556  32.637  1.00  0.00              
ATOM   4712 1HH1 ARG A 301      10.188  -1.614  30.204  1.00  0.00              
ATOM   4713 2HH1 ARG A 301      11.369  -1.107  31.396  1.00  0.00              
ATOM   4714 1HH2 ARG A 301       9.033  -0.984  34.015  1.00  0.00              
ATOM   4715 2HH2 ARG A 301      10.712  -0.748  33.570  1.00  0.00              
ATOM   4716  N   ASN A 302       4.226   2.392  30.554  1.00  0.00              
ATOM   4717  CA  ASN A 302       3.008   3.042  31.020  1.00  0.00              
ATOM   4718  C   ASN A 302       2.318   3.853  29.938  1.00  0.00              
ATOM   4719  O   ASN A 302       1.093   3.849  29.842  1.00  0.00              
ATOM   4720  CB  ASN A 302       3.289   3.926  32.222  1.00  0.00              
ATOM   4721  CG  ASN A 302       3.480   3.165  33.503  1.00  0.00              
ATOM   4722  OD1 ASN A 302       3.155   1.974  33.596  1.00  0.00              
ATOM   4723  ND2 ASN A 302       3.929   3.863  34.515  1.00  0.00              
ATOM   4724  H   ASN A 302       5.108   2.641  30.976  1.00  0.00              
ATOM   4725  HA  ASN A 302       2.280   2.288  31.326  1.00  0.00              
ATOM   4726 1HB  ASN A 302       4.033   4.724  32.166  1.00  0.00              
ATOM   4727 2HB  ASN A 302       2.291   4.360  32.215  1.00  0.00              
ATOM   4728 1HD2 ASN A 302       4.079   3.421  35.399  1.00  0.00              
ATOM   4729 2HD2 ASN A 302       4.119   4.838  34.404  1.00  0.00              
ATOM   4730  N   VAL A 303       3.110   4.546  29.126  1.00  0.00              
ATOM   4731  CA  VAL A 303       2.581   5.399  28.066  1.00  0.00              
ATOM   4732  C   VAL A 303       1.681   4.579  27.149  1.00  0.00              
ATOM   4733  O   VAL A 303       0.511   4.919  26.948  1.00  0.00              
ATOM   4734  CB  VAL A 303       3.703   6.050  27.236  1.00  0.00              
ATOM   4735  CG1 VAL A 303       3.124   6.767  26.027  1.00  0.00              
ATOM   4736  CG2 VAL A 303       4.507   7.017  28.092  1.00  0.00              
ATOM   4737  H   VAL A 303       4.110   4.477  29.249  1.00  0.00              
ATOM   4738  HA  VAL A 303       1.953   6.193  28.473  1.00  0.00              
ATOM   4739  HB  VAL A 303       4.393   5.274  26.903  1.00  0.00              
ATOM   4740 1HG1 VAL A 303       3.931   7.221  25.451  1.00  0.00              
ATOM   4741 2HG1 VAL A 303       2.589   6.052  25.401  1.00  0.00              
ATOM   4742 3HG1 VAL A 303       2.435   7.544  26.359  1.00  0.00              
ATOM   4743 1HG2 VAL A 303       5.296   7.467  27.490  1.00  0.00              
ATOM   4744 2HG2 VAL A 303       3.849   7.798  28.473  1.00  0.00              
ATOM   4745 3HG2 VAL A 303       4.953   6.479  28.929  1.00  0.00              
ATOM   4746  N   SER A 304       2.241   3.493  26.612  1.00  0.00              
ATOM   4747  CA  SER A 304       1.607   2.712  25.563  1.00  0.00              
ATOM   4748  C   SER A 304       0.499   1.853  26.148  1.00  0.00              
ATOM   4749  O   SER A 304      -0.551   1.698  25.531  1.00  0.00              
ATOM   4750  CB  SER A 304       2.632   1.851  24.851  1.00  0.00              
ATOM   4751  OG  SER A 304       3.198   0.893  25.703  1.00  0.00              
ATOM   4752  H   SER A 304       3.147   3.212  26.959  1.00  0.00              
ATOM   4753  HA  SER A 304       1.231   3.317  24.738  1.00  0.00              
ATOM   4754 1HB  SER A 304       2.142   1.342  24.021  1.00  0.00              
ATOM   4755 2HB  SER A 304       3.422   2.494  24.466  1.00  0.00              
ATOM   4756  HG  SER A 304       3.449   0.120  25.192  1.00  0.00              
ATOM   4757  N   ARG A 305       0.734   1.310  27.343  1.00  0.00              
ATOM   4758  CA  ARG A 305      -0.233   0.437  28.002  1.00  0.00              
ATOM   4759  C   ARG A 305      -1.508   1.203  28.356  1.00  0.00              
ATOM   4760  O   ARG A 305      -2.619   0.706  28.154  1.00  0.00              
ATOM   4761  CB  ARG A 305       0.360  -0.260  29.219  1.00  0.00              
ATOM   4762  CG  ARG A 305       1.315  -1.400  28.900  1.00  0.00              
ATOM   4763  CD  ARG A 305       2.162  -1.826  30.043  1.00  0.00              
ATOM   4764  NE  ARG A 305       1.419  -2.194  31.239  1.00  0.00              
ATOM   4765  CZ  ARG A 305       1.972  -2.392  32.452  1.00  0.00              
ATOM   4766  NH1 ARG A 305       3.271  -2.299  32.627  1.00  0.00              
ATOM   4767  NH2 ARG A 305       1.174  -2.708  33.456  1.00  0.00              
ATOM   4768  H   ARG A 305       1.609   1.512  27.803  1.00  0.00              
ATOM   4769  HA  ARG A 305      -0.527  -0.366  27.324  1.00  0.00              
ATOM   4770 1HB  ARG A 305       0.887   0.499  29.795  1.00  0.00              
ATOM   4771 2HB  ARG A 305      -0.476  -0.645  29.801  1.00  0.00              
ATOM   4772 1HG  ARG A 305       0.732  -2.260  28.575  1.00  0.00              
ATOM   4773 2HG  ARG A 305       1.976  -1.083  28.092  1.00  0.00              
ATOM   4774 1HD  ARG A 305       2.749  -2.695  29.745  1.00  0.00              
ATOM   4775 2HD  ARG A 305       2.831  -1.010  30.312  1.00  0.00              
ATOM   4776  HE  ARG A 305       0.427  -2.351  31.359  1.00  0.00              
ATOM   4777 1HH1 ARG A 305       3.870  -2.074  31.845  1.00  0.00              
ATOM   4778 2HH1 ARG A 305       3.665  -2.452  33.543  1.00  0.00              
ATOM   4779 1HH2 ARG A 305       0.179  -2.793  33.301  1.00  0.00              
ATOM   4780 2HH2 ARG A 305       1.562  -2.864  34.375  1.00  0.00              
ATOM   4781  N   CYS A 306      -1.334   2.425  28.855  1.00  0.00              
ATOM   4782  CA  CYS A 306      -2.446   3.304  29.202  1.00  0.00              
ATOM   4783  C   CYS A 306      -3.275   3.728  27.994  1.00  0.00              
ATOM   4784  O   CYS A 306      -4.503   3.641  28.018  1.00  0.00              
ATOM   4785  CB  CYS A 306      -1.729   4.513  29.803  1.00  0.00              
ATOM   4786  SG  CYS A 306      -2.830   5.832  30.370  1.00  0.00              
ATOM   4787  H   CYS A 306      -0.388   2.749  28.995  1.00  0.00              
ATOM   4788  HA  CYS A 306      -3.116   2.883  29.953  1.00  0.00              
ATOM   4789 1HB  CYS A 306      -1.145   4.212  30.673  1.00  0.00              
ATOM   4790 2HB  CYS A 306      -1.071   4.967  29.062  1.00  0.00              
ATOM   4791  HG  CYS A 306      -3.063   6.345  29.166  1.00  0.00              
ATOM   4792  N   TRP A 307      -2.603   4.176  26.940  1.00  0.00              
ATOM   4793  CA  TRP A 307      -3.304   4.630  25.744  1.00  0.00              
ATOM   4794  C   TRP A 307      -4.029   3.503  25.025  1.00  0.00              
ATOM   4795  O   TRP A 307      -5.128   3.704  24.505  1.00  0.00              
ATOM   4796  CB  TRP A 307      -2.362   5.374  24.798  1.00  0.00              
ATOM   4797  CG  TRP A 307      -1.872   6.681  25.345  1.00  0.00              
ATOM   4798  CD1 TRP A 307      -2.381   7.366  26.412  1.00  0.00              
ATOM   4799  CD2 TRP A 307      -0.797   7.477  24.835  1.00  0.00              
ATOM   4800  NE1 TRP A 307      -1.677   8.526  26.609  1.00  0.00              
ATOM   4801  CE2 TRP A 307      -0.699   8.623  25.654  1.00  0.00              
ATOM   4802  CE3 TRP A 307       0.100   7.331  23.766  1.00  0.00              
ATOM   4803  CZ2 TRP A 307       0.259   9.621  25.440  1.00  0.00              
ATOM   4804  CZ3 TRP A 307       1.052   8.327  23.556  1.00  0.00              
ATOM   4805  CH2 TRP A 307       1.119   9.455  24.388  1.00  0.00              
ATOM   4806  H   TRP A 307      -1.595   4.206  26.961  1.00  0.00              
ATOM   4807  HA  TRP A 307      -4.075   5.349  26.019  1.00  0.00              
ATOM   4808 1HB  TRP A 307      -1.478   4.771  24.593  1.00  0.00              
ATOM   4809 2HB  TRP A 307      -2.873   5.600  23.862  1.00  0.00              
ATOM   4810  HD1 TRP A 307      -3.228   6.916  26.929  1.00  0.00              
ATOM   4811  HE1 TRP A 307      -1.849   9.203  27.340  1.00  0.00              
ATOM   4812  HE3 TRP A 307       0.089   6.475  23.094  1.00  0.00              
ATOM   4813  HZ2 TRP A 307       0.283  10.480  26.111  1.00  0.00              
ATOM   4814  HZ3 TRP A 307       1.746   8.205  22.722  1.00  0.00              
ATOM   4815  HH2 TRP A 307       1.877  10.215  24.191  1.00  0.00              
ATOM   4816  N   ALA A 308      -3.418   2.322  24.997  1.00  0.00              
ATOM   4817  CA  ALA A 308      -4.036   1.172  24.351  1.00  0.00              
ATOM   4818  C   ALA A 308      -5.299   0.815  25.125  1.00  0.00              
ATOM   4819  O   ALA A 308      -6.355   0.592  24.529  1.00  0.00              
ATOM   4820  CB  ALA A 308      -3.080  -0.034  24.292  1.00  0.00              
ATOM   4821  H   ALA A 308      -2.513   2.214  25.431  1.00  0.00              
ATOM   4822  HA  ALA A 308      -4.306   1.449  23.332  1.00  0.00              
ATOM   4823 1HB  ALA A 308      -3.582  -0.870  23.803  1.00  0.00              
ATOM   4824 2HB  ALA A 308      -2.187   0.235  23.728  1.00  0.00              
ATOM   4825 3HB  ALA A 308      -2.798  -0.324  25.303  1.00  0.00              
ATOM   4826  N   TYR A 309      -5.186   0.803  26.452  1.00  0.00              
ATOM   4827  CA  TYR A 309      -6.331   0.558  27.321  1.00  0.00              
ATOM   4828  C   TYR A 309      -7.462   1.567  27.114  1.00  0.00              
ATOM   4829  O   TYR A 309      -8.615   1.174  26.924  1.00  0.00              
ATOM   4830  CB  TYR A 309      -5.886   0.574  28.785  1.00  0.00              
ATOM   4831  CG  TYR A 309      -6.982   0.213  29.763  1.00  0.00              
ATOM   4832  CD1 TYR A 309      -7.298  -1.113  30.021  1.00  0.00              
ATOM   4833  CD2 TYR A 309      -7.695   1.199  30.427  1.00  0.00              
ATOM   4834  CE1 TYR A 309      -8.299  -1.449  30.912  1.00  0.00              
ATOM   4835  CE2 TYR A 309      -8.697   0.876  31.321  1.00  0.00              
ATOM   4836  CZ  TYR A 309      -8.996  -0.450  31.562  1.00  0.00              
ATOM   4837  OH  TYR A 309      -9.992  -0.778  32.452  1.00  0.00              
ATOM   4838  H   TYR A 309      -4.281   0.971  26.866  1.00  0.00              
ATOM   4839  HA  TYR A 309      -6.765  -0.416  27.093  1.00  0.00              
ATOM   4840 1HB  TYR A 309      -5.065  -0.138  28.880  1.00  0.00              
ATOM   4841 2HB  TYR A 309      -5.523   1.578  29.000  1.00  0.00              
ATOM   4842  HD1 TYR A 309      -6.743  -1.897  29.504  1.00  0.00              
ATOM   4843  HD2 TYR A 309      -7.454   2.244  30.232  1.00  0.00              
ATOM   4844  HE1 TYR A 309      -8.537  -2.494  31.105  1.00  0.00              
ATOM   4845  HE2 TYR A 309      -9.247   1.666  31.833  1.00  0.00              
ATOM   4846  HH  TYR A 309     -10.117  -1.725  32.544  1.00  0.00              
ATOM   4847  N   GLU A 310      -7.127   2.856  27.135  1.00  0.00              
ATOM   4848  CA  GLU A 310      -8.122   3.913  26.936  1.00  0.00              
ATOM   4849  C   GLU A 310      -8.786   3.868  25.557  1.00  0.00              
ATOM   4850  O   GLU A 310      -9.949   4.247  25.407  1.00  0.00              
ATOM   4851  CB  GLU A 310      -7.474   5.283  27.149  1.00  0.00              
ATOM   4852  CG  GLU A 310      -7.223   5.639  28.607  1.00  0.00              
ATOM   4853  CD  GLU A 310      -6.551   6.978  28.734  1.00  0.00              
ATOM   4854  OE1 GLU A 310      -6.079   7.481  27.743  1.00  0.00              
ATOM   4855  OE2 GLU A 310      -6.608   7.550  29.797  1.00  0.00              
ATOM   4856  H   GLU A 310      -6.164   3.110  27.291  1.00  0.00              
ATOM   4857  HA  GLU A 310      -8.937   3.792  27.650  1.00  0.00              
ATOM   4858 1HB  GLU A 310      -6.527   5.274  26.610  1.00  0.00              
ATOM   4859 2HB  GLU A 310      -8.139   6.023  26.704  1.00  0.00              
ATOM   4860 1HG  GLU A 310      -8.125   5.627  29.218  1.00  0.00              
ATOM   4861 2HG  GLU A 310      -6.544   4.859  28.948  1.00  0.00              
ATOM   4862  N   THR A 311      -8.046   3.395  24.557  1.00  0.00              
ATOM   4863  CA  THR A 311      -8.605   3.176  23.229  1.00  0.00              
ATOM   4864  C   THR A 311      -9.768   2.194  23.273  1.00  0.00              
ATOM   4865  O   THR A 311     -10.784   2.389  22.606  1.00  0.00              
ATOM   4866  CB  THR A 311      -7.541   2.652  22.247  1.00  0.00              
ATOM   4867  OG1 THR A 311      -6.474   3.603  22.142  1.00  0.00              
ATOM   4868  CG2 THR A 311      -8.150   2.425  20.871  1.00  0.00              
ATOM   4869  H   THR A 311      -7.075   3.179  24.722  1.00  0.00              
ATOM   4870  HA  THR A 311      -9.007   4.113  22.838  1.00  0.00              
ATOM   4871  HB  THR A 311      -7.141   1.712  22.626  1.00  0.00              
ATOM   4872  HG1 THR A 311      -5.859   3.476  22.868  1.00  0.00              
ATOM   4873 1HG2 THR A 311      -7.383   2.054  20.193  1.00  0.00              
ATOM   4874 2HG2 THR A 311      -8.954   1.693  20.946  1.00  0.00              
ATOM   4875 3HG2 THR A 311      -8.547   3.365  20.491  1.00  0.00              
ATOM   4876  N   GLY A 312      -9.613   1.137  24.061  1.00  0.00              
ATOM   4877  CA  GLY A 312     -10.656   0.131  24.211  1.00  0.00              
ATOM   4878  C   GLY A 312     -11.798   0.646  25.077  1.00  0.00              
ATOM   4879  O   GLY A 312     -12.943   0.215  24.932  1.00  0.00              
ATOM   4880  H   GLY A 312      -8.748   1.027  24.574  1.00  0.00              
ATOM   4881 1HA  GLY A 312     -11.046  -0.124  23.226  1.00  0.00              
ATOM   4882 2HA  GLY A 312     -10.231  -0.759  24.674  1.00  0.00              
ATOM   4883  N   VAL A 313     -11.481   1.568  25.980  1.00  0.00              
ATOM   4884  CA  VAL A 313     -12.489   2.176  26.840  1.00  0.00              
ATOM   4885  C   VAL A 313     -13.439   3.056  26.038  1.00  0.00              
ATOM   4886  O   VAL A 313     -14.652   3.029  26.252  1.00  0.00              
ATOM   4887  CB  VAL A 313     -11.844   3.017  27.958  1.00  0.00              
ATOM   4888  CG1 VAL A 313     -12.902   3.831  28.688  1.00  0.00              
ATOM   4889  CG2 VAL A 313     -11.095   2.123  28.933  1.00  0.00              
ATOM   4890  H   VAL A 313     -10.516   1.855  26.069  1.00  0.00              
ATOM   4891  HA  VAL A 313     -13.125   1.421  27.301  1.00  0.00              
ATOM   4892  HB  VAL A 313     -11.109   3.689  27.515  1.00  0.00              
ATOM   4893 1HG1 VAL A 313     -12.429   4.420  29.474  1.00  0.00              
ATOM   4894 2HG1 VAL A 313     -13.397   4.499  27.984  1.00  0.00              
ATOM   4895 3HG1 VAL A 313     -13.637   3.160  29.131  1.00  0.00              
ATOM   4896 1HG2 VAL A 313     -10.645   2.733  29.716  1.00  0.00              
ATOM   4897 2HG2 VAL A 313     -11.790   1.412  29.381  1.00  0.00              
ATOM   4898 3HG2 VAL A 313     -10.312   1.580  28.403  1.00  0.00              
ATOM   4899  N   VAL A 314     -12.885   3.833  25.118  1.00  0.00              
ATOM   4900  CA  VAL A 314     -13.686   4.703  24.264  1.00  0.00              
ATOM   4901  C   VAL A 314     -14.293   3.926  23.103  1.00  0.00              
ATOM   4902  O   VAL A 314     -15.319   4.322  22.549  1.00  0.00              
ATOM   4903  CB  VAL A 314     -12.852   5.872  23.707  1.00  0.00              
ATOM   4904  CG1 VAL A 314     -12.255   6.689  24.842  1.00  0.00              
ATOM   4905  CG2 VAL A 314     -11.755   5.354  22.790  1.00  0.00              
ATOM   4906  H   VAL A 314     -11.880   3.822  25.004  1.00  0.00              
ATOM   4907  HA  VAL A 314     -14.540   5.111  24.805  1.00  0.00              
ATOM   4908  HB  VAL A 314     -13.497   6.509  23.101  1.00  0.00              
ATOM   4909 1HG1 VAL A 314     -11.669   7.511  24.430  1.00  0.00              
ATOM   4910 2HG1 VAL A 314     -13.056   7.090  25.463  1.00  0.00              
ATOM   4911 3HG1 VAL A 314     -11.609   6.053  25.448  1.00  0.00              
ATOM   4912 1HG2 VAL A 314     -11.176   6.193  22.404  1.00  0.00              
ATOM   4913 2HG2 VAL A 314     -11.099   4.687  23.349  1.00  0.00              
ATOM   4914 3HG2 VAL A 314     -12.202   4.810  21.958  1.00  0.00              
ATOM   4915  N   LEU A 315     -13.657   2.819  22.739  1.00  0.00              
ATOM   4916  CA  LEU A 315     -14.151   1.967  21.664  1.00  0.00              
ATOM   4917  C   LEU A 315     -15.188   0.988  22.196  1.00  0.00              
ATOM   4918  O   LEU A 315     -14.845  -0.084  22.696  1.00  0.00              
ATOM   4919  CB  LEU A 315     -12.991   1.215  21.000  1.00  0.00              
ATOM   4920  CG  LEU A 315     -13.378   0.355  19.791  1.00  0.00              
ATOM   4921  CD1 LEU A 315     -13.943   1.235  18.684  1.00  0.00              
ATOM   4922  CD2 LEU A 315     -12.159  -0.412  19.301  1.00  0.00              
ATOM   4923  H   LEU A 315     -12.807   2.558  23.222  1.00  0.00              
ATOM   4924  HA  LEU A 315     -14.649   2.581  20.914  1.00  0.00              
ATOM   4925 1HB  LEU A 315     -12.391   2.065  20.678  1.00  0.00              
ATOM   4926 2HB  LEU A 315     -12.427   0.625  21.722  1.00  0.00              
ATOM   4927  HG  LEU A 315     -14.115  -0.373  20.133  1.00  0.00              
ATOM   4928 1HD1 LEU A 315     -14.216   0.615  17.829  1.00  0.00              
ATOM   4929 2HD1 LEU A 315     -14.828   1.756  19.049  1.00  0.00              
ATOM   4930 3HD1 LEU A 315     -13.192   1.962  18.379  1.00  0.00              
ATOM   4931 1HD2 LEU A 315     -12.436  -1.024  18.442  1.00  0.00              
ATOM   4932 2HD2 LEU A 315     -11.379   0.291  19.010  1.00  0.00              
ATOM   4933 3HD2 LEU A 315     -11.788  -1.055  20.099  1.00  0.00              
ATOM   4934  N   ASN A 316     -16.458   1.362  22.086  1.00  0.00              
ATOM   4935  CA  ASN A 316     -17.545   0.550  22.626  1.00  0.00              
ATOM   4936  C   ASN A 316     -17.782  -0.663  21.739  1.00  0.00              
ATOM   4937  O   ASN A 316     -18.508  -1.586  22.111  1.00  0.00              
ATOM   4938  CB  ASN A 316     -18.824   1.352  22.782  1.00  0.00
[truncated: 2,289,167 more chars]
